# Supplementary material for: Transcriptome profiling of two contrasting ornamental cabbage (Brassica oleracea var. acephala) lines provides insights into purple and white inner leaf pigmentation
Source: BMC Genomics. 2018 Nov 6;19:797. doi: 10.1186/s12864-018-5199-3 (PMC6219265; doi:10.1186/s12864-018-5199-3)
Supplement: Supplementary file 1 — Table S1. Functional annotation and classification of unigenes. (XLSX 5689 kb) [file 12864_2018_5199_MOESM1_ESM.xlsx]

## Sheet: Functional annotation
Table S1 Functional annotation and classification of the unnigenes
Annotated Database	Number of Unigenes
SwissProt	37560
COG	12475
GO	604

## Sheet: Blastx_swisprot
Gene_ID	subject id	% identity	alignment length	mismatches	gap opens	q. start	q. end	s. start	s. end	evalue	bit score	Description
Bol004081G	sp|Q9M345|LRK42_ARATH	82.98	94	16	0	13	294	580	673	1e-43	154	sp|Q9M345|LRK42_ARATH L-type lectin-domain containing receptor kinase IV.2 OS=Arabidopsis thaliana GN=LECRK42 PE=2 SV=1
Bol004082G	sp|Q28FY5|TM147_XENTR	38.46	169	96	4	1	498	1	164	2e-29	115	sp|Q28FY5|TM147_XENTR Transmembrane protein 147 OS=Xenopus tropicalis GN=tmem147 PE=2 SV=1
Bol004083G	sp|Q9SX97|DOF16_ARATH	69.39	49	12	2	178	315	156	204	4e-09	55.1	sp|Q9SX97|DOF16_ARATH Dof zinc finger protein DOF1.6 OS=Arabidopsis thaliana GN=DOF1.6 PE=2 SV=1
Bol004084G	sp|Q9SX98|LHTL8_ARATH	95.94	517	21	0	1	1551	1	517	0	923	sp|Q9SX98|LHTL8_ARATH Lysine histidine transporter-like 8 OS=Arabidopsis thaliana GN=AATL1 PE=1 SV=1
Bol004085G	sp|Q9SD53|Y3720_ARATH	28.74	428	260	14	61	1239	40	457	1e-43	163	sp|Q9SD53|Y3720_ARATH UPF0481 protein At3g47200 OS=Arabidopsis thaliana GN=At3g47200 PE=2 SV=1
Bol004086G	sp|Q9SX99|OSB1_ARATH	60.85	281	85	4	1	840	1	257	5e-109	329	sp|Q9SX99|OSB1_ARATH Protein OSB1, mitochondrial OS=Arabidopsis thaliana GN=OSB1 PE=1 SV=1
Bol004086G	sp|Q9SX99|OSB1_ARATH	60.67	89	32	1	1018	1284	176	261	7e-30	120	sp|Q9SX99|OSB1_ARATH Protein OSB1, mitochondrial OS=Arabidopsis thaliana GN=OSB1 PE=1 SV=1
Bol004086G	sp|Q9SX99|OSB1_ARATH	68.66	67	21	0	808	1008	176	242	1e-23	103	sp|Q9SX99|OSB1_ARATH Protein OSB1, mitochondrial OS=Arabidopsis thaliana GN=OSB1 PE=1 SV=1
Bol004087G	sp|Q5BPP4|Y3477_ARATH	49.05	316	80	5	1	714	1	313	3e-90	276	sp|Q5BPP4|Y3477_ARATH UPF0725 protein At3g44770 OS=Arabidopsis thaliana GN=At3g44770 PE=2 SV=1
Bol004088G	sp|Q3E6Y3|Y1869_ARATH	71.01	345	82	4	1	1032	1	328	1e-167	477	sp|Q3E6Y3|Y1869_ARATH Uncharacterized protein At1g28695 OS=Arabidopsis thaliana GN=At1g28695 PE=2 SV=1
Bol004089G	sp|Q93VG8|PPDEX_ARATH	57.69	156	66	0	205	672	26	181	1e-67	216	sp|Q93VG8|PPDEX_ARATH DeSI-like protein At4g17486 OS=Arabidopsis thaliana GN=At4g17486 PE=2 SV=1
Bol004090G	sp|Q9FZF1|PX11A_ARATH	78.09	251	49	4	1	744	1	248	2e-114	335	sp|Q9FZF1|PX11A_ARATH Peroxisomal membrane protein 11A OS=Arabidopsis thaliana GN=PEX11A PE=1 SV=1
Bol004094G	sp|Q9C578|RCL1_ARATH	79.78	371	75	0	19	1131	5	375	0	593	sp|Q9C578|RCL1_ARATH Probable RNA 3&apos;-terminal phosphate cyclase-like protein OS=Arabidopsis thaliana GN=At5g22100 PE=2 SV=1
Bol004097G	sp|Q9FV70|E2FC_ARATH	73.3	397	82	11	1	1128	1	394	0	516	sp|Q9FV70|E2FC_ARATH Transcription factor E2FC OS=Arabidopsis thaliana GN=E2FC PE=1 SV=1
Bol004098G	sp|Q9C698|FPP6_ARATH	76.84	1058	171	13	1	2964	1	1054	0	1414	sp|Q9C698|FPP6_ARATH Filament-like plant protein 6 OS=Arabidopsis thaliana GN=FPP6 PE=1 SV=1
Bol002839G	sp|Q5R533|SERC3_PONAB	31.52	441	233	14	85	1221	39	472	9e-46	169	sp|Q5R533|SERC3_PONAB Serine incorporator 3 OS=Pongo abelii GN=SERINC3 PE=2 SV=1
Bol002840G	sp|Q9M8J9|BPM2_ARATH	87.58	153	19	0	25	483	254	406	2e-92	281	sp|Q9M8J9|BPM2_ARATH BTB/POZ and MATH domain-containing protein 2 OS=Arabidopsis thaliana GN=BPM2 PE=1 SV=1
Bol002841G	sp|Q94JM2|GMK3_ARATH	83.33	240	34	1	1	702	43	282	7e-134	385	sp|Q94JM2|GMK3_ARATH Guanylate kinase 3, chloroplastic OS=Arabidopsis thaliana GN=GK3 PE=2 SV=1
Bol002842G	sp|O80939|LRK41_ARATH	84.72	72	10	1	172	384	598	669	3e-33	127	sp|O80939|LRK41_ARATH L-type lectin-domain containing receptor kinase IV.1 OS=Arabidopsis thaliana GN=LECRK41 PE=2 SV=1
Bol002843G	sp|Q94JM2|GMK3_ARATH	69.49	59	18	0	25	201	197	255	7e-21	87	sp|Q94JM2|GMK3_ARATH Guanylate kinase 3, chloroplastic OS=Arabidopsis thaliana GN=GK3 PE=2 SV=1
Bol002845G	sp|Q9M8J5|M2K8_ARATH	70.74	311	77	4	1	924	10	309	2e-145	419	sp|Q9M8J5|M2K8_ARATH Mitogen-activated protein kinase kinase 8 OS=Arabidopsis thaliana GN=MKK8 PE=3 SV=2
Bol002848G	sp|Q8LA32|LUL4_ARATH	83.86	316	47	2	139	1086	48	359	1e-179	510	sp|Q8LA32|LUL4_ARATH Probable E3 ubiquitin-protein ligase LUL4 OS=Arabidopsis thaliana GN=LUL4 PE=2 SV=1
Bol002850G	sp|Q9M8K6|MUTE_ARATH	87.25	204	20	2	1	612	1	198	3e-121	349	sp|Q9M8K6|MUTE_ARATH Transcription factor MUTE OS=Arabidopsis thaliana GN=MUTE PE=2 SV=1
Bol002851G	sp|Q9M8K7|DUS1B_ARATH	86.59	164	22	0	1	492	1	164	2e-104	304	sp|Q9M8K7|DUS1B_ARATH Dual specificity protein phosphatase 1B OS=Arabidopsis thaliana GN=DSPTP1B PE=1 SV=1
Bol002852G	sp|Q8LAI1|NIP71_ARATH	88.76	258	28	1	1	771	1	258	7e-153	435	sp|Q8LAI1|NIP71_ARATH Probable aquaporin NIP7-1 OS=Arabidopsis thaliana GN=NIP7-1 PE=2 SV=2
Bol002853G	sp|Q9LDG2|TBL10_ARATH	87.01	177	21	2	454	981	288	463	5e-103	317	sp|Q9LDG2|TBL10_ARATH Protein trichome birefringence-like 10 OS=Arabidopsis thaliana GN=TBL10 PE=2 SV=1
Bol002853G	sp|Q9LDG2|TBL10_ARATH	80.25	157	25	2	1	453	1	157	9e-66	220	sp|Q9LDG2|TBL10_ARATH Protein trichome birefringence-like 10 OS=Arabidopsis thaliana GN=TBL10 PE=2 SV=1
Bol002855G	sp|Q0WRJ2|TC10A_ARATH	88.89	288	32	0	109	972	39	326	0	532	sp|Q0WRJ2|TC10A_ARATH 3-dehydrosphinganine reductase TSC10A OS=Arabidopsis thaliana GN=TSC10A PE=1 SV=1
Bol002856G	sp|Q9M7T0|PRX2F_ARATH	94.53	201	11	0	1	603	1	201	5e-137	389	sp|Q9M7T0|PRX2F_ARATH Peroxiredoxin-2F, mitochondrial OS=Arabidopsis thaliana GN=PRXIIF PE=1 SV=2
Bol002857G	sp|A9BDG4|RL7_PROM4	60	65	26	0	361	555	63	127	2e-15	74.3	sp|A9BDG4|RL7_PROM4 50S ribosomal protein L7/L12 OS=Prochlorococcus marinus (strain MIT 9211) GN=rplL PE=3 SV=1
Bol002858G	sp|Q84MC0|UGPI4_ARATH	85	180	24	2	64	594	20	199	2e-108	316	sp|Q84MC0|UGPI4_ARATH Uncharacterized GPI-anchored protein At3g06035 OS=Arabidopsis thaliana GN=At3g06035 PE=2 SV=1
Bol002859G	sp|O22042|M3K3_ARATH	90.89	615	51	4	1	1842	1	611	0	1101	sp|O22042|M3K3_ARATH Mitogen-activated protein kinase kinase kinase 3 OS=Arabidopsis thaliana GN=ANP3 PE=1 SV=1
Bol002860G	sp|Q9SFG6|FAF4_ARATH	68.06	144	40	2	43	456	157	300	2e-42	148	sp|Q9SFG6|FAF4_ARATH Protein FANTASTIC FOUR 4 OS=Arabidopsis thaliana GN=FAF4 PE=2 SV=1
Bol002861G	sp|Q9M651|RAGP2_ARATH	48.85	217	88	4	1	609	293	500	2e-45	164	sp|Q9M651|RAGP2_ARATH RAN GTPase-activating protein 2 OS=Arabidopsis thaliana GN=RANGAP2 PE=1 SV=2
Bol002862G	sp|Q9ZQR3|Y2451_ARATH	31.21	455	276	18	82	1380	30	469	3e-46	177	sp|Q9ZQR3|Y2451_ARATH Leucine-rich repeat receptor-like serine/threonine-protein kinase At2g14510 OS=Arabidopsis thaliana GN=At2g14510 PE=2 SV=1
Bol002865G	sp|Q8LPS1|LACS6_ARATH	91.78	681	50	1	31	2055	16	696	0	1221	sp|Q8LPS1|LACS6_ARATH Long chain acyl-CoA synthetase 6, peroxisomal OS=Arabidopsis thaliana GN=LACS6 PE=1 SV=1
Bol002866G	sp|Q9SFG0|STP6_ARATH	92.5	507	34	2	1	1512	1	506	0	914	sp|Q9SFG0|STP6_ARATH Sugar transport protein 6 OS=Arabidopsis thaliana GN=STP6 PE=1 SV=1
Bol002867G	sp|Q54WM0|T1843_DICDI	47.83	69	36	0	34	240	3	71	7e-13	70.9	sp|Q54WM0|T1843_DICDI Transmembrane protein 184 homolog DDB_G0279555 OS=Dictyostelium discoideum GN=tmem184C PE=3 SV=1
Bol002869G	sp|P93000|GL23_ARATH	79.91	219	43	1	1	654	1	219	2e-122	353	sp|P93000|GL23_ARATH Germin-like protein subfamily 2 member 3 OS=Arabidopsis thaliana GN=GLP8 PE=2 SV=1
Bol002871G	sp|Q6P988|NOTUM_HUMAN	30	260	147	8	178	885	96	344	2e-20	99.4	sp|Q6P988|NOTUM_HUMAN Protein notum homolog OS=Homo sapiens GN=NOTUM PE=2 SV=2
Bol002872G	sp|Q9ZNQ7|RCI2A_ARATH	85.19	54	8	0	1	162	1	54	8e-20	79.3	sp|Q9ZNQ7|RCI2A_ARATH Hydrophobic protein RCI2A OS=Arabidopsis thaliana GN=RCI2A PE=2 SV=1
Bol002873G	sp|Q9FJK3|AGL80_ARATH	51.93	285	110	6	1	816	1	271	3e-72	233	sp|Q9FJK3|AGL80_ARATH Agamous-like MADS-box protein AGL80 OS=Arabidopsis thaliana GN=AGL80 PE=1 SV=1
Bol002874G	sp|Q9FJK3|AGL80_ARATH	37.04	108	58	3	7	330	107	204	8e-06	48.9	sp|Q9FJK3|AGL80_ARATH Agamous-like MADS-box protein AGL80 OS=Arabidopsis thaliana GN=AGL80 PE=1 SV=1
Bol002876G	sp|P43289|KSG3_ARATH	95.85	410	16	1	1	1230	1	409	0	823	sp|P43289|KSG3_ARATH Shaggy-related protein kinase gamma OS=Arabidopsis thaliana GN=ASK3 PE=2 SV=1
Bol002878G	sp|Q9M9L6|BH150_ARATH	78.74	207	34	3	4	603	7	210	4e-83	252	sp|Q9M9L6|BH150_ARATH Transcription factor bHLH150 OS=Arabidopsis thaliana GN=BHLH150 PE=1 SV=1
Bol002879G	sp|Q9CPW7|ZMAT2_MOUSE	45.93	135	52	4	1	351	1	132	3e-20	87.8	sp|Q9CPW7|ZMAT2_MOUSE Zinc finger matrin-type protein 2 OS=Mus musculus GN=Zmat2 PE=2 SV=1
Bol002888G	sp|P42699|PLAS2_ARATH	81.44	167	26	1	1	486	1	167	8e-90	266	sp|P42699|PLAS2_ARATH Plastocyanin major isoform, chloroplastic OS=Arabidopsis thaliana GN=DRT112 PE=1 SV=2
Bol002889G	sp|Q9SGS5|Y1607_ARATH	52.73	256	89	9	1	690	21	270	6e-69	219	sp|Q9SGS5|Y1607_ARATH Uncharacterized protein At1g76070 OS=Arabidopsis thaliana GN=At1g76070 PE=1 SV=1
Bol002890G	sp|Q8W4E2|VATB3_ARATH	97.74	487	10	1	1	1458	1	487	0	972	sp|Q8W4E2|VATB3_ARATH V-type proton ATPase subunit B3 OS=Arabidopsis thaliana GN=VHA-B3 PE=1 SV=1
Bol002891G	sp|Q99JH1|RP25L_MOUSE	32.35	136	83	2	1	381	1	136	6e-18	84	sp|Q99JH1|RP25L_MOUSE Ribonuclease P protein subunit p25-like protein OS=Mus musculus GN=Rpp25l PE=2 SV=1
Bol002892G	sp|Q9LNU4|PSD3A_ARATH	70.21	386	69	8	1	1050	1	376	2e-164	476	sp|Q9LNU4|PSD3A_ARATH 26S proteasome non-ATPase regulatory subunit 3 homolog A OS=Arabidopsis thaliana GN=RPN3A PE=1 SV=3
Bol002893G	sp|Q9LNU3|EXP11_ARATH	94.84	252	13	0	1	756	1	252	2e-166	468	sp|Q9LNU3|EXP11_ARATH Expansin-A11 OS=Arabidopsis thaliana GN=EXPA11 PE=2 SV=1
Bol002894G	sp|Q9LNU1|CRSP_ARATH	48.97	774	372	11	379	2688	11	765	0	714	sp|Q9LNU1|CRSP_ARATH CO(2)-response secreted protease OS=Arabidopsis thaliana GN=CRSP PE=2 SV=1
Bol002894G	sp|Q9LNU1|CRSP_ARATH	77.53	89	19	1	94	360	645	732	2e-35	136	sp|Q9LNU1|CRSP_ARATH CO(2)-response secreted protease OS=Arabidopsis thaliana GN=CRSP PE=2 SV=1
Bol002894G	sp|Q9LNU1|CRSP_ARATH	80	20	4	0	369	428	735	754	2e-35	37	sp|Q9LNU1|CRSP_ARATH CO(2)-response secreted protease OS=Arabidopsis thaliana GN=CRSP PE=2 SV=1
Bol002895G	sp|Q9SL93|ASK3_ARATH	74.21	159	40	1	7	483	6	163	2e-77	234	sp|Q9SL93|ASK3_ARATH SKP1-like protein 3 OS=Arabidopsis thaliana GN=ASK3 PE=1 SV=1
Bol002896G	sp|Q9SL93|ASK3_ARATH	57.41	162	53	2	7	456	6	163	1e-53	173	sp|Q9SL93|ASK3_ARATH SKP1-like protein 3 OS=Arabidopsis thaliana GN=ASK3 PE=1 SV=1
Bol002897G	sp|P40603|APG_BRANA	81.25	288	53	1	811	1671	119	406	3e-144	441	sp|P40603|APG_BRANA Anther-specific proline-rich protein APG (Fragment) OS=Brassica napus GN=APG PE=2 SV=1
Bol002897G	sp|P40603|APG_BRANA	37.06	313	178	5	1663	2550	125	435	1e-58	212	sp|P40603|APG_BRANA Anther-specific proline-rich protein APG (Fragment) OS=Brassica napus GN=APG PE=2 SV=1
Bol002899G	sp|Q8LD23|GDL4_ARATH	82.66	323	56	0	292	1260	79	401	0	541	sp|Q8LD23|GDL4_ARATH GDSL esterase/lipase At1g20120 OS=Arabidopsis thaliana GN=At1g20120 PE=2 SV=2
Bol002901G	sp|Q9TZD0|LST2_CAEEL	45.65	46	25	0	685	822	561	606	3e-07	55.8	sp|Q9TZD0|LST2_CAEEL Lateral signaling target protein 2 OS=Caenorhabditis elegans GN=lst-2 PE=2 SV=2
Bol002903G	sp|Q38919|RAC4_ARATH	93.85	195	11	1	7	591	2	195	5e-124	355	sp|Q38919|RAC4_ARATH Rac-like GTP-binding protein ARAC4 OS=Arabidopsis thaliana GN=ARAC4 PE=1 SV=1
Bol002904G	sp|B6ETT4|SYT2_ARATH	93.99	516	26	2	73	1614	25	537	0	953	sp|B6ETT4|SYT2_ARATH Synaptotagmin-2 OS=Arabidopsis thaliana GN=SYT2 PE=2 SV=1
Bol002906G	sp|Q1RMP0|RPA12_BOVIN	33.93	112	66	3	10	336	9	115	2e-12	63.9	sp|Q1RMP0|RPA12_BOVIN DNA-directed RNA polymerase I subunit RPA12 OS=Bos taurus GN=ZNRD1 PE=2 SV=1
Bol002907G	sp|Q5I0E8|KIF22_RAT	31.55	317	183	8	334	1251	54	347	1e-26	119	sp|Q5I0E8|KIF22_RAT Kinesin-like protein KIF22 OS=Rattus norvegicus GN=Kif22 PE=2 SV=1
Bol002908G	sp|O48962|EBP_ARATH	79.73	222	41	1	7	660	2	223	2e-110	323	sp|O48962|EBP_ARATH Probable 3-beta-hydroxysteroid-Delta(8),Delta(7)-isomerase OS=Arabidopsis thaliana GN=At1g20050 PE=2 SV=1
Bol002909G	sp|Q8W493|FNRL2_ARATH	89.46	370	36	2	1	1104	1	369	0	615	sp|Q8W493|FNRL2_ARATH Ferredoxin--NADP reductase, leaf isozyme 2, chloroplastic OS=Arabidopsis thaliana GN=LFNR2 PE=1 SV=1
Bol002912G	sp|Q6PAB8|ER21A_XENLA	31.47	232	134	7	136	819	2	212	1e-21	94.7	sp|Q6PAB8|ER21A_XENLA ER lumen protein-retaining receptor 1-A OS=Xenopus laevis GN=kdelr1-a PE=2 SV=1
Bol002914G	sp|Q9FXI9|GUN2_ARATH	89.31	496	51	1	1	1488	1	494	0	843	sp|Q9FXI9|GUN2_ARATH Endoglucanase 2 OS=Arabidopsis thaliana GN=At1g19940 PE=2 SV=1
Bol002915G	sp|P59228|VATL2_ARATH	69.09	165	25	1	1	417	1	165	2e-34	123	sp|P59228|VATL2_ARATH V-type proton ATPase subunit c2 OS=Arabidopsis thaliana GN=VHA-c2 PE=2 SV=1
Bol002915G	sp|P59228|VATL2_ARATH	70.59	34	10	0	117	218	61	94	2e-07	50.4	sp|P59228|VATL2_ARATH V-type proton ATPase subunit c2 OS=Arabidopsis thaliana GN=VHA-c2 PE=2 SV=1
Bol002916G	sp|I1S2N3|GAOA_GIBZE	30.3	231	127	10	982	1665	479	678	6e-13	75.1	sp|I1S2N3|GAOA_GIBZE Galactose oxidase OS=Gibberella zeae (strain PH-1 / ATCC MYA-4620 / FGSC 9075 / NRRL 31084) GN=GAOA PE=3 SV=1
Bol002917G	sp|P0CS93|GAOA_GIBZA	25.83	480	271	22	304	1665	258	678	1e-15	84	sp|P0CS93|GAOA_GIBZA Galactose oxidase OS=Gibberella zeae GN=GAOA PE=1 SV=1
Bol002918G	sp|P93024|ARFE_ARATH	84.65	912	80	16	1	2589	1	901	0	1462	sp|P93024|ARFE_ARATH Auxin response factor 5 OS=Arabidopsis thaliana GN=ARF5 PE=1 SV=3
Bol002921G	sp|Q9P258|RCC2_HUMAN	38.26	426	229	8	64	1272	106	520	2e-84	278	sp|Q9P258|RCC2_HUMAN Protein RCC2 OS=Homo sapiens GN=RCC2 PE=1 SV=2
Bol002922G	sp|P0CS93|GAOA_GIBZA	29	231	130	11	10	693	479	678	2e-13	72.8	sp|P0CS93|GAOA_GIBZA Galactose oxidase OS=Gibberella zeae GN=GAOA PE=1 SV=1
Bol002924G	sp|O82399|MDHG2_ARATH	84.75	59	8	1	1	177	185	242	3e-25	99.4	sp|O82399|MDHG2_ARATH Probable malate dehydrogenase, glyoxysomal OS=Arabidopsis thaliana GN=At2g22780 PE=2 SV=1
Bol002925G	sp|O82399|MDHG2_ARATH	73	100	17	1	1	270	248	347	1e-42	148	sp|O82399|MDHG2_ARATH Probable malate dehydrogenase, glyoxysomal OS=Arabidopsis thaliana GN=At2g22780 PE=2 SV=1
Bol002926G	sp|P0CAP5|REM13_ARATH	36.59	82	51	1	1	246	172	252	1e-10	62.4	sp|P0CAP5|REM13_ARATH B3 domain-containing protein REM13 OS=Arabidopsis thaliana GN=REM13 PE=2 SV=2
Bol002882G	sp|Q8VYI9|NLTL5_ARATH	33.95	162	85	5	136	621	42	181	2e-18	83.6	sp|Q8VYI9|NLTL5_ARATH Non-specific lipid-transfer protein-like protein At5g64080 OS=Arabidopsis thaliana GN=At5g64080 PE=1 SV=1
Bol002883G	sp|Q9STN5|Y4833_ARATH	83.64	165	23	2	1	486	1	164	5e-88	261	sp|Q9STN5|Y4833_ARATH Uncharacterized protein At4g08330, chloroplastic OS=Arabidopsis thaliana GN=At4g08330 PE=1 SV=1
Bol002884G	sp|Q80W98|SGTB_RAT	50.42	119	58	1	472	828	85	202	4e-31	125	sp|Q80W98|SGTB_RAT Small glutamine-rich tetratricopeptide repeat-containing protein beta OS=Rattus norvegicus GN=Sgtb PE=1 SV=1
Bol027008G	sp|Q6MQH6|TRUA_BDEBA	26.28	274	162	8	286	1071	6	251	3e-14	75.1	sp|Q6MQH6|TRUA_BDEBA tRNA pseudouridine synthase A OS=Bdellovibrio bacteriovorus (strain ATCC 15356 / DSM 50701 / NCIB 9529 / HD100) GN=truA PE=3 SV=1
Bol027009G	sp|C0LGU0|RLK_ARATH	78.61	664	131	5	94	2070	2	659	0	928	sp|C0LGU0|RLK_ARATH Probable LRR receptor-like serine/threonine-protein kinase RLK OS=Arabidopsis thaliana GN=RLK PE=2 SV=1
Bol027010G	sp|Q8S8S7|PUB34_ARATH	53.54	325	142	2	964	1926	389	708	3e-107	350	sp|Q8S8S7|PUB34_ARATH U-box domain-containing protein 34 OS=Arabidopsis thaliana GN=PUB34 PE=3 SV=1
Bol027012G	sp|Q8GYA4|CRK10_ARATH	62.39	109	41	0	43	369	31	139	9e-35	131	sp|Q8GYA4|CRK10_ARATH Cysteine-rich receptor-like protein kinase 10 OS=Arabidopsis thaliana GN=CRK10 PE=1 SV=3
Bol027013G	sp|Q8GYA4|CRK10_ARATH	71.67	639	167	2	49	1923	31	669	0	880	sp|Q8GYA4|CRK10_ARATH Cysteine-rich receptor-like protein kinase 10 OS=Arabidopsis thaliana GN=CRK10 PE=1 SV=3
Bol027014G	sp|Q8LA53|MBD2_ARATH	68.62	239	68	3	79	774	21	259	5e-115	338	sp|Q8LA53|MBD2_ARATH Methyl-CpG-binding domain-containing protein 2 OS=Arabidopsis thaliana GN=MBD2 PE=1 SV=1
Bol027015G	sp|Q9FG72|OPT1_ARATH	75.73	103	17	1	142	426	328	430	6e-39	145	sp|Q9FG72|OPT1_ARATH Oligopeptide transporter 1 OS=Arabidopsis thaliana GN=OPT1 PE=2 SV=1
Bol027016G	sp|Q9LHS0|CAP10_ARATH	84.64	547	71	5	22	1662	11	544	0	864	sp|Q9LHS0|CAP10_ARATH Putative clathrin assembly protein At5g35200 OS=Arabidopsis thaliana GN=At5g35200 PE=1 SV=1
Bol027017G	sp|F4JSE7|EDR2_ARATH	30.18	739	456	20	136	2271	6	711	4e-81	280	sp|F4JSE7|EDR2_ARATH Protein ENHANCED DISEASE RESISTANCE 2 OS=Arabidopsis thaliana GN=EDR2 PE=2 SV=1
Bol027018G	sp|Q8VYL1|KAD5_ARATH	85.58	534	51	1	133	1656	54	587	0	949	sp|Q8VYL1|KAD5_ARATH Adenylate kinase 5, chloroplastic OS=Arabidopsis thaliana GN=At5g35170 PE=1 SV=1
Bol027021G	sp|O65220|CPY28_ARATH	85.45	268	34	3	52	840	14	281	1e-150	430	sp|O65220|CPY28_ARATH Peptidyl-prolyl cis-trans isomerase CYP28, chloroplastic OS=Arabidopsis thaliana GN=CYP28 PE=1 SV=1
Bol027023G	sp|Q9FZP1|HPSE3_ARATH	83.8	537	85	2	1	1608	1	536	0	948	sp|Q9FZP1|HPSE3_ARATH Heparanase-like protein 3 OS=Arabidopsis thaliana GN=At5g34940 PE=2 SV=2
Bol027024G	sp|Q949Y3|PPA26_ARATH	90.24	246	24	0	67	804	19	264	3e-164	474	sp|Q949Y3|PPA26_ARATH Bifunctional purple acid phosphatase 26 OS=Arabidopsis thaliana GN=PAP26 PE=1 SV=1
Bol027024G	sp|Q949Y3|PPA26_ARATH	92.31	78	6	0	802	1035	398	475	6e-41	154	sp|Q949Y3|PPA26_ARATH Bifunctional purple acid phosphatase 26 OS=Arabidopsis thaliana GN=PAP26 PE=1 SV=1
Bol027025G	sp|Q9SCT6|Y3172_ARATH	79.63	54	11	0	73	234	74	127	4e-19	87	sp|Q9SCT6|Y3172_ARATH WEB family protein At3g51720 OS=Arabidopsis thaliana GN=At3g51720 PE=2 SV=1
Bol027025G	sp|Q9SCT6|Y3172_ARATH	68.37	98	19	2	229	501	186	278	1e-10	62.4	sp|Q9SCT6|Y3172_ARATH WEB family protein At3g51720 OS=Arabidopsis thaliana GN=At3g51720 PE=2 SV=1
Bol027026G	sp|Q94AS5|ICME_ARATH	55.36	56	21	2	763	918	170	225	1e-07	56.6	sp|Q94AS5|ICME_ARATH Isoprenylcysteine alpha-carbonyl methylesterase ICME OS=Arabidopsis thaliana GN=ICME PE=2 SV=1
Bol027027G	sp|Q8VZ79|IDN2_ARATH	82.76	644	108	2	1	1926	1	643	0	977	sp|Q8VZ79|IDN2_ARATH Protein INVOLVED IN DE NOVO 2 OS=Arabidopsis thaliana GN=IDN2 PE=1 SV=1
Bol027031G	sp|P60300|CLCG_ARATH	90.59	765	71	1	1	2292	1	765	0	1318	sp|P60300|CLCG_ARATH Putative chloride channel-like protein CLC-g OS=Arabidopsis thaliana GN=CBSCLC6 PE=3 SV=2
Bol027032G	sp|Q94AA9|XGD1_ARATH	86.74	445	57	2	16	1347	57	500	0	776	sp|Q94AA9|XGD1_ARATH Xylogalacturonan beta-1,3-xylosyltransferase OS=Arabidopsis thaliana GN=XGD1 PE=1 SV=2
Bol027034G	sp|P52178|TPT2_BRAOB	99	402	4	0	1	1206	1	402	0	667	sp|P52178|TPT2_BRAOB Triose phosphate/phosphate translocator, non-green plastid, chloroplastic OS=Brassica oleracea var. botrytis GN=NGTPT PE=2 SV=1
Bol027035G	sp|O23264|SEBP1_ARATH	70.12	164	38	4	1	468	1	161	9e-69	222	sp|O23264|SEBP1_ARATH Selenium-binding protein 1 OS=Arabidopsis thaliana GN=SBP1 PE=1 SV=1
Bol027036G	sp|Q93WN0|SEBP2_ARATH	91.12	169	13	1	1	507	321	487	1e-105	317	sp|Q93WN0|SEBP2_ARATH Selenium-binding protein 2 OS=Arabidopsis thaliana GN=SBP2 PE=1 SV=1
Bol027037G	sp|O23264|SEBP1_ARATH	88.16	490	44	3	1	1428	1	490	0	890	sp|O23264|SEBP1_ARATH Selenium-binding protein 1 OS=Arabidopsis thaliana GN=SBP1 PE=1 SV=1
Bol027039G	sp|Q7XJ98|KATAM_ARATH	51.91	418	197	3	280	1530	151	565	6e-167	494	sp|Q7XJ98|KATAM_ARATH Xyloglucan galactosyltransferase KATAMARI1 OS=Arabidopsis thaliana GN=KAM1 PE=1 SV=1
Bol027040G	sp|Q7ZXQ8|DJB14_XENLA	32.61	184	84	4	1	444	1	180	1e-12	72.4	sp|Q7ZXQ8|DJB14_XENLA DnaJ homolog subfamily B member 14 OS=Xenopus laevis GN=dnajb14 PE=2 SV=1
Bol027041G	sp|Q62384|ZPR1_MOUSE	40	450	228	4	94	1443	47	454	2e-105	328	sp|Q62384|ZPR1_MOUSE Zinc finger protein ZPR1 OS=Mus musculus GN=Zpr1 PE=1 SV=1
Bol027041G	sp|Q62384|ZPR1_MOUSE	34.3	207	129	3	802	1410	31	234	4e-26	114	sp|Q62384|ZPR1_MOUSE Zinc finger protein ZPR1 OS=Mus musculus GN=Zpr1 PE=1 SV=1
Bol027042G	sp|Q9FHT4|TMN4_ARATH	95.85	578	24	0	43	1776	16	593	0	1107	sp|Q9FHT4|TMN4_ARATH Transmembrane 9 superfamily member 4 OS=Arabidopsis thaliana GN=TMN4 PE=2 SV=1
Bol027043G	sp|P44659|Y358_HAEIN	24.53	212	131	5	229	846	21	209	1e-11	68.2	sp|P44659|Y358_HAEIN Uncharacterized protein HI_0358 OS=Haemophilus influenzae (strain ATCC 51907 / DSM 11121 / KW20 / Rd) GN=HI_0358 PE=3 SV=1
Bol027045G	sp|Q8LB81|GDL79_ARATH	93.8	355	21	1	1	1062	1	355	0	688	sp|Q8LB81|GDL79_ARATH GDSL esterase/lipase At5g33370 OS=Arabidopsis thaliana GN=At5g33370 PE=2 SV=1
Bol027046G	sp|Q9SJM7|URH1_ARATH	55.12	127	18	3	34	303	177	301	3e-34	116	sp|Q9SJM7|URH1_ARATH Uridine nucleosidase 1 OS=Arabidopsis thaliana GN=URH1 PE=1 SV=2
Bol027046G	sp|Q9SJM7|URH1_ARATH	64.52	31	11	0	368	460	305	335	3e-34	49.3	sp|Q9SJM7|URH1_ARATH Uridine nucleosidase 1 OS=Arabidopsis thaliana GN=URH1 PE=1 SV=2
Bol027047G	sp|Q6XBF8|CDR1_ARATH	79.05	420	83	3	64	1320	22	437	0	637	sp|Q6XBF8|CDR1_ARATH Aspartic proteinase CDR1 OS=Arabidopsis thaliana GN=CDR1 PE=1 SV=1
Bol027048G	sp|Q6XBF8|CDR1_ARATH	80.52	349	64	2	1	1044	92	437	0	530	sp|Q6XBF8|CDR1_ARATH Aspartic proteinase CDR1 OS=Arabidopsis thaliana GN=CDR1 PE=1 SV=1
Bol027050G	sp|Q93WN0|SEBP2_ARATH	93.88	490	27	1	1	1470	1	487	0	956	sp|Q93WN0|SEBP2_ARATH Selenium-binding protein 2 OS=Arabidopsis thaliana GN=SBP2 PE=1 SV=1
Bol027051G	sp|O23266|PP308_ARATH	88.4	612	68	1	1	1827	1	612	0	1120	sp|O23266|PP308_ARATH Pentatricopeptide repeat-containing protein At4g14050, mitochondrial OS=Arabidopsis thaliana GN=PCMP-H13 PE=2 SV=3
Bol027052G	sp|Q06915|EA6_ARATH	82.18	477	84	1	1	1431	1	476	0	823	sp|Q06915|EA6_ARATH Probable glucan endo-1,3-beta-glucosidase A6 OS=Arabidopsis thaliana GN=A6 PE=2 SV=1
Bol027053G	sp|Q9M2H7|PEL2_ARATH	67.84	426	99	6	1	1257	1	395	0	533	sp|Q9M2H7|PEL2_ARATH Protein PELOTA 2 OS=Arabidopsis thaliana GN=PEL2 PE=3 SV=1
Bol027055G	sp|Q0WW21|U75C1_ARATH	77.24	457	99	2	1	1368	1	453	0	724	sp|Q0WW21|U75C1_ARATH UDP-glycosyltransferase 75C1 OS=Arabidopsis thaliana GN=UGT75C1 PE=2 SV=2
Bol027056G	sp|P43255|CSN8_ARATH	86.8	197	26	0	289	879	1	197	3e-124	360	sp|P43255|CSN8_ARATH COP9 signalosome complex subunit 8 OS=Arabidopsis thaliana GN=CSN8 PE=1 SV=1
Bol027057G	sp|Q38911|XTH15_ARATH	91	289	26	0	1	867	1	289	0	548	sp|Q38911|XTH15_ARATH Probable xyloglucan endotransglucosylase/hydrolase protein 15 OS=Arabidopsis thaliana GN=XTH15 PE=1 SV=1
Bol027060G	sp|Q39315|ACBP_BRANA	95.06	81	4	0	1	243	1	81	8e-52	163	sp|Q39315|ACBP_BRANA Acyl-CoA-binding protein OS=Brassica napus PE=3 SV=1
Bol027062G	sp|Q9C6S1|FH14_ARATH	86.54	483	62	1	1	1440	1	483	0	845	sp|Q9C6S1|FH14_ARATH Formin-like protein 14 OS=Arabidopsis thaliana GN=FH14 PE=3 SV=3
Bol027063G	sp|Q9C6S1|FH14_ARATH	88.78	401	25	2	538	1737	807	1188	0	679	sp|Q9C6S1|FH14_ARATH Formin-like protein 14 OS=Arabidopsis thaliana GN=FH14 PE=3 SV=3
Bol027064G	sp|Q93VK5|LUT5_ARATH	92.4	605	32	4	1	1803	1	595	0	1090	sp|Q93VK5|LUT5_ARATH Protein LUTEIN DEFICIENT 5, chloroplastic OS=Arabidopsis thaliana GN=CYP97A3 PE=1 SV=1
Bol027068G	sp|Q55694|MNMG_SYNY3	70.08	127	38	0	118	498	292	418	4e-57	201	sp|Q55694|MNMG_SYNY3 tRNA uridine 5-carboxymethylaminomethyl modification enzyme MnmG OS=Synechocystis sp. (strain PCC 6803 / Kazusa) GN=mnmG PE=3 SV=1
Bol027068G	sp|Q55694|MNMG_SYNY3	49.24	132	67	0	520	915	501	632	6e-27	115	sp|Q55694|MNMG_SYNY3 tRNA uridine 5-carboxymethylaminomethyl modification enzyme MnmG OS=Synechocystis sp. (strain PCC 6803 / Kazusa) GN=mnmG PE=3 SV=1
Bol027069G	sp|P04323|POL3_DROME	41.18	204	117	2	1	603	288	491	1e-38	154	sp|P04323|POL3_DROME Retrovirus-related Pol polyprotein from transposon 17.6 OS=Drosophila melanogaster GN=pol PE=3 SV=1
Bol027071G	sp|Q43077|AMO_PEA	54.06	283	91	2	1	732	379	661	4e-89	284	sp|Q43077|AMO_PEA Primary amine oxidase OS=Pisum sativum PE=1 SV=1
Bol027072G	sp|Q43077|AMO_PEA	45.19	239	126	3	79	795	32	265	8e-64	217	sp|Q43077|AMO_PEA Primary amine oxidase OS=Pisum sativum PE=1 SV=1
Bol027074G	sp|Q43077|AMO_PEA	43.9	164	55	2	16	399	265	427	6e-38	140	sp|Q43077|AMO_PEA Primary amine oxidase OS=Pisum sativum PE=1 SV=1
Bol027076G	sp|Q9SA05|POT10_ARATH	92.6	797	55	2	1	2382	1	796	0	1394	sp|Q9SA05|POT10_ARATH Potassium transporter 10 OS=Arabidopsis thaliana GN=POT10 PE=2 SV=2
Bol027078G	sp|P92519|M810_ARATH	38.67	75	46	0	55	279	94	168	9e-12	62.8	sp|P92519|M810_ARATH Uncharacterized mitochondrial protein AtMg00810 OS=Arabidopsis thaliana GN=AtMg00810 PE=4 SV=1
Bol027079G	sp|Q8GY89|SRX_ARATH	96.03	126	4	1	1	378	1	125	9e-58	181	sp|Q8GY89|SRX_ARATH Sulfiredoxin, chloroplastic/mitochondrial OS=Arabidopsis thaliana GN=SRX PE=1 SV=1
Bol027080G	sp|Q9FVS9|C96AF_ARATH	57.32	485	192	4	4	1452	25	496	0	592	sp|Q9FVS9|C96AF_ARATH Alkane hydroxylase MAH1 OS=Arabidopsis thaliana GN=CYP96A15 PE=2 SV=1
Bol027081G	sp|Q8LL69|DBNBT_TAXCA	31.46	391	251	10	10	1176	2	377	6e-50	181	sp|Q8LL69|DBNBT_TAXCA 3&apos;-N-debenzoyl-2&apos;-deoxytaxol N-benzoyltransferase OS=Taxus canadensis GN=TAX10 PE=1 SV=1
Bol027082G	sp|E0X9N4|C3H69_ARATH	76.86	350	57	4	1	978	1	350	0	534	sp|E0X9N4|C3H69_ARATH Zinc finger CCCH domain-containing protein 69 OS=Arabidopsis thaliana GN=At3g63550 PE=3 SV=1
Bol027084G	sp|Q8W245|ZIP10_ARATH	79.06	363	68	1	4	1068	1	363	0	556	sp|Q8W245|ZIP10_ARATH Probable zinc transporter 10 OS=Arabidopsis thaliana GN=ZIP10 PE=1 SV=2
Bol027085G	sp|Q8W245|ZIP10_ARATH	75.66	152	29	1	1	432	112	263	1e-74	234	sp|Q8W245|ZIP10_ARATH Probable zinc transporter 10 OS=Arabidopsis thaliana GN=ZIP10 PE=1 SV=2
Bol027086G	sp|P0C031|RUB2_ORYSJ	99.34	152	1	0	1	456	1	152	5e-90	265	sp|P0C031|RUB2_ORYSJ Ubiquitin-NEDD8-like protein RUB2 OS=Oryza sativa subsp. japonica GN=RUB2 PE=2 SV=2
Bol027086G	sp|P0C031|RUB2_ORYSJ	62.67	75	28	0	235	459	3	77	2e-17	79	sp|P0C031|RUB2_ORYSJ Ubiquitin-NEDD8-like protein RUB2 OS=Oryza sativa subsp. japonica GN=RUB2 PE=2 SV=2
Bol027088G	sp|Q8GX29|SKI25_ARATH	78.91	384	76	2	1	1137	11	394	0	538	sp|Q8GX29|SKI25_ARATH F-box/kelch-repeat protein SKIP25 OS=Arabidopsis thaliana GN=SKIP25 PE=1 SV=1
Bol027089G	sp|Q8L940|PDX13_ARATH	78.72	47	9	1	25	165	220	265	5e-08	51.6	sp|Q8L940|PDX13_ARATH Pyridoxal biosynthesis protein PDX1.3 OS=Arabidopsis thaliana GN=PDX13 PE=1 SV=2
Bol027090G	sp|Q9FT73|MED34_ARATH	91.78	681	52	3	1	2040	1	678	0	1274	sp|Q9FT73|MED34_ARATH Mediator of RNA polymerase II transcription subunit 34 OS=Arabidopsis thaliana GN=MED34 PE=1 SV=1
Bol027091G	sp|Q9C866|PPR65_ARATH	82.65	565	88	4	1	1674	3	564	0	962	sp|Q9C866|PPR65_ARATH Pentatricopeptide repeat-containing protein At1g31430 OS=Arabidopsis thaliana GN=PCMP-E55 PE=2 SV=1
Bol027093G	sp|Q8W5R2|SHGR2_ARATH	81.75	937	126	7	1	2688	1	933	0	1477	sp|Q8W5R2|SHGR2_ARATH Phospholipase SGR2 OS=Arabidopsis thaliana GN=SGR2 PE=1 SV=1
Bol027094G	sp|A8MS41|CCR4D_ARATH	75.12	434	43	7	1	1158	1	417	0	631	sp|A8MS41|CCR4D_ARATH Carbon catabolite repressor protein 4 homolog 4 OS=Arabidopsis thaliana GN=CCR4-4 PE=2 SV=1
Bol027095G	sp|Q07G10|ALKB8_XENTR	32.57	350	175	9	67	1047	45	356	1e-42	161	sp|Q07G10|ALKB8_XENTR Alkylated DNA repair protein alkB homolog 8 OS=Xenopus tropicalis GN=alkbh8 PE=2 SV=2
Bol027096G	sp|Q8W4S4|VHAA3_ARATH	63.16	76	28	0	22	249	68	143	9e-27	107	sp|Q8W4S4|VHAA3_ARATH V-type proton ATPase subunit a3 OS=Arabidopsis thaliana GN=VHA-a3 PE=1 SV=1
Bol027098G	sp|P0C042|Y4597_ARATH	49.39	164	77	3	385	864	160	321	4e-45	162	sp|P0C042|Y4597_ARATH Uncharacterized protein At4g15970 OS=Arabidopsis thaliana GN=At4g15970 PE=2 SV=1
Bol027098G	sp|P0C042|Y4597_ARATH	58.62	58	23	1	184	357	37	93	2e-12	70.5	sp|P0C042|Y4597_ARATH Uncharacterized protein At4g15970 OS=Arabidopsis thaliana GN=At4g15970 PE=2 SV=1
Bol027099G	sp|Q940S3|UAP1_ARATH	93.31	508	31	2	1	1524	1	505	0	959	sp|Q940S3|UAP1_ARATH UDP-N-acetylglucosamine diphosphorylase 1 OS=Arabidopsis thaliana GN=GLCNAC1PUT1 PE=1 SV=1
Bol027100G	sp|Q9CAI7|IF4A3_ARATH	71.26	247	37	4	118	756	31	277	2e-111	334	sp|Q9CAI7|IF4A3_ARATH Eukaryotic initiation factor 4A-3 OS=Arabidopsis thaliana GN=TIF4A-3 PE=1 SV=1
Bol027103G	sp|Q9C5G0|SUF4_ARATH	76.63	368	50	7	1	999	1	367	4e-162	464	sp|Q9C5G0|SUF4_ARATH Protein SUPPRESSOR OF FRI 4 OS=Arabidopsis thaliana GN=SUF4 PE=1 SV=1
Bol027104G	sp|Q09867|EFG1P_SCHPO	32.35	136	90	2	94	495	5	140	3e-07	53.5	sp|Q09867|EFG1P_SCHPO rRNA-processing protein efg1 OS=Schizosaccharomyces pombe (strain 972 / ATCC 24843) GN=efg1 PE=3 SV=2
Bol027105G	sp|A4G9I1|TATB_HERAR	36	75	46	2	1	222	1	74	1e-07	53.1	sp|A4G9I1|TATB_HERAR Sec-independent protein translocase protein TatB OS=Herminiimonas arsenicoxydans GN=tatB PE=3 SV=1
Bol027106G	sp|Q4PE39|SEC23_USTMA	43.76	777	401	7	1	2250	1	768	0	663	sp|Q4PE39|SEC23_USTMA Protein transport protein SEC23 OS=Ustilago maydis (strain 521 / FGSC 9021) GN=SEC23 PE=3 SV=1
Bol027107G	sp|Q9FIX5|BH092_ARATH	68.04	219	60	5	1	642	1	214	3e-92	277	sp|Q9FIX5|BH092_ARATH Transcription factor bHLH92 OS=Arabidopsis thaliana GN=BHLH92 PE=2 SV=1
Bol027109G	sp|Q8VXY9|UAH_ARATH	94.67	450	22	1	106	1449	27	476	0	843	sp|Q8VXY9|UAH_ARATH Ureidoglycolate hydrolase OS=Arabidopsis thaliana GN=UAH PE=1 SV=1
Bol027110G	sp|P82381|ICI_LINUS	43.55	62	35	0	40	225	7	68	4e-06	44.3	sp|P82381|ICI_LINUS Proteinase inhibitor OS=Linum usitatissimum PE=1 SV=1
Bol027111G	sp|Q8RY18|Y5436_ARATH	58.54	1030	342	20	1	2868	1	1019	0	844	sp|Q8RY18|Y5436_ARATH MATH domain-containing protein At5g43560 OS=Arabidopsis thaliana GN=At5g43560 PE=1 SV=1
Bol027112G	sp|Q9SR34|TAC1_ARATH	49.18	61	31	0	100	282	35	95	2e-11	61.6	sp|Q9SR34|TAC1_ARATH Transcriptional regulator TAC1 OS=Arabidopsis thaliana GN=TAC1 PE=2 SV=1
Bol027113G	sp|Q9FIY7|SM3L3_ARATH	71.41	1287	155	18	4	3276	8	1277	0	1721	sp|Q9FIY7|SM3L3_ARATH Putative SWI/SNF-related matrix-associated actin-dependent regulator of chromatin subfamily A member 3-like 3 OS=Arabidopsis thaliana GN=At5g43530 PE=3 SV=1
Bol027114G	sp|Q6NPP4|CMTA2_ARATH	46.38	276	40	6	31	534	78	353	1e-56	199	sp|Q6NPP4|CMTA2_ARATH Calmodulin-binding transcription activator 2 OS=Arabidopsis thaliana GN=CMTA2 PE=1 SV=1
BONG003730.1G	sp|Q9LSW6|ACH10_ARATH	77.52	258	57	1	7	780	106	362	4e-147	423	sp|Q9LSW6|ACH10_ARATH 1-aminocyclopropane-1-carboxylate oxidase homolog 10 OS=Arabidopsis thaliana GN=At5g43450 PE=2 SV=1
Bol027117G	sp|F4KHA8|WTR41_ARATH	68.8	359	81	3	7	993	8	365	2e-154	445	sp|F4KHA8|WTR41_ARATH WAT1-related protein At5g40230 OS=Arabidopsis thaliana GN=At5g40230 PE=3 SV=1
Bol027118G	sp|Q9LSW9|ATL16_ARATH	76.02	392	72	7	1	1161	1	375	9e-162	466	sp|Q9LSW9|ATL16_ARATH RING-H2 finger protein ATL16 OS=Arabidopsis thaliana GN=ATL16 PE=2 SV=1
Bol027119G	sp|P0DH85|REM10_ARATH	37.36	182	85	7	1	474	93	269	3e-23	99.8	sp|P0DH85|REM10_ARATH B3 domain-containing protein REM10 OS=Arabidopsis thaliana GN=REM10 PE=2 SV=1
Bol027119G	sp|P0DH85|REM10_ARATH	35.37	147	90	3	40	480	253	394	2e-15	77.4	sp|P0DH85|REM10_ARATH B3 domain-containing protein REM10 OS=Arabidopsis thaliana GN=REM10 PE=2 SV=1
Bol027122G	sp|Q5UNY4|YL728_MIMIV	30.35	402	212	9	733	1881	134	486	2e-51	192	sp|Q5UNY4|YL728_MIMIV Uncharacterized protein L728 OS=Acanthamoeba polyphaga mimivirus GN=MIMI_L728 PE=4 SV=1
Bol027123G	sp|O82733|PP17_ARATH	94.26	331	19	0	1	993	1	331	0	604	sp|O82733|PP17_ARATH Serine/threonine-protein phosphatase PP1 isozyme 7 OS=Arabidopsis thaliana GN=TOPP7 PE=2 SV=3
Bol027124G	sp|Q96243|PHT12_ARATH	93.06	317	22	0	1	951	1	317	0	610	sp|Q96243|PHT12_ARATH Probable inorganic phosphate transporter 1-2 OS=Arabidopsis thaliana GN=PHT1-2 PE=2 SV=2
Bol027125G	sp|O48639|PHT13_ARATH	93.86	521	32	0	1	1563	1	521	0	1004	sp|O48639|PHT13_ARATH Probable inorganic phosphate transporter 1-3 OS=Arabidopsis thaliana GN=PHT1-3 PE=2 SV=1
Bol027126G	sp|P14891|HMDH1_ARATH	39.34	122	15	2	1	189	361	482	7e-14	69.3	sp|P14891|HMDH1_ARATH 3-hydroxy-3-methylglutaryl-coenzyme A reductase 1 OS=Arabidopsis thaliana GN=HMG1 PE=1 SV=1
Bol027130G	sp|Q9S840|SPL2_ARATH	76.27	434	86	7	1	1296	1	419	0	613	sp|Q9S840|SPL2_ARATH Squamosa promoter-binding-like protein 2 OS=Arabidopsis thaliana GN=SPL2 PE=2 SV=1
Bol027131G	sp|C0LGH3|Y5614_ARATH	68.54	178	48	2	91	603	857	1033	2e-72	241	sp|C0LGH3|Y5614_ARATH Probable LRR receptor-like serine/threonine-protein kinase At1g56140 OS=Arabidopsis thaliana GN=At1g56140 PE=2 SV=2
Bol027133G	sp|Q9FMV5|NFYC4_ARATH	37.97	79	48	1	31	267	78	155	1e-08	55.1	sp|Q9FMV5|NFYC4_ARATH Nuclear transcription factor Y subunit C-4 OS=Arabidopsis thaliana GN=NFYC4 PE=2 SV=1
Bol027134G	sp|Q8L730|SDI2_ARATH	87.93	58	7	0	106	279	164	221	5e-38	115	sp|Q8L730|SDI2_ARATH Protein SULFUR DEFICIENCY-INDUCED 2 OS=Arabidopsis thaliana GN=At1g04770 PE=2 SV=1
Bol027134G	sp|Q8L730|SDI2_ARATH	88.24	34	4	0	14	115	135	168	5e-38	62	sp|Q8L730|SDI2_ARATH Protein SULFUR DEFICIENCY-INDUCED 2 OS=Arabidopsis thaliana GN=At1g04770 PE=2 SV=1
Bol027136G	sp|Q9SSW0|AZF3_ARATH	63.78	196	61	7	1	567	1	193	3e-67	210	sp|Q9SSW0|AZF3_ARATH Zinc finger protein AZF3 OS=Arabidopsis thaliana GN=AZF3 PE=1 SV=1
Bol027137G	sp|F4K4M0|QWRF9_ARATH	53.62	539	152	16	10	1425	6	513	1e-133	403	sp|F4K4M0|QWRF9_ARATH QWRF motif-containing protein 9 OS=Arabidopsis thaliana GN=QWRF9 PE=3 SV=2
Bol027140G	sp|Q54FR4|PX24D_DICDI	33.33	168	108	3	232	726	15	181	4e-25	103	sp|Q54FR4|PX24D_DICDI PXMP2/4 family protein 4 OS=Dictyostelium discoideum GN=DDB_G0290631 PE=3 SV=1
Bol027141G	sp|F4K4L7|TAF4B_ARATH	78.79	858	104	17	1	2358	1	852	0	1069	sp|F4K4L7|TAF4B_ARATH Transcription initiation factor TFIID subunit 4b OS=Arabidopsis thaliana GN=TAF4B PE=1 SV=1
Bol027143G	sp|Q9SZY4|PTR27_ARATH	90.64	577	54	0	1	1731	1	577	0	991	sp|Q9SZY4|PTR27_ARATH Protein NRT1/ PTR FAMILY 6.2 OS=Arabidopsis thaliana GN=NPF6.2 PE=1 SV=1
Bol027144G	sp|F4KBW6|NU205_ARATH	88.87	1868	177	7	1	5601	1	1838	0	3162	sp|F4KBW6|NU205_ARATH Nuclear pore complex protein NUP205 OS=Arabidopsis thaliana GN=NUP205 PE=1 SV=1
Bol027145G	sp|O48782|HMOX1_ARATH	84.15	284	40	3	1	843	1	282	4e-155	441	sp|O48782|HMOX1_ARATH Heme oxygenase 1, chloroplastic OS=Arabidopsis thaliana GN=HO1 PE=1 SV=2
Bol027146G	sp|Q9M622|RMR1_ARATH	77.49	311	56	7	1	897	1	309	4e-145	418	sp|Q9M622|RMR1_ARATH Receptor homology region, transmembrane domain- and RING domain-containing protein 1 OS=Arabidopsis thaliana GN=RMR1 PE=2 SV=1
Bol027147G	sp|Q9FKW8|STR18_ARATH	82.5	120	21	0	10	369	13	132	5e-71	215	sp|Q9FKW8|STR18_ARATH Thiosulfate sulfurtransferase 18 OS=Arabidopsis thaliana GN=STR18 PE=1 SV=1
Bol027148G	sp|Q9FKW4|CDPKS_ARATH	87.83	534	40	4	1	1560	1	523	0	939	sp|Q9FKW4|CDPKS_ARATH Calcium-dependent protein kinase 28 OS=Arabidopsis thaliana GN=CPK28 PE=1 SV=1
Bol027150G	sp|Q09522|DIM1_CAEEL	44.67	300	141	4	166	1047	28	308	1e-70	229	sp|Q09522|DIM1_CAEEL Probable dimethyladenosine transferase OS=Caenorhabditis elegans GN=E02H1.1 PE=3 SV=2
Bol027151G	sp|F4J9A3|WTR26_ARATH	84.22	374	53	3	1	1119	1	369	0	556	sp|F4J9A3|WTR26_ARATH WAT1-related protein At3g53210 OS=Arabidopsis thaliana GN=At3g53210 PE=2 SV=1
Bol027153G	sp|Q9XGX0|SHI_ARATH	82.67	225	32	3	1	660	109	331	4e-95	288	sp|Q9XGX0|SHI_ARATH Protein SHORT INTERNODES OS=Arabidopsis thaliana GN=SHI PE=1 SV=1
Bol027154G	sp|Q8S950|NACK1_TOBAC	55.9	229	85	4	394	1077	228	441	3e-59	223	sp|Q8S950|NACK1_TOBAC Kinesin-like protein NACK1 OS=Nicotiana tabacum GN=NACK1 PE=1 SV=1
Bol027154G	sp|Q8S950|NACK1_TOBAC	41.86	172	89	2	2440	2922	768	939	8e-33	141	sp|Q8S950|NACK1_TOBAC Kinesin-like protein NACK1 OS=Nicotiana tabacum GN=NACK1 PE=1 SV=1
Bol027154G	sp|Q8S950|NACK1_TOBAC	53.12	128	54	3	58	438	28	150	9e-31	134	sp|Q8S950|NACK1_TOBAC Kinesin-like protein NACK1 OS=Nicotiana tabacum GN=NACK1 PE=1 SV=1
Bol027155G	sp|Q9FWX2|NAC7_ARATH	73.14	175	44	3	25	546	5	177	7e-87	271	sp|Q9FWX2|NAC7_ARATH NAC domain-containing protein 7 OS=Arabidopsis thaliana GN=NAC007 PE=2 SV=2
Bol027157G	sp|P93031|GMD2_ARATH	78.95	228	43	1	1	669	1	228	2e-127	372	sp|P93031|GMD2_ARATH GDP-mannose 4,6 dehydratase 2 OS=Arabidopsis thaliana GN=MUR1 PE=1 SV=3
Bol027158G	sp|Q9FH61|C3H68_ARATH	40.79	456	170	19	1	1137	1	433	9e-67	225	sp|Q9FH61|C3H68_ARATH Zinc finger CCCH domain-containing protein 68 OS=Arabidopsis thaliana GN=At5g66270 PE=2 SV=1
Bol027159G	sp|P55606|Y4OU_RHISN	46.65	418	194	9	22	1266	4	395	3e-96	310	sp|P55606|Y4OU_RHISN UPF0261 protein y4oU OS=Rhizobium sp. (strain NGR234) GN=NGR_a02150 PE=3 SV=1
Bol027162G	sp|Q9STS9|PP268_ARATH	78.81	604	125	3	1	1809	97	698	0	947	sp|Q9STS9|PP268_ARATH Putative pentatricopeptide repeat-containing protein At3g47840 OS=Arabidopsis thaliana GN=PCMP-E43 PE=3 SV=1
Bol027162G	sp|Q9STS9|PP268_ARATH	26.67	345	244	6	457	1479	44	383	8e-30	128	sp|Q9STS9|PP268_ARATH Putative pentatricopeptide repeat-containing protein At3g47840 OS=Arabidopsis thaliana GN=PCMP-E43 PE=3 SV=1
Bol027163G	sp|Q9FJZ3|MAN7_ARATH	88.86	431	46	1	1	1287	1	431	0	771	sp|Q9FJZ3|MAN7_ARATH Mannan endo-1,4-beta-mannosidase 7 OS=Arabidopsis thaliana GN=MAN7 PE=2 SV=1
Bol027164G	sp|Q8EPY0|ERA_OCEIH	35.45	299	155	4	388	1185	2	295	2e-49	175	sp|Q8EPY0|ERA_OCEIH GTPase Era OS=Oceanobacillus iheyensis (strain DSM 14371 / JCM 11309 / KCTC 3954 / HTE831) GN=era PE=3 SV=1
Bol027166G	sp|Q9FJY9|PP448_ARATH	82.62	535	84	4	1	1587	1	532	0	850	sp|Q9FJY9|PP448_ARATH Pentatricopeptide repeat-containing protein At5g66500, mitochondrial OS=Arabidopsis thaliana GN=PCMP-E38 PE=2 SV=1
Bol027167G	sp|Q94AU7|GCA3_ARATH	87.45	255	32	0	7	771	4	258	2e-167	470	sp|Q94AU7|GCA3_ARATH Gamma carbonic anhydrase 3, mitochondrial OS=Arabidopsis thaliana GN=GAMMACA3 PE=1 SV=1
Bol027168G	sp|Q9FJY7|PP449_ARATH	80.69	518	97	2	1	1554	106	620	0	803	sp|Q9FJY7|PP449_ARATH Pentatricopeptide repeat-containing protein At5g66520 OS=Arabidopsis thaliana GN=PCMP-H61 PE=2 SV=1
Bol027168G	sp|Q9FJY7|PP449_ARATH	25.9	332	227	9	7	981	7	326	1e-23	108	sp|Q9FJY7|PP449_ARATH Pentatricopeptide repeat-containing protein At5g66520 OS=Arabidopsis thaliana GN=PCMP-H61 PE=2 SV=1
Bol027169G	sp|Q40784|AAPC_CENCI	35.36	280	160	7	133	915	33	310	5e-40	148	sp|Q40784|AAPC_CENCI Putative glucose-6-phosphate 1-epimerase OS=Cenchrus ciliaris PE=2 SV=1
Bol027170G	sp|O00566|MPP10_HUMAN	44.79	96	29	4	115	333	460	554	5e-09	58.5	sp|O00566|MPP10_HUMAN U3 small nucleolar ribonucleoprotein protein MPP10 OS=Homo sapiens GN=MPHOSPH10 PE=1 SV=2
Bol027171G	sp|Q8LC79|GAT18_ARATH	48.2	139	48	5	301	660	147	280	1e-22	97.8	sp|Q8LC79|GAT18_ARATH GATA transcription factor 18 OS=Arabidopsis thaliana GN=GATA18 PE=2 SV=2
Bol027172G	sp|Q54TC5|MAFL2_DICDI	37.08	178	104	3	1	528	22	193	6e-23	95.5	sp|Q54TC5|MAFL2_DICDI Maf-like protein DDB_G0281937 OS=Dictyostelium discoideum GN=DDB_G0281937 PE=3 SV=1
Bol027173G	sp|Q84UU4|HUMS_ARATH	77.87	348	75	1	376	1413	200	547	0	571	sp|Q84UU4|HUMS_ARATH Alpha-humulene/(-)-(E)-beta-caryophyllene synthase OS=Arabidopsis thaliana GN=TPS21 PE=1 SV=2
Bol027173G	sp|Q84UU4|HUMS_ARATH	72.8	125	33	1	7	381	1	124	4e-51	187	sp|Q84UU4|HUMS_ARATH Alpha-humulene/(-)-(E)-beta-caryophyllene synthase OS=Arabidopsis thaliana GN=TPS21 PE=1 SV=2
Bol027174G	sp|Q94A73|Y5656_ARATH	83.61	671	97	8	7	1995	2	667	0	1086	sp|Q94A73|Y5656_ARATH BTB/POZ domain-containing protein At5g66560 OS=Arabidopsis thaliana GN=At5g66560 PE=2 SV=2
Bol027175G	sp|P23321|PSBO1_ARATH	95.18	332	16	0	1	996	1	332	0	642	sp|P23321|PSBO1_ARATH Oxygen-evolving enhancer protein 1-1, chloroplastic OS=Arabidopsis thaliana GN=PSBO1 PE=1 SV=2
Bol027178G	sp|Q4R599|TSNAX_MACFA	33.47	248	136	5	325	1014	50	286	3e-31	125	sp|Q4R599|TSNAX_MACFA Translin-associated protein X OS=Macaca fascicularis GN=TSNAX PE=2 SV=1
Bol027179G	sp|Q9FJX8|DAR6_ARATH	50.94	106	40	4	208	501	124	225	2e-12	68.9	sp|Q9FJX8|DAR6_ARATH Protein DA1-related 6 OS=Arabidopsis thaliana GN=DAR6 PE=2 SV=1
Bol027179G	sp|Q9FJX8|DAR6_ARATH	41.56	154	70	7	37	444	118	269	7e-11	64.3	sp|Q9FJX8|DAR6_ARATH Protein DA1-related 6 OS=Arabidopsis thaliana GN=DAR6 PE=2 SV=1
BONG003740.1G	sp|Q84WJ0|DAR5_ARATH	57.7	435	122	7	1	1188	1	412	3e-147	441	sp|Q84WJ0|DAR5_ARATH Protein DA1-related 5 OS=Arabidopsis thaliana GN=DAR5 PE=2 SV=2
BONG003740.2G	sp|Q84WJ0|DAR5_ARATH	57.83	434	122	6	1	1185	1	412	6e-149	446	sp|Q84WJ0|DAR5_ARATH Protein DA1-related 5 OS=Arabidopsis thaliana GN=DAR5 PE=2 SV=2
Bol027180G	sp|B3H4P1|PP450_ARATH	83.28	664	98	5	1	1962	1	661	0	1055	sp|B3H4P1|PP450_ARATH Pentatricopeptide repeat-containing protein At5g66631 OS=Arabidopsis thaliana GN=At5g66631 PE=2 SV=1
Bol027181G	sp|Q9LVR5|MCU3_ARATH	82.04	323	54	4	7	972	2	321	6e-178	503	sp|Q9LVR5|MCU3_ARATH Calcium uniporter protein 3, mitochondrial OS=Arabidopsis thaliana GN=At5g66650 PE=2 SV=1
Bol027182G	sp|Q9LVR3|U496G_ARATH	60	400	145	5	1	1173	1	394	2e-145	426	sp|Q9LVR3|U496G_ARATH UPF0496 protein At5g66670 OS=Arabidopsis thaliana GN=At5g66670 PE=2 SV=1
Bol027183G	sp|Q9LVR3|U496G_ARATH	65.63	323	103	3	13	972	77	394	1e-109	332	sp|Q9LVR3|U496G_ARATH UPF0496 protein At5g66670 OS=Arabidopsis thaliana GN=At5g66670 PE=2 SV=1
Bol027184G	sp|Q944K2|OST48_ARATH	95.74	423	18	0	1	1269	1	423	0	734	sp|Q944K2|OST48_ARATH Dolichyl-diphosphooligosaccharide--protein glycosyltransferase 48 kDa subunit OS=Arabidopsis thaliana GN=OST48 PE=2 SV=1
Bol027185G	sp|O81498|U72E3_ARATH	83.3	479	80	0	1	1437	3	481	0	829	sp|O81498|U72E3_ARATH UDP-glycosyltransferase 72E3 OS=Arabidopsis thaliana GN=UGT72E3 PE=1 SV=1
Bol027186G	sp|Q9NXP7|GIN1_HUMAN	29.93	137	88	7	1	402	74	205	9e-09	56.6	sp|Q9NXP7|GIN1_HUMAN Gypsy retrotransposon integrase-like protein 1 OS=Homo sapiens GN=GIN1 PE=2 SV=3
Bol027187G	sp|Q9LVR0|ATB53_ARATH	79.91	224	40	3	4	672	9	228	1e-108	318	sp|Q9LVR0|ATB53_ARATH Homeobox-leucine zipper protein ATHB-53 OS=Arabidopsis thaliana GN=ATHB-53 PE=2 SV=1
Bol027188G	sp|Q2MHE4|HT1_ARATH	42.08	259	125	9	235	981	99	342	7e-52	184	sp|Q2MHE4|HT1_ARATH Serine/threonine-protein kinase HT1 OS=Arabidopsis thaliana GN=HT1 PE=1 SV=1
Bol027189G	sp|Q9LVQ8|P2C80_ARATH	77.16	416	83	7	1	1224	1	412	0	623	sp|Q9LVQ8|P2C80_ARATH Probable protein phosphatase 2C 80 OS=Arabidopsis thaliana GN=At5g66720 PE=2 SV=1
Bol027192G	sp|Q42404|RU17_ARATH	84.04	94	15	0	1	282	73	166	6e-50	169	sp|Q42404|RU17_ARATH U1 small nuclear ribonucleoprotein 70 kDa OS=Arabidopsis thaliana GN=RNU1 PE=1 SV=1
Bol027195G	sp|Q9XFH4|DDM1_ARATH	85.13	753	103	4	277	2535	8	751	0	1259	sp|Q9XFH4|DDM1_ARATH ATP-dependent DNA helicase DDM1 OS=Arabidopsis thaliana GN=DDM1 PE=1 SV=1
Bol027196G	sp|O82663|SDHA1_ARATH	93.22	634	35	1	1	1878	1	634	0	1155	sp|O82663|SDHA1_ARATH Succinate dehydrogenase [ubiquinone] flavoprotein subunit 1, mitochondrial OS=Arabidopsis thaliana GN=SDH1-1 PE=1 SV=1
Bol027197G	sp|Q9FL03|SCL4_ARATH	76.4	606	108	12	1	1779	1	584	0	772	sp|Q9FL03|SCL4_ARATH Scarecrow-like protein 4 OS=Arabidopsis thaliana GN=SCL4 PE=2 SV=1
Bol027199G	sp|Q8GYF5|WAKLR_ARATH	76.22	471	105	4	1	1407	153	618	0	683	sp|Q8GYF5|WAKLR_ARATH Wall-associated receptor kinase-like 21 OS=Arabidopsis thaliana GN=WAKL21 PE=2 SV=2
Bol027200G	sp|Q6Z8C8|CDKF4_ORYSJ	51.11	45	19	1	931	1056	83	127	4e-06	52.4	sp|Q6Z8C8|CDKF4_ORYSJ Cyclin-dependent kinase F-4 OS=Oryza sativa subsp. japonica GN=CDKF-4 PE=2 SV=1
Bol027201G	sp|Q54X16|GID8_DICDI	28.21	156	102	6	172	624	74	224	2e-07	56.2	sp|Q54X16|GID8_DICDI Glucose-induced degradation protein 8 homolog OS=Dictyostelium discoideum GN=DDB_G0279265 PE=3 SV=2
Bol027206G	sp|Q9CAD5|YODA_ARATH	59.85	269	98	4	1015	1815	398	658	1e-102	341	sp|Q9CAD5|YODA_ARATH Mitogen-activated protein kinase kinase kinase YODA OS=Arabidopsis thaliana GN=YDA PE=1 SV=1
Bol027207G	sp|B2IG64|RL25_BEII9	26.09	207	131	3	85	705	1	185	1e-15	77	sp|B2IG64|RL25_BEII9 50S ribosomal protein L25 OS=Beijerinckia indica subsp. indica (strain ATCC 9039 / DSM 1715 / NCIB 8712) GN=rplY PE=3 SV=1
Bol027209G	sp|Q9FKZ3|LBD36_ARATH	80.07	306	39	7	1	918	1	284	7e-127	373	sp|Q9FKZ3|LBD36_ARATH LOB domain-containing protein 36 OS=Arabidopsis thaliana GN=LBD36 PE=2 SV=1
Bol027210G	sp|Q39193|SRK2I_ARATH	95.11	327	15	1	1	981	1	326	0	655	sp|Q39193|SRK2I_ARATH Serine/threonine-protein kinase SRK2I OS=Arabidopsis thaliana GN=SRK2I PE=1 SV=1
Bol027211G	sp|P29162|ASOL_TOBAC	50.47	529	249	3	70	1617	17	545	0	536	sp|P29162|ASOL_TOBAC L-ascorbate oxidase homolog OS=Nicotiana tabacum PE=1 SV=1
Bol027213G	sp|O13978|MUG66_SCHPO	26.56	192	111	8	61	624	18	183	4e-12	65.9	sp|O13978|MUG66_SCHPO Meiotically up-regulated gene 66 protein OS=Schizosaccharomyces pombe (strain 972 / ATCC 24843) GN=mug66 PE=1 SV=1
Bol027214G	sp|Q9FGD6|DOF58_ARATH	77.23	224	45	3	1	657	1	223	2e-98	293	sp|Q9FGD6|DOF58_ARATH Dof zinc finger protein DOF5.8 OS=Arabidopsis thaliana GN=DOF5.8 PE=2 SV=1
Bol027215G	sp|Q9C5X8|MOCOS_ARATH	24.42	303	189	9	343	1161	1	293	8e-14	79.7	sp|Q9C5X8|MOCOS_ARATH Molybdenum cofactor sulfurase OS=Arabidopsis thaliana GN=ABA3 PE=1 SV=1
Bol027217G	sp|Q9FGD2|Y5698_ARATH	58.26	333	109	6	55	981	6	332	5e-124	366	sp|Q9FGD2|Y5698_ARATH Putative B3 domain-containing protein At5g66980 OS=Arabidopsis thaliana GN=At5g66980 PE=3 SV=1
Bol027219G	sp|Q9FGD1|RKD3_ARATH	58.93	280	103	6	1	813	1	277	2e-94	286	sp|Q9FGD1|RKD3_ARATH Protein RKD3 OS=Arabidopsis thaliana GN=RKD3 PE=3 SV=1
Bol027220G	sp|O82197|VP321_ARATH	83.33	60	10	0	19	198	81	140	3e-27	102	sp|O82197|VP321_ARATH Vacuolar protein sorting-associated protein 32 homolog 1 OS=Arabidopsis thaliana GN=VPS32.1 PE=1 SV=1
Bol027222G	sp|Q9FGC7|ZEP_ARATH	88.64	669	70	3	1	1995	1	667	0	1100	sp|Q9FGC7|ZEP_ARATH Zeaxanthin epoxidase, chloroplastic OS=Arabidopsis thaliana GN=ZEP PE=1 SV=1
Bol027224G	sp|Q9FHA7|HEC1_ARATH	72.34	235	40	6	1	633	8	241	3e-75	233	sp|Q9FHA7|HEC1_ARATH Transcription factor HEC1 OS=Arabidopsis thaliana GN=HEC1 PE=1 SV=1
Bol027225G	sp|Q9FHA6|RLF34_ARATH	76.34	93	21	1	112	387	37	129	2e-36	127	sp|Q9FHA6|RLF34_ARATH Protein RALF-like 34 OS=Arabidopsis thaliana GN=RALFL34 PE=2 SV=1
Bol027226G	sp|Q01389|BCK1_YEAST	37.19	285	149	12	7	819	1175	1443	5e-43	165	sp|Q01389|BCK1_YEAST Serine/threonine-protein kinase BCK1/SLK1/SSP31 OS=Saccharomyces cerevisiae (strain ATCC 204508 / S288c) GN=BCK1 PE=1 SV=1
Bol027227G	sp|Q9FHA3|DPOLA_ARATH	86.65	1528	197	4	1	4575	1	1524	0	2543	sp|Q9FHA3|DPOLA_ARATH DNA polymerase alpha catalytic subunit OS=Arabidopsis thaliana GN=POLA PE=3 SV=2
Bol027228G	sp|Q9FHA2|ALC_ARATH	74.19	217	48	4	1	648	1	210	6e-85	257	sp|Q9FHA2|ALC_ARATH Transcription factor ALC OS=Arabidopsis thaliana GN=ALC PE=2 SV=1
Bol027232G	sp|Q9FHA2|ALC_ARATH	65.85	82	24	2	1	243	1	79	3e-24	96.3	sp|Q9FHA2|ALC_ARATH Transcription factor ALC OS=Arabidopsis thaliana GN=ALC PE=2 SV=1
Bol027233G	sp|Q93XX5|Y5713_ARATH	88.24	391	40	2	85	1242	28	417	0	720	sp|Q93XX5|Y5713_ARATH PI-PLC X domain-containing protein At5g67130 OS=Arabidopsis thaliana GN=At5g67130 PE=1 SV=1
Bol027234G	sp|Q9FH99|FB302_ARATH	93.33	210	14	0	1	630	1	210	6e-144	408	sp|Q9FH99|FB302_ARATH F-box protein At5g67140 OS=Arabidopsis thaliana GN=At5g67140 PE=2 SV=1
Bol027235G	sp|Q9SND9|Y3028_ARATH	56.66	443	182	5	1	1308	1	440	4e-156	456	sp|Q9SND9|Y3028_ARATH Uncharacterized acetyltransferase At3g50280 OS=Arabidopsis thaliana GN=At3g50280 PE=3 SV=1
Bol027236G	sp|Q9SND9|Y3028_ARATH	50.34	298	130	7	4	855	147	440	7e-92	286	sp|Q9SND9|Y3028_ARATH Uncharacterized acetyltransferase At3g50280 OS=Arabidopsis thaliana GN=At3g50280 PE=3 SV=1
Bol027237G	sp|Q9FH95|TOE3_ARATH	75.14	362	79	5	1	1083	1	352	2e-165	473	sp|Q9FH95|TOE3_ARATH AP2-like ethylene-responsive transcription factor TOE3 OS=Arabidopsis thaliana GN=TOE3 PE=2 SV=1
Bol027239G	sp|Q9FH94|ERF10_ARATH	86.98	169	22	0	52	558	15	183	6e-97	285	sp|Q9FH94|ERF10_ARATH Ethylene-responsive transcription factor ERF010 OS=Arabidopsis thaliana GN=ERF010 PE=2 SV=1
BONG003750.1G	sp|Q9NUJ3|T11L1_HUMAN	29.81	161	101	4	391	864	47	198	1e-11	68.9	sp|Q9NUJ3|T11L1_HUMAN T-complex protein 11-like protein 1 OS=Homo sapiens GN=TCP11L1 PE=1 SV=1
Bol027240G	sp|O64530|STR1_ARATH	71.71	152	20	2	1	387	81	232	2e-70	222	sp|O64530|STR1_ARATH Thiosulfate/3-mercaptopyruvate sulfurtransferase 1, mitochondrial OS=Arabidopsis thaliana GN=STR1 PE=1 SV=1
Bol027241G	sp|Q93Y06|Y5720_ARATH	87.11	667	69	7	43	2037	18	669	0	1070	sp|Q93Y06|Y5720_ARATH Probable inactive receptor kinase At5g67200 OS=Arabidopsis thaliana GN=At5g67200 PE=1 SV=1
Bol027242G	sp|Q9FH92|IX15L_ARATH	88.99	318	31	3	1	945	1	317	0	516	sp|Q9FH92|IX15L_ARATH Protein IRX15-LIKE OS=Arabidopsis thaliana GN=IRX15-L PE=2 SV=1
Bol027243G	sp|Q8K582|DUS1L_RAT	45.23	325	154	4	130	1092	5	309	1e-91	289	sp|Q8K582|DUS1L_RAT tRNA-dihydrouridine(16/17) synthase [NAD(P)(+)]-like OS=Rattus norvegicus GN=Dus1l PE=2 SV=1
Bol027244G	sp|Q9FH90|IX14H_ARATH	78.98	471	74	11	10	1377	3	463	0	664	sp|Q9FH90|IX14H_ARATH Probable beta-1,4-xylosyltransferase IRX14H OS=Arabidopsis thaliana GN=IRX14H PE=2 SV=1
Bol027245G	sp|Q9FE83|SKIP2_ARATH	85.98	535	66	4	1	1602	1	527	0	879	sp|Q9FE83|SKIP2_ARATH F-box protein SKIP2 OS=Arabidopsis thaliana GN=SKIP2 PE=1 SV=1
Bol027246G	sp|Q9FGQ7|CCD32_ARATH	75.14	370	77	4	1	1074	1	367	2e-180	512	sp|Q9FGQ7|CCD32_ARATH Cyclin-D3-2 OS=Arabidopsis thaliana GN=CYCD3-2 PE=2 SV=1
Bol027248G	sp|C0LGS3|Y4372_ARATH	69.37	284	76	6	1	819	463	746	3e-107	342	sp|C0LGS3|Y4372_ARATH Probable LRR receptor-like serine/threonine-protein kinase At4g37250 OS=Arabidopsis thaliana GN=At4g37250 PE=2 SV=1
Bol027249G	sp|Q9FDW1|MYB44_ARATH	73.62	307	35	5	1	789	1	305	2e-140	404	sp|Q9FDW1|MYB44_ARATH Transcription factor MYB44 OS=Arabidopsis thaliana GN=MYB44 PE=2 SV=1
Bol027250G	sp|Q9FG65|C81D1_ARATH	51.79	504	222	8	10	1494	10	501	4e-171	499	sp|Q9FG65|C81D1_ARATH Cytochrome P450 81D1 OS=Arabidopsis thaliana GN=CYP81D1 PE=2 SV=1
Bol027251G	sp|Q9FG65|C81D1_ARATH	55.34	206	87	2	1	618	301	501	8e-78	248	sp|Q9FG65|C81D1_ARATH Cytochrome P450 81D1 OS=Arabidopsis thaliana GN=CYP81D1 PE=2 SV=1
Bol027253G	sp|Q9FG65|C81D1_ARATH	46.99	481	204	9	67	1383	30	501	1e-124	379	sp|Q9FG65|C81D1_ARATH Cytochrome P450 81D1 OS=Arabidopsis thaliana GN=CYP81D1 PE=2 SV=1
BONG003760.1G	sp|Q4R8H1|TBL1X_MACFA	39.29	84	43	2	70	297	42	125	2e-10	62.8	sp|Q4R8H1|TBL1X_MACFA F-box-like/WD repeat-containing protein TBL1X OS=Macaca fascicularis GN=TBL1X PE=2 SV=1
Bol002790G	sp|C0LGN2|Y3148_ARATH	51.96	560	148	9	1	1374	1	541	3e-162	497	sp|C0LGN2|Y3148_ARATH Probable leucine-rich repeat receptor-like serine/threonine-protein kinase At3g14840 OS=Arabidopsis thaliana GN=LRR-RLK PE=2 SV=1
Bol002790G	sp|C0LGN2|Y3148_ARATH	73.85	195	46	2	1201	1785	830	1019	5e-76	266	sp|C0LGN2|Y3148_ARATH Probable leucine-rich repeat receptor-like serine/threonine-protein kinase At3g14840 OS=Arabidopsis thaliana GN=LRR-RLK PE=2 SV=1
Bol002791G	sp|C0LGN2|Y3148_ARATH	61.8	89	30	1	37	291	401	489	2e-27	110	sp|C0LGN2|Y3148_ARATH Probable leucine-rich repeat receptor-like serine/threonine-protein kinase At3g14840 OS=Arabidopsis thaliana GN=LRR-RLK PE=2 SV=1
Bol002792G	sp|F4IWA8|TBL41_ARATH	81.75	252	41	2	1	741	104	355	5e-142	409	sp|F4IWA8|TBL41_ARATH Protein trichome birefringence-like 41 OS=Arabidopsis thaliana GN=TBL41 PE=2 SV=1
Bol002793G	sp|C0LGN2|Y3148_ARATH	67.81	1022	213	10	25	2850	34	1019	0	1289	sp|C0LGN2|Y3148_ARATH Probable leucine-rich repeat receptor-like serine/threonine-protein kinase At3g14840 OS=Arabidopsis thaliana GN=LRR-RLK PE=2 SV=1
BONG008330.1G	sp|C0LGN2|Y3148_ARATH	67.41	359	83	4	1	978	337	694	1e-141	440	sp|C0LGN2|Y3148_ARATH Probable leucine-rich repeat receptor-like serine/threonine-protein kinase At3g14840 OS=Arabidopsis thaliana GN=LRR-RLK PE=2 SV=1
BONG008330.1G	sp|C0LGN2|Y3148_ARATH	62.11	227	68	3	847	1515	808	1020	9e-69	243	sp|C0LGN2|Y3148_ARATH Probable leucine-rich repeat receptor-like serine/threonine-protein kinase At3g14840 OS=Arabidopsis thaliana GN=LRR-RLK PE=2 SV=1
Bol002794G	sp|C0LGN2|Y3148_ARATH	56.67	120	28	1	25	312	164	283	1e-31	122	sp|C0LGN2|Y3148_ARATH Probable leucine-rich repeat receptor-like serine/threonine-protein kinase At3g14840 OS=Arabidopsis thaliana GN=LRR-RLK PE=2 SV=1
Bol002797G	sp|Q9LH76|RHM3_ARATH	95.49	665	29	1	1	1995	1	664	0	1246	sp|Q9LH76|RHM3_ARATH Trifunctional UDP-glucose 4,6-dehydratase/UDP-4-keto-6-deoxy-D-glucose 3,5-epimerase/UDP-4-keto-L-rhamnose-reductase RHM3 OS=Arabidopsis thaliana GN=RHM3 PE=1 SV=1
Bol002798G	sp|Q9XIK3|ISCAP_ARATH	89.23	65	7	0	52	246	69	133	6e-37	129	sp|Q9XIK3|ISCAP_ARATH Iron-sulfur assembly protein IscA, chloroplastic OS=Arabidopsis thaliana GN=ISCA PE=2 SV=2
Bol002799G	sp|Q9LH79|SWET2_ARATH	89.83	236	24	0	1	708	1	236	2e-128	370	sp|Q9LH79|SWET2_ARATH Bidirectional sugar transporter SWEET2 OS=Arabidopsis thaliana GN=SWEET2 PE=2 SV=1
Bol002800G	sp|Q93V84|FLXL1_ARATH	77.78	297	48	6	1	852	1	292	4e-131	384	sp|Q93V84|FLXL1_ARATH Protein FLX-like 1 OS=Arabidopsis thaliana GN=FLXL1 PE=1 SV=1
Bol002801G	sp|Q803A0|JADE1_DANRE	40.19	214	113	6	268	897	134	336	4e-36	143	sp|Q803A0|JADE1_DANRE Protein Jade-1 OS=Danio rerio GN=jade1 PE=2 SV=1
Bol002802G	sp|Q9LUC3|MPK19_ARATH	88.77	472	35	12	1	1386	135	598	0	742	sp|Q9LUC3|MPK19_ARATH Mitogen-activated protein kinase 19 OS=Arabidopsis thaliana GN=MPK19 PE=2 SV=2
Bol002803G	sp|Q9LFE0|DOT2_ARATH	49.64	139	53	4	1	366	618	756	5e-27	109	sp|Q9LFE0|DOT2_ARATH SART-1 family protein DOT2 OS=Arabidopsis thaliana GN=DOT2 PE=1 SV=1
Bol002804G	sp|Q9LUC5|C7A15_ARATH	83.2	494	83	0	55	1536	19	512	0	867	sp|Q9LUC5|C7A15_ARATH Cytochrome P450 72A15 OS=Arabidopsis thaliana GN=CYP72A15 PE=2 SV=1
BONG008340.1G	sp|Q9LUC5|C7A15_ARATH	87.85	494	60	0	55	1536	19	512	0	921	sp|Q9LUC5|C7A15_ARATH Cytochrome P450 72A15 OS=Arabidopsis thaliana GN=CYP72A15 PE=2 SV=1
BONG008350.1G	sp|Q9LUC5|C7A15_ARATH	84.66	489	75	0	70	1536	24	512	0	877	sp|Q9LUC5|C7A15_ARATH Cytochrome P450 72A15 OS=Arabidopsis thaliana GN=CYP72A15 PE=2 SV=1
Bol002805G	sp|Q9Z2W1|STK25_MOUSE	67.39	46	15	0	1	138	208	253	1e-14	72	sp|Q9Z2W1|STK25_MOUSE Serine/threonine-protein kinase 25 OS=Mus musculus GN=Stk25 PE=1 SV=2
Bol002806G	sp|Q9LUC8|C7A13_ARATH	73.28	479	128	0	1	1437	34	512	0	730	sp|Q9LUC8|C7A13_ARATH Cytochrome P450 72A13 OS=Arabidopsis thaliana GN=CYP72A13 PE=2 SV=1
BONG008360.1G	sp|Q9LUC8|C7A13_ARATH	57.52	492	204	3	70	1536	23	512	0	605	sp|Q9LUC8|C7A13_ARATH Cytochrome P450 72A13 OS=Arabidopsis thaliana GN=CYP72A13 PE=2 SV=1
BONG008370.1G	sp|Q9LUC8|C7A13_ARATH	71.14	492	127	2	70	1506	23	512	0	741	sp|Q9LUC8|C7A13_ARATH Cytochrome P450 72A13 OS=Arabidopsis thaliana GN=CYP72A13 PE=2 SV=1
Bol002807G	sp|P51418|R18A2_ARATH	96.07	178	7	0	1	534	1	178	9e-126	358	sp|P51418|R18A2_ARATH 60S ribosomal protein L18a-2 OS=Arabidopsis thaliana GN=RPL18AB PE=2 SV=2
Bol002808G	sp|P10978|POLX_TOBAC	33.8	858	461	22	82	2580	295	1070	1e-118	404	sp|P10978|POLX_TOBAC Retrovirus-related Pol polyprotein from transposon TNT 1-94 OS=Nicotiana tabacum PE=2 SV=1
Bol002809G	sp|P43298|TMK1_ARATH	49.19	124	63	0	7	378	98	221	6e-30	118	sp|P43298|TMK1_ARATH Probable receptor protein kinase TMK1 OS=Arabidopsis thaliana GN=TMK1 PE=1 SV=1
Bol002810G	sp|P43298|TMK1_ARATH	50.23	213	103	3	1	636	231	441	4e-53	189	sp|P43298|TMK1_ARATH Probable receptor protein kinase TMK1 OS=Arabidopsis thaliana GN=TMK1 PE=1 SV=1
Bol002811G	sp|Q8L9S1|R18AL_ARATH	48.72	78	38	2	31	261	82	158	5e-06	45.1	sp|Q8L9S1|R18AL_ARATH 60S ribosomal protein L18a-like protein OS=Arabidopsis thaliana GN=At1g29970 PE=2 SV=2
Bol002812G	sp|Q93XX4|C2D61_ARATH	72.83	254	35	2	1	663	1	253	6e-115	352	sp|Q93XX4|C2D61_ARATH C2 domain-containing protein At1g53590 OS=Arabidopsis thaliana GN=NTMC2T6.1 PE=1 SV=2
Bol002813G	sp|Q9LUD6|PP230_ARATH	79.93	294	57	2	1	879	110	402	9e-175	497	sp|Q9LUD6|PP230_ARATH Pentatricopeptide repeat-containing protein At3g14580, mitochondrial OS=Arabidopsis thaliana GN=At3g14580 PE=2 SV=1
Bol002814G	sp|Q9LUD7|CALS8_ARATH	92.87	603	15	1	1	1725	1372	1974	0	1088	sp|Q9LUD7|CALS8_ARATH Putative callose synthase 8 OS=Arabidopsis thaliana GN=CALS8 PE=2 SV=2
Bol002815G	sp|Q9LUD6|PP230_ARATH	78.57	140	29	1	1	417	263	402	2e-58	192	sp|Q9LUD6|PP230_ARATH Pentatricopeptide repeat-containing protein At3g14580, mitochondrial OS=Arabidopsis thaliana GN=At3g14580 PE=2 SV=1
Bol002817G	sp|Q9ZNT0|VPS4_ARATH	92.89	436	23	2	1	1287	1	435	0	795	sp|Q9ZNT0|VPS4_ARATH Protein SUPPRESSOR OF K(+) TRANSPORT GROWTH DEFECT 1 OS=Arabidopsis thaliana GN=SKD1 PE=1 SV=1
Bol002819G	sp|Q9ZNV5|CEN_ARATH	92	175	12	1	1	519	1	175	1e-115	332	sp|Q9ZNV5|CEN_ARATH Protein CENTRORADIALIS-like OS=Arabidopsis thaliana GN=CEN PE=2 SV=1
Bol002821G	sp|O48790|CCB14_ARATH	66.67	63	18	2	244	426	105	166	9e-19	85.1	sp|O48790|CCB14_ARATH Cyclin-B1-4 OS=Arabidopsis thaliana GN=CYCB1-4 PE=2 SV=1
Bol002822G	sp|Q9ZQH0|COAE_ARATH	84.93	146	22	0	1	438	87	232	8e-82	247	sp|Q9ZQH0|COAE_ARATH Dephospho-CoA kinase OS=Arabidopsis thaliana GN=COAE PE=2 SV=1
Bol002823G	sp|Q9ZQH0|COAE_ARATH	92.68	82	5	1	1	243	1	82	4e-43	145	sp|Q9ZQH0|COAE_ARATH Dephospho-CoA kinase OS=Arabidopsis thaliana GN=COAE PE=2 SV=1
Bol002825G	sp|Q9ZQG8|FER3_ARATH	82.69	156	22	3	1	456	1	155	1e-86	257	sp|Q9ZQG8|FER3_ARATH Ferredoxin-3, chloroplastic OS=Arabidopsis thaliana GN=FD3 PE=1 SV=1
Bol002826G	sp|Q9ZQG9|E1314_ARATH	90.19	367	35	1	88	1188	26	391	0	692	sp|Q9ZQG9|E1314_ARATH Glucan endo-1,3-beta-glucosidase 14 OS=Arabidopsis thaliana GN=At2g27500 PE=1 SV=2
Bol002827G	sp|Q9JKP7|DPOE3_MOUSE	39.77	88	48	2	31	294	10	92	1e-14	72.4	sp|Q9JKP7|DPOE3_MOUSE DNA polymerase epsilon subunit 3 OS=Mus musculus GN=Pole3 PE=2 SV=1
Bol002828G	sp|A6QNT8|SC24A_BOVIN	24.64	629	356	26	10	1803	393	934	2e-20	100	sp|A6QNT8|SC24A_BOVIN Protein transport protein Sec24A OS=Bos taurus GN=SEC24A PE=2 SV=1
Bol002829G	sp|Q8VYF5|NILP1_ARATH	51.5	200	48	3	211	663	107	306	2e-51	175	sp|Q8VYF5|NILP1_ARATH N-carbamoylputrescine amidase OS=Arabidopsis thaliana GN=CPA PE=1 SV=1
Bol002832G	sp|Q9C7G1|PUB45_ARATH	29.89	271	176	7	265	1053	453	717	2e-15	82.4	sp|Q9C7G1|PUB45_ARATH U-box domain-containing protein 45 OS=Arabidopsis thaliana GN=PUB45 PE=1 SV=1
Bol002833G	sp|P43156|CYSP_HEMSP	61.17	103	40	0	445	753	243	345	7e-41	149	sp|P43156|CYSP_HEMSP Thiol protease SEN102 OS=Hemerocallis sp. GN=SEN102 PE=2 SV=1
Bol002833G	sp|P43156|CYSP_HEMSP	41.88	117	60	4	103	444	40	151	4e-18	85.9	sp|P43156|CYSP_HEMSP Thiol protease SEN102 OS=Hemerocallis sp. GN=SEN102 PE=2 SV=1
Bol002834G	sp|P14891|HMDH1_ARATH	68.75	32	10	0	1	96	361	392	2e-06	48.1	sp|P14891|HMDH1_ARATH 3-hydroxy-3-methylglutaryl-coenzyme A reductase 1 OS=Arabidopsis thaliana GN=HMG1 PE=1 SV=1
Bol002836G	sp|Q2YDU3|OTUD5_RAT	40.73	248	122	2	478	1146	164	411	8e-59	209	sp|Q2YDU3|OTUD5_RAT OTU domain-containing protein 5 OS=Rattus norvegicus GN=Otud5 PE=2 SV=2
Bol002837G	sp|Q28IQ9|CIRBP_XENTR	45.83	72	39	0	25	240	6	77	3e-15	72	sp|Q28IQ9|CIRBP_XENTR Cold-inducible RNA-binding protein OS=Xenopus tropicalis GN=cirbp PE=2 SV=1
Bol002838G	sp|Q9XIN7|NTL8_ARATH	80.17	343	60	5	1	1029	1	335	0	543	sp|Q9XIN7|NTL8_ARATH Protein NTM1-like 8 OS=Arabidopsis thaliana GN=NTL8 PE=1 SV=1
Bol027762G	sp|Q9SJD4|LACS8_ARATH	84	50	8	0	7	156	669	718	3e-08	52.8	sp|Q9SJD4|LACS8_ARATH Long chain acyl-CoA synthetase 8 OS=Arabidopsis thaliana GN=LACS8 PE=1 SV=1
Bol027764G	sp|P22418|F16P1_SPIOL	80.43	46	7	1	244	375	341	386	2e-15	75.5	sp|P22418|F16P1_SPIOL Fructose-1,6-bisphosphatase, chloroplastic OS=Spinacia oleracea PE=1 SV=2
Bol027764G	sp|P22418|F16P1_SPIOL	86.21	29	4	0	135	221	187	215	1e-07	52.8	sp|P22418|F16P1_SPIOL Fructose-1,6-bisphosphatase, chloroplastic OS=Spinacia oleracea PE=1 SV=2
Bol027765G	sp|Q4PSD1|PUM14_ARATH	44.49	481	202	11	178	1488	59	518	2e-111	346	sp|Q4PSD1|PUM14_ARATH Pumilio homolog 14 OS=Arabidopsis thaliana GN=APUM14 PE=2 SV=1
Bol027767G	sp|Q9S9K4|ASPL2_ARATH	29.78	403	235	17	139	1260	44	427	3e-39	154	sp|Q9S9K4|ASPL2_ARATH Aspartic proteinase-like protein 2 OS=Arabidopsis thaliana GN=At1g65240 PE=1 SV=2
Bol027769G	sp|Q9SZY4|PTR27_ARATH	91.51	577	49	0	1	1731	1	577	0	1005	sp|Q9SZY4|PTR27_ARATH Protein NRT1/ PTR FAMILY 6.2 OS=Arabidopsis thaliana GN=NPF6.2 PE=1 SV=1
Bol027770G	sp|O81024|EKI_ARATH	85	380	51	3	1	1140	1	374	0	583	sp|O81024|EKI_ARATH Probable ethanolamine kinase OS=Arabidopsis thaliana GN=EMB1187 PE=2 SV=1
Bol027772G	sp|Q5BN23|RGA1_BRACM	72.88	118	26	1	7	360	163	274	2e-41	150	sp|Q5BN23|RGA1_BRACM DELLA protein RGA1 OS=Brassica campestris GN=RGA1 PE=1 SV=1
Bol027773G	sp|O48786|C734A_ARATH	82.69	520	42	2	1	1416	1	520	0	838	sp|O48786|C734A_ARATH Cytochrome P450 734A1 OS=Arabidopsis thaliana GN=CYP734A1 PE=2 SV=1
Bol027775G	sp|O48788|Y2267_ARATH	93.17	366	18	3	898	1986	297	658	0	690	sp|O48788|Y2267_ARATH Probable inactive receptor kinase At2g26730 OS=Arabidopsis thaliana GN=At2g26730 PE=1 SV=1
Bol027777G	sp|O81028|PP171_ARATH	58.21	682	260	8	1	2001	126	797	0	753	sp|O81028|PP171_ARATH Pentatricopeptide repeat-containing protein At2g26790, mitochondrial OS=Arabidopsis thaliana GN=At2g26790 PE=3 SV=1
Bol027778G	sp|O81027|HMGCL_ARATH	59.91	469	58	11	1	1020	1	468	6e-169	486	sp|O81027|HMGCL_ARATH Hydroxymethylglutaryl-CoA lyase, mitochondrial OS=Arabidopsis thaliana GN=HMGCL PE=1 SV=2
Bol027779G	sp|F4IVL6|GRV2_ARATH	90.01	2572	218	9	1	7674	1	2547	0	4378	sp|F4IVL6|GRV2_ARATH DnaJ homolog subfamily C GRV2 OS=Arabidopsis thaliana GN=GRV2 PE=1 SV=1
Bol027780G	sp|O81014|ISPE_ARATH	93.48	353	23	0	94	1152	29	381	0	583	sp|O81014|ISPE_ARATH 4-diphosphocytidyl-2-C-methyl-D-erythritol kinase, chloroplastic OS=Arabidopsis thaliana GN=ISPE PE=2 SV=1
Bol027781G	sp|O65499|ZAT3_ARATH	33.33	90	53	1	331	600	79	161	9e-09	58.5	sp|O65499|ZAT3_ARATH Zinc finger protein ZAT3 OS=Arabidopsis thaliana GN=ZAT3 PE=2 SV=1
Bol027782G	sp|Q9SM27|MY104_ARATH	43.21	405	167	14	40	1170	10	379	4e-75	244	sp|Q9SM27|MY104_ARATH Transcription factor MYB104 OS=Arabidopsis thaliana GN=MYB104 PE=2 SV=3
Bol027783G	sp|Q6XKE6|POLG_PVCV2	38.96	77	41	2	1	213	487	563	7e-08	53.5	sp|Q6XKE6|POLG_PVCV2 Genome polyprotein OS=Petunia vein clearing virus (isolate Hohn) PE=3 SV=1
Bol027784G	sp|Q8W207|CSN2_ARATH	94.31	439	25	0	1	1317	1	439	0	837	sp|Q8W207|CSN2_ARATH COP9 signalosome complex subunit 2 OS=Arabidopsis thaliana GN=CSN2 PE=1 SV=1
Bol027785G	sp|Q8VZG1|DGK3_ARATH	68.29	41	13	0	28	150	158	198	1e-10	59.7	sp|Q8VZG1|DGK3_ARATH Diacylglycerol kinase 3 OS=Arabidopsis thaliana GN=DGK3 PE=2 SV=1
Bol027786G	sp|O23715|PSA3_ARATH	98.8	249	3	0	1	747	1	249	1e-158	447	sp|O23715|PSA3_ARATH Proteasome subunit alpha type-3 OS=Arabidopsis thaliana GN=PAG1 PE=1 SV=2
Bol027787G	sp|P93087|CALM_CAPAN	99.33	149	1	0	1	447	1	149	2e-103	299	sp|P93087|CALM_CAPAN Calmodulin OS=Capsicum annuum GN=CCM1 PE=2 SV=3
Bol027788G	sp|Q9ZVD5|AGO4_ARATH	88.29	922	101	4	40	2793	6	924	0	1669	sp|Q9ZVD5|AGO4_ARATH Protein argonaute 4 OS=Arabidopsis thaliana GN=AGO4 PE=1 SV=2
Bol027791G	sp|C0LGQ9|Y4294_ARATH	36.46	1034	489	25	61	2670	8	1037	5e-157	494	sp|C0LGQ9|Y4294_ARATH Probable LRR receptor-like serine/threonine-protein kinase At4g20940 OS=Arabidopsis thaliana GN=At4g20940 PE=1 SV=1
Bol027793G	sp|Q9ZVD0|SRRT_ARATH	80.85	611	96	10	313	2106	118	720	0	862	sp|Q9ZVD0|SRRT_ARATH Serrate RNA effector molecule OS=Arabidopsis thaliana GN=SE PE=1 SV=2
Bol027794G	sp|Q9ZVC7|XYP11_ARATH	88.24	102	12	0	55	360	20	121	9e-59	187	sp|Q9ZVC7|XYP11_ARATH Xylogen-like protein 11 OS=Arabidopsis thaliana GN=XYP11 PE=1 SV=2
Bol027798G	sp|Q9SHS7|BSL3_ARATH	91.55	355	30	0	7	1071	307	661	2e-163	491	sp|Q9SHS7|BSL3_ARATH Serine/threonine-protein phosphatase BSL3 OS=Arabidopsis thaliana GN=BSL3 PE=1 SV=2
Bol027799G	sp|Q9SHS7|BSL3_ARATH	91	100	9	0	19	318	664	763	1e-58	199	sp|Q9SHS7|BSL3_ARATH Serine/threonine-protein phosphatase BSL3 OS=Arabidopsis thaliana GN=BSL3 PE=1 SV=2
Bol027800G	sp|Q9XIN0|LHW_ARATH	76.98	643	52	27	10	1722	32	650	0	853	sp|Q9XIN0|LHW_ARATH Transcription factor LHW OS=Arabidopsis thaliana GN=LHW PE=1 SV=1
Bol027803G	sp|Q94ID3|IPT1_ARATH	74.5	302	71	4	109	996	56	357	4e-152	439	sp|Q94ID3|IPT1_ARATH Adenylate isopentenyltransferase 1, chloroplastic OS=Arabidopsis thaliana GN=IPT1 PE=1 SV=2
Bol027808G	sp|Q3EBR6|PLA16_ARATH	79.07	86	14	1	19	264	68	153	7e-39	146	sp|Q3EBR6|PLA16_ARATH Phospholipase A1-Igamma2, chloroplastic OS=Arabidopsis thaliana GN=At2g30550 PE=1 SV=2
Bol027811G	sp|O22715|AP1M2_ARATH	75	56	13	1	1	168	113	167	2e-20	86.7	sp|O22715|AP1M2_ARATH AP-1 complex subunit mu-2 OS=Arabidopsis thaliana GN=AP1M2 PE=1 SV=1
Bol027812G	sp|Q9C9F5|C3H15_ARATH	80	55	11	0	717	553	233	287	3e-22	97.1	sp|Q9C9F5|C3H15_ARATH Zinc finger CCCH domain-containing protein 15 OS=Arabidopsis thaliana GN=At1g68200 PE=2 SV=1
Bol027814G	sp|Q9C9F5|C3H15_ARATH	66.25	317	60	7	1	840	1	307	3e-113	335	sp|Q9C9F5|C3H15_ARATH Zinc finger CCCH domain-containing protein 15 OS=Arabidopsis thaliana GN=At1g68200 PE=2 SV=1
Bol027815G	sp|Q9C9F4|COLX_ARATH	71.76	347	87	2	1	1008	10	356	3e-138	403	sp|Q9C9F4|COLX_ARATH Putative zinc finger protein At1g68190 OS=Arabidopsis thaliana GN=At1g68190 PE=2 SV=1
Bol027816G	sp|P55857|SUMO1_ORYSJ	32.39	71	47	1	433	642	19	89	9e-07	49.7	sp|P55857|SUMO1_ORYSJ Small ubiquitin-related modifier 1 OS=Oryza sativa subsp. japonica GN=SUMO1 PE=1 SV=1
Bol027818G	sp|Q9C9X7|IDD14_ARATH	82.55	424	56	10	1	1233	1	419	0	613	sp|Q9C9X7|IDD14_ARATH Protein indeterminate-domain 14 OS=Arabidopsis thaliana GN=IDD14 PE=1 SV=1
Bol027820G	sp|Q9M647|IAR1_ARATH	77.94	408	45	5	181	1290	69	469	2e-174	504	sp|Q9M647|IAR1_ARATH IAA-alanine resistance protein 1 OS=Arabidopsis thaliana GN=IAR1 PE=1 SV=3
Bol027821G	sp|Q6JHU8|P3H1_CHICK	27.48	222	107	11	28	555	464	677	9e-12	70.5	sp|Q6JHU8|P3H1_CHICK Prolyl 3-hydroxylase 1 OS=Gallus gallus GN=LEPRE1 PE=1 SV=1
Bol027822G	sp|Q9C9X0|MP701_ARATH	87.79	639	46	5	1	1872	1	622	0	956	sp|Q9C9X0|MP701_ARATH Microtubule-associated protein 70-1 OS=Arabidopsis thaliana GN=MAP70.1 PE=1 SV=1
Bol027823G	sp|Q94AH8|TPS6_ARATH	92.57	861	55	4	1	2571	1	856	0	1635	sp|Q94AH8|TPS6_ARATH Alpha,alpha-trehalose-phosphate synthase [UDP-forming] 6 OS=Arabidopsis thaliana GN=TPS6 PE=1 SV=2
Bol027824G	sp|Q9C9W5|HPR1_ARATH	96.32	380	14	0	1	1140	1	380	0	685	sp|Q9C9W5|HPR1_ARATH Glycerate dehydrogenase HPR, peroxisomal OS=Arabidopsis thaliana GN=HPR PE=1 SV=1
Bol027825G	sp|Q8LBA6|PIS1_ARATH	94.69	226	11	1	73	750	3	227	2e-147	418	sp|Q8LBA6|PIS1_ARATH CDP-diacylglycerol--inositol 3-phosphatidyltransferase 1 OS=Arabidopsis thaliana GN=PIS1 PE=1 SV=2
Bol027826G	sp|P38418|LOX2_ARATH	75.53	903	202	7	1	2673	1	896	0	1380	sp|P38418|LOX2_ARATH Lipoxygenase 2, chloroplastic OS=Arabidopsis thaliana GN=LOX2 PE=1 SV=1
Bol027829G	sp|P00303|BABL_CUCSA	42.86	98	53	2	97	390	2	96	3e-19	82	sp|P00303|BABL_CUCSA Basic blue protein OS=Cucumis sativus PE=1 SV=1
Bol027830G	sp|Q9UP83|COG5_HUMAN	31.82	770	458	13	220	2427	94	830	3e-109	360	sp|Q9UP83|COG5_HUMAN Conserved oligomeric Golgi complex subunit 5 OS=Homo sapiens GN=COG5 PE=1 SV=3
Bol027834G	sp|Q9C9V6|Y1790_ARATH	87.94	630	40	2	1	1782	1	630	0	867	sp|Q9C9V6|Y1790_ARATH BTB/POZ domain-containing protein At1g67900 OS=Arabidopsis thaliana GN=At1g67900 PE=1 SV=1
Bol027835G	sp|Q9ZS96|Y4478_ARATH	27.59	87	58	2	163	417	21	104	5e-06	47.8	sp|Q9ZS96|Y4478_ARATH Uncharacterized protein At4g04775 OS=Arabidopsis thaliana GN=At4g04775 PE=2 SV=1
BONG003570.1G	sp|Q02527|MGAT3_RAT	26.95	308	182	7	322	1149	206	502	2e-20	96.3	sp|Q02527|MGAT3_RAT Beta-1,4-mannosyl-glycoprotein 4-beta-N-acetylglucosaminyltransferase OS=Rattus norvegicus GN=Mgat3 PE=1 SV=2
Bol027839G	sp|Q9WVL2|STAT2_MOUSE	35.79	95	51	2	618	364	752	846	6e-06	51.2	sp|Q9WVL2|STAT2_MOUSE Signal transducer and activator of transcription 2 OS=Mus musculus GN=Stat2 PE=1 SV=1
Bol027841G	sp|Q9FGX1|ACLB2_ARATH	80	40	8	0	1	120	1	40	8e-16	74.7	sp|Q9FGX1|ACLB2_ARATH ATP-citrate synthase beta chain protein 2 OS=Arabidopsis thaliana GN=ACLB-2 PE=1 SV=1
BONG003580.1G	sp|Q9C9H7|RLP12_ARATH	53.51	413	112	6	1	1002	2	413	2e-100	322	sp|Q9C9H7|RLP12_ARATH Receptor-like protein 12 OS=Arabidopsis thaliana GN=RLP12 PE=2 SV=2
BONG003580.1G	sp|Q9C9H7|RLP12_ARATH	30.93	236	153	4	307	1002	301	530	5e-17	86.3	sp|Q9C9H7|RLP12_ARATH Receptor-like protein 12 OS=Arabidopsis thaliana GN=RLP12 PE=2 SV=2
BONG003580.1G	sp|Q9C9H7|RLP12_ARATH	26.95	256	164	5	304	1002	465	720	5e-13	73.9	sp|Q9C9H7|RLP12_ARATH Receptor-like protein 12 OS=Arabidopsis thaliana GN=RLP12 PE=2 SV=2
BONG003580.1G	sp|Q9C9H7|RLP12_ARATH	28.57	238	157	4	316	1014	353	582	2e-12	72	sp|Q9C9H7|RLP12_ARATH Receptor-like protein 12 OS=Arabidopsis thaliana GN=RLP12 PE=2 SV=2
BONG003580.1G	sp|Q9C9H7|RLP12_ARATH	31.96	219	134	5	304	939	397	607	4e-09	62	sp|Q9C9H7|RLP12_ARATH Receptor-like protein 12 OS=Arabidopsis thaliana GN=RLP12 PE=2 SV=2
BONG003580.1G	sp|Q9C9H7|RLP12_ARATH	36.36	88	56	0	316	579	660	747	2e-08	59.7	sp|Q9C9H7|RLP12_ARATH Receptor-like protein 12 OS=Arabidopsis thaliana GN=RLP12 PE=2 SV=2
BONG003590.1G	sp|Q9C9H7|RLP12_ARATH	56.47	448	135	6	346	1530	220	660	4e-141	444	sp|Q9C9H7|RLP12_ARATH Receptor-like protein 12 OS=Arabidopsis thaliana GN=RLP12 PE=2 SV=2
BONG003590.1G	sp|Q9C9H7|RLP12_ARATH	38.48	486	264	7	1	1362	2	484	4e-75	266	sp|Q9C9H7|RLP12_ARATH Receptor-like protein 12 OS=Arabidopsis thaliana GN=RLP12 PE=2 SV=2
BONG003590.1G	sp|Q9C9H7|RLP12_ARATH	27.42	361	188	8	346	1212	389	747	1e-21	104	sp|Q9C9H7|RLP12_ARATH Receptor-like protein 12 OS=Arabidopsis thaliana GN=RLP12 PE=2 SV=2
BONG003590.1G	sp|Q9C9H7|RLP12_ARATH	35.63	87	56	0	388	648	662	748	2e-08	62	sp|Q9C9H7|RLP12_ARATH Receptor-like protein 12 OS=Arabidopsis thaliana GN=RLP12 PE=2 SV=2
BONG003600.2G	sp|Q8RXA7|SCD1_ARATH	75.31	81	20	0	406	648	77	157	9e-34	134	sp|Q8RXA7|SCD1_ARATH DENN domain and WD repeat-containing protein SCD1 OS=Arabidopsis thaliana GN=SCD1 PE=1 SV=1
BONG003600.2G	sp|Q8RXA7|SCD1_ARATH	80.6	67	13	0	248	448	24	90	2e-12	70.5	sp|Q8RXA7|SCD1_ARATH DENN domain and WD repeat-containing protein SCD1 OS=Arabidopsis thaliana GN=SCD1 PE=1 SV=1
BONG003600.1G	sp|Q8RXA7|SCD1_ARATH	75.31	81	20	0	412	654	77	157	1e-33	134	sp|Q8RXA7|SCD1_ARATH DENN domain and WD repeat-containing protein SCD1 OS=Arabidopsis thaliana GN=SCD1 PE=1 SV=1
BONG003600.1G	sp|Q8RXA7|SCD1_ARATH	78.26	69	13	1	248	454	24	90	3e-15	79.7	sp|Q8RXA7|SCD1_ARATH DENN domain and WD repeat-containing protein SCD1 OS=Arabidopsis thaliana GN=SCD1 PE=1 SV=1
Bol027844G	sp|Q9SVJ9|FBK95_ARATH	50.75	67	33	0	55	255	226	292	4e-16	75.5	sp|Q9SVJ9|FBK95_ARATH F-box/kelch-repeat protein At4g38940 OS=Arabidopsis thaliana GN=At4g38940 PE=1 SV=1
Bol027846G	sp|Q9FXD8|PLY5_ARATH	91.24	274	24	0	1	822	135	408	7e-175	496	sp|Q9FXD8|PLY5_ARATH Probable pectate lyase 5 OS=Arabidopsis thaliana GN=At1g67750 PE=2 SV=2
Bol027847G	sp|Q3E9A4|GLYT5_ARATH	55.81	43	18	1	7	135	204	245	1e-09	56.6	sp|Q3E9A4|GLYT5_ARATH Probable glycosyltransferase At5g20260 OS=Arabidopsis thaliana GN=At5g20260 PE=3 SV=3
Bol027849G	sp|Q9FN03|UVR8_ARATH	30.33	366	221	11	424	1494	22	362	4e-32	131	sp|Q9FN03|UVR8_ARATH Ultraviolet-B receptor UVR8 OS=Arabidopsis thaliana GN=UVR8 PE=1 SV=1
Bol027849G	sp|Q9FN03|UVR8_ARATH	32.36	275	174	5	415	1239	124	386	4e-25	111	sp|Q9FN03|UVR8_ARATH Ultraviolet-B receptor UVR8 OS=Arabidopsis thaliana GN=UVR8 PE=1 SV=1
Bol027849G	sp|Q9FN03|UVR8_ARATH	31.06	161	97	6	1030	1506	8	156	1e-07	58.2	sp|Q9FN03|UVR8_ARATH Ultraviolet-B receptor UVR8 OS=Arabidopsis thaliana GN=UVR8 PE=1 SV=1
Bol027852G	sp|O49347|PSBY_ARATH	77.11	166	29	2	100	594	30	187	1e-57	186	sp|O49347|PSBY_ARATH Photosystem II core complex proteins psbY, chloroplastic OS=Arabidopsis thaliana GN=PSBY PE=2 SV=1
Bol027853G	sp|Q9FXD6|ARR11_ARATH	81.63	528	69	10	1	1521	1	521	0	734	sp|Q9FXD6|ARR11_ARATH Two-component response regulator ARR11 OS=Arabidopsis thaliana GN=ARR11 PE=1 SV=1
Bol027856G	sp|F4HTQ1|MPRO1_ARATH	83.04	749	73	4	1	2202	1	710	0	1204	sp|F4HTQ1|MPRO1_ARATH Probable thimet oligopeptidase OS=Arabidopsis thaliana GN=At1g67690 PE=3 SV=1
Bol027857G	sp|O76094|SRP72_HUMAN	29.41	408	260	7	85	1275	56	446	2e-41	159	sp|O76094|SRP72_HUMAN Signal recognition particle subunit SRP72 OS=Homo sapiens GN=SRP72 PE=1 SV=3
Bol027858G	sp|P49965|SRP72_SCHMA	47.62	63	33	0	112	300	624	686	3e-09	57.8	sp|P49965|SRP72_SCHMA Signal recognition particle subunit SRP72 OS=Schistosoma mansoni GN=SRP72 PE=3 SV=1
Bol027860G	sp|O43818|U3IP2_HUMAN	38.1	84	40	2	100	327	170	249	1e-07	52.8	sp|O43818|U3IP2_HUMAN U3 small nucleolar RNA-interacting protein 2 OS=Homo sapiens GN=RRP9 PE=1 SV=1
Bol027861G	sp|Q9CAG3|LOX6_ARATH	85.95	918	125	2	610	3360	3	917	0	1592	sp|Q9CAG3|LOX6_ARATH Lipoxygenase 6, chloroplastic OS=Arabidopsis thaliana GN=LOX6 PE=2 SV=1
Bol027862G	sp|Q8VYZ0|ORTH2_ARATH	83.39	596	91	3	7	1773	6	600	0	1021	sp|Q8VYZ0|ORTH2_ARATH E3 ubiquitin-protein ligase ORTHRUS 2 OS=Arabidopsis thaliana GN=ORTH2 PE=1 SV=1
Bol027863G	sp|Q9SVJ9|FBK95_ARATH	37.91	211	109	5	1	588	119	322	1e-37	139	sp|Q9SVJ9|FBK95_ARATH F-box/kelch-repeat protein At4g38940 OS=Arabidopsis thaliana GN=At4g38940 PE=1 SV=1
Bol027864G	sp|Q9SVJ9|FBK95_ARATH	44.88	205	90	6	7	561	8	209	3e-41	149	sp|Q9SVJ9|FBK95_ARATH F-box/kelch-repeat protein At4g38940 OS=Arabidopsis thaliana GN=At4g38940 PE=1 SV=1
Bol027865G	sp|Q766Z3|REV3_ARATH	81.84	1900	251	15	1	5448	1	1890	0	3002	sp|Q766Z3|REV3_ARATH DNA polymerase zeta catalytic subunit OS=Arabidopsis thaliana GN=REV3 PE=2 SV=1
Bol027866G	sp|F4HTM3|GCS1_ARATH	87.37	855	95	5	1	2535	1	852	0	1486	sp|F4HTM3|GCS1_ARATH Mannosyl-oligosaccharide glucosidase GCS1 OS=Arabidopsis thaliana GN=GCS1 PE=1 SV=1
Bol027868G	sp|P51413|RL172_ARATH	99.32	146	1	0	1	438	1	146	1e-106	309	sp|P51413|RL172_ARATH 60S ribosomal protein L17-2 OS=Arabidopsis thaliana GN=RPL17B PE=2 SV=2
Bol027869G	sp|Q6UPR8|ERMP1_RAT	28.27	863	497	31	163	2592	105	898	1e-65	241	sp|Q6UPR8|ERMP1_RAT Endoplasmic reticulum metallopeptidase 1 OS=Rattus norvegicus GN=Ermp1 PE=1 SV=1
Bol027870G	sp|Q6DBG8|ARAD1_ARATH	33.22	298	170	7	13	879	15	292	1e-28	124	sp|Q6DBG8|ARAD1_ARATH Probable arabinosyltransferase ARAD1 OS=Arabidopsis thaliana GN=ARAD1 PE=1 SV=1
Bol027871G	sp|F4K6D3|SFH14_ARATH	69.23	91	27	1	85	357	481	570	1e-28	114	sp|F4K6D3|SFH14_ARATH Phosphatidylinositol/phosphatidylcholine transfer protein SFH14 OS=Arabidopsis thaliana GN=SFH14 PE=2 SV=1
Bol027872G	sp|B3GS44|LRE_ARATH	50	108	52	2	1	324	53	158	1e-34	123	sp|B3GS44|LRE_ARATH GPI-anchored protein LORELEI OS=Arabidopsis thaliana GN=LRE PE=2 SV=1
Bol027873G	sp|F4K6D3|SFH14_ARATH	69.23	91	27	1	166	438	481	570	4e-28	113	sp|F4K6D3|SFH14_ARATH Phosphatidylinositol/phosphatidylcholine transfer protein SFH14 OS=Arabidopsis thaliana GN=SFH14 PE=2 SV=1
Bol027873G	sp|F4K6D3|SFH14_ARATH	65.96	47	16	0	1	141	94	140	3e-13	70.9	sp|F4K6D3|SFH14_ARATH Phosphatidylinositol/phosphatidylcholine transfer protein SFH14 OS=Arabidopsis thaliana GN=SFH14 PE=2 SV=1
Bol027874G	sp|Q9FKT3|UBC30_ARATH	93.92	148	9	0	76	519	1	148	8e-102	296	sp|Q9FKT3|UBC30_ARATH Ubiquitin-conjugating enzyme E2 30 OS=Arabidopsis thaliana GN=UBC30 PE=2 SV=1
Bol027875G	sp|Q9FKT4|QKIL2_ARATH	80.25	314	36	5	1	864	1	314	6e-164	465	sp|Q9FKT4|QKIL2_ARATH KH domain-containing protein At5g56140 OS=Arabidopsis thaliana GN=At5g56140 PE=2 SV=1
Bol027876G	sp|P51818|HS903_ARATH	97	699	21	0	1	2097	1	699	0	1176	sp|P51818|HS903_ARATH Heat shock protein 90-3 OS=Arabidopsis thaliana GN=HSP90-3 PE=1 SV=2
Bol027877G	sp|Q8LAS7|CNBL2_ARATH	95.22	209	9	1	34	660	1	208	2e-144	409	sp|Q8LAS7|CNBL2_ARATH Calcineurin B-like protein 2 OS=Arabidopsis thaliana GN=CBL2 PE=1 SV=2
Bol027878G	sp|Q8GUU2|RIE1_ARATH	23.32	253	162	2	172	834	99	351	1e-21	96.3	sp|Q8GUU2|RIE1_ARATH E3 ubiquitin protein ligase RIE1 OS=Arabidopsis thaliana GN=RIE1 PE=2 SV=1
Bol027879G	sp|P51818|HS903_ARATH	96.85	699	22	0	1	2097	1	699	0	1176	sp|P51818|HS903_ARATH Heat shock protein 90-3 OS=Arabidopsis thaliana GN=HSP90-3 PE=1 SV=2
Bol027880G	sp|P55737|HS902_ARATH	97.11	380	11	0	1140	1	42	421	0	667	sp|P55737|HS902_ARATH Heat shock protein 90-2 OS=Arabidopsis thaliana GN=HSP90-2 PE=1 SV=1
Bol027881G	sp|Q9FG71|EMC89_ARATH	97.09	206	6	0	1	618	3	208	6e-130	371	sp|Q9FG71|EMC89_ARATH ER membrane protein complex subunit 8/9 homolog OS=Arabidopsis thaliana GN=EMB2731 PE=2 SV=1
Bol027882G	sp|Q9FG72|OPT1_ARATH	82.55	768	87	5	1	2202	1	755	0	1184	sp|Q9FG72|OPT1_ARATH Oligopeptide transporter 1 OS=Arabidopsis thaliana GN=OPT1 PE=2 SV=1
Bol027883G	sp|Q9FG74|D6PK_ARATH	92.6	500	27	4	1	1479	2	498	0	813	sp|Q9FG74|D6PK_ARATH Serine/threonine-protein kinase D6PK OS=Arabidopsis thaliana GN=D6PK PE=1 SV=1
Bol027884G	sp|Q9LVQ4|Y5586_ARATH	78.53	638	125	6	7	1899	17	649	0	736	sp|Q9LVQ4|Y5586_ARATH WEB family protein At5g55860 OS=Arabidopsis thaliana GN=At5g55860 PE=1 SV=1
Bol027887G	sp|F4K687|NMNAT_ARATH	79.73	148	30	0	1	444	60	207	7e-83	250	sp|F4K687|NMNAT_ARATH Nicotinamide mononucleotide adenylyltransferase OS=Arabidopsis thaliana GN=NMNAT PE=2 SV=1
Bol027889G	sp|Q9FE17|SIR1_ARATH	88.42	449	51	1	1	1347	1	448	0	820	sp|Q9FE17|SIR1_ARATH NAD-dependent protein deacetylase SRT1 OS=Arabidopsis thaliana GN=SRT1 PE=2 SV=1
Bol027890G	sp|Q9FM65|FLA1_ARATH	74.29	140	34	1	55	468	21	160	7e-66	214	sp|Q9FM65|FLA1_ARATH Fasciclin-like arabinogalactan protein 1 OS=Arabidopsis thaliana GN=FLA1 PE=1 SV=1
Bol027891G	sp|Q9FM65|FLA1_ARATH	70.32	155	31	2	76	540	21	160	5e-65	212	sp|Q9FM65|FLA1_ARATH Fasciclin-like arabinogalactan protein 1 OS=Arabidopsis thaliana GN=FLA1 PE=1 SV=1
BONG003530.1G	sp|Q9FM67|TI205_ARATH	75.74	136	24	3	7	414	4	130	3e-57	184	sp|Q9FM67|TI205_ARATH Protein TIC 20-v, chloroplastic OS=Arabidopsis thaliana GN=TIC20-V PE=2 SV=1
BONG003530.2G	sp|Q9FM67|TI205_ARATH	81.9	210	29	3	7	636	4	204	1e-108	317	sp|Q9FM67|TI205_ARATH Protein TIC 20-v, chloroplastic OS=Arabidopsis thaliana GN=TIC20-V PE=2 SV=1
Bol027892G	sp|Q9FM68|BAM4_ARATH	88.16	532	62	1	1	1596	1	531	0	974	sp|Q9FM68|BAM4_ARATH Inactive beta-amylase 4, chloroplastic OS=Arabidopsis thaliana GN=BAM4 PE=2 SV=1
Bol027893G	sp|Q7XJK6|AGL36_ARATH	46.15	65	29	1	10	204	2	60	4e-10	63.2	sp|Q7XJK6|AGL36_ARATH Agamous-like MADS-box protein AGL36 OS=Arabidopsis thaliana GN=AGL36 PE=1 SV=1
Bol027895G	sp|Q8LBL1|KCO1_ARATH	84.34	364	55	2	1	1089	1	363	0	546	sp|Q8LBL1|KCO1_ARATH Two-pore potassium channel 1 OS=Arabidopsis thaliana GN=TPK1 PE=1 SV=2
Bol027898G	sp|Q6P6Q6|MTEF3_RAT	26.26	278	176	10	712	1500	146	409	9e-09	61.2	sp|Q6P6Q6|MTEF3_RAT Transcription termination factor 3, mitochondrial OS=Rattus norvegicus GN=Mterf3 PE=2 SV=1
Bol027899G	sp|Q93WV0|WRK20_ARATH	57.58	495	100	16	67	1269	36	514	1e-157	464	sp|Q93WV0|WRK20_ARATH Probable WRKY transcription factor 20 OS=Arabidopsis thaliana GN=WRKY20 PE=2 SV=1
Bol027900G	sp|Q6ICW6|WNK11_ARATH	89.78	274	27	1	40	861	21	293	0	513	sp|Q6ICW6|WNK11_ARATH Probable serine/threonine-protein kinase WNK11 OS=Arabidopsis thaliana GN=WNK11 PE=2 SV=1
Bol027901G	sp|Q8W034|RNP1_ARATH	65.48	84	29	0	151	402	107	190	2e-32	130	sp|Q8W034|RNP1_ARATH Heterogeneous nuclear ribonucleoprotein 1 OS=Arabidopsis thaliana GN=RNP1 PE=1 SV=1
Bol027901G	sp|Q8W034|RNP1_ARATH	35.51	138	40	2	1	414	1	89	1e-16	84.7	sp|Q8W034|RNP1_ARATH Heterogeneous nuclear ribonucleoprotein 1 OS=Arabidopsis thaliana GN=RNP1 PE=1 SV=1
Bol027903G	sp|Q6NKU9|TI223_ARATH	82.05	195	30	4	46	624	23	214	2e-88	266	sp|Q6NKU9|TI223_ARATH Mitochondrial import inner membrane translocase subunit TIM22-3 OS=Arabidopsis thaliana GN=TIM22-3 PE=2 SV=1
Bol027904G	sp|Q9LDH0|XYLT_ARATH	84.94	538	70	5	1	1593	1	534	0	896	sp|Q9LDH0|XYLT_ARATH Beta-(1,2)-xylosyltransferase OS=Arabidopsis thaliana GN=XYLT PE=1 SV=1
Bol027905G	sp|Q681K7|GEX1_ARATH	74.13	545	136	2	136	1764	52	593	0	757	sp|Q681K7|GEX1_ARATH Protein GAMETE EXPRESSED 1 OS=Arabidopsis thaliana GN=GEX1 PE=1 SV=1
Bol027907G	sp|Q3A8C9|SYC_PELCD	45.78	498	251	8	1	1494	1	479	5e-140	419	sp|Q3A8C9|SYC_PELCD Cysteine--tRNA ligase OS=Pelobacter carbinolicus (strain DSM 2380 / Gra Bd 1) GN=cysS PE=3 SV=1
Bol027908G	sp|Q9FJ62|GPDL4_ARATH	77.76	706	141	2	1	2070	61	766	0	1149	sp|Q9FJ62|GPDL4_ARATH Glycerophosphodiester phosphodiesterase GDPDL4 OS=Arabidopsis thaliana GN=GDPDL4 PE=1 SV=1
Bol027909G	sp|Q8W453|DIRL1_ARATH	33.78	74	43	2	85	288	29	102	1e-07	49.3	sp|Q8W453|DIRL1_ARATH Putative lipid-transfer protein DIR1 OS=Arabidopsis thaliana GN=DIR1 PE=1 SV=1
Bol027910G	sp|Q8W453|DIRL1_ARATH	37.33	75	45	1	88	306	26	100	2e-07	49.3	sp|Q8W453|DIRL1_ARATH Putative lipid-transfer protein DIR1 OS=Arabidopsis thaliana GN=DIR1 PE=1 SV=1
Bol027911G	sp|Q9FJ70|FIMB3_ARATH	87.25	714	69	4	1	2076	1	714	0	1159	sp|Q9FJ70|FIMB3_ARATH Fimbrin-3 OS=Arabidopsis thaliana GN=FIM3 PE=3 SV=1
Bol027913G	sp|Q9FJ70|FIMB3_ARATH	81.01	395	62	1	7	1152	112	506	0	648	sp|Q9FJ70|FIMB3_ARATH Fimbrin-3 OS=Arabidopsis thaliana GN=FIM3 PE=3 SV=1
Bol027913G	sp|Q9FJ70|FIMB3_ARATH	70.92	141	24	2	1099	1470	574	714	1e-32	135	sp|Q9FJ70|FIMB3_ARATH Fimbrin-3 OS=Arabidopsis thaliana GN=FIM3 PE=3 SV=1
Bol027914G	sp|Q9FJ70|FIMB3_ARATH	80.93	257	49	0	1	771	250	506	8e-140	421	sp|Q9FJ70|FIMB3_ARATH Fimbrin-3 OS=Arabidopsis thaliana GN=FIM3 PE=3 SV=1
Bol027914G	sp|Q9FJ70|FIMB3_ARATH	70.92	141	24	2	718	1089	574	714	3e-33	135	sp|Q9FJ70|FIMB3_ARATH Fimbrin-3 OS=Arabidopsis thaliana GN=FIM3 PE=3 SV=1
Bol027915G	sp|Q9FJ73|WAXS2_ARATH	55	40	18	0	218	337	277	316	4e-06	48.1	sp|Q9FJ73|WAXS2_ARATH Probable long-chain-alcohol O-fatty-acyltransferase 2 OS=Arabidopsis thaliana GN=AT2 PE=3 SV=1
Bol027916G	sp|Q9FKK7|XYLA_ARATH	63.79	58	21	0	43	216	1	58	3e-18	82	sp|Q9FKK7|XYLA_ARATH Xylose isomerase OS=Arabidopsis thaliana GN=XYLA PE=2 SV=2
Bol027918G	sp|Q9FLP0|MA651_ARATH	92.01	588	45	2	172	1932	1	587	0	969	sp|Q9FLP0|MA651_ARATH 65-kDa microtubule-associated protein 1 OS=Arabidopsis thaliana GN=MAP65-1 PE=1 SV=1
Bol027920G	sp|Q9ZU91|E133_ARATH	40.69	435	244	3	76	1371	22	445	1e-106	332	sp|Q9ZU91|E133_ARATH Glucan endo-1,3-beta-glucosidase 3 OS=Arabidopsis thaliana GN=At2g01630 PE=1 SV=2
Bol027921G	sp|Q9FLP7|FB294_ARATH	65.96	376	93	9	16	1098	5	360	1e-151	439	sp|Q9FLP7|FB294_ARATH Putative F-box protein At5g55150 OS=Arabidopsis thaliana GN=At5g55150 PE=4 SV=2
Bol027923G	sp|Q9FLQ4|ODO2A_ARATH	90.38	468	35	5	1	1389	2	464	0	725	sp|Q9FLQ4|ODO2A_ARATH Dihydrolipoyllysine-residue succinyltransferase component of 2-oxoglutarate dehydrogenase complex 1, mitochondrial OS=Arabidopsis thaliana GN=At5g55070 PE=2 SV=1
Bol027924G	sp|Q642R9|RB3GP_XENLA	32.76	348	183	5	682	1575	438	784	2e-41	165	sp|Q642R9|RB3GP_XENLA Rab3 GTPase-activating protein catalytic subunit OS=Xenopus laevis GN=rab3gap1 PE=2 SV=1
Bol027925G	sp|Q9FIA1|GDL87_ARATH	70.9	354	101	2	67	1125	24	376	8e-172	491	sp|Q9FIA1|GDL87_ARATH GDSL esterase/lipase At5g55050 OS=Arabidopsis thaliana GN=At5g55050 PE=2 SV=1
Bol027926G	sp|Q9FIA1|GDL87_ARATH	79.58	377	75	2	1	1128	1	376	0	584	sp|Q9FIA1|GDL87_ARATH GDSL esterase/lipase At5g55050 OS=Arabidopsis thaliana GN=At5g55050 PE=2 SV=1
Bol027927G	sp|Q9FIA1|GDL87_ARATH	84.57	376	57	1	1	1128	1	375	0	624	sp|Q9FIA1|GDL87_ARATH GDSL esterase/lipase At5g55050 OS=Arabidopsis thaliana GN=At5g55050 PE=2 SV=1
Bol027928G	sp|Q0JIC2|GAM1_ORYSJ	69.74	76	23	0	31	258	24	99	1e-28	114	sp|Q0JIC2|GAM1_ORYSJ Transcription factor GAMYB OS=Oryza sativa subsp. japonica GN=GAM1 PE=2 SV=1
Bol027929G	sp|Q9SE95|FIP2_ARATH	91.28	298	26	0	1	894	1	298	0	559	sp|Q9SE95|FIP2_ARATH FH protein interacting protein FIP2 OS=Arabidopsis thaliana GN=FIP2 PE=1 SV=1
Bol027930G	sp|Q9FFT2|CSPLX_ARATH	84.54	194	27	1	1	573	1	194	1e-99	293	sp|Q9FFT2|CSPLX_ARATH CASP-like protein 2D1 OS=Arabidopsis thaliana GN=At5g54980 PE=2 SV=1
Bol027932G	sp|Q0D5W6|SUI1_ORYSJ	75.65	115	25	1	1	336	1	115	1e-58	182	sp|Q0D5W6|SUI1_ORYSJ Protein translation factor SUI1 homolog OS=Oryza sativa subsp. japonica GN=GOS2 PE=3 SV=1
Bol027934G	sp|Q9M5A9|GPT1_ARATH	85.64	390	43	5	1	1146	1	385	0	559	sp|Q9M5A9|GPT1_ARATH Glucose-6-phosphate/phosphate translocator 1, chloroplastic OS=Arabidopsis thaliana GN=GPT1 PE=2 SV=1
Bol027935G	sp|Q9CXF4|TBC15_MOUSE	44.52	146	77	2	517	948	394	537	2e-30	128	sp|Q9CXF4|TBC15_MOUSE TBC1 domain family member 15 OS=Mus musculus GN=Tbc1d15 PE=1 SV=1
Bol027936G	sp|Q38814|THI4_ARATH	95.36	280	13	0	1	840	70	349	0	540	sp|Q38814|THI4_ARATH Thiamine thiazole synthase, chloroplastic OS=Arabidopsis thaliana GN=THI1 PE=1 SV=1
Bol027937G	sp|Q9FH32|AT18F_ARATH	65.86	741	195	11	1	2076	1	732	0	798	sp|Q9FH32|AT18F_ARATH Autophagy-related protein 18f OS=Arabidopsis thaliana GN=ATG18F PE=2 SV=1
Bol027938G	sp|Q9FFG1|SDN2_ARATH	58.7	184	71	3	1	540	142	324	3e-59	199	sp|Q9FFG1|SDN2_ARATH Small RNA degrading nuclease 2 OS=Arabidopsis thaliana GN=SDN2 PE=2 SV=1
Bol027939G	sp|Q9ZU96|Y2168_ARATH	23.67	338	238	7	97	1089	97	421	5e-22	102	sp|Q9ZU96|Y2168_ARATH Ankyrin repeat-containing protein At2g01680 OS=Arabidopsis thaliana GN=At2g01680 PE=2 SV=1
Bol027940G	sp|Q9ZU96|Y2168_ARATH	25.08	327	223	8	97	1053	97	409	2e-20	95.9	sp|Q9ZU96|Y2168_ARATH Ankyrin repeat-containing protein At2g01680 OS=Arabidopsis thaliana GN=At2g01680 PE=2 SV=1
Bol027941G	sp|Q9FH36|GAUTC_ARATH	93.24	148	10	0	1	444	388	535	2e-99	302	sp|Q9FH36|GAUTC_ARATH Probable galacturonosyltransferase 12 OS=Arabidopsis thaliana GN=GAUT12 PE=2 SV=1
Bol027942G	sp|Q9FH37|ILR3_ARATH	78.33	240	46	3	1	720	1	234	5e-101	300	sp|Q9FH37|ILR3_ARATH Transcription factor ILR3 OS=Arabidopsis thaliana GN=ILR3 PE=1 SV=1
Bol027943G	sp|Q94B77|FH5_ARATH	92.11	456	34	2	1192	2556	440	894	0	794	sp|Q94B77|FH5_ARATH Formin-like protein 5 OS=Arabidopsis thaliana GN=FH5 PE=2 SV=2
Bol027943G	sp|Q94B77|FH5_ARATH	54.77	325	101	7	4	852	4	324	4e-58	218	sp|Q94B77|FH5_ARATH Formin-like protein 5 OS=Arabidopsis thaliana GN=FH5 PE=2 SV=2
BONG003540.1G	sp|Q9ZU96|Y2168_ARATH	28.76	153	97	2	118	576	97	237	9e-11	64.3	sp|Q9ZU96|Y2168_ARATH Ankyrin repeat-containing protein At2g01680 OS=Arabidopsis thaliana GN=At2g01680 PE=2 SV=1
Bol027946G	sp|P92959|RK24_ARATH	55.38	130	47	4	1	363	71	198	2e-30	113	sp|P92959|RK24_ARATH 50S ribosomal protein L24, chloroplastic OS=Arabidopsis thaliana GN=RPL24 PE=2 SV=2
Bol027947G	sp|Q9LFV3|Y5157_ARATH	49.3	359	169	6	133	1197	43	392	6e-117	356	sp|Q9LFV3|Y5157_ARATH Probable leucine-rich repeat receptor-like serine/threonine-protein kinase At5g15730 OS=Arabidopsis thaliana GN=At5g15730 PE=2 SV=1
Bol027949G	sp|O80792|RH33_ARATH	74.29	70	12	1	1	210	1	64	1e-24	104	sp|O80792|RH33_ARATH Putative DEAD-box ATP-dependent RNA helicase 33 OS=Arabidopsis thaliana GN=RH33 PE=3 SV=1
Bol027950G	sp|Q64LD2|WDR25_HUMAN	36.1	313	197	2	391	1323	232	543	2e-74	249	sp|Q64LD2|WDR25_HUMAN WD repeat-containing protein 25 OS=Homo sapiens GN=WDR25 PE=2 SV=3
Bol027952G	sp|Q9LSQ4|GH36_ARATH	94.28	612	35	0	1	1836	1	612	0	1210	sp|Q9LSQ4|GH36_ARATH Indole-3-acetic acid-amido synthetase GH3.6 OS=Arabidopsis thaliana GN=GH3.6 PE=1 SV=1
Bol027953G	sp|Q9LSQ5|FQR1_ARATH	95.31	192	9	0	1	576	12	203	3e-120	346	sp|Q9LSQ5|FQR1_ARATH NAD(P)H dehydrogenase (quinone) FQR1 OS=Arabidopsis thaliana GN=FQR1 PE=1 SV=1
Bol027955G	sp|O80795|Y1652_ARATH	37.36	348	187	9	10	984	3	342	5e-60	203	sp|O80795|Y1652_ARATH Probable inactive receptor-like protein kinase At1g65250 OS=Arabidopsis thaliana GN=At1g65250 PE=2 SV=1
Bol027956G	sp|Q9LK35|THE1_ARATH	82.73	863	111	14	1	2499	1	855	0	1311	sp|Q9LK35|THE1_ARATH Receptor-like protein kinase THESEUS 1 OS=Arabidopsis thaliana GN=THE1 PE=1 SV=1
Bol027958G	sp|P21733|YCR2_BACTK	28.35	127	91	0	58	438	60	186	2e-10	65.1	sp|P21733|YCR2_BACTK Uncharacterized 29.1 kDa protein in cryB1 5&apos;region OS=Bacillus thuringiensis subsp. kurstaki PE=4 SV=1
Bol027958G	sp|P21733|YCR2_BACTK	29.41	119	84	0	82	438	83	201	2e-10	64.7	sp|P21733|YCR2_BACTK Uncharacterized 29.1 kDa protein in cryB1 5&apos;region OS=Bacillus thuringiensis subsp. kurstaki PE=4 SV=1
Bol027958G	sp|P21733|YCR2_BACTK	29.41	119	84	0	82	438	98	216	2e-10	64.7	sp|P21733|YCR2_BACTK Uncharacterized 29.1 kDa protein in cryB1 5&apos;region OS=Bacillus thuringiensis subsp. kurstaki PE=4 SV=1
Bol027958G	sp|P21733|YCR2_BACTK	28.81	118	84	0	82	435	113	230	9e-10	62.8	sp|P21733|YCR2_BACTK Uncharacterized 29.1 kDa protein in cryB1 5&apos;region OS=Bacillus thuringiensis subsp. kurstaki PE=4 SV=1
Bol027959G	sp|Q9FL69|AGD5_ARATH	82	489	75	7	1	1446	1	483	0	691	sp|Q9FL69|AGD5_ARATH Probable ADP-ribosylation factor GTPase-activating protein AGD5 OS=Arabidopsis thaliana GN=AGD5 PE=1 SV=1
Bol027960G	sp|Q9FFK6|NUP88_ARATH	57.29	96	28	2	88	363	244	330	2e-22	99.8	sp|Q9FFK6|NUP88_ARATH Nuclear pore complex protein NUP88 OS=Arabidopsis thaliana GN=NUP88 PE=1 SV=1
Bol027962G	sp|Q9M5P3|CCDA_ARATH	66.46	164	17	4	7	393	162	322	3e-55	182	sp|Q9M5P3|CCDA_ARATH Cytochrome c-type biogenesis ccda-like chloroplastic protein OS=Arabidopsis thaliana GN=CCDA PE=1 SV=1
Bol027963G	sp|Q8GWP0|MYB39_ARATH	76.67	120	28	0	34	393	13	132	5e-60	201	sp|Q8GWP0|MYB39_ARATH Transcription factor MYB39 OS=Arabidopsis thaliana GN=MYB39 PE=2 SV=1
Bol027964G	sp|P82792|DEF70_ARATH	60.76	79	23	2	1	231	8	80	1e-25	95.9	sp|P82792|DEF70_ARATH Putative defensin-like protein 70 OS=Arabidopsis thaliana GN=LCR83 PE=3 SV=1
Bol027966G	sp|Q9XSC3|WDR44_BOVIN	31.45	512	284	13	493	1944	341	813	2e-58	222	sp|Q9XSC3|WDR44_BOVIN WD repeat-containing protein 44 OS=Bos taurus GN=WDR44 PE=1 SV=1
Bol027968G	sp|Q9FK25|OMT1_ARATH	92.31	364	27	1	1	1092	1	363	0	697	sp|Q9FK25|OMT1_ARATH Flavone 3&apos;-O-methyltransferase 1 OS=Arabidopsis thaliana GN=OMT1 PE=1 SV=1
Bol027970G	sp|O60121|YH77_SCHPO	51.75	286	137	1	166	1020	50	335	8e-102	311	sp|O60121|YH77_SCHPO Uncharacterized protein C16G5.07c OS=Schizosaccharomyces pombe (strain 972 / ATCC 24843) GN=SPBC16G5.07c PE=3 SV=1
BONG003550.1G	sp|Q9FN26|U79B6_ARATH	83.89	447	72	0	1	1341	1	447	0	759	sp|Q9FN26|U79B6_ARATH UDP-glycosyltransferase 79B6 OS=Arabidopsis thaliana GN=UGT79B6 PE=2 SV=1
Bol027972G	sp|Q8I7P9|POL5_DROME	35.48	93	53	4	13	279	472	561	9e-06	51.6	sp|Q8I7P9|POL5_DROME Retrovirus-related Pol polyprotein from transposon opus OS=Drosophila melanogaster GN=pol PE=3 SV=1
Bol027973G	sp|Q949U1|C79F1_ARATH	51.21	496	232	4	61	1524	44	537	3e-179	522	sp|Q949U1|C79F1_ARATH Dihomomethionine N-hydroxylase OS=Arabidopsis thaliana GN=CYP79F1 PE=1 SV=1
Bol027974G	sp|Q8W487|YB95_ARATH	42.98	114	55	2	13	354	146	249	8e-19	83.2	sp|Q8W487|YB95_ARATH Uncharacterized protein At2g39795, mitochondrial OS=Arabidopsis thaliana GN=At2g39795 PE=2 SV=1
Bol027976G	sp|Q9T076|ENL2_ARATH	50	118	48	1	16	369	34	140	4e-35	130	sp|Q9T076|ENL2_ARATH Early nodulin-like protein 2 OS=Arabidopsis thaliana GN=At4g27520 PE=1 SV=1
Bol027977G	sp|Q84WQ5|CBSX5_ARATH	65.28	409	119	8	1	1218	1	389	4e-138	407	sp|Q84WQ5|CBSX5_ARATH CBS domain-containing protein CBSX5 OS=Arabidopsis thaliana GN=CBSX5 PE=2 SV=2
Bol027982G	sp|P40934|CYB5_BRAOB	82.61	69	12	0	16	222	29	97	2e-34	120	sp|P40934|CYB5_BRAOB Cytochrome b5 OS=Brassica oleracea var. botrytis GN=CYB5 PE=1 SV=1
Bol027983G	sp|F6QV99|ATAD1_BOVIN	45.19	312	164	2	112	1035	42	350	7e-81	258	sp|F6QV99|ATAD1_BOVIN ATPase family AAA domain-containing protein 1 OS=Bos taurus GN=ATAD1 PE=2 SV=2
Bol027984G	sp|Q9FJD1|OPT8_ARATH	87.28	739	88	1	1	2217	1	733	0	1360	sp|Q9FJD1|OPT8_ARATH Oligopeptide transporter 8 OS=Arabidopsis thaliana GN=OPT8 PE=2 SV=1
Bol027985G	sp|Q9FJD2|OPT9_ARATH	81.36	338	31	1	1	918	403	740	0	530	sp|Q9FJD2|OPT9_ARATH Oligopeptide transporter 9 OS=Arabidopsis thaliana GN=OPT9 PE=2 SV=1
Bol027986G	sp|Q9FJD2|OPT9_ARATH	84.6	383	40	1	28	1119	5	387	0	619	sp|Q9FJD2|OPT9_ARATH Oligopeptide transporter 9 OS=Arabidopsis thaliana GN=OPT9 PE=2 SV=1
Bol027987G	sp|Q9XSC3|WDR44_BOVIN	33.55	310	179	10	493	1374	483	781	2e-41	162	sp|Q9XSC3|WDR44_BOVIN WD repeat-containing protein 44 OS=Bos taurus GN=WDR44 PE=1 SV=1
Bol027988G	sp|Q9LV03|GLUT1_ARATH	93.27	2200	137	5	28	6606	9	2204	0	3988	sp|Q9LV03|GLUT1_ARATH Glutamate synthase 1 [NADH], chloroplastic OS=Arabidopsis thaliana GN=GLT1 PE=2 SV=2
Bol027993G	sp|Q9FHH8|COL5_ARATH	53.06	49	23	0	649	795	281	329	3e-08	57.4	sp|Q9FHH8|COL5_ARATH Zinc finger protein CONSTANS-LIKE 5 OS=Arabidopsis thaliana GN=COL5 PE=2 SV=2
Bol027994G	sp|Q9LV09|BOB1_ARATH	74.34	304	52	3	1	834	1	304	2e-131	382	sp|Q9LV09|BOB1_ARATH Protein BOBBER 1 OS=Arabidopsis thaliana GN=BOB1 PE=1 SV=1
Bol027995G	sp|Q93ZR6|WSD1_ARATH	51.79	224	98	1	196	867	257	470	6e-71	233	sp|Q93ZR6|WSD1_ARATH O-acyltransferase WSD1 OS=Arabidopsis thaliana GN=WSD1 PE=2 SV=1
Bol027995G	sp|Q93ZR6|WSD1_ARATH	43.66	71	36	2	1	207	1	69	5e-08	57.4	sp|Q93ZR6|WSD1_ARATH O-acyltransferase WSD1 OS=Arabidopsis thaliana GN=WSD1 PE=2 SV=1
Bol027996G	sp|B1J693|CLPX_PSEPW	57.81	365	131	3	379	1473	65	406	1e-141	422	sp|B1J693|CLPX_PSEPW ATP-dependent Clp protease ATP-binding subunit ClpX OS=Pseudomonas putida (strain W619) GN=clpX PE=3 SV=1
Bol027998G	sp|Q9FK10|Y5332_ARATH	83.08	585	91	5	1	1740	1	582	0	948	sp|Q9FK10|Y5332_ARATH Probable inactive receptor kinase At5g53320 OS=Arabidopsis thaliana GN=At5g53320 PE=2 SV=1
Bol027999G	sp|P35133|UBC10_ARATH	98.65	148	2	0	1	444	1	148	3e-106	306	sp|P35133|UBC10_ARATH Ubiquitin-conjugating enzyme E2 10 OS=Arabidopsis thaliana GN=UBC10 PE=1 SV=1
Bol028000G	sp|Q9FK12|CRF3_ARATH	63.48	356	110	8	22	1035	1	354	3e-114	342	sp|Q9FK12|CRF3_ARATH Ethylene-responsive transcription factor CRF3 OS=Arabidopsis thaliana GN=CRF3 PE=1 SV=1
Bol028001G	sp|Q8W487|YB95_ARATH	52.94	51	24	0	1	153	199	249	6e-12	61.2	sp|Q8W487|YB95_ARATH Uncharacterized protein At2g39795, mitochondrial OS=Arabidopsis thaliana GN=At2g39795 PE=2 SV=1
Bol028002G	sp|A7HY53|CLPX_PARL1	56.67	60	26	0	10	189	327	386	6e-16	79	sp|A7HY53|CLPX_PARL1 ATP-dependent Clp protease ATP-binding subunit ClpX OS=Parvibaculum lavamentivorans (strain DS-1 / DSM 13023 / NCIMB 13966) GN=clpX PE=3 SV=1
Bol028003G	sp|Q8W487|YB95_ARATH	44.24	165	86	3	226	705	85	248	2e-31	121	sp|Q8W487|YB95_ARATH Uncharacterized protein At2g39795, mitochondrial OS=Arabidopsis thaliana GN=At2g39795 PE=2 SV=1
Bol028004G	sp|Q9FK13|PDV1_ARATH	75	260	50	6	49	795	17	272	8e-127	368	sp|Q9FK13|PDV1_ARATH Plastid division protein PDV1 OS=Arabidopsis thaliana GN=PDV1 PE=1 SV=1
Bol028006G	sp|Q9FK16|AGP22_ARATH	93.65	63	4	0	1	189	1	63	2e-22	86.7	sp|Q9FK16|AGP22_ARATH Arabinogalactan peptide 22 OS=Arabidopsis thaliana GN=AGP22 PE=3 SV=1
Bol028008G	sp|Q700C7|SPCH_ARATH	85	340	42	2	1	993	5	344	1e-103	315	sp|Q700C7|SPCH_ARATH Transcription factor SPEECHLESS OS=Arabidopsis thaliana GN=SPCH PE=1 SV=1
Bol028009G	sp|Q8GV05|TRY_ARATH	92.16	51	4	0	1	153	1	51	7e-27	98.6	sp|Q8GV05|TRY_ARATH Transcription factor TRY OS=Arabidopsis thaliana GN=TRY PE=1 SV=1
Bol028010G	sp|Q9FGL9|PTBP2_ARATH	91.26	366	32	0	142	1239	1	366	0	678	sp|Q9FGL9|PTBP2_ARATH Polypyrimidine tract-binding protein homolog 2 OS=Arabidopsis thaliana GN=At5g53180 PE=1 SV=1
Bol028011G	sp|O59824|YME1_SCHPO	80.65	31	6	0	209	301	287	317	1e-12	55.1	sp|O59824|YME1_SCHPO ATP-dependent zinc metalloprotease YME1 homolog OS=Schizosaccharomyces pombe (strain 972 / ATCC 24843) GN=SPCC965.04c PE=3 SV=1
Bol028011G	sp|O59824|YME1_SCHPO	57.14	28	11	1	133	216	263	289	1e-12	37	sp|O59824|YME1_SCHPO ATP-dependent zinc metalloprotease YME1 homolog OS=Schizosaccharomyces pombe (strain 972 / ATCC 24843) GN=SPCC965.04c PE=3 SV=1
Bol028012G	sp|Q9FGM1|PYL8_ARATH	89.3	187	15	2	1	549	1	186	4e-117	337	sp|Q9FGM1|PYL8_ARATH Abscisic acid receptor PYL8 OS=Arabidopsis thaliana GN=PYL8 PE=1 SV=1
Bol028013G	sp|Q9LRM2|CRR17_ARATH	49.63	272	115	7	1	750	1	272	4e-80	249	sp|Q9LRM2|CRR17_ARATH Putative cysteine-rich repeat secretory protein 17 OS=Arabidopsis thaliana GN=CRRSP17 PE=3 SV=1
Bol028014G	sp|Q94AT1|P2C76_ARATH	73.66	391	67	6	1135	2205	1	389	0	555	sp|Q94AT1|P2C76_ARATH Probable protein phosphatase 2C 76 OS=Arabidopsis thaliana GN=At5g53140 PE=2 SV=1
Bol028016G	sp|B1M5I5|RUTD_METRJ	25.8	283	161	10	112	945	18	256	5e-11	66.2	sp|B1M5I5|RUTD_METRJ Putative aminoacrylate hydrolase RutD OS=Methylobacterium radiotolerans (strain ATCC 27329 / DSM 1819 / JCM 2831) GN=rutD PE=3 SV=1
Bol028018G	sp|Q9LF79|ACA8_ARATH	43.71	938	472	17	310	2994	111	1035	0	677	sp|Q9LF79|ACA8_ARATH Calcium-transporting ATPase 8, plasma membrane-type OS=Arabidopsis thaliana GN=ACA8 PE=1 SV=1
Bol028019G	sp|Q9LF79|ACA8_ARATH	43.13	939	465	13	136	2832	126	1035	0	659	sp|Q9LF79|ACA8_ARATH Calcium-transporting ATPase 8, plasma membrane-type OS=Arabidopsis thaliana GN=ACA8 PE=1 SV=1
Bol028020G	sp|Q84JK8|MAKR6_ARATH	76.27	236	49	5	1	690	1	235	9e-117	340	sp|Q84JK8|MAKR6_ARATH Probable membrane-associated kinase regulator 6 OS=Arabidopsis thaliana GN=MAKR6 PE=2 SV=1
Bol028023G	sp|D9UC01|RTM2D_ARATH	30.7	114	73	4	1	330	1	112	1e-06	50.8	sp|D9UC01|RTM2D_ARATH Inactive protein RESTRICTED TEV MOVEMENT 2 OS=Arabidopsis thaliana GN=RTM2 PE=3 SV=1
Bol028024G	sp|Q700D2|IDD10_ARATH	80.47	297	40	5	1	867	217	503	6e-106	324	sp|Q700D2|IDD10_ARATH Zinc finger protein JACKDAW OS=Arabidopsis thaliana GN=JKD PE=1 SV=1
Bol028025G	sp|Q8LEJ6|FLA11_ARATH	92.47	186	14	0	1	558	1	186	3e-118	345	sp|Q8LEJ6|FLA11_ARATH Fasciclin-like arabinogalactan protein 11 OS=Arabidopsis thaliana GN=FLA11 PE=2 SV=2
Bol028027G	sp|Q6AZT2|SPAST_XENLA	51.69	236	109	4	1522	2223	323	555	2e-67	241	sp|Q6AZT2|SPAST_XENLA Spastin OS=Xenopus laevis GN=spast PE=2 SV=1
Bol028028G	sp|Q9LU41|ACA9_ARATH	71.88	96	21	1	61	348	630	719	3e-36	137	sp|Q9LU41|ACA9_ARATH Calcium-transporting ATPase 9, plasma membrane-type OS=Arabidopsis thaliana GN=ACA9 PE=2 SV=2
Bol028028G	sp|Q9LU41|ACA9_ARATH	84.62	26	4	0	35	112	611	636	2e-06	50.1	sp|Q9LU41|ACA9_ARATH Calcium-transporting ATPase 9, plasma membrane-type OS=Arabidopsis thaliana GN=ACA9 PE=2 SV=2
Bol028029G	sp|Q9FLX4|MAKR5_ARATH	65.57	334	86	9	1	939	1	326	1e-91	282	sp|Q9FLX4|MAKR5_ARATH Probable membrane-associated kinase regulator 5 OS=Arabidopsis thaliana GN=MAKR5 PE=2 SV=1
Bol028030G	sp|Q9FLX7|NDUA5_ARATH	93.53	170	10	1	1	510	1	169	2e-111	321	sp|Q9FLX7|NDUA5_ARATH Probable NADH dehydrogenase [ubiquinone] 1 alpha subcomplex subunit 5, mitochondrial OS=Arabidopsis thaliana GN=At5g52840 PE=1 SV=1
Bol028031G	sp|Q42783|BCCP_SOYBN	95.83	24	1	0	235	306	210	233	6e-08	52.4	sp|Q42783|BCCP_SOYBN Biotin carboxyl carrier protein of acetyl-CoA carboxylase, chloroplastic OS=Glycine max GN=ACCB-1 PE=1 SV=1
Bol028034G	sp|Q8DHG3|SYW_THEEB	61.54	338	121	2	223	1236	1	329	1e-143	419	sp|Q8DHG3|SYW_THEEB Tryptophan--tRNA ligase OS=Thermosynechococcus elongatus (strain BP-1) GN=trpS PE=3 SV=1
Bol028036G	sp|Q8H0W3|RVE6_ARATH	70.4	348	68	9	1	990	1	331	1e-129	380	sp|Q8H0W3|RVE6_ARATH Protein REVEILLE 6 OS=Arabidopsis thaliana GN=RVE6 PE=2 SV=1
Bol028037G	sp|Q9LTF2|RS103_ARATH	93.81	97	5	1	1	291	1	96	4e-59	189	sp|Q9LTF2|RS103_ARATH 40S ribosomal protein S10-3 OS=Arabidopsis thaliana GN=RPS10C PE=2 SV=2
Bol028038G	sp|Q9LTF7|MYB82_ARATH	80	195	33	3	4	576	9	201	7e-108	314	sp|Q9LTF7|MYB82_ARATH Transcription factor MYB82 OS=Arabidopsis thaliana GN=MYB82 PE=1 SV=1
Bol028039G	sp|Q9XH75|TATB_ARATH	73.76	263	53	5	1	750	1	260	7e-110	324	sp|Q9XH75|TATB_ARATH Sec-independent protein translocase protein TATB, chloroplastic OS=Arabidopsis thaliana GN=TATB PE=1 SV=1
Bol028040G	sp|Q9FF18|C7351_ARATH	38.36	464	265	6	205	1554	60	516	1e-85	280	sp|Q9FF18|C7351_ARATH Cytokinin hydroxylase OS=Arabidopsis thaliana GN=CYP735A1 PE=1 SV=1
Bol028041G	sp|Q8LFH6|ADF12_ARATH	94.12	136	8	0	778	1185	2	137	3e-87	267	sp|Q8LFH6|ADF12_ARATH Actin-depolymerizing factor 12 OS=Arabidopsis thaliana GN=ADF12 PE=2 SV=2
Bol028042G	sp|Q9FVS9|C96AF_ARATH	59.04	249	97	1	58	789	14	262	4e-101	311	sp|Q9FVS9|C96AF_ARATH Alkane hydroxylase MAH1 OS=Arabidopsis thaliana GN=CYP96A15 PE=2 SV=1
Bol028043G	sp|Q9FVS9|C96AF_ARATH	70.98	224	62	1	4	675	275	495	7e-113	339	sp|Q9FVS9|C96AF_ARATH Alkane hydroxylase MAH1 OS=Arabidopsis thaliana GN=CYP96A15 PE=2 SV=1
Bol028044G	sp|Q04980|LTI65_ARATH	56.37	644	156	14	7	1776	1	573	6e-163	488	sp|Q04980|LTI65_ARATH Low-temperature-induced 65 kDa protein OS=Arabidopsis thaliana GN=LTI65 PE=2 SV=2
Bol028045G	sp|Q9SSK2|FB86_ARATH	26.81	414	237	17	1	1083	1	401	2e-24	106	sp|Q9SSK2|FB86_ARATH Putative F-box protein At1g70970 OS=Arabidopsis thaliana GN=At1g70970 PE=4 SV=1
Bol028047G	sp|P41376|IF4A1_ARATH	92.25	413	28	2	1	1230	1	412	0	783	sp|P41376|IF4A1_ARATH Eukaryotic initiation factor 4A-1 OS=Arabidopsis thaliana GN=TIF4A-1 PE=1 SV=1
Bol028049G	sp|Q94AU2|SEC22_ARATH	33.85	192	118	3	1	576	1	183	5e-31	118	sp|Q94AU2|SEC22_ARATH 25.3 kDa vesicle transport protein OS=Arabidopsis thaliana GN=SEC22 PE=2 SV=1
Bol028050G	sp|Q9M0K4|LAF1_ARATH	57.84	287	88	7	13	795	4	283	7e-89	272	sp|Q9M0K4|LAF1_ARATH Transcription factor LAF1 OS=Arabidopsis thaliana GN=LAF1 PE=1 SV=2
Bol028051G	sp|Q9LTJ6|RUP1_ARATH	84.07	339	47	4	16	1029	50	382	2e-179	509	sp|Q9LTJ6|RUP1_ARATH WD repeat-containing protein RUP1 OS=Arabidopsis thaliana GN=RUP1 PE=1 SV=1
Bol028052G	sp|Q32LJ2|ARFRP_BOVIN	44.21	190	103	2	130	690	1	190	8e-53	176	sp|Q32LJ2|ARFRP_BOVIN ADP-ribosylation factor-related protein 1 OS=Bos taurus GN=ARFRP1 PE=2 SV=1
Bol028054G	sp|P42404|PHI_BACSU	33.77	154	96	2	127	588	38	185	1e-21	92.8	sp|P42404|PHI_BACSU 3-hexulose-6-phosphate isomerase OS=Bacillus subtilis (strain 168) GN=hxlB PE=1 SV=1
Bol028055G	sp|Q38737|FIL1_ANTMA	54.41	68	30	1	88	291	24	90	2e-18	78.6	sp|Q38737|FIL1_ANTMA Stamen-specific protein FIL1 OS=Antirrhinum majus GN=FIL1 PE=2 SV=1
Bol028056G	sp|Q9FJ80|P2A14_ARATH	86.6	291	37	2	1	867	1	291	0	520	sp|Q9FJ80|P2A14_ARATH F-box protein PP2-A14 OS=Arabidopsis thaliana GN=PP2A14 PE=1 SV=1
Bol028058G	sp|Q9FJ82|DAPB3_ARATH	95.33	300	12	1	1	900	1	298	0	581	sp|Q9FJ82|DAPB3_ARATH Putative 4-hydroxy-tetrahydrodipicolinate reductase 3, chloroplastic OS=Arabidopsis thaliana GN=DAPB3 PE=2 SV=1
Bol028061G	sp|Q0WUQ1|BAG1_ARATH	80.83	339	52	4	1	978	4	342	1e-171	488	sp|Q0WUQ1|BAG1_ARATH BAG family molecular chaperone regulator 1 OS=Arabidopsis thaliana GN=BAG1 PE=1 SV=1
Bol028062G	sp|Q9FJT2|FDL40_ARATH	35.9	234	117	7	1	630	210	434	4e-28	114	sp|Q9FJT2|FDL40_ARATH Putative F-box/FBD/LRR-repeat protein At5g56810 OS=Arabidopsis thaliana GN=At5g56810 PE=3 SV=1
Bol028063G	sp|Q10085|YAO6_SCHPO	34.38	96	59	1	1	288	306	397	8e-14	72.4	sp|Q10085|YAO6_SCHPO Uncharacterized transporter C11D3.06 OS=Schizosaccharomyces pombe (strain 972 / ATCC 24843) GN=SPAC11D3.06 PE=3 SV=1
Bol028065G	sp|P92966|SRS41_ARATH	72.46	374	59	7	1	1044	1	356	1e-119	356	sp|P92966|SRS41_ARATH Serine/arginine-rich splicing factor RS41 OS=Arabidopsis thaliana GN=RS41 PE=1 SV=2
Bol028066G	sp|Q9FJ90|ERF25_ARATH	64.58	240	57	5	1	660	1	232	2e-67	213	sp|Q9FJ90|ERF25_ARATH Ethylene-responsive transcription factor ERF025 OS=Arabidopsis thaliana GN=ERF025 PE=2 SV=1
Bol028068G	sp|Q9FNZ1|C3H63_ARATH	81.26	443	62	6	1	1287	1	436	0	717	sp|Q9FNZ1|C3H63_ARATH Zinc finger CCCH domain-containing protein 63 OS=Arabidopsis thaliana GN=ZFWD2 PE=2 SV=1
Bol028069G	sp|Q9FJ95|DHSO_ARATH	84.62	143	10	1	625	1017	96	238	2e-73	238	sp|Q9FJ95|DHSO_ARATH Sorbitol dehydrogenase OS=Arabidopsis thaliana GN=SDH PE=1 SV=1
Bol028070G	sp|Q9S746|HTH_ARATH	60.3	199	79	0	31	627	61	259	2e-66	221	sp|Q9S746|HTH_ARATH Protein HOTHEAD OS=Arabidopsis thaliana GN=HTH PE=1 SV=1
Bol028071G	sp|O64645|SOC1_ARATH	47.17	212	99	2	1	600	1	211	6e-54	177	sp|O64645|SOC1_ARATH MADS-box protein SOC1 OS=Arabidopsis thaliana GN=SOC1 PE=1 SV=1
Bol028073G	sp|Q9FLH8|SCRK7_ARATH	92.42	343	26	0	1	1029	1	343	0	580	sp|Q9FLH8|SCRK7_ARATH Probable fructokinase-7 OS=Arabidopsis thaliana GN=At5g51830 PE=1 SV=1
Bol028074G	sp|Q9STJ8|Y4539_ARATH	61.27	648	166	19	55	1821	30	651	0	538	sp|Q9STJ8|Y4539_ARATH Receptor-like serine/threonine-protein kinase At4g25390 OS=Arabidopsis thaliana GN=At4g25390 PE=2 SV=1
Bol028075G	sp|Q9FLI3|P2C75_ARATH	78.72	423	78	5	1	1260	1	414	0	600	sp|Q9FLI3|P2C75_ARATH Probable protein phosphatase 2C 75 OS=Arabidopsis thaliana GN=AHG1 PE=2 SV=1
Bol028077G	sp|O60925|PFD1_HUMAN	33.64	107	71	0	19	339	10	116	1e-12	64.7	sp|O60925|PFD1_HUMAN Prefoldin subunit 1 OS=Homo sapiens GN=PFDN1 PE=1 SV=2
Bol028079G	sp|Q9FHM4|MA653_ARATH	88.4	707	73	5	1	2106	1	703	0	1139	sp|Q9FHM4|MA653_ARATH 65-kDa microtubule-associated protein 3 OS=Arabidopsis thaliana GN=MAP65-3 PE=1 SV=1
Bol028080G	sp|Q9S7C9|ESCA_ARATH	40.79	76	35	2	628	828	116	190	1e-06	53.9	sp|Q9S7C9|ESCA_ARATH Putative DNA-binding protein ESCAROLA OS=Arabidopsis thaliana GN=ESC PE=2 SV=1
Bol028082G	sp|Q9FHM7|HIR4_ARATH	92.44	291	21	1	1	870	1	291	0	566	sp|Q9FHM7|HIR4_ARATH Hypersensitive-induced response protein 4 OS=Arabidopsis thaliana GN=HIR4 PE=1 SV=1
Bol028083G	sp|P49200|RS201_ARATH	96.61	118	4	0	16	369	7	124	6e-77	230	sp|P49200|RS201_ARATH 40S ribosomal protein S20-1 OS=Arabidopsis thaliana GN=RPS20A PE=2 SV=2
Bol028084G	sp|F4KDA6|LPA2_ARATH	73.26	187	38	2	1	531	1	185	3e-65	204	sp|F4KDA6|LPA2_ARATH Protein LOW PSII ACCUMULATION 2, chloroplastic OS=Arabidopsis thaliana GN=LPA2 PE=1 SV=1
Bol028085G	sp|F4KDA5|MIPEP_ARATH	90.37	706	65	1	1	2109	1	706	0	1323	sp|F4KDA5|MIPEP_ARATH Probable mitochondrial intermediate peptidase, mitochondrial OS=Arabidopsis thaliana GN=MIP PE=3 SV=1
Bol028086G	sp|Q9FHN5|PME59_ARATH	82.24	473	70	3	1	1392	69	536	0	768	sp|Q9FHN5|PME59_ARATH Probable pectinesterase/pectinesterase inhibitor 59 OS=Arabidopsis thaliana GN=PME59 PE=2 SV=1
Bol028087G	sp|Q9FHN6|SKS2_ARATH	81.17	563	105	1	64	1749	25	587	0	977	sp|Q9FHN6|SKS2_ARATH Monocopper oxidase-like protein SKS2 OS=Arabidopsis thaliana GN=SKS2 PE=1 SV=1
Bol028088G	sp|Q9LLR6|NLTP4_ARATH	79.09	110	23	0	1	330	1	110	2e-54	172	sp|Q9LLR6|NLTP4_ARATH Non-specific lipid-transfer protein 4 OS=Arabidopsis thaliana GN=LTP4 PE=3 SV=1
Bol028089G	sp|Q9LYU4|GH312_ARATH	51.98	479	184	6	52	1368	5	477	4e-158	468	sp|Q9LYU4|GH312_ARATH 4-substituted benzoates-glutamate ligase GH3.12 OS=Arabidopsis thaliana GN=GH3.12 PE=1 SV=1
Bol028090G	sp|B3H5J1|RGF5_ARATH	82.54	63	11	0	73	261	26	88	6e-28	102	sp|B3H5J1|RGF5_ARATH Root meristem growth factor 5 OS=Arabidopsis thaliana GN=RGF5 PE=3 SV=1
Bol028091G	sp|Q9FGM9|HS235_ARATH	59.52	210	45	5	1	510	1	210	2e-57	185	sp|Q9FGM9|HS235_ARATH 23.5 kDa heat shock protein, mitochondrial OS=Arabidopsis thaliana GN=HSP23.5 PE=2 SV=1
Bol028092G	sp|Q5R8W6|LC7L3_PONAB	40.17	229	131	3	19	699	7	231	4e-51	181	sp|Q5R8W6|LC7L3_PONAB Luc7-like protein 3 OS=Pongo abelii GN=LUC7L3 PE=2 SV=1
Bol028093G	sp|Q9FGN3|FB290_ARATH	80.04	476	81	6	1	1416	1	466	0	667	sp|Q9FGN3|FB290_ARATH F-box protein At5g51380 OS=Arabidopsis thaliana GN=At5g51380 PE=2 SV=1
Bol028094G	sp|P0CO44|BBP_CRYNJ	38.48	382	207	12	193	1278	93	466	2e-69	244	sp|P0CO44|BBP_CRYNJ Branchpoint-bridging protein OS=Cryptococcus neoformans var. neoformans serotype D (strain JEC21 / ATCC MYA-565) GN=BBP PE=3 SV=1
Bol028095G	sp|Q6USK2|CERK_ARATH	88.28	401	47	0	31	1233	22	422	0	754	sp|Q6USK2|CERK_ARATH Ceramide kinase OS=Arabidopsis thaliana GN=CERK PE=1 SV=1
Bol028096G	sp|P82620|DF225_ARATH	53.76	93	41	2	1	276	1	92	3e-21	85.5	sp|P82620|DF225_ARATH Putative defensin-like protein 225 OS=Arabidopsis thaliana GN=SCRL1 PE=5 SV=1
Bol028097G	sp|Q9ZU96|Y2168_ARATH	32.26	186	114	3	130	684	125	299	3e-17	87.4	sp|Q9ZU96|Y2168_ARATH Ankyrin repeat-containing protein At2g01680 OS=Arabidopsis thaliana GN=At2g01680 PE=2 SV=1
Bol028098G	sp|Q3ZBE6|TM135_BOVIN	31.78	107	65	2	1063	1368	67	170	1e-07	57.8	sp|Q3ZBE6|TM135_BOVIN Transmembrane protein 135 OS=Bos taurus GN=TMEM135 PE=2 SV=1
Bol028099G	sp|Q9LU60|PUS7_ARATH	91.06	358	24	1	58	1131	46	395	0	680	sp|Q9LU60|PUS7_ARATH RNA pseudouridine synthase 7 OS=Arabidopsis thaliana GN=At5g51140 PE=2 SV=1
Bol028100G	sp|Q6NPC9|BIN3D_ARATH	82.63	259	38	2	139	894	60	318	4e-155	443	sp|Q6NPC9|BIN3D_ARATH Probable RNA methyltransferase At5g51130 OS=Arabidopsis thaliana GN=At5g51130 PE=2 SV=1
Bol028101G	sp|Q2V3L3|Y4634_ARATH	76.38	343	64	6	7	1008	4	338	5e-171	490	sp|Q2V3L3|Y4634_ARATH Uncharacterized zinc finger protein At4g06634 OS=Arabidopsis thaliana GN=At4g06634 PE=1 SV=1
Bol028102G	sp|Q93VI4|PABN1_ARATH	90.18	163	15	1	142	627	49	211	9e-86	260	sp|Q93VI4|PABN1_ARATH Polyadenylate-binding protein 1 OS=Arabidopsis thaliana GN=PABN1 PE=1 SV=1
Bol028103G	sp|B3ECB9|PHS_CHLL2	36.79	106	65	2	277	594	3	106	1e-14	71.6	sp|B3ECB9|PHS_CHLL2 Putative pterin-4-alpha-carbinolamine dehydratase OS=Chlorobium limicola (strain DSM 245 / NBRC 103803) GN=Clim_1125 PE=3 SV=1
Bol028106G	sp|Q9LU64|SODF2_ARATH	90.39	281	24	1	58	891	23	303	3e-176	496	sp|Q9LU64|SODF2_ARATH Superoxide dismutase [Fe] 2, chloroplastic OS=Arabidopsis thaliana GN=FSD2 PE=1 SV=1
Bol028107G	sp|P0DH90|FRIGI_ARATH	63.05	590	177	9	73	1758	28	604	0	722	sp|P0DH90|FRIGI_ARATH Protein FRIGIDA OS=Arabidopsis thaliana GN=FRI PE=1 SV=1
Bol028108G	sp|P42762|CLPD_ARATH	89.32	946	94	4	1	2820	1	945	0	1627	sp|P42762|CLPD_ARATH Chaperone protein ClpD, chloroplastic OS=Arabidopsis thaliana GN=CLPD PE=1 SV=1
Bol028109G	sp|O81210|RBOHC_ARATH	90.15	914	77	8	1	2730	1	905	0	1691	sp|O81210|RBOHC_ARATH Respiratory burst oxidase homolog protein C OS=Arabidopsis thaliana GN=RBOHC PE=2 SV=2
Bol028110G	sp|B2X050|MNR1_CAPAN	40	320	140	6	91	930	6	313	2e-62	206	sp|B2X050|MNR1_CAPAN (+)-neomenthol dehydrogenase OS=Capsicum annuum GN=MNR1 PE=1 SV=1
Bol028111G	sp|Q9SS94|CD48C_ARATH	65.23	811	255	12	1	2370	16	820	0	937	sp|Q9SS94|CD48C_ARATH Cell division control protein 48 homolog C OS=Arabidopsis thaliana GN=CDC48C PE=2 SV=2
Bol028113G	sp|P04170|RUBR1_DESDA	48.84	43	18	1	199	315	2	44	7e-07	47.4	sp|P04170|RUBR1_DESDA Rubredoxin-1 OS=Desulfovibrio desulfuricans (strain ATCC 27774 / DSM 6949) GN=rd1 PE=1 SV=1
Bol028114G	sp|Q96DI7|SNR40_HUMAN	23.81	273	164	10	808	1563	107	356	3e-06	53.1	sp|Q96DI7|SNR40_HUMAN U5 small nuclear ribonucleoprotein 40 kDa protein OS=Homo sapiens GN=SNRNP40 PE=1 SV=1
Bol028115G	sp|Q8LAV5|REM20_ARATH	55.04	238	89	2	31	693	9	245	2e-76	238	sp|Q8LAV5|REM20_ARATH B3 domain-containing protein REM20 OS=Arabidopsis thaliana GN=REM20 PE=2 SV=1
Bol028116G	sp|Q8N2Z9|CENPS_HUMAN	43.4	53	30	0	124	282	40	92	1e-09	56.6	sp|Q8N2Z9|CENPS_HUMAN Centromere protein S OS=Homo sapiens GN=APITD1 PE=1 SV=1
Bol028117G	sp|Q9FI56|CLPC1_ARATH	96.99	930	27	1	1	2790	1	929	0	1691	sp|Q9FI56|CLPC1_ARATH Chaperone protein ClpC1, chloroplastic OS=Arabidopsis thaliana GN=CLPC1 PE=1 SV=1
Bol027255G	sp|F4IVR7|MYO10_ARATH	81.82	1716	235	8	4	4941	61	1769	0	2742	sp|F4IVR7|MYO10_ARATH Myosin-10 OS=Arabidopsis thaliana GN=XI-D PE=3 SV=1
Bol027256G	sp|P44727|TYRPA_HAEIN	25.12	406	260	10	298	1479	10	383	1e-06	54.7	sp|P44727|TYRPA_HAEIN Tyrosine-specific transport protein 1 OS=Haemophilus influenzae (strain ATCC 51907 / DSM 11121 / KW20 / Rd) GN=tyrP-A PE=3 SV=1
Bol027257G	sp|O22781|SUVH2_ARATH	57.09	529	216	5	97	1650	121	649	0	592	sp|O22781|SUVH2_ARATH Histone-lysine N-methyltransferase family member SUVH2 OS=Arabidopsis thaliana GN=SUVH2 PE=1 SV=1
Bol027258G	sp|Q38831|IAA13_ARATH	89.75	244	17	2	1	708	1	244	2e-116	340	sp|Q38831|IAA13_ARATH Auxin-responsive protein IAA13 OS=Arabidopsis thaliana GN=IAA13 PE=1 SV=2
Bol027261G	sp|O22784|CRR11_ARATH	86.2	297	39	1	19	903	6	302	3e-152	436	sp|O22784|CRR11_ARATH Cysteine-rich repeat secretory protein 11 OS=Arabidopsis thaliana GN=CRRSP11 PE=1 SV=2
Bol027262G	sp|O22785|PR19B_ARATH	87.02	516	60	1	1	1548	1	509	0	923	sp|O22785|PR19B_ARATH Pre-mRNA-processing factor 19 homolog 2 OS=Arabidopsis thaliana GN=PRP19B PE=1 SV=3
Bol027265G	sp|O22788|PXG3_ARATH	86.61	239	29	1	1	717	1	236	1e-144	411	sp|O22788|PXG3_ARATH Probable peroxygenase 3 OS=Arabidopsis thaliana GN=PXG3 PE=1 SV=1
Bol027266G	sp|F4IVU1|ARC2B_ARATH	85.03	294	40	2	1	882	1	290	0	517	sp|F4IVU1|ARC2B_ARATH Actin-related protein 2/3 complex subunit 2B OS=Arabidopsis thaliana GN=ARPC2B PE=2 SV=1
Bol027269G	sp|Q8W034|RNP1_ARATH	75.52	192	47	0	1	576	1	192	3e-97	303	sp|Q8W034|RNP1_ARATH Heterogeneous nuclear ribonucleoprotein 1 OS=Arabidopsis thaliana GN=RNP1 PE=1 SV=1
Bol027270G	sp|Q38732|DAG_ANTMA	58.65	104	43	0	265	576	80	183	2e-38	139	sp|Q38732|DAG_ANTMA DAG protein, chloroplastic OS=Antirrhinum majus GN=DAG PE=2 SV=1
Bol027271G	sp|O22795|RK28_ARATH	73.24	142	31	4	1	411	1	140	5e-62	193	sp|O22795|RK28_ARATH 50S ribosomal protein L28, chloroplastic OS=Arabidopsis thaliana GN=RPL28 PE=2 SV=2
Bol027272G	sp|F4IVV0|RIC1_ARATH	72.41	174	36	4	574	1068	54	224	5e-53	181	sp|F4IVV0|RIC1_ARATH CRIB domain-containing protein RIC1 OS=Arabidopsis thaliana GN=RIC1 PE=1 SV=1
Bol027273G	sp|Q39013|NAC2_ARATH	61.24	129	46	2	34	408	5	133	4e-48	164	sp|Q39013|NAC2_ARATH NAC domain-containing protein 2 OS=Arabidopsis thaliana GN=NAC002 PE=2 SV=2
Bol027274G	sp|O22799|Y2349_ARATH	79.74	627	113	7	1	1857	1	621	0	880	sp|O22799|Y2349_ARATH Uncharacterized protein At2g33490 OS=Arabidopsis thaliana GN=At2g33490 PE=4 SV=2
Bol027277G	sp|Q8VY01|SCP46_ARATH	88.17	465	52	2	1	1386	1	465	0	819	sp|Q8VY01|SCP46_ARATH Serine carboxypeptidase-like 46 OS=Arabidopsis thaliana GN=SCPL46 PE=2 SV=1
Bol027279G	sp|Q8LL04|CPL3_ARATH	72.14	1249	272	19	1	3585	15	1241	0	1492	sp|Q8LL04|CPL3_ARATH RNA polymerase II C-terminal domain phosphatase-like 3 OS=Arabidopsis thaliana GN=CPL3 PE=1 SV=2
Bol027282G	sp|O22806|BUBR1_ARATH	84.85	396	49	6	4	1167	3	395	0	637	sp|O22806|BUBR1_ARATH Mitotic spindle checkpoint protein BUBR1 OS=Arabidopsis thaliana GN=BUBR1 PE=1 SV=2
Bol027284G	sp|Q8GWH3|OS9_ARATH	80.5	282	53	2	1	840	1	282	7e-161	456	sp|Q8GWH3|OS9_ARATH Protein OS-9 homolog OS=Arabidopsis thaliana GN=OS9 PE=1 SV=1
Bol027285G	sp|P93005|PP181_ARATH	86.5	726	94	2	1	2172	1	724	0	1288	sp|P93005|PP181_ARATH Pentatricopeptide repeat-containing protein At2g33680 OS=Arabidopsis thaliana GN=PCMP-E19 PE=3 SV=1
Bol027286G	sp|P93006|P2C27_ARATH	83.2	387	52	3	4	1146	1	380	0	595	sp|P93006|P2C27_ARATH Probable protein phosphatase 2C 27 OS=Arabidopsis thaliana GN=At2g33700 PE=2 SV=1
Bol027287G	sp|P93007|EF112_ARATH	75.57	221	46	4	1	648	1	218	1e-81	249	sp|P93007|EF112_ARATH Ethylene-responsive transcription factor ERF112 OS=Arabidopsis thaliana GN=ERF112 PE=2 SV=1
Bol027288G	sp|P43297|RD21A_ARATH	68.18	462	93	5	1	1224	1	462	0	602	sp|P43297|RD21A_ARATH Cysteine proteinase RD21a OS=Arabidopsis thaliana GN=RD21A PE=1 SV=1
Bol027289G	sp|O23659|Y2372_ARATH	48.78	164	82	1	37	522	150	313	1e-42	151	sp|O23659|Y2372_ARATH B3 domain-containing protein At2g33720 OS=Arabidopsis thaliana GN=At2g33720 PE=2 SV=1
Bol027289G	sp|O23659|Y2372_ARATH	62.86	35	13	0	94	198	70	104	2e-06	50.1	sp|O23659|Y2372_ARATH B3 domain-containing protein At2g33720 OS=Arabidopsis thaliana GN=At2g33720 PE=2 SV=1
Bol027290G	sp|B2TLZ8|DNAJ_CLOBB	56.92	65	28	0	70	264	4	68	9e-18	81.3	sp|B2TLZ8|DNAJ_CLOBB Chaperone protein DnaJ OS=Clostridium botulinum (strain Eklund 17B / Type B) GN=dnaJ PE=3 SV=1
Bol027291G	sp|P93009|CUTA_ARATH	80.54	185	33	2	1	555	1	182	5e-85	255	sp|P93009|CUTA_ARATH Protein CutA, chloroplastic OS=Arabidopsis thaliana GN=CUTA PE=1 SV=1
Bol027292G	sp|Q94GB1|PUP2_ARATH	64.58	336	102	3	1	963	25	358	2e-145	421	sp|Q94GB1|PUP2_ARATH Purine permease 2 OS=Arabidopsis thaliana GN=PUP2 PE=1 SV=1
Bol027294G	sp|Q6NME6|RLF19_ARATH	86.02	93	13	0	52	330	18	110	3e-53	169	sp|Q6NME6|RLF19_ARATH Protein RALF-like 19 OS=Arabidopsis thaliana GN=RALFL19 PE=3 SV=1
Bol027298G	sp|Q9SD20|MS5L2_ARATH	56.89	392	67	9	13	891	36	424	1e-126	375	sp|Q9SD20|MS5L2_ARATH Protein POLLENLESS 3-LIKE 2 OS=Arabidopsis thaliana GN=At3g51280 PE=2 SV=1
Bol027299G	sp|P93015|SPL3_ARATH	76.3	135	25	2	1	396	1	131	8e-49	159	sp|P93015|SPL3_ARATH Squamosa promoter-binding-like protein 3 OS=Arabidopsis thaliana GN=SPL3 PE=1 SV=2
Bol027300G	sp|Q05349|12KD_FRAAN	58.49	106	41	2	1	318	7	109	5e-30	109	sp|Q05349|12KD_FRAAN Auxin-repressed 12.5 kDa protein OS=Fragaria ananassa PE=2 SV=1
Bol027301G	sp|Q84VG7|FES1_ARATH	57.12	639	170	12	34	1833	14	587	0	639	sp|Q84VG7|FES1_ARATH Protein FRIGIDA-ESSENTIAL 1 OS=Arabidopsis thaliana GN=FES1 PE=1 SV=2
Bol027302G	sp|O49453|Y4844_ARATH	72.18	133	31	2	157	537	17	149	1e-60	192	sp|O49453|Y4844_ARATH Uncharacterized protein At4g28440 OS=Arabidopsis thaliana GN=At4g28440 PE=1 SV=1
Bol027304G	sp|O23661|ARFC_ARATH	78.54	615	87	8	1	1731	1	608	0	825	sp|O23661|ARFC_ARATH Auxin response factor 3 OS=Arabidopsis thaliana GN=ARF3 PE=1 SV=2
Bol027305G	sp|Q6X7J4|WOX9_ARATH	78.92	389	63	7	1	1143	1	378	9e-175	499	sp|Q6X7J4|WOX9_ARATH WUSCHEL-related homeobox 9 OS=Arabidopsis thaliana GN=WOX9 PE=2 SV=1
BONG003690.1G	sp|Q9LPM9|BCAT6_ARATH	82.14	56	10	0	250	417	13	68	5e-26	105	sp|Q9LPM9|BCAT6_ARATH Branched-chain-amino-acid aminotransferase 6 OS=Arabidopsis thaliana GN=BCAT6 PE=1 SV=1
Bol027306G	sp|O22951|NUD22_ARATH	80.09	211	37	2	85	705	50	259	7e-107	318	sp|O22951|NUD22_ARATH Nudix hydrolase 22, chloroplastic OS=Arabidopsis thaliana GN=NUDT22 PE=2 SV=2
Bol027307G	sp|Q9SF32|IQD1_ARATH	42.01	169	92	3	136	630	107	273	5e-30	121	sp|Q9SF32|IQD1_ARATH Protein IQ-DOMAIN 1 OS=Arabidopsis thaliana GN=IQD1 PE=1 SV=1
Bol027308G	sp|Q9SLC4|ATL40_ARATH	46.99	83	39	2	172	420	70	147	9e-16	75.5	sp|Q9SLC4|ATL40_ARATH RING-H2 finger protein ATL40 OS=Arabidopsis thaliana GN=ATL40 PE=2 SV=1
Bol027309G	sp|Q9SLC3|ATL41_ARATH	38.17	131	77	2	25	417	29	155	2e-16	77.4	sp|Q9SLC3|ATL41_ARATH E3 ubiquitin-protein ligase ATL41 OS=Arabidopsis thaliana GN=ATL41 PE=1 SV=1
Bol027310G	sp|Q5ZMW3|API5_CHICK	30.28	492	286	14	34	1452	4	457	2e-56	203	sp|Q5ZMW3|API5_CHICK Apoptosis inhibitor 5 OS=Gallus gallus GN=API5 PE=2 SV=1
Bol027311G	sp|Q5TC12|ATPF1_HUMAN	30.9	178	118	3	211	738	137	311	8e-17	81.6	sp|Q5TC12|ATPF1_HUMAN ATP synthase mitochondrial F1 complex assembly factor 1 OS=Homo sapiens GN=ATPAF1 PE=1 SV=1
Bol027312G	sp|O22959|PER19_ARATH	85.92	348	47	2	1	1044	1	346	0	551	sp|O22959|PER19_ARATH Peroxidase 19 OS=Arabidopsis thaliana GN=PER19 PE=2 SV=1
Bol027313G	sp|O22960|TBL37_ARATH	81.59	364	64	1	61	1143	22	385	0	612	sp|O22960|TBL37_ARATH Protein trichome birefringence-like 37 OS=Arabidopsis thaliana GN=TBL37 PE=2 SV=2
Bol027314G	sp|P53980|YNB1_YEAST	34.74	380	178	7	160	1119	2	371	2e-61	212	sp|P53980|YNB1_YEAST Uncharacterized protein YNL011C OS=Saccharomyces cerevisiae (strain ATCC 204508 / S288c) GN=YNL011C PE=1 SV=1
Bol027316G	sp|P42322|CANB1_NAEGR	37.35	166	97	2	1	483	1	164	9e-26	102	sp|P42322|CANB1_NAEGR Calcineurin subunit B OS=Naegleria gruberi GN=CNB1 PE=3 SV=1
Bol027317G	sp|Q6AWX6|SCAR1_ARATH	70.05	748	182	14	1	2169	1	731	0	899	sp|Q6AWX6|SCAR1_ARATH Protein SCAR1 OS=Arabidopsis thaliana GN=SCAR1 PE=1 SV=1
Bol027317G	sp|Q6AWX6|SCAR1_ARATH	66.37	113	31	2	2290	2607	693	805	9e-31	134	sp|Q6AWX6|SCAR1_ARATH Protein SCAR1 OS=Arabidopsis thaliana GN=SCAR1 PE=1 SV=1
Bol027318G	sp|O22969|Y2416_ARATH	91.54	130	11	0	1	390	1	130	4e-72	218	sp|O22969|Y2416_ARATH Uncharacterized protein At2g34160 OS=Arabidopsis thaliana GN=At2g34160 PE=1 SV=1
Bol027320G	sp|O22971|CIPKD_ARATH	83.88	490	74	2	7	1470	12	498	0	738	sp|O22971|CIPKD_ARATH CBL-interacting serine/threonine-protein kinase 13 OS=Arabidopsis thaliana GN=CIPK13 PE=1 SV=2
Bol027323G	sp|O22971|CIPKD_ARATH	83.64	483	74	3	13	1455	23	502	0	757	sp|O22971|CIPKD_ARATH CBL-interacting serine/threonine-protein kinase 13 OS=Arabidopsis thaliana GN=CIPK13 PE=1 SV=2
Bol027324G	sp|Q94C70|NAT2_ARATH	96.37	524	19	0	1	1572	1	524	0	1036	sp|Q94C70|NAT2_ARATH Nucleobase-ascorbate transporter 2 OS=Arabidopsis thaliana GN=NAT2 PE=2 SV=2
Bol027326G	sp|Q3ECR3|FB305_ARATH	50.88	342	132	14	13	1023	23	333	6e-91	285	sp|Q3ECR3|FB305_ARATH Putative F-box protein At1g53360 OS=Arabidopsis thaliana GN=At1g53360 PE=4 SV=3
Bol027330G	sp|Q54XK2|SC61A_DICDI	72.82	471	128	0	10	1422	2	472	0	724	sp|Q54XK2|SC61A_DICDI Protein transport protein Sec61 subunit alpha OS=Dictyostelium discoideum GN=sec61a PE=3 SV=1
Bol027331G	sp|Q3SWT4|IWS1_RAT	38.78	147	83	1	394	834	506	645	4e-24	108	sp|Q3SWT4|IWS1_RAT Protein IWS1 homolog OS=Rattus norvegicus GN=Iws1 PE=2 SV=1
Bol027332G	sp|Q58DT8|WDR55_BOVIN	40	295	174	3	4	882	34	327	5e-69	227	sp|Q58DT8|WDR55_BOVIN WD repeat-containing protein 55 OS=Bos taurus GN=WDR55 PE=2 SV=1
Bol027333G	sp|Q3EBC2|ZDHC5_ARATH	69.88	83	22	1	19	267	38	117	2e-33	129	sp|Q3EBC2|ZDHC5_ARATH Probable protein S-acyltransferase 17 OS=Arabidopsis thaliana GN=PAT17 PE=2 SV=1
Bol027336G	sp|Q4V3C1|MED8_ARATH	85	40	4	1	121	234	61	100	7e-12	64.3	sp|Q4V3C1|MED8_ARATH Mediator of RNA polymerase II transcription subunit 8 OS=Arabidopsis thaliana GN=MED8 PE=1 SV=1
Bol027337G	sp|Q0WT31|PMTP_ARATH	85.04	782	83	5	1	2280	1	770	0	1263	sp|Q0WT31|PMTP_ARATH Probable methyltransferase PMT25 OS=Arabidopsis thaliana GN=At2g34300 PE=2 SV=2
Bol027341G	sp|Q5ZKD5|RRP12_CHICK	24.9	1241	781	31	94	3636	112	1261	6e-80	291	sp|Q5ZKD5|RRP12_CHICK RRP12-like protein OS=Gallus gallus GN=RRP12 PE=2 SV=1
Bol027342G	sp|Q9SIA4|MATE5_ARATH	46.36	453	243	0	49	1407	20	472	7e-111	343	sp|Q9SIA4|MATE5_ARATH MATE efflux family protein 5 OS=Arabidopsis thaliana GN=DTXL1 PE=3 SV=1
Bol027343G	sp|Q8W037|NIP21_ARATH	85.76	288	39	1	1	858	1	288	4e-170	479	sp|Q8W037|NIP21_ARATH Aquaporin NIP2-1 OS=Arabidopsis thaliana GN=NIP2-1 PE=2 SV=2
Bol027344G	sp|Q8W037|NIP21_ARATH	85.19	270	38	1	1	804	1	270	6e-144	412	sp|Q8W037|NIP21_ARATH Aquaporin NIP2-1 OS=Arabidopsis thaliana GN=NIP2-1 PE=2 SV=2
Bol027345G	sp|O64705|PP184_ARATH	69.89	445	115	2	193	1473	173	616	0	621	sp|O64705|PP184_ARATH Pentatricopeptide repeat-containing protein At2g34400 OS=Arabidopsis thaliana GN=PCMP-E23 PE=3 SV=2
Bol027345G	sp|O64705|PP184_ARATH	46.97	396	187	6	1	1122	6	400	2e-114	357	sp|O64705|PP184_ARATH Pentatricopeptide repeat-containing protein At2g34400 OS=Arabidopsis thaliana GN=PCMP-E23 PE=3 SV=2
Bol027347G	sp|P13851|CB21_SINAL	98.81	252	3	0	43	798	15	266	0	508	sp|P13851|CB21_SINAL Chlorophyll a-b binding protein 1, chloroplastic OS=Sinapis alba GN=CAB1 PE=3 SV=1
Bol027348G	sp|P13851|CB21_SINAL	97.37	266	7	0	1	798	1	266	0	528	sp|P13851|CB21_SINAL Chlorophyll a-b binding protein 1, chloroplastic OS=Sinapis alba GN=CAB1 PE=3 SV=1
Bol027349G	sp|P56331|IF1A_ONOVI	71.14	149	38	3	1	444	1	145	6e-53	171	sp|P56331|IF1A_ONOVI Eukaryotic translation initiation factor 1A OS=Onobrychis viciifolia PE=2 SV=2
Bol027350G	sp|P51418|R18A2_ARATH	97.75	178	4	0	1	534	1	178	1e-128	365	sp|P51418|R18A2_ARATH 60S ribosomal protein L18a-2 OS=Arabidopsis thaliana GN=RPL18AB PE=2 SV=2
Bol027351G	sp|O64697|C7101_ARATH	87.03	501	59	3	1	1503	1	495	0	811	sp|O64697|C7101_ARATH Cytochrome P450 710A1 OS=Arabidopsis thaliana GN=CYP710A1 PE=1 SV=1
Bol027353G	sp|P49387|RT14_BRANA	76.29	97	23	0	175	465	4	100	5e-38	131	sp|P49387|RT14_BRANA Ribosomal protein S14, mitochondrial OS=Brassica napus GN=RPS14 PE=3 SV=1
Bol027356G	sp|O64692|G2OX3_ARATH	80.24	334	66	0	1	1002	1	334	1e-179	508	sp|O64692|G2OX3_ARATH Gibberellin 2-beta-dioxygenase 3 OS=Arabidopsis thaliana GN=GA2OX3 PE=2 SV=1
Bol027357G	sp|A0JMA9|KATL2_XENTR	57.23	311	123	3	265	1179	235	541	7e-116	355	sp|A0JMA9|KATL2_XENTR Katanin p60 ATPase-containing subunit A-like 2 OS=Xenopus tropicalis GN=katnal2 PE=2 SV=1
Bol027359G	sp|Q9CX11|UTP23_MOUSE	40.79	76	44	1	1	228	1	75	3e-10	58.2	sp|Q9CX11|UTP23_MOUSE rRNA-processing protein UTP23 homolog OS=Mus musculus GN=Utp23 PE=2 SV=1
Bol027360G	sp|Q9SVJ9|FBK95_ARATH	38.94	113	63	4	1	339	198	304	3e-15	74.3	sp|Q9SVJ9|FBK95_ARATH F-box/kelch-repeat protein At4g38940 OS=Arabidopsis thaliana GN=At4g38940 PE=1 SV=1
Bol027361G	sp|Q9SVJ9|FBK95_ARATH	38.42	341	176	12	19	981	44	370	1e-61	207	sp|Q9SVJ9|FBK95_ARATH F-box/kelch-repeat protein At4g38940 OS=Arabidopsis thaliana GN=At4g38940 PE=1 SV=1
Bol027362G	sp|Q9SVJ9|FBK95_ARATH	40.85	213	102	5	73	654	27	234	6e-45	159	sp|Q9SVJ9|FBK95_ARATH F-box/kelch-repeat protein At4g38940 OS=Arabidopsis thaliana GN=At4g38940 PE=1 SV=1
Bol027363G	sp|Q9SVJ9|FBK95_ARATH	41.92	291	151	5	16	840	8	296	1e-66	218	sp|Q9SVJ9|FBK95_ARATH F-box/kelch-repeat protein At4g38940 OS=Arabidopsis thaliana GN=At4g38940 PE=1 SV=1
Bol027365G	sp|Q80Y20|ALKB8_MOUSE	39.02	82	44	1	130	375	588	663	4e-10	61.2	sp|Q80Y20|ALKB8_MOUSE Alkylated DNA repair protein alkB homolog 8 OS=Mus musculus GN=Alkbh8 PE=1 SV=1
Bol027367G	sp|Q9C7I9|ARFT_ARATH	48.1	447	180	9	1	1191	19	463	1e-132	400	sp|Q9C7I9|ARFT_ARATH Auxin response factor 20 OS=Arabidopsis thaliana GN=ARF20 PE=2 SV=3
Bol027369G	sp|Q9C6Z3|ODPB2_ARATH	93.55	62	4	0	1	186	345	406	3e-34	124	sp|Q9C6Z3|ODPB2_ARATH Pyruvate dehydrogenase E1 component subunit beta-2, chloroplastic OS=Arabidopsis thaliana GN=PDH-E1 BETA PE=2 SV=1
Bol027370G	sp|O64688|ODPB3_ARATH	87.18	78	10	0	10	243	74	151	3e-41	144	sp|O64688|ODPB3_ARATH Pyruvate dehydrogenase E1 component subunit beta-3, chloroplastic OS=Arabidopsis thaliana GN=E1-BETA-2 PE=2 SV=1
Bol027372G	sp|O64687|TIF5B_ARATH	64.06	128	32	2	1	342	18	145	4e-42	142	sp|O64687|TIF5B_ARATH Protein TIFY 5B OS=Arabidopsis thaliana GN=TIFY 5B PE=2 SV=1
Bol027375G	sp|Q5HZ00|SPS3_ARATH	88.8	375	41	1	895	2019	49	422	0	661	sp|Q5HZ00|SPS3_ARATH Solanesyl diphosphate synthase 3, chloroplastic/mitochondrial OS=Arabidopsis thaliana GN=SPS3 PE=1 SV=1
Bol027377G	sp|O64682|PID_ARATH	92.29	441	29	3	1	1317	1	438	0	769	sp|O64682|PID_ARATH Protein kinase PINOID OS=Arabidopsis thaliana GN=PID PE=1 SV=1
Bol027378G	sp|Q42093|AB2C_ARATH	92.76	1630	110	6	1	4887	1	1623	0	2936	sp|Q42093|AB2C_ARATH ABC transporter C family member 2 OS=Arabidopsis thaliana GN=ABCC2 PE=1 SV=2
Bol027379G	sp|Q9FUY7|C79F2_ARATH	58.9	163	67	0	1	489	282	444	1e-63	211	sp|Q9FUY7|C79F2_ARATH Hexahomomethionine N-hydroxylase OS=Arabidopsis thaliana GN=CYP79F2 PE=1 SV=2
Bol027380G	sp|Q03211|PEXLP_TOBAC	37.12	132	68	4	136	504	291	416	2e-14	74.3	sp|Q03211|PEXLP_TOBAC Pistil-specific extensin-like protein OS=Nicotiana tabacum PE=2 SV=1
Bol027381G	sp|O04291|ATB14_ARATH	93.44	854	48	4	1	2547	2	852	0	1614	sp|O04291|ATB14_ARATH Homeobox-leucine zipper protein ATHB-14 OS=Arabidopsis thaliana GN=ATHB-14 PE=1 SV=1
Bol027383G	sp|Q8VY64|NFYA4_ARATH	88.21	195	20	1	1	576	1	195	2e-113	328	sp|Q8VY64|NFYA4_ARATH Nuclear transcription factor Y subunit A-4 OS=Arabidopsis thaliana GN=NFYA4 PE=2 SV=1
Bol027384G	sp|Q9NYV6|RRN3_HUMAN	26.81	552	331	19	94	1605	55	581	5e-33	138	sp|Q9NYV6|RRN3_HUMAN RNA polymerase I-specific transcription initiation factor RRN3 OS=Homo sapiens GN=RRN3 PE=1 SV=1
Bol027385G	sp|Q6VAF7|TBB5_GOSHI	97.22	431	12	0	1	1293	1	431	0	858	sp|Q6VAF7|TBB5_GOSHI Tubulin beta-5 chain OS=Gossypium hirsutum PE=2 SV=1
Bol027386G	sp|O48916|FAH1_ARATH	84.81	237	36	0	1	711	1	237	3e-152	430	sp|O48916|FAH1_ARATH Fatty acid 2-hydroxylase 1 OS=Arabidopsis thaliana GN=FAH1 PE=1 SV=1
Bol027388G	sp|A6P6W0|CASL1_CANSA	42.02	526	259	7	49	1503	18	538	1e-128	392	sp|A6P6W0|CASL1_CANSA Cannabidiolic acid synthase-like 1 OS=Cannabis sativa GN=CBDAS2 PE=2 SV=1
Bol027390G	sp|Q9SVG4|RETOL_ARATH	44.75	514	273	6	88	1623	32	536	4e-138	419	sp|Q9SVG4|RETOL_ARATH Reticuline oxidase-like protein OS=Arabidopsis thaliana GN=At4g20830 PE=1 SV=2
Bol027391G	sp|Q84RD0|BH053_ARATH	64.63	294	78	3	7	822	2	291	5e-105	314	sp|Q84RD0|BH053_ARATH Transcription factor bHLH53 OS=Arabidopsis thaliana GN=BHLH53 PE=2 SV=1
Bol027392G	sp|O64747|WRK35_ARATH	64.66	416	71	10	1	1035	1	411	8e-112	339	sp|O64747|WRK35_ARATH Probable WRKY transcription factor 35 OS=Arabidopsis thaliana GN=WRKY35 PE=2 SV=1
Bol027393G	sp|O64749|ARAE2_ARATH	71.88	409	48	5	1	1029	1	408	0	564	sp|O64749|ARAE2_ARATH Putative UDP-arabinose 4-epimerase 2 OS=Arabidopsis thaliana GN=At2g34850 PE=2 SV=3
Bol027396G	sp|Q6GME1|PYRG2_XENLA	56.29	556	240	2	1	1662	1	555	0	620	sp|Q6GME1|PYRG2_XENLA CTP synthase 2 OS=Xenopus laevis GN=ctps2 PE=2 SV=1
Bol027397G	sp|Q84XV2|GTE1_ARATH	81.82	374	64	3	163	1275	1	373	0	556	sp|Q84XV2|GTE1_ARATH Transcription factor GTE1 OS=Arabidopsis thaliana GN=GTE1 PE=2 SV=1
Bol027399G	sp|P29503|NEUR_DROME	47.17	53	26	1	1828	1980	700	752	6e-09	63.2	sp|P29503|NEUR_DROME Protein neuralized OS=Drosophila melanogaster GN=neur PE=1 SV=2
Bol027400G	sp|C0LGQ5|GSO1_ARATH	32.26	899	516	21	91	2691	20	857	4e-80	287	sp|C0LGQ5|GSO1_ARATH LRR receptor-like serine/threonine-protein kinase GSO1 OS=Arabidopsis thaliana GN=GSO1 PE=2 SV=1
Bol027400G	sp|C0LGQ5|GSO1_ARATH	30.01	683	421	16	298	2256	203	858	2e-54	209	sp|C0LGQ5|GSO1_ARATH LRR receptor-like serine/threonine-protein kinase GSO1 OS=Arabidopsis thaliana GN=GSO1 PE=2 SV=1
BONG003700.1G	sp|P56287|EI2BE_SCHPO	41.19	420	236	5	49	1305	12	421	2e-113	355	sp|P56287|EI2BE_SCHPO Probable translation initiation factor eIF-2B subunit epsilon OS=Schizosaccharomyces pombe (strain 972 / ATCC 24843) GN=tif225 PE=1 SV=1
Bol027401G	sp|Q54RF3|EI2BE_DICDI	33.74	163	102	3	256	732	526	686	9e-16	80.5	sp|Q54RF3|EI2BE_DICDI Translation initiation factor eIF-2B subunit epsilon OS=Dictyostelium discoideum GN=eif2b5 PE=3 SV=1
Bol027402G	sp|Q54M40|PIGC_DICDI	36.97	284	170	4	58	909	63	337	7e-29	118	sp|Q54M40|PIGC_DICDI Putative phosphatidylinositol N-acetylglucosaminyltransferase subunit C OS=Dictyostelium discoideum GN=pigC PE=3 SV=1
Bol027403G	sp|O64762|ATL38_ARATH	60.85	235	89	2	16	720	1	232	2e-86	268	sp|O64762|ATL38_ARATH RING-H2 finger protein ATL38 OS=Arabidopsis thaliana GN=ATL38 PE=2 SV=1
Bol027404G	sp|O64763|ATL9_ARATH	67.28	382	107	8	1	1104	1	378	1e-124	371	sp|O64763|ATL9_ARATH E3 ubiquitin-protein ligase ATL9 OS=Arabidopsis thaliana GN=ATL9 PE=1 SV=1
Bol027405G	sp|O64765|UAP2_ARATH	91.81	476	38	1	4	1428	27	502	0	885	sp|O64765|UAP2_ARATH UDP-N-acetylglucosamine diphosphorylase 2 OS=Arabidopsis thaliana GN=GLCNAC1PUT2 PE=1 SV=1
Bol027406G	sp|O64766|PP185_ARATH	75.29	174	43	0	1	522	454	627	6e-73	237	sp|O64766|PP185_ARATH Pentatricopeptide repeat-containing protein At2g35030, mitochondrial OS=Arabidopsis thaliana GN=PCMP-E15 PE=2 SV=1
BONG003710.1G	sp|O64766|PP185_ARATH	80.74	405	76	2	1	1212	1	404	0	671	sp|O64766|PP185_ARATH Pentatricopeptide repeat-containing protein At2g35030, mitochondrial OS=Arabidopsis thaliana GN=PCMP-E15 PE=2 SV=1
BONG003710.1G	sp|O64766|PP185_ARATH	30.38	339	186	7	154	1026	177	513	6e-45	169	sp|O64766|PP185_ARATH Pentatricopeptide repeat-containing protein At2g35030, mitochondrial OS=Arabidopsis thaliana GN=PCMP-E15 PE=2 SV=1
Bol027407G	sp|Q7Y0S0|URED_ARATH	89.12	294	32	0	1	882	1	294	0	526	sp|Q7Y0S0|URED_ARATH Urease accessory protein D OS=Arabidopsis thaliana GN=URED PE=2 SV=1
Bol027408G	sp|P12048|PUR9_BACSU	40.19	525	219	11	235	1572	4	512	3e-97	310	sp|P12048|PUR9_BACSU Bifunctional purine biosynthesis protein PurH OS=Bacillus subtilis (strain 168) GN=purH PE=3 SV=2
Bol027409G	sp|O64769|POT11_ARATH	95.06	769	31	2	49	2337	25	792	0	1294	sp|O64769|POT11_ARATH Potassium transporter 11 OS=Arabidopsis thaliana GN=POT11 PE=2 SV=1
Bol027410G	sp|Q6DBG8|ARAD1_ARATH	88.69	451	46	2	1	1350	1	447	0	787	sp|Q6DBG8|ARAD1_ARATH Probable arabinosyltransferase ARAD1 OS=Arabidopsis thaliana GN=ARAD1 PE=1 SV=1
Bol027411G	sp|Q5S2C4|NCKP1_ARATH	92.59	1431	68	6	1	4197	1	1425	0	2556	sp|Q5S2C4|NCKP1_ARATH Protein NAP1 OS=Arabidopsis thaliana GN=NAP1 PE=1 SV=2
Bol027412G	sp|O82179|GCSH2_ARATH	92.31	156	12	0	1	468	1	156	2e-102	297	sp|O82179|GCSH2_ARATH Glycine cleavage system H protein 2, mitochondrial OS=Arabidopsis thaliana GN=GDH2 PE=2 SV=1
Bol027413G	sp|O82178|PP186_ARATH	84.77	197	30	0	1	591	395	591	2e-107	327	sp|O82178|PP186_ARATH Pentatricopeptide repeat-containing protein At2g35130 OS=Arabidopsis thaliana GN=At2g35130 PE=2 SV=1
Bol027413G	sp|O82178|PP186_ARATH	29.53	149	105	0	1	447	290	438	3e-15	77.8	sp|O82178|PP186_ARATH Pentatricopeptide repeat-containing protein At2g35130 OS=Arabidopsis thaliana GN=At2g35130 PE=2 SV=1
Bol027413G	sp|O82178|PP186_ARATH	31.51	146	96	2	22	447	188	333	1e-13	72.8	sp|O82178|PP186_ARATH Pentatricopeptide repeat-containing protein At2g35130 OS=Arabidopsis thaliana GN=At2g35130 PE=2 SV=1
Bol027413G	sp|O82178|PP186_ARATH	23.46	179	137	0	1	537	255	433	1e-11	67	sp|O82178|PP186_ARATH Pentatricopeptide repeat-containing protein At2g35130 OS=Arabidopsis thaliana GN=At2g35130 PE=2 SV=1
Bol027413G	sp|O82178|PP186_ARATH	33.33	129	86	0	91	477	250	378	1e-11	66.6	sp|O82178|PP186_ARATH Pentatricopeptide repeat-containing protein At2g35130 OS=Arabidopsis thaliana GN=At2g35130 PE=2 SV=1
Bol027414G	sp|O82178|PP186_ARATH	88.08	344	37	2	163	1185	2	344	0	607	sp|O82178|PP186_ARATH Pentatricopeptide repeat-containing protein At2g35130 OS=Arabidopsis thaliana GN=At2g35130 PE=2 SV=1
Bol027414G	sp|O82178|PP186_ARATH	29.59	196	137	1	598	1185	255	449	7e-26	113	sp|O82178|PP186_ARATH Pentatricopeptide repeat-containing protein At2g35130 OS=Arabidopsis thaliana GN=At2g35130 PE=2 SV=1
Bol027414G	sp|O82178|PP186_ARATH	29.59	196	137	1	595	1182	359	553	1e-23	106	sp|O82178|PP186_ARATH Pentatricopeptide repeat-containing protein At2g35130 OS=Arabidopsis thaliana GN=At2g35130 PE=2 SV=1
Bol027414G	sp|O82178|PP186_ARATH	28.44	225	154	3	514	1185	301	519	5e-22	101	sp|O82178|PP186_ARATH Pentatricopeptide repeat-containing protein At2g35130 OS=Arabidopsis thaliana GN=At2g35130 PE=2 SV=1
Bol027415G	sp|P37707|B2_DAUCA	40.78	103	57	1	70	366	76	178	4e-12	70.1	sp|P37707|B2_DAUCA B2 protein OS=Daucus carota PE=2 SV=1
Bol027416G	sp|O82176|EXOL7_ARATH	87.3	307	37	1	49	963	17	323	0	537	sp|O82176|EXOL7_ARATH Protein EXORDIUM-like 7 OS=Arabidopsis thaliana GN=EXL7 PE=2 SV=2
Bol027418G	sp|O82175|SUVH5_ARATH	58.88	698	235	12	145	2163	124	794	0	755	sp|O82175|SUVH5_ARATH Histone-lysine N-methyltransferase, H3 lysine-9 specific SUVH5 OS=Arabidopsis thaliana GN=SUVH5 PE=1 SV=1
BONG003720.1G	sp|C0LGP4|Y3475_ARATH	66.36	990	305	4	1	2895	13	999	0	1195	sp|C0LGP4|Y3475_ARATH Probable LRR receptor-like serine/threonine-protein kinase At3g47570 OS=Arabidopsis thaliana GN=At3g47570 PE=2 SV=1
Bol027419G	sp|Q944A9|NPS11_ARATH	93.98	266	13	2	1	792	1	265	3e-145	414	sp|Q944A9|NPS11_ARATH Novel plant SNARE 11 OS=Arabidopsis thaliana GN=NPSN11 PE=1 SV=2
Bol027422G	sp|Q9FJE6|PP437_ARATH	75.61	123	27	2	556	921	99	219	8e-40	155	sp|Q9FJE6|PP437_ARATH Putative pentatricopeptide repeat-containing protein At5g59900 OS=Arabidopsis thaliana GN=At5g59900 PE=3 SV=1
Bol027424G	sp|Q5PP65|C3H28_ARATH	61.92	281	66	9	1	807	1	252	3e-88	269	sp|Q5PP65|C3H28_ARATH Zinc finger CCCH domain-containing protein 28 OS=Arabidopsis thaliana GN=At2g35430 PE=2 SV=1
Bol027425G	sp|Q5IBC5|ESP1_ARATH	45.51	1705	683	36	877	5385	509	2169	0	1187	sp|Q5IBC5|ESP1_ARATH Separase OS=Arabidopsis thaliana GN=ESP1 PE=2 SV=1
Bol027429G	sp|Q38732|DAG_ANTMA	56.6	106	46	0	259	576	80	185	2e-39	141	sp|Q38732|DAG_ANTMA DAG protein, chloroplastic OS=Antirrhinum majus GN=DAG PE=2 SV=1
Bol027431G	sp|Q9S7C9|ESCA_ARATH	62.26	159	51	1	217	666	86	244	2e-40	147	sp|Q9S7C9|ESCA_ARATH Putative DNA-binding protein ESCAROLA OS=Arabidopsis thaliana GN=ESC PE=2 SV=1
Bol027434G	sp|Q8RX22|MIP1_ARATH	55.1	715	202	12	1	1800	1	711	0	598	sp|Q8RX22|MIP1_ARATH MND1-interacting protein 1 OS=Arabidopsis thaliana GN=MIP1 PE=1 SV=1
Bol027435G	sp|Q93ZT5|EDL3_ARATH	80.33	244	39	2	4	714	12	253	1e-130	378	sp|Q93ZT5|EDL3_ARATH EID1-like F-box protein 3 OS=Arabidopsis thaliana GN=EDL3 PE=2 SV=1
Bol027436G	sp|O82302|P2C29_ARATH	86.9	290	27	2	1	837	494	783	6e-167	489	sp|O82302|P2C29_ARATH Protein phosphatase 2C 29 OS=Arabidopsis thaliana GN=PLL1 PE=1 SV=2
Bol027437G	sp|P10978|POLX_TOBAC	33.68	864	477	16	1090	3636	543	1325	3e-122	416	sp|P10978|POLX_TOBAC Retrovirus-related Pol polyprotein from transposon TNT 1-94 OS=Nicotiana tabacum PE=2 SV=1
Bol027437G	sp|P10978|POLX_TOBAC	40.18	331	176	5	103	1059	387	707	5e-62	236	sp|P10978|POLX_TOBAC Retrovirus-related Pol polyprotein from transposon TNT 1-94 OS=Nicotiana tabacum PE=2 SV=1
Bol027439G	sp|Q9LQL0|GCSH3_ARATH	90.96	166	15	0	1	498	1	166	9e-96	281	sp|Q9LQL0|GCSH3_ARATH Glycine cleavage system H protein 3, mitochondrial OS=Arabidopsis thaliana GN=GDH3 PE=1 SV=1
Bol027440G	sp|Q9SLH7|PER20_ARATH	89.46	332	35	0	4	999	5	336	0	632	sp|Q9SLH7|PER20_ARATH Peroxidase 20 OS=Arabidopsis thaliana GN=PER20 PE=2 SV=1
Bol027441G	sp|Q9FJK8|RP8L4_ARATH	52.26	199	94	1	1	594	709	907	5e-56	194	sp|Q9FJK8|RP8L4_ARATH Probable disease resistance RPP8-like protein 4 OS=Arabidopsis thaliana GN=RPP8L4 PE=2 SV=1
Bol027442G	sp|Q42581|KPRS1_ARATH	94.52	365	12	2	121	1197	41	403	0	711	sp|Q42581|KPRS1_ARATH Ribose-phosphate pyrophosphokinase 1, chloroplastic OS=Arabidopsis thaliana GN=PRS1 PE=2 SV=2
Bol027443G	sp|Q6NKR1|ATL28_ARATH	70.56	248	61	3	1	726	1	242	2e-104	310	sp|Q6NKR1|ATL28_ARATH RING-H2 finger protein ATL28 OS=Arabidopsis thaliana GN=ATL28 PE=2 SV=1
Bol027444G	sp|Q5PP65|C3H28_ARATH	62.06	282	65	10	1	810	1	252	5e-87	266	sp|Q5PP65|C3H28_ARATH Zinc finger CCCH domain-containing protein 28 OS=Arabidopsis thaliana GN=At2g35430 PE=2 SV=1
Bol027445G	sp|A6XIG6|SLMH_HYDIT	26.05	261	151	13	184	927	32	263	4e-11	67	sp|A6XIG6|SLMH_HYDIT 4-sulfomuconolactone hydrolase OS=Hydrogenophaga intermedia PE=1 SV=1
Bol027446G	sp|Q9SJ52|YLS9_ARATH	40.26	231	121	3	13	699	12	227	8e-50	168	sp|Q9SJ52|YLS9_ARATH Protein YLS9 OS=Arabidopsis thaliana GN=YLS9 PE=2 SV=1
Bol027449G	sp|Q94KU5|PAP3_BRACM	88.12	362	12	3	1	999	1	360	0	516	sp|Q94KU5|PAP3_BRACM Plastid lipid-associated protein 3, chloroplastic OS=Brassica campestris GN=PAP3 PE=2 SV=1
Bol027450G	sp|O82289|SRO1_ARATH	60.39	568	141	13	1	1464	1	564	0	632	sp|O82289|SRO1_ARATH Probable inactive poly [ADP-ribose] polymerase SRO1 OS=Arabidopsis thaliana GN=SRO1 PE=1 SV=2
Bol027451G	sp|P42774|GBF1_ARATH	46.72	137	44	2	679	1089	191	298	2e-29	120	sp|P42774|GBF1_ARATH G-box-binding factor 1 OS=Arabidopsis thaliana GN=GBF1 PE=2 SV=2
Bol027451G	sp|P42774|GBF1_ARATH	55.74	61	19	4	112	273	28	87	4e-09	61.2	sp|P42774|GBF1_ARATH G-box-binding factor 1 OS=Arabidopsis thaliana GN=GBF1 PE=2 SV=2
Bol027452G	sp|P10978|POLX_TOBAC	64.33	314	112	0	1	942	1012	1325	3e-137	427	sp|P10978|POLX_TOBAC Retrovirus-related Pol polyprotein from transposon TNT 1-94 OS=Nicotiana tabacum PE=2 SV=1
Bol027453G	sp|Q9LMN8|WAK3_ARATH	73.33	135	34	1	1	399	607	741	4e-60	202	sp|Q9LMN8|WAK3_ARATH Wall-associated receptor kinase 3 OS=Arabidopsis thaliana GN=WAK3 PE=2 SV=2
Bol027454G	sp|Q39191|WAK1_ARATH	74.76	103	26	0	1	309	325	427	9e-46	160	sp|Q39191|WAK1_ARATH Wall-associated receptor kinase 1 OS=Arabidopsis thaliana GN=WAK1 PE=1 SV=2
Bol027455G	sp|Q9LMN7|WAK5_ARATH	70.54	740	204	7	1	2199	1	733	0	1036	sp|Q9LMN7|WAK5_ARATH Wall-associated receptor kinase 5 OS=Arabidopsis thaliana GN=WAK5 PE=2 SV=1
Bol027456G	sp|Q39191|WAK1_ARATH	69.77	741	214	8	1	2211	1	735	0	1068	sp|Q39191|WAK1_ARATH Wall-associated receptor kinase 1 OS=Arabidopsis thaliana GN=WAK1 PE=1 SV=2
Bol027457G	sp|Q9LMN7|WAK5_ARATH	70.68	740	203	7	1	2199	1	733	0	1038	sp|Q9LMN7|WAK5_ARATH Wall-associated receptor kinase 5 OS=Arabidopsis thaliana GN=WAK5 PE=2 SV=1
Bol027459G	sp|P87055|YDJ7_SCHPO	42.34	248	127	7	259	978	72	311	1e-54	187	sp|P87055|YDJ7_SCHPO Uncharacterized protein C57A10.07 OS=Schizosaccharomyces pombe (strain 972 / ATCC 24843) GN=SPAC57A10.07 PE=4 SV=1
Bol027460G	sp|Q68FJ8|TM1L2_XENLA	28.88	277	163	6	61	789	29	305	9e-25	110	sp|Q68FJ8|TM1L2_XENLA TOM1-like protein 2 OS=Xenopus laevis GN=tom1l2 PE=2 SV=1
Bol027461G	sp|Q9ZQG4|U73B5_ARATH	76.63	505	97	3	1	1515	1	484	0	782	sp|Q9ZQG4|U73B5_ARATH UDP-glycosyltransferase 73B5 OS=Arabidopsis thaliana GN=UGT73B5 PE=2 SV=1
Bol027462G	sp|Q93YR3|F10AL_ARATH	77.92	77	9	1	19	225	89	165	4e-31	116	sp|Q93YR3|F10AL_ARATH FAM10 family protein At4g22670 OS=Arabidopsis thaliana GN=At4g22670 PE=1 SV=1
Bol027463G	sp|Q9LPL5|ODBA1_ARATH	88	475	52	4	1	1419	1	472	0	866	sp|Q9LPL5|ODBA1_ARATH 2-oxoisovalerate dehydrogenase subunit alpha 1, mitochondrial OS=Arabidopsis thaliana GN=At1g21400 PE=2 SV=1
Bol027464G	sp|Q9FWZ1|FBL13_ARATH	48.88	313	147	5	13	933	1	306	5e-82	262	sp|Q9FWZ1|FBL13_ARATH F-box/LRR-repeat protein 13 OS=Arabidopsis thaliana GN=FBL13 PE=2 SV=1
Bol027465G	sp|Q9ZV87|NAPES_ARATH	85.96	285	39	1	1	855	1	284	0	507	sp|Q9ZV87|NAPES_ARATH N-acylphosphatidylethanolamine synthase OS=Arabidopsis thaliana GN=At1g78690 PE=2 SV=1
Bol027466G	sp|O65355|GGH2_ARATH	80.46	348	64	2	1	1035	1	347	0	587	sp|O65355|GGH2_ARATH Gamma-glutamyl hydrolase 2 OS=Arabidopsis thaliana GN=GGH2 PE=1 SV=2
Bol027467G	sp|Q9ZV85|GGH3_ARATH	87.94	257	31	0	97	867	86	342	2e-159	455	sp|Q9ZV85|GGH3_ARATH Probable gamma-glutamyl hydrolase 3 OS=Arabidopsis thaliana GN=GGH3 PE=2 SV=1
Bol027468G	sp|P84798|DPOD3_BOVIN	32.74	113	70	2	28	348	7	119	2e-09	63.2	sp|P84798|DPOD3_BOVIN DNA polymerase delta subunit 3 OS=Bos taurus GN=POLD3 PE=1 SV=2
Bol027469G	sp|Q9SYL9|RK13_ARATH	92.95	241	15	1	1	717	1	241	5e-158	445	sp|Q9SYL9|RK13_ARATH 50S ribosomal protein L13, chloroplastic OS=Arabidopsis thaliana GN=RPL13 PE=2 SV=1
Bol027470G	sp|P73555|Y875_SYNY3	44.21	242	131	2	52	777	12	249	2e-47	164	sp|P73555|Y875_SYNY3 Uncharacterized membrane protein sll0875 OS=Synechocystis sp. (strain PCC 6803 / Kazusa) GN=sll0875 PE=3 SV=1
Bol027471G	sp|Q9SYM1|MSL6_ARATH	78.6	869	106	15	1	2409	1	855	0	1115	sp|Q9SYM1|MSL6_ARATH Mechanosensitive ion channel protein 6 OS=Arabidopsis thaliana GN=MSL6 PE=1 SV=1
Bol027472G	sp|Q9SYM2|BBX22_ARATH	84.67	300	39	2	1	882	1	299	2e-137	397	sp|Q9SYM2|BBX22_ARATH B-box zinc finger protein 22 OS=Arabidopsis thaliana GN=BBX22 PE=1 SV=2
Bol027473G	sp|Q500Y9|NADHK_ARATH	88.96	317	35	0	1	951	1	317	0	569	sp|Q500Y9|NADHK_ARATH NADH kinase OS=Arabidopsis thaliana GN=NADK3 PE=1 SV=1
Bol027474G	sp|Q9SYM4|TPS1_ARATH	92.19	947	61	5	1	2832	1	937	0	1708	sp|Q9SYM4|TPS1_ARATH Alpha,alpha-trehalose-phosphate synthase [UDP-forming] 1 OS=Arabidopsis thaliana GN=TPS1 PE=1 SV=1
Bol027475G	sp|Q9SYM5|RHM1_ARATH	96.84	190	6	0	1	570	480	669	3e-129	385	sp|Q9SYM5|RHM1_ARATH Trifunctional UDP-glucose 4,6-dehydratase/UDP-4-keto-6-deoxy-D-glucose 3,5-epimerase/UDP-4-keto-L-rhamnose-reductase RHM1 OS=Arabidopsis thaliana GN=RHM1 PE=1 SV=1
BONG003610.1G	sp|Q9SYM5|RHM1_ARATH	92.17	434	33	1	52	1353	1	433	0	818	sp|Q9SYM5|RHM1_ARATH Trifunctional UDP-glucose 4,6-dehydratase/UDP-4-keto-6-deoxy-D-glucose 3,5-epimerase/UDP-4-keto-L-rhamnose-reductase RHM1 OS=Arabidopsis thaliana GN=RHM1 PE=1 SV=1
Bol027476G	sp|Q93YR2|BASS1_ARATH	73.5	234	34	1	1	618	168	401	2e-105	316	sp|Q93YR2|BASS1_ARATH Probable sodium/metabolite cotransporter BASS1, chloroplastic OS=Arabidopsis thaliana GN=BASS1 PE=2 SV=1
Bol027477G	sp|Q39224|SRG1_ARATH	63.23	359	126	3	1	1062	1	358	5e-167	478	sp|Q39224|SRG1_ARATH Protein SRG1 OS=Arabidopsis thaliana GN=SRG1 PE=2 SV=1
Bol027478G	sp|Q9SYM9|Y1853_ARATH	89.83	344	27	2	1	1023	1	339	0	643	sp|Q9SYM9|Y1853_ARATH Receptor-like serine/threonine-protein kinase At1g78530 OS=Arabidopsis thaliana GN=At1g78530 PE=2 SV=1
Bol027479G	sp|Q9FYF4|FB77_ARATH	45.93	442	230	6	28	1341	40	476	3e-122	371	sp|Q9FYF4|FB77_ARATH Putative F-box protein At1g67390 OS=Arabidopsis thaliana GN=At1g67390 PE=3 SV=1
Bol027480G	sp|Q9Y5Z4|HEBP2_HUMAN	35.88	170	94	3	427	930	38	194	2e-23	100	sp|Q9Y5Z4|HEBP2_HUMAN Heme-binding protein 2 OS=Homo sapiens GN=HEBP2 PE=1 SV=1
Bol027481G	sp|Q8LEA2|G2OX1_ARATH	81.06	322	61	0	1	966	1	322	0	539	sp|Q8LEA2|G2OX1_ARATH Gibberellin 2-beta-dioxygenase 1 OS=Arabidopsis thaliana GN=GA2OX1 PE=2 SV=2
Bol027482G	sp|Q759M1|SIP5_ASHGO	38.71	93	31	4	136	336	242	334	3e-12	71.6	sp|Q759M1|SIP5_ASHGO Protein SIP5 OS=Ashbya gossypii (strain ATCC 10895 / CBS 109.51 / FGSC 9923 / NRRL Y-1056) GN=SIP5 PE=3 SV=2
Bol027484G	sp|Q6H9K0|PGLR2_PLAAC	46.59	367	192	3	91	1188	9	372	1e-116	351	sp|Q6H9K0|PGLR2_PLAAC Exopolygalacturonase (Fragment) OS=Platanus acerifolia GN=plaa2 PE=1 SV=1
Bol027485G	sp|Q9M9F5|NCED9_ARATH	86.84	570	67	4	112	1806	91	657	0	1021	sp|Q9M9F5|NCED9_ARATH 9-cis-epoxycarotenoid dioxygenase NCED9, chloroplastic OS=Arabidopsis thaliana GN=NCED9 PE=2 SV=1
Bol027486G	sp|F4IA73|GSTUL_ARATH	77.58	223	47	2	1	663	1	222	3e-127	365	sp|F4IA73|GSTUL_ARATH Glutathione S-transferase U21 OS=Arabidopsis thaliana GN=GSTU21 PE=3 SV=1
Bol027487G	sp|F4IA73|GSTUL_ARATH	80.63	222	41	1	1	660	1	222	5e-130	372	sp|F4IA73|GSTUL_ARATH Glutathione S-transferase U21 OS=Arabidopsis thaliana GN=GSTU21 PE=3 SV=1
Bol027488G	sp|Q8GYM1|GSTUM_ARATH	72.48	218	31	1	1	567	1	218	2e-106	311	sp|Q8GYM1|GSTUM_ARATH Glutathione S-transferase U22 OS=Arabidopsis thaliana GN=GSTU22 PE=1 SV=1
Bol027490G	sp|Q01525|14332_ARATH	93.39	257	16	1	10	780	3	258	1e-176	494	sp|Q01525|14332_ARATH 14-3-3-like protein GF14 omega OS=Arabidopsis thaliana GN=GRF2 PE=2 SV=2
Bol027491G	sp|Q9M9E9|SRK2C_ARATH	82.21	298	31	2	1	828	1	298	4e-176	498	sp|Q9M9E9|SRK2C_ARATH Serine/threonine-protein kinase SRK2C OS=Arabidopsis thaliana GN=SRK2C PE=1 SV=1
Bol027492G	sp|Q9M9E8|FB92_ARATH	88.38	904	94	5	13	2700	2	902	0	1588	sp|Q9M9E8|FB92_ARATH F-box protein At1g78280 OS=Arabidopsis thaliana GN=At1g78280 PE=2 SV=3
Bol027493G	sp|P27608|AROF_TOBAC	81.13	514	95	2	7	1548	30	541	0	873	sp|P27608|AROF_TOBAC Phospho-2-dehydro-3-deoxyheptonate aldolase 1, chloroplastic OS=Nicotiana tabacum GN=DHAPS-1 PE=1 SV=1
Bol027494G	sp|Q76LC6|RBM24_DANRE	63.33	60	22	0	1	180	27	86	5e-20	89.7	sp|Q76LC6|RBM24_DANRE RNA-binding protein 24 OS=Danio rerio GN=rbm24 PE=2 SV=1
Bol027495G	sp|Q9C9Q8|PMTT_ARATH	88.79	455	51	0	436	1800	230	684	0	843	sp|Q9C9Q8|PMTT_ARATH Probable pectin methyltransferase QUA2 OS=Arabidopsis thaliana GN=QUA2 PE=1 SV=2
Bol027496G	sp|P45969|SDS22_CAEEL	36.36	154	92	3	472	930	51	199	4e-13	73.2	sp|P45969|SDS22_CAEEL Protein phosphatase 1 regulatory subunit SDS22 homolog OS=Caenorhabditis elegans GN=sds-22 PE=3 SV=1
Bol027496G	sp|P45969|SDS22_CAEEL	38.84	121	70	2	472	825	93	212	1e-09	63.2	sp|P45969|SDS22_CAEEL Protein phosphatase 1 regulatory subunit SDS22 homolog OS=Caenorhabditis elegans GN=sds-22 PE=3 SV=1
Bol027496G	sp|P45969|SDS22_CAEEL	34.33	134	83	2	475	876	75	203	6e-08	57.8	sp|P45969|SDS22_CAEEL Protein phosphatase 1 regulatory subunit SDS22 homolog OS=Caenorhabditis elegans GN=sds-22 PE=3 SV=1
Bol027496G	sp|P45969|SDS22_CAEEL	31.4	121	82	1	463	825	137	256	1e-07	57	sp|P45969|SDS22_CAEEL Protein phosphatase 1 regulatory subunit SDS22 homolog OS=Caenorhabditis elegans GN=sds-22 PE=3 SV=1
Bol027497G	sp|P48347|14310_ARATH	56.12	237	104	0	1	711	1	237	5e-89	270	sp|P48347|14310_ARATH 14-3-3-like protein GF14 epsilon OS=Arabidopsis thaliana GN=GRF10 PE=1 SV=1
Bol027498G	sp|Q8R2Y0|ABHD6_MOUSE	24.72	271	179	9	127	897	65	324	3e-10	64.3	sp|Q8R2Y0|ABHD6_MOUSE Monoacylglycerol lipase ABHD6 OS=Mus musculus GN=Abhd6 PE=2 SV=1
Bol027499G	sp|Q8L7I4|P2C17_ARATH	80.49	246	48	0	1	738	38	283	1e-144	413	sp|Q8L7I4|P2C17_ARATH Probable protein phosphatase 2C 17 OS=Arabidopsis thaliana GN=At1g78200 PE=2 SV=1
Bol027500G	sp|Q9LME2|SYCP1_ARATH	66.33	879	285	6	454	3081	1	871	0	978	sp|Q9LME2|SYCP1_ARATH Synaptonemal complex protein 1 OS=Arabidopsis thaliana GN=ZYP1A PE=2 SV=1
Bol027502G	sp|Q9C9R6|PUM7_ARATH	73.4	594	79	19	217	1809	73	650	0	792	sp|Q9C9R6|PUM7_ARATH Putative pumilio homolog 7, chloroplastic OS=Arabidopsis thaliana GN=APUM7 PE=3 SV=2
Bol027503G	sp|Q8LBV4|Y1814_ARATH	73.31	356	85	3	1	1041	1	355	0	519	sp|Q8LBV4|Y1814_ARATH Uncharacterized methyltransferase At1g78140, chloroplastic OS=Arabidopsis thaliana GN=At1g78140 PE=2 SV=1
Bol027504G	sp|Q9SIN1|TTL3_ARATH	45.65	368	193	3	460	1545	219	585	3e-87	289	sp|Q9SIN1|TTL3_ARATH Inactive TPR repeat-containing thioredoxin TTL3 OS=Arabidopsis thaliana GN=TTL3 PE=1 SV=2
Bol027507G	sp|Q9C9S2|FB91_ARATH	75.6	336	65	6	1	963	1	334	6e-161	460	sp|Q9C9S2|FB91_ARATH F-box protein At1g78100 OS=Arabidopsis thaliana GN=At1g78100 PE=1 SV=1
Bol027509G	sp|Q9C9S4|TPPB_ARATH	79.8	297	49	5	1	882	1	289	4e-160	458	sp|Q9C9S4|TPPB_ARATH Trehalose-phosphate phosphatase B OS=Arabidopsis thaliana GN=TPPB PE=1 SV=1
Bol027510G	sp|Q803I2|ERGI3_DANRE	50.9	387	176	4	10	1152	3	381	2e-140	412	sp|Q803I2|ERGI3_DANRE Endoplasmic reticulum-Golgi intermediate compartment protein 3 OS=Danio rerio GN=ergic3 PE=2 SV=1
Bol027511G	sp|Q8H1E4|RAP24_ARATH	70.14	345	75	10	1	984	1	334	1e-135	395	sp|Q8H1E4|RAP24_ARATH Ethylene-responsive transcription factor RAP2-4 OS=Arabidopsis thaliana GN=RAP2-4 PE=1 SV=1
Bol027512G	sp|Q9Y7K5|YGI3_SCHPO	29.1	433	269	13	25	1302	19	420	4e-36	142	sp|Q9Y7K5|YGI3_SCHPO Uncharacterized WD repeat-containing protein C2A9.03 OS=Schizosaccharomyces pombe (strain 972 / ATCC 24843) GN=SPBC2A9.03 PE=3 SV=2
Bol027513G	sp|Q9M9S4|Y1143_ARATH	88.66	97	11	0	49	339	602	698	5e-52	178	sp|Q9M9S4|Y1143_ARATH Probable LRR receptor-like serine/threonine-protein kinase At1g14390 OS=Arabidopsis thaliana GN=At1g14390 PE=2 SV=1
Bol027514G	sp|Q9S7E9|GGT2_ARATH	89.47	133	6	1	4	378	312	444	7e-76	239	sp|Q9S7E9|GGT2_ARATH Glutamate--glyoxylate aminotransferase 2 OS=Arabidopsis thaliana GN=GGAT2 PE=1 SV=1
Bol027515G	sp|Q9SGZ5|BXL7_ARATH	85.92	760	101	5	124	2397	12	767	0	1355	sp|Q9SGZ5|BXL7_ARATH Probable beta-D-xylosidase 7 OS=Arabidopsis thaliana GN=BXL7 PE=2 SV=2
Bol027516G	sp|Q6MEW4|GPMA_PARUW	59.28	221	90	0	238	900	4	224	1e-96	292	sp|Q6MEW4|GPMA_PARUW 2,3-bisphosphoglycerate-dependent phosphoglycerate mutase OS=Protochlamydia amoebophila (strain UWE25) GN=gpmA PE=3 SV=1
Bol027517G	sp|Q9LX15|DFC_ARATH	41.67	132	76	1	94	489	30	160	8e-28	107	sp|Q9LX15|DFC_ARATH Protein DOWNSTREAM OF FLC OS=Arabidopsis thaliana GN=DFC PE=2 SV=1
Bol027520G	sp|Q8YN91|MNME_NOSS1	51.79	392	186	2	499	1674	70	458	4e-124	383	sp|Q8YN91|MNME_NOSS1 tRNA modification GTPase MnmE OS=Nostoc sp. (strain PCC 7120 / UTEX 2576) GN=mnmE PE=1 SV=1
Bol027521G	sp|Q9MAX3|SUT12_ARATH	95.76	165	7	0	856	1350	489	653	5e-103	327	sp|Q9MAX3|SUT12_ARATH Sulfate transporter 1.2 OS=Arabidopsis thaliana GN=SULTR1;2 PE=1 SV=1
Bol027521G	sp|Q9MAX3|SUT12_ARATH	81.05	190	35	1	370	939	212	400	3e-89	291	sp|Q9MAX3|SUT12_ARATH Sulfate transporter 1.2 OS=Arabidopsis thaliana GN=SULTR1;2 PE=1 SV=1
Bol027521G	sp|Q9MAX3|SUT12_ARATH	87.2	125	14	1	1	375	1	123	2e-69	238	sp|Q9MAX3|SUT12_ARATH Sulfate transporter 1.2 OS=Arabidopsis thaliana GN=SULTR1;2 PE=1 SV=1
Bol027522G	sp|P92946|SUT22_ARATH	85	660	91	4	1	1962	20	677	0	998	sp|P92946|SUT22_ARATH Sulfate transporter 2.2 OS=Arabidopsis thaliana GN=SULTR2;2 PE=1 SV=3
Bol027523G	sp|Q6EU39|MADS6_ORYSJ	33.48	227	122	8	1	672	1	201	9e-21	93.2	sp|Q6EU39|MADS6_ORYSJ MADS-box transcription factor 6 OS=Oryza sativa subsp. japonica GN=MADS6 PE=1 SV=1
Bol027525G	sp|Q8VZ19|RL302_ARATH	98.21	112	2	0	1	336	1	112	4e-75	224	sp|Q8VZ19|RL302_ARATH 60S ribosomal protein L30-2 OS=Arabidopsis thaliana GN=RPL30B PE=3 SV=1
Bol027526G	sp|Q93ZE2|TGA7_ARATH	85.19	378	43	6	1249	2373	1	368	0	580	sp|Q93ZE2|TGA7_ARATH Transcription factor TGA7 OS=Arabidopsis thaliana GN=TGA7 PE=1 SV=1
Bol027527G	sp|Q9SH14|MUB5_ARATH	76.15	109	25	1	1	324	1	109	2e-50	163	sp|Q9SH14|MUB5_ARATH Membrane-anchored ubiquitin-fold protein 5 OS=Arabidopsis thaliana GN=MUB5 PE=1 SV=1
Bol027528G	sp|Q9SZT0|P4H11_ARATH	71.43	84	24	0	1	252	128	211	1e-34	125	sp|Q9SZT0|P4H11_ARATH Probable prolyl 4-hydroxylase 11 OS=Arabidopsis thaliana GN=P4H11 PE=3 SV=1
Bol027530G	sp|Q6GMF8|RHDF1_DANRE	28.77	212	127	4	367	1002	654	841	9e-20	95.1	sp|Q6GMF8|RHDF1_DANRE Inactive rhomboid protein 1 OS=Danio rerio GN=rhbdf1 PE=2 SV=1
Bol027532G	sp|Q84WU6|ARFQ_ARATH	65.49	568	166	13	1	1638	1	560	0	645	sp|Q84WU6|ARFQ_ARATH Auxin response factor 17 OS=Arabidopsis thaliana GN=ARF17 PE=2 SV=1
BONG003630.1G	sp|Q9S825|IF5Z_ARATH	73.43	429	82	5	1	1191	1	429	0	561	sp|Q9S825|IF5Z_ARATH Probable eukaryotic translation initiation factor 5-2 OS=Arabidopsis thaliana GN=At1g77840 PE=2 SV=1
Bol027533G	sp|Q6NQB7|B3GT7_ARATH	87.28	393	39	2	1	1146	1	393	0	683	sp|Q6NQB7|B3GT7_ARATH Beta-1,3-galactosyltransferase 7 OS=Arabidopsis thaliana GN=B3GALT7 PE=2 SV=1
Bol027534G	sp|Q803A0|JADE1_DANRE	38.67	181	98	4	772	1314	197	364	4e-31	136	sp|Q803A0|JADE1_DANRE Protein Jade-1 OS=Danio rerio GN=jade1 PE=2 SV=1
Bol027534G	sp|Q803A0|JADE1_DANRE	31.43	175	100	7	2875	3372	199	362	1e-13	79.7	sp|Q803A0|JADE1_DANRE Protein Jade-1 OS=Danio rerio GN=jade1 PE=2 SV=1
Bol027537G	sp|P39867|NIA1_BRANA	96.62	474	12	1	1	1422	1	470	0	924	sp|P39867|NIA1_BRANA Nitrate reductase [NADH], clone PBNBR1405 OS=Brassica napus GN=NIA1 PE=2 SV=1
Bol027537G	sp|P39867|NIA1_BRANA	100	68	0	0	1424	1627	480	547	1e-34	143	sp|P39867|NIA1_BRANA Nitrate reductase [NADH], clone PBNBR1405 OS=Brassica napus GN=NIA1 PE=2 SV=1
Bol027538G	sp|P39867|NIA1_BRANA	98.21	279	5	0	1	837	633	911	0	566	sp|P39867|NIA1_BRANA Nitrate reductase [NADH], clone PBNBR1405 OS=Brassica napus GN=NIA1 PE=2 SV=1
Bol027539G	sp|Q9CA19|RT13_ARATH	93.51	154	10	0	1	462	1	154	2e-99	290	sp|Q9CA19|RT13_ARATH Small ribosomal subunit protein S13, mitochondrial OS=Arabidopsis thaliana GN=RPS13 PE=2 SV=1
Bol027541G	sp|P50699|TLPH_ARATH	51.57	223	101	5	79	726	19	241	2e-69	220	sp|P50699|TLPH_ARATH Thaumatin-like protein OS=Arabidopsis thaliana GN=At1g18250 PE=2 SV=2
Bol027542G	sp|Q54KM6|KAT_DICDI	44.21	95	51	1	4	282	240	334	9e-20	87.8	sp|Q54KM6|KAT_DICDI Kynurenine--oxoglutarate transaminase OS=Dictyostelium discoideum GN=ccbl PE=3 SV=1
Bol027543G	sp|Q56YP2|PI5K1_ARATH	31.94	216	142	2	283	930	42	252	1e-26	115	sp|Q56YP2|PI5K1_ARATH Phosphatidylinositol 4-phosphate 5-kinase 1 OS=Arabidopsis thaliana GN=PIP5K1 PE=1 SV=1
Bol027544G	sp|Q9CAP4|ERF13_ARATH	71.43	245	58	8	1	702	1	244	1e-72	228	sp|Q9CAP4|ERF13_ARATH Ethylene-responsive transcription factor ERF013 OS=Arabidopsis thaliana GN=ERF013 PE=2 SV=1
Bol027545G	sp|B1YC69|RFCL_PYRNV	29.62	287	140	8	913	1737	5	241	2e-23	108	sp|B1YC69|RFCL_PYRNV Replication factor C large subunit OS=Pyrobaculum neutrophilum (strain DSM 2338 / JCM 9278 / V24Sta) GN=rfcL PE=3 SV=1
Bol027546G	sp|Q9C521|UGAL1_ARATH	97.03	337	9	1	1	1011	1	336	0	627	sp|Q9C521|UGAL1_ARATH UDP-galactose transporter 1 OS=Arabidopsis thaliana GN=UDP-GALT1 PE=2 SV=1
Bol027547G	sp|Q9CAP9|FPP1_ARATH	71.1	353	79	5	73	1068	28	378	3e-125	399	sp|Q9CAP9|FPP1_ARATH Filament-like plant protein 1 OS=Arabidopsis thaliana GN=FPP1 PE=2 SV=1
Bol027547G	sp|Q9CAP9|FPP1_ARATH	52.63	456	93	10	937	2235	424	779	9e-87	296	sp|Q9CAP9|FPP1_ARATH Filament-like plant protein 1 OS=Arabidopsis thaliana GN=FPP1 PE=2 SV=1
Bol027548G	sp|Q9FK25|OMT1_ARATH	48.28	348	170	5	7	1050	20	357	9e-101	308	sp|Q9FK25|OMT1_ARATH Flavone 3&apos;-O-methyltransferase 1 OS=Arabidopsis thaliana GN=OMT1 PE=1 SV=1
Bol027549G	sp|Q9SRG3|PDI12_ARATH	84.93	491	65	5	64	1524	23	508	0	845	sp|Q9SRG3|PDI12_ARATH Protein disulfide isomerase-like 1-2 OS=Arabidopsis thaliana GN=PDIL1-2 PE=2 SV=1
Bol027550G	sp|Q9LV90|FLOT3_ARATH	91.95	472	33	2	1	1407	1	470	0	723	sp|Q9LV90|FLOT3_ARATH Flotillin-like protein 3 OS=Arabidopsis thaliana GN=FLOT3 PE=2 SV=1
Bol027553G	sp|Q42593|APXT_ARATH	87.87	371	41	2	202	1314	60	426	0	647	sp|Q42593|APXT_ARATH L-ascorbate peroxidase T, chloroplastic OS=Arabidopsis thaliana GN=APXT PE=2 SV=2
Bol027554G	sp|Q0IU52|ASP1_ORYSJ	45.22	387	189	13	133	1245	22	401	6e-95	299	sp|Q0IU52|ASP1_ORYSJ Aspartic proteinase Asp1 OS=Oryza sativa subsp. japonica GN=ASP1 PE=2 SV=1
Bol027556G	sp|Q9FVX0|CCA12_ARATH	85.24	271	40	0	331	1143	172	442	9e-157	456	sp|Q9FVX0|CCA12_ARATH Cyclin-A1-2 OS=Arabidopsis thaliana GN=CYCA1-2 PE=1 SV=2
Bol027556G	sp|Q9FVX0|CCA12_ARATH	56.31	103	24	2	4	252	3	104	1e-14	79	sp|Q9FVX0|CCA12_ARATH Cyclin-A1-2 OS=Arabidopsis thaliana GN=CYCA1-2 PE=1 SV=2
Bol027558G	sp|Q39134|AAP3_ARATH	92.65	476	35	0	1	1428	1	476	0	882	sp|Q39134|AAP3_ARATH Amino acid permease 3 OS=Arabidopsis thaliana GN=AAP3 PE=1 SV=2
Bol027559G	sp|Q9SU08|AUXI1_ARATH	66.14	127	40	2	337	708	777	903	3e-47	172	sp|Q9SU08|AUXI1_ARATH Auxilin-related protein 1 OS=Arabidopsis thaliana GN=At4g12780 PE=1 SV=2
Bol027560G	sp|Q0WPW4|ACCO5_ARATH	90.12	81	6	1	1	243	112	190	2e-38	135	sp|Q0WPW4|ACCO5_ARATH 1-aminocyclopropane-1-carboxylate oxidase 5 OS=Arabidopsis thaliana GN=At1g77330 PE=2 SV=1
Bol027561G	sp|Q0WPW4|ACCO5_ARATH	91.67	96	7	1	1	285	212	307	2e-55	179	sp|Q0WPW4|ACCO5_ARATH 1-aminocyclopropane-1-carboxylate oxidase 5 OS=Arabidopsis thaliana GN=At1g77330 PE=2 SV=1
Bol027562G	sp|Q800K6|TOB1A_XENLA	24.59	732	448	27	190	2265	68	735	2e-36	153	sp|Q800K6|TOB1A_XENLA DNA topoisomerase 2-binding protein 1-A OS=Xenopus laevis GN=topbp1-A PE=1 SV=2
Bol027564G	sp|Q2LAE1|ASHH2_ARATH	63.26	1840	424	28	1	5040	1	1748	0	1982	sp|Q2LAE1|ASHH2_ARATH Histone-lysine N-methyltransferase ASHH2 OS=Arabidopsis thaliana GN=ASHH2 PE=1 SV=1
Bol027565G	sp|O80662|TCHQD_ARATH	92.86	266	19	0	1	798	1	266	0	516	sp|O80662|TCHQD_ARATH Glutathione S-transferase TCHQD OS=Arabidopsis thaliana GN=TCHQD PE=2 SV=1
Bol027566G	sp|Q9ZUE0|PEK12_ARATH	45.42	295	153	5	1024	1893	359	650	7e-76	264	sp|Q9ZUE0|PEK12_ARATH Proline-rich receptor-like protein kinase PERK12 OS=Arabidopsis thaliana GN=PERK12 PE=2 SV=2
Bol027567G	sp|Q94KE1|PMTA_ARATH	87.79	655	73	2	1	1944	1	655	0	1152	sp|Q94KE1|PMTA_ARATH Probable methyltransferase PMT10 OS=Arabidopsis thaliana GN=At1g77260 PE=2 SV=1
Bol027568G	sp|Q6PDK2|KMT2D_MOUSE	35.71	84	51	2	1045	1287	239	322	1e-12	75.1	sp|Q6PDK2|KMT2D_MOUSE Histone-lysine N-methyltransferase 2D OS=Mus musculus GN=Kmt2d PE=1 SV=2
Bol027568G	sp|Q6PDK2|KMT2D_MOUSE	33.02	106	65	3	985	1296	1334	1435	1e-11	71.2	sp|Q6PDK2|KMT2D_MOUSE Histone-lysine N-methyltransferase 2D OS=Mus musculus GN=Kmt2d PE=1 SV=2
Bol027569G	sp|O80658|AAE4_ARATH	85.5	531	75	1	43	1629	15	545	0	925	sp|O80658|AAE4_ARATH Probable acyl-activating enzyme 4 OS=Arabidopsis thaliana GN=AEE4 PE=2 SV=1
Bol027570G	sp|Q9NVA4|T184C_HUMAN	32.09	321	192	4	145	1080	52	355	1e-51	186	sp|Q9NVA4|T184C_HUMAN Transmembrane protein 184C OS=Homo sapiens GN=TMEM184C PE=2 SV=2
Bol027571G	sp|Q8GW61|STP14_ARATH	91.85	135	11	0	1	405	1	135	2e-82	258	sp|Q8GW61|STP14_ARATH Sugar transport protein 14 OS=Arabidopsis thaliana GN=STP14 PE=2 SV=2
Bol027572G	sp|Q8GW61|STP14_ARATH	95.01	341	17	0	1	1023	164	504	0	640	sp|Q8GW61|STP14_ARATH Sugar transport protein 14 OS=Arabidopsis thaliana GN=STP14 PE=2 SV=2
Bol027573G	sp|O80654|ERF37_ARATH	75.92	245	54	3	1	723	1	244	8e-75	234	sp|O80654|ERF37_ARATH Ethylene-responsive transcription factor ERF037 OS=Arabidopsis thaliana GN=ERF037 PE=2 SV=1
Bol027574G	sp|O80653|SKIP_ARATH	83.09	615	96	8	1	1830	1	612	0	825	sp|O80653|SKIP_ARATH SNW/SKI-interacting protein OS=Arabidopsis thaliana GN=SKIP PE=1 SV=1
BONG003640.1G	sp|Q3ECB8|PP128_ARATH	68.14	226	68	1	4	681	1	222	4e-103	313	sp|Q3ECB8|PP128_ARATH Pentatricopeptide repeat-containing protein At1g77170 OS=Arabidopsis thaliana GN=PCMP-E21 PE=2 SV=1
BONG003640.1G	sp|Q3ECB8|PP128_ARATH	31.67	120	80	1	313	666	201	320	3e-12	68.9	sp|Q3ECB8|PP128_ARATH Pentatricopeptide repeat-containing protein At1g77170 OS=Arabidopsis thaliana GN=PCMP-E21 PE=2 SV=1
Bol027575G	sp|Q3ECB8|PP128_ARATH	78.95	209	44	0	1	627	257	465	4e-117	348	sp|Q3ECB8|PP128_ARATH Pentatricopeptide repeat-containing protein At1g77170 OS=Arabidopsis thaliana GN=PCMP-E21 PE=2 SV=1
Bol027575G	sp|Q3ECB8|PP128_ARATH	25.79	159	116	2	13	486	158	315	2e-10	62.8	sp|Q3ECB8|PP128_ARATH Pentatricopeptide repeat-containing protein At1g77170 OS=Arabidopsis thaliana GN=PCMP-E21 PE=2 SV=1
Bol027579G	sp|Q8F7K3|RIMP_LEPIN	37.61	109	59	5	493	807	22	125	2e-08	56.2	sp|Q8F7K3|RIMP_LEPIN Ribosome maturation factor RimP OS=Leptospira interrogans serogroup Icterohaemorrhagiae serovar Lai (strain 56601) GN=rimP PE=3 SV=1
Bol027580G	sp|P06525|ADH1_ARATH	94.46	379	21	0	1	1137	1	379	0	688	sp|P06525|ADH1_ARATH Alcohol dehydrogenase class-P OS=Arabidopsis thaliana GN=ADH1 PE=1 SV=2
Bol027581G	sp|Q9SQH6|PIN6_ARATH	87.74	571	65	3	1	1701	1	570	0	951	sp|Q9SQH6|PIN6_ARATH Probable auxin efflux carrier component 6 OS=Arabidopsis thaliana GN=PIN6 PE=2 SV=2
Bol027582G	sp|O49293|PER13_ARATH	78.75	320	67	1	52	1011	1	319	4e-169	481	sp|O49293|PER13_ARATH Peroxidase 13 OS=Arabidopsis thaliana GN=PER13 PE=3 SV=2
Bol027583G	sp|O49292|PPD4_ARATH	83.52	267	32	3	1	789	2	260	1e-142	408	sp|O49292|PPD4_ARATH PsbP domain-containing protein 4, chloroplastic OS=Arabidopsis thaliana GN=PPD4 PE=1 SV=2
Bol027584G	sp|O49290|CPPM_ARATH	93.2	338	21	2	1	1011	1	337	0	646	sp|O49290|CPPM_ARATH Carboxyvinyl-carboxyphosphonate phosphorylmutase, chloroplastic OS=Arabidopsis thaliana GN=At1g77060 PE=2 SV=2
Bol027585G	sp|Q8GYX8|DNJ10_ARATH	56.65	316	109	3	1	867	1	315	2e-115	348	sp|Q8GYX8|DNJ10_ARATH Chaperone protein dnaJ 10 OS=Arabidopsis thaliana GN=ATJ10 PE=2 SV=2
Bol027586G	sp|O49286|SKP2B_ARATH	92.59	324	24	0	1	972	37	360	0	590	sp|O49286|SKP2B_ARATH F-box protein SKP2B OS=Arabidopsis thaliana GN=SKP2B PE=1 SV=1
Bol027587G	sp|O49285|ACR3_ARATH	92.27	453	30	1	1	1344	1	453	0	872	sp|O49285|ACR3_ARATH ACT domain-containing protein ACR3 OS=Arabidopsis thaliana GN=ACR3 PE=2 SV=1
Bol027588G	sp|Q68FJ8|TM1L2_XENLA	28.57	259	141	8	661	1308	48	305	1e-16	87	sp|Q68FJ8|TM1L2_XENLA TOM1-like protein 2 OS=Xenopus laevis GN=tom1l2 PE=2 SV=1
Bol027590G	sp|Q9GCB9|RT02_ARATH	94.23	52	3	0	1	156	130	181	8e-29	107	sp|Q9GCB9|RT02_ARATH Ribosomal protein S2, mitochondrial OS=Arabidopsis thaliana GN=RPS2 PE=2 SV=1
Bol027591G	sp|Q6DUW8|IDL5_ARATH	69.61	102	28	3	4	306	1	100	1e-26	100	sp|Q6DUW8|IDL5_ARATH Protein IDA-LIKE 5 OS=Arabidopsis thaliana GN=IDL5 PE=2 SV=2
Bol027593G	sp|Q15751|HERC1_HUMAN	34.9	384	216	10	712	1833	3998	4357	9e-49	194	sp|Q15751|HERC1_HUMAN Probable E3 ubiquitin-protein ligase HERC1 OS=Homo sapiens GN=HERC1 PE=1 SV=2
Bol027593G	sp|Q15751|HERC1_HUMAN	32.11	383	228	10	712	1833	373	732	5e-40	166	sp|Q15751|HERC1_HUMAN Probable E3 ubiquitin-protein ligase HERC1 OS=Homo sapiens GN=HERC1 PE=1 SV=2
Bol027593G	sp|Q15751|HERC1_HUMAN	30.09	339	212	10	877	1866	3998	4320	2e-31	138	sp|Q15751|HERC1_HUMAN Probable E3 ubiquitin-protein ligase HERC1 OS=Homo sapiens GN=HERC1 PE=1 SV=2
Bol027593G	sp|Q15751|HERC1_HUMAN	25.91	301	191	11	1015	1887	368	646	6e-19	97.4	sp|Q15751|HERC1_HUMAN Probable E3 ubiquitin-protein ligase HERC1 OS=Homo sapiens GN=HERC1 PE=1 SV=2
Bol027593G	sp|Q15751|HERC1_HUMAN	31.05	190	126	5	823	1386	4188	4374	1e-11	73.2	sp|Q15751|HERC1_HUMAN Probable E3 ubiquitin-protein ligase HERC1 OS=Homo sapiens GN=HERC1 PE=1 SV=2
Bol027593G	sp|Q15751|HERC1_HUMAN	28.87	142	93	6	781	1197	602	738	4e-06	55.5	sp|Q15751|HERC1_HUMAN Probable E3 ubiquitin-protein ligase HERC1 OS=Homo sapiens GN=HERC1 PE=1 SV=2
Bol027594G	sp|Q6JB11|MEG5_MAIZE	63.27	98	34	1	1	288	12	109	6e-35	124	sp|Q6JB11|MEG5_MAIZE Protein MATERNALLY EXPRESSED GENE 5 OS=Zea mays GN=MEG5 PE=2 SV=1
Bol027595G	sp|Q9S7R5|TSF_ARATH	62.82	156	24	1	1	366	1	156	2e-46	155	sp|Q9S7R5|TSF_ARATH Protein TWIN SISTER of FT OS=Arabidopsis thaliana GN=TSF PE=2 SV=1
Bol027596G	sp|Q9ZP59|TLP1_ARATH	85.06	462	42	5	1	1326	1	455	0	751	sp|Q9ZP59|TLP1_ARATH Tubby-like F-box protein 1 OS=Arabidopsis thaliana GN=TULP1 PE=2 SV=1
Bol027597G	sp|Q39117|TGT2_ARATH	81.2	548	74	7	124	1716	40	575	0	664	sp|Q39117|TGT2_ARATH Trihelix transcription factor GT-2 OS=Arabidopsis thaliana GN=GT-2 PE=2 SV=1
Bol027599G	sp|Q39117|TGT2_ARATH	54.55	264	101	5	691	1479	261	506	3e-77	260	sp|Q39117|TGT2_ARATH Trihelix transcription factor GT-2 OS=Arabidopsis thaliana GN=GT-2 PE=2 SV=1
Bol027599G	sp|Q39117|TGT2_ARATH	77.42	93	21	0	154	432	35	127	7e-41	159	sp|Q39117|TGT2_ARATH Trihelix transcription factor GT-2 OS=Arabidopsis thaliana GN=GT-2 PE=2 SV=1
Bol027599G	sp|Q39117|TGT2_ARATH	47.78	90	46	1	163	429	394	483	5e-18	91.3	sp|Q39117|TGT2_ARATH Trihelix transcription factor GT-2 OS=Arabidopsis thaliana GN=GT-2 PE=2 SV=1
Bol027599G	sp|Q39117|TGT2_ARATH	41.94	93	53	1	1093	1371	35	126	4e-15	82	sp|Q39117|TGT2_ARATH Trihelix transcription factor GT-2 OS=Arabidopsis thaliana GN=GT-2 PE=2 SV=1
Bol027600G	sp|Q9C6K5|LSM3B_ARATH	92.78	97	7	0	1	291	1	97	3e-58	181	sp|Q9C6K5|LSM3B_ARATH Sm-like protein LSM3B OS=Arabidopsis thaliana GN=LSM3B PE=1 SV=1
Bol027601G	sp|Q05D44|IF2P_MOUSE	53.85	143	65	1	1	429	1015	1156	2e-39	147	sp|Q05D44|IF2P_MOUSE Eukaryotic translation initiation factor 5B OS=Mus musculus GN=Eif5b PE=1 SV=2
Bol027602G	sp|Q9SRD3|VITH2_ARATH	91.37	197	13	2	1	582	1	196	2e-106	311	sp|Q9SRD3|VITH2_ARATH Vacuolar iron transporter homolog 2 OS=Arabidopsis thaliana GN=At1g76800 PE=2 SV=1
Bol027603G	sp|Q8W013|COMT1_CATRO	46.24	372	180	9	16	1110	5	363	3e-108	328	sp|Q8W013|COMT1_CATRO Caffeic acid 3-O-methyltransferase OS=Catharanthus roseus GN=COMT1 PE=2 SV=1
Bol027604G	sp|Q4UKR8|HSPC2_RICFE	37.11	97	56	3	112	402	56	147	8e-06	48.1	sp|Q4UKR8|HSPC2_RICFE Small heat shock protein C2 OS=Rickettsia felis (strain ATCC VR-1525 / URRWXCal2) GN=hspC2 PE=3 SV=1
Bol027605G	sp|Q6NPF9|TRXY1_ARATH	85.38	171	25	0	1	513	1	171	2e-97	286	sp|Q6NPF9|TRXY1_ARATH Thioredoxin Y1, chloroplastic OS=Arabidopsis thaliana GN=At1g76760 PE=2 SV=1
Bol027607G	sp|Q84WW6|ASHH1_ARATH	82.14	392	41	8	7	1098	82	472	0	615	sp|Q84WW6|ASHH1_ARATH Histone-lysine N-methyltransferase ASHH1 OS=Arabidopsis thaliana GN=ASHH1 PE=1 SV=1
Bol027608G	sp|Q8GYX8|DNJ10_ARATH	84.76	361	51	2	1	1077	1	359	0	589	sp|Q8GYX8|DNJ10_ARATH Chaperone protein dnaJ 10 OS=Arabidopsis thaliana GN=ATJ10 PE=2 SV=2
Bol027609G	sp|Q9SRE4|UGAL2_ARATH	86.51	341	25	2	4	969	5	343	9e-177	516	sp|Q9SRE4|UGAL2_ARATH UDP-galactose transporter 2 OS=Arabidopsis thaliana GN=UDP-GALT2 PE=2 SV=1
Bol027610G	sp|Q9SRE6|CML38_ARATH	83.05	177	27	2	7	537	4	177	9e-100	292	sp|Q9SRE6|CML38_ARATH Calcium-binding protein CML38 OS=Arabidopsis thaliana GN=CML38 PE=2 SV=1
Bol027611G	sp|Q9SRE7|CML39_ARATH	84.43	167	17	1	1	501	1	158	2e-92	272	sp|Q9SRE7|CML39_ARATH Calcium-binding protein CML39 OS=Arabidopsis thaliana GN=CML39 PE=2 SV=1
Bol027612G	sp|Q6DFB8|TTC37_XENLA	29.3	471	296	7	16	1350	443	902	7e-44	178	sp|Q6DFB8|TTC37_XENLA Tetratricopeptide repeat protein 37 OS=Xenopus laevis GN=ttc37 PE=2 SV=1
Bol027615G	sp|Q700C2|SPL16_ARATH	71.92	1008	200	20	121	2967	5	988	0	1306	sp|Q700C2|SPL16_ARATH Squamosa promoter-binding-like protein 16 OS=Arabidopsis thaliana GN=SPL16 PE=2 SV=2
Bol027616G	sp|Q9C9K2|CP123_ARATH	80.56	108	19	1	52	369	27	134	7e-54	171	sp|Q9C9K2|CP123_ARATH Calvin cycle protein CP12-3, chloroplastic OS=Arabidopsis thaliana GN=CP12-3 PE=1 SV=1
Bol027617G	sp|Q501E9|FDL20_ARATH	39.81	206	99	5	151	696	247	451	5e-33	128	sp|Q501E9|FDL20_ARATH F-box/FBD/LRR-repeat protein At3g51530 OS=Arabidopsis thaliana GN=At3g51530 PE=2 SV=1
Bol027618G	sp|Q9C9K3|PFPA2_ARATH	93.84	617	38	0	1	1851	1	617	0	1155	sp|Q9C9K3|PFPA2_ARATH Pyrophosphate--fructose 6-phosphate 1-phosphotransferase subunit alpha 2 OS=Arabidopsis thaliana GN=PFP-ALPHA2 PE=2 SV=1
Bol027619G	sp|Q8LF80|CKB21_ARATH	88.65	282	32	0	1	846	11	292	0	533	sp|Q8LF80|CKB21_ARATH Cyclin-dependent kinase B2-1 OS=Arabidopsis thaliana GN=CDKB2-1 PE=1 SV=2
Bol027620G	sp|P38355|YB8B_YEAST	26.26	179	118	5	25	534	237	410	3e-08	55.8	sp|P38355|YB8B_YEAST Uncharacterized transporter YBR287W OS=Saccharomyces cerevisiae (strain ATCC 204508 / S288c) GN=YBR287W PE=1 SV=1
Bol027621G	sp|A2RVM0|TIC32_ARATH	51.58	95	46	0	67	351	19	113	8e-27	106	sp|A2RVM0|TIC32_ARATH Short-chain dehydrogenase TIC 32, chloroplastic OS=Arabidopsis thaliana GN=TIC32 PE=2 SV=1
Bol027622G	sp|P0CG89|H4_SOYBN	100	82	0	0	64	309	22	103	4e-51	162	sp|P0CG89|H4_SOYBN Histone H4 OS=Glycine max PE=3 SV=1
Bol027623G	sp|Q0WNR6|ARID5_ARATH	74.37	437	56	7	1	1155	2	434	0	565	sp|Q0WNR6|ARID5_ARATH AT-rich interactive domain-containing protein 5 OS=Arabidopsis thaliana GN=ARID5 PE=1 SV=1
Bol027624G	sp|Q9S7C9|ESCA_ARATH	66.24	314	79	7	1	870	1	311	2e-54	185	sp|Q9S7C9|ESCA_ARATH Putative DNA-binding protein ESCAROLA OS=Arabidopsis thaliana GN=ESC PE=2 SV=1
Bol027625G	sp|P14891|HMDH1_ARATH	93.98	83	5	0	1	249	502	584	4e-45	157	sp|P14891|HMDH1_ARATH 3-hydroxy-3-methylglutaryl-coenzyme A reductase 1 OS=Arabidopsis thaliana GN=HMG1 PE=1 SV=1
Bol027626G	sp|P14891|HMDH1_ARATH	86.32	285	28	3	121	942	46	330	2e-166	483	sp|P14891|HMDH1_ARATH 3-hydroxy-3-methylglutaryl-coenzyme A reductase 1 OS=Arabidopsis thaliana GN=HMG1 PE=1 SV=1
Bol027627G	sp|Q9SAH9|CCR2_ARATH	40.68	322	186	2	1	966	2	318	7e-58	196	sp|Q9SAH9|CCR2_ARATH Cinnamoyl-CoA reductase 2 OS=Arabidopsis thaliana GN=CCR2 PE=1 SV=1
Bol027628G	sp|Q5ZJX4|RBM38_CHICK	63.22	87	31	1	58	315	7	93	3e-31	120	sp|Q5ZJX4|RBM38_CHICK RNA-binding protein 38 OS=Gallus gallus GN=RBM38 PE=2 SV=1
Bol027629G	sp|Q9S720|PPD3_ARATH	56.67	270	28	5	1	636	1	239	5e-92	276	sp|Q9S720|PPD3_ARATH PsbP domain-containing protein 3, chloroplastic OS=Arabidopsis thaliana GN=PPD3 PE=1 SV=2
Bol027630G	sp|Q32L94|D42E1_BOVIN	42.49	233	122	4	178	843	50	281	6e-51	182	sp|Q32L94|D42E1_BOVIN Short-chain dehydrogenase/reductase family 42E member 1 OS=Bos taurus GN=SDR42E1 PE=2 SV=2
Bol027632G	sp|Q9S735|PHT19_ARATH	78.94	489	86	5	1	1425	1	486	0	697	sp|Q9S735|PHT19_ARATH Probable inorganic phosphate transporter 1-9 OS=Arabidopsis thaliana GN=PHT1-9 PE=2 SV=1
Bol027633G	sp|Q9S735|PHT19_ARATH	63.24	340	83	6	1	903	171	507	1e-121	367	sp|Q9S735|PHT19_ARATH Probable inorganic phosphate transporter 1-9 OS=Arabidopsis thaliana GN=PHT1-9 PE=2 SV=1
Bol027634G	sp|Q9S735|PHT19_ARATH	78.25	538	100	7	1	1590	1	529	0	754	sp|Q9S735|PHT19_ARATH Probable inorganic phosphate transporter 1-9 OS=Arabidopsis thaliana GN=PHT1-9 PE=2 SV=1
Bol027635G	sp|Q9S851|NAC31_ARATH	94.12	68	4	0	1	204	1	68	1e-38	142	sp|Q9S851|NAC31_ARATH Protein CUP-SHAPED COTYLEDON 3 OS=Arabidopsis thaliana GN=NAC031 PE=1 SV=1
Bol027635G	sp|Q9S851|NAC31_ARATH	58.13	160	56	5	157	627	157	308	2e-37	139	sp|Q9S851|NAC31_ARATH Protein CUP-SHAPED COTYLEDON 3 OS=Arabidopsis thaliana GN=NAC031 PE=1 SV=1
Bol027636G	sp|Q8LC69|ATL8_ARATH	79.68	187	34	1	1	561	1	183	3e-76	233	sp|Q8LC69|ATL8_ARATH RING-H2 finger protein ATL8 OS=Arabidopsis thaliana GN=ATL8 PE=2 SV=2
Bol027637G	sp|Q9FPG2|OP21B_ARATH	89.22	167	18	0	1	501	1	167	3e-112	323	sp|Q9FPG2|OP21B_ARATH Outer envelope pore protein 21B, chloroplastic OS=Arabidopsis thaliana GN=OEP21B PE=2 SV=1
Bol027638G	sp|Q9SFX3|OST1A_ARATH	90.38	613	59	0	7	1845	2	614	0	1087	sp|Q9SFX3|OST1A_ARATH Dolichyl-diphosphooligosaccharide--protein glycosyltransferase subunit 1A OS=Arabidopsis thaliana GN=OST1A PE=2 SV=1
Bol027639G	sp|Q9SFX2|PUB43_ARATH	86.07	804	110	1	4	2409	4	807	0	1315	sp|Q9SFX2|PUB43_ARATH U-box domain-containing protein 43 OS=Arabidopsis thaliana GN=PUB43 PE=2 SV=1
Bol027640G	sp|Q9ULD4|BRPF3_HUMAN	38.4	125	59	1	433	807	592	698	2e-17	90.1	sp|Q9ULD4|BRPF3_HUMAN Bromodomain and PHD finger-containing protein 3 OS=Homo sapiens GN=BRPF3 PE=1 SV=2
Bol027641G	sp|Q9FE20|PBS1_ARATH	55.28	246	86	6	1	687	1	239	3e-77	249	sp|Q9FE20|PBS1_ARATH Serine/threonine-protein kinase PBS1 OS=Arabidopsis thaliana GN=PBS1 PE=1 SV=1
Bol027641G	sp|Q9FE20|PBS1_ARATH	43.18	88	43	2	670	933	302	382	2e-13	73.9	sp|Q9FE20|PBS1_ARATH Serine/threonine-protein kinase PBS1 OS=Arabidopsis thaliana GN=PBS1 PE=1 SV=1
Bol027642G	sp|P43293|NAK_ARATH	57.19	320	128	3	352	1284	45	364	1e-129	387	sp|P43293|NAK_ARATH Probable serine/threonine-protein kinase NAK OS=Arabidopsis thaliana GN=NAK PE=1 SV=2
Bol027643G	sp|Q9SFW8|NLP5_ARATH	82.68	127	20	1	4	384	684	808	6e-36	135	sp|Q9SFW8|NLP5_ARATH Protein NLP5 OS=Arabidopsis thaliana GN=NLP5 PE=2 SV=1
BONG003650.1G	sp|Q9SFW8|NLP5_ARATH	86.61	620	58	10	1	1818	8	616	0	1071	sp|Q9SFW8|NLP5_ARATH Protein NLP5 OS=Arabidopsis thaliana GN=NLP5 PE=2 SV=1
Bol027644G	sp|Q9S845|GONS3_ARATH	84.89	331	46	1	1	981	1	331	0	520	sp|Q9S845|GONS3_ARATH GDP-mannose transporter GONST3 OS=Arabidopsis thaliana GN=GONST3 PE=2 SV=1
Bol027645G	sp|Q6NQJ7|FRS4_ARATH	61.02	59	21	1	4	180	676	732	2e-16	77	sp|Q6NQJ7|FRS4_ARATH Protein FAR1-RELATED SEQUENCE 4 OS=Arabidopsis thaliana GN=FRS4 PE=2 SV=2
Bol027646G	sp|Q9SFW6|CCB24_ARATH	76.87	268	54	5	1	792	1	264	1e-128	382	sp|Q9SFW6|CCB24_ARATH Cyclin-B2-4 OS=Arabidopsis thaliana GN=CYCB2-4 PE=2 SV=2
Bol027646G	sp|Q9SFW6|CCB24_ARATH	82.28	79	14	0	766	1002	353	431	7e-38	145	sp|Q9SFW6|CCB24_ARATH Cyclin-B2-4 OS=Arabidopsis thaliana GN=CYCB2-4 PE=2 SV=2
Bol027647G	sp|P62323|SMD3_XENLA	56.38	94	41	0	10	291	2	95	3e-37	129	sp|P62323|SMD3_XENLA Small nuclear ribonucleoprotein Sm D3 OS=Xenopus laevis GN=snrpd3 PE=2 SV=1
Bol027648G	sp|Q9SGQ6|PP126_ARATH	76.62	817	136	9	1	2433	6	773	0	1211	sp|Q9SGQ6|PP126_ARATH Pentatricopeptide repeat-containing protein At1g76280 OS=Arabidopsis thaliana GN=At1g76280 PE=2 SV=2
Bol027649G	sp|Q8W486|Y1491_ARATH	38.19	398	226	11	349	1503	91	481	2e-76	258	sp|Q8W486|Y1491_ARATH Uncharacterized protein At1g04910 OS=Arabidopsis thaliana GN=At1g04910 PE=2 SV=1
Bol027650G	sp|Q6NPN9|DWA2_ARATH	92.57	350	26	0	1	1050	1	350	0	674	sp|Q6NPN9|DWA2_ARATH WD repeat-containing protein DWA2 OS=Arabidopsis thaliana GN=DWA2 PE=1 SV=1
Bol027657G	sp|Q8LDK3|NDUB2_ARATH	95.83	48	2	0	19	162	10	57	2e-26	97.4	sp|Q8LDK3|NDUB2_ARATH NADH dehydrogenase [ubiquinone] 1 beta subcomplex subunit 2 OS=Arabidopsis thaliana GN=At1g76200 PE=3 SV=1
Bol027658G	sp|P32295|ARG7_VIGRR	42.86	70	38	2	10	213	16	85	4e-09	54.3	sp|P32295|ARG7_VIGRR Indole-3-acetic acid-induced protein ARG7 OS=Vigna radiata var. radiata GN=ARG7 PE=2 SV=1
Bol027659G	sp|P42763|ERD14_ARATH	83.61	61	6	2	1	180	1	58	2e-20	89	sp|P42763|ERD14_ARATH Dehydrin ERD14 OS=Arabidopsis thaliana GN=ERD14 PE=1 SV=1
Bol027660G	sp|O64862|CTU1_ARATH	75.07	357	33	6	13	924	2	355	5e-180	508	sp|O64862|CTU1_ARATH Cytoplasmic tRNA 2-thiolation protein 1 OS=Arabidopsis thaliana GN=NCS6 PE=2 SV=2
Bol027661G	sp|Q00624|ASOL_BRANA	61.02	354	131	3	70	1113	24	376	1e-140	422	sp|Q00624|ASOL_BRANA L-ascorbate oxidase homolog OS=Brassica napus GN=Bp10 PE=2 SV=1
Bol027661G	sp|Q00624|ASOL_BRANA	54.84	93	42	0	1093	1371	448	540	1e-25	113	sp|Q00624|ASOL_BRANA L-ascorbate oxidase homolog OS=Brassica napus GN=Bp10 PE=2 SV=1
Bol027662G	sp|Q8VYI3|ECH2_ARATH	89	309	24	1	1	897	1	309	0	569	sp|Q8VYI3|ECH2_ARATH Enoyl-CoA hydratase 2, peroxisomal OS=Arabidopsis thaliana GN=ECH2 PE=1 SV=1
Bol027663G	sp|P48147|PPCE_HUMAN	49.45	453	212	5	253	1605	4	441	7e-150	454	sp|P48147|PPCE_HUMAN Prolyl endopeptidase OS=Homo sapiens GN=PREP PE=1 SV=2
Bol027664G	sp|Q8LFG1|AMY2_ARATH	93.22	413	28	0	1	1239	1	413	0	817	sp|Q8LFG1|AMY2_ARATH Probable alpha-amylase 2 OS=Arabidopsis thaliana GN=AMY2 PE=2 SV=1
Bol027665G	sp|Q9XIQ7|FBT7_ARATH	83.53	431	58	4	4	1269	4	430	0	552	sp|Q9XIQ7|FBT7_ARATH Probable folate-biopterin transporter 7 OS=Arabidopsis thaliana GN=At1g64890 PE=2 SV=1
Bol027666G	sp|Q6CC39|PUS1_YARLI	35.05	388	209	10	58	1122	84	461	1e-62	217	sp|Q6CC39|PUS1_YARLI tRNA pseudouridine synthase 1 OS=Yarrowia lipolytica (strain CLIB 122 / E 150) GN=PUS1 PE=3 SV=1
Bol027667G	sp|Q9SGS2|HMGB9_ARATH	85.8	338	45	3	1	1011	1	336	0	534	sp|Q9SGS2|HMGB9_ARATH High mobility group B protein 9 OS=Arabidopsis thaliana GN=HMGB9 PE=2 SV=1
Bol027668G	sp|P11490|PLAS1_ARATH	89.9	99	10	0	52	348	73	171	5e-61	191	sp|P11490|PLAS1_ARATH Plastocyanin minor isoform, chloroplastic OS=Arabidopsis thaliana GN=PETE PE=1 SV=2
Bol027669G	sp|Q9SGS4|CDSP_ARATH	87.91	306	33	1	1	918	1	302	8e-176	496	sp|Q9SGS4|CDSP_ARATH Thioredoxin-like protein CDSP32, chloroplastic OS=Arabidopsis thaliana GN=CDSP32 PE=1 SV=1
Bol027670G	sp|Q9SGS5|Y1607_ARATH	72.26	274	63	7	1	792	1	271	4e-80	249	sp|Q9SGS5|Y1607_ARATH Uncharacterized protein At1g76070 OS=Arabidopsis thaliana GN=At1g76070 PE=1 SV=1
Bol027672G	sp|O26351|Y249_METTH	46.07	89	42	3	13	267	56	142	4e-15	71.6	sp|O26351|Y249_METTH Uncharacterized protein MTH_249 OS=Methanothermobacter thermautotrophicus (strain ATCC 29096 / DSM 1053 / JCM 10044 / NBRC 100330 / Delta H) GN=MTH_249 PE=3 SV=1
Bol027673G	sp|Q9M1A7|FBK75_ARATH	54.91	519	214	9	1	1509	2	516	2e-170	498	sp|Q9M1A7|FBK75_ARATH Jacalin-related lectin 38 OS=Arabidopsis thaliana GN=JAL38 PE=2 SV=1
Bol027674G	sp|Q9M1A9|JAL37_ARATH	27.63	152	94	6	22	468	300	438	6e-06	48.5	sp|Q9M1A9|JAL37_ARATH Jacalin-related lectin 37 OS=Arabidopsis thaliana GN=JAL37 PE=3 SV=1
Bol027675G	sp|Q7XJT7|SSP_ARATH	70.93	86	25	0	1	258	357	442	5e-38	137	sp|Q7XJT7|SSP_ARATH Probable inactive receptor-like kinase SSP OS=Arabidopsis thaliana GN=SSP PE=1 SV=1
Bol027676G	sp|Q3ECD0|PUS2_ARATH	77.21	430	80	4	1	1239	1	429	0	639	sp|Q3ECD0|PUS2_ARATH RNA pseudouridine synthase 2, chloroplastic OS=Arabidopsis thaliana GN=At1g76050 PE=2 SV=1
Bol027677G	sp|Q8RWL2|CDPKT_ARATH	87.48	535	58	3	1	1581	1	534	0	887	sp|Q8RWL2|CDPKT_ARATH Calcium-dependent protein kinase 29 OS=Arabidopsis thaliana GN=CPK29 PE=2 SV=2
Bol027678G	sp|P11574|VATB1_ARATH	92.54	469	2	1	79	1386	18	486	0	880	sp|P11574|VATB1_ARATH V-type proton ATPase subunit B1 OS=Arabidopsis thaliana GN=VHA-B1 PE=1 SV=2
Bol027681G	sp|Q9LQR8|PSD3B_ARATH	90.97	487	43	1	13	1473	2	487	0	820	sp|Q9LQR8|PSD3B_ARATH 26S proteasome non-ATPase regulatory subunit 3 homolog B OS=Arabidopsis thaliana GN=RPN3B PE=1 SV=2
Bol027682G	sp|Q1LU93|F206A_DANRE	34.62	156	99	3	196	654	10	165	2e-22	96.3	sp|Q1LU93|F206A_DANRE Protein Simiate OS=Danio rerio GN=fam206a PE=2 SV=1
Bol027683G	sp|Q9ZVC1|FBK42_ARATH	37.77	376	184	15	76	1122	17	369	1e-58	201	sp|Q9ZVC1|FBK42_ARATH Putative F-box/kelch-repeat protein At2g41360 OS=Arabidopsis thaliana GN=At2g41360 PE=4 SV=1
Bol027684G	sp|Q39255|SKP1A_ARATH	85.71	161	22	1	1	483	1	160	5e-80	241	sp|Q39255|SKP1A_ARATH SKP1-like protein 1A OS=Arabidopsis thaliana GN=SKP1A PE=1 SV=1
Bol027685G	sp|Q94CH6|EXL3_ARATH	86.09	338	47	0	73	1086	27	364	0	576	sp|Q94CH6|EXL3_ARATH GDSL esterase/lipase EXL3 OS=Arabidopsis thaliana GN=EXL3 PE=2 SV=1
Bol027686G	sp|Q94CH7|EXL2_ARATH	76.96	369	71	2	25	1089	9	377	0	565	sp|Q94CH7|EXL2_ARATH GDSL esterase/lipase EXL2 OS=Arabidopsis thaliana GN=EXL2 PE=2 SV=1
Bol027688G	sp|F4I0P8|VP35B_ARATH	95.92	687	27	1	1	2061	1	686	0	1327	sp|F4I0P8|VP35B_ARATH Vacuolar protein sorting-associated protein 35B OS=Arabidopsis thaliana GN=VPS35B PE=1 SV=1
Bol027689G	sp|F4I0P8|VP35B_ARATH	84.62	91	13	1	1	273	701	790	2e-46	162	sp|F4I0P8|VP35B_ARATH Vacuolar protein sorting-associated protein 35B OS=Arabidopsis thaliana GN=VPS35B PE=1 SV=1
Bol027690G	sp|Q38937|RAC5_ARATH	95.41	196	9	0	1	588	1	196	3e-127	363	sp|Q38937|RAC5_ARATH Rac-like GTP-binding protein ARAC5 OS=Arabidopsis thaliana GN=ARAC5 PE=1 SV=1
Bol027692G	sp|Q9SYQ8|CLV1_ARATH	87.68	844	104	0	79	2610	20	863	0	1483	sp|Q9SYQ8|CLV1_ARATH Receptor protein kinase CLAVATA1 OS=Arabidopsis thaliana GN=CLV1 PE=1 SV=3
Bol027694G	sp|P83332|TLP1_PRUPE	53.88	245	110	2	1	735	5	246	3e-87	269	sp|P83332|TLP1_PRUPE Thaumatin-like protein 1 OS=Prunus persica PE=2 SV=1
Bol027695G	sp|P12411|TBB1_ARATH	100	132	0	0	1	396	1	132	2e-92	283	sp|P12411|TBB1_ARATH Tubulin beta-1 chain OS=Arabidopsis thaliana GN=TUBB1 PE=2 SV=1
Bol027696G	sp|P12411|TBB1_ARATH	99.49	198	1	0	1	594	234	431	1e-144	418	sp|P12411|TBB1_ARATH Tubulin beta-1 chain OS=Arabidopsis thaliana GN=TUBB1 PE=2 SV=1
Bol027698G	sp|Q9LFN8|GLR26_ARATH	55.17	87	27	2	1	225	802	888	7e-24	104	sp|Q9LFN8|GLR26_ARATH Glutamate receptor 2.6 OS=Arabidopsis thaliana GN=GLR2.6 PE=2 SV=2
Bol027699G	sp|P48583|ERD2_CAEEL	34.43	212	125	5	61	693	8	206	1e-29	115	sp|P48583|ERD2_CAEEL ER lumen protein-retaining receptor OS=Caenorhabditis elegans GN=erd-2 PE=3 SV=2
Bol027700G	sp|P46689|GASA1_ARATH	92.86	98	7	0	1	294	1	98	2e-43	142	sp|P46689|GASA1_ARATH Gibberellin-regulated protein 1 OS=Arabidopsis thaliana GN=GASA1 PE=2 SV=2
Bol027703G	sp|F4I0N3|Y1572_ARATH	68.61	223	36	6	1	657	1	193	4e-83	252	sp|F4I0N3|Y1572_ARATH WEB family protein At1g75720 OS=Arabidopsis thaliana GN=At1g75720 PE=2 SV=1
Bol027706G	sp|Q9LR09|HA22G_ARATH	81.25	176	33	0	1	528	1	176	3e-106	309	sp|Q9LR09|HA22G_ARATH Putative HVA22-like protein g OS=Arabidopsis thaliana GN=HVA22G PE=3 SV=2
Bol027707G	sp|Q8GSJ6|LQY1_ARATH	85.44	158	19	1	1	474	1	154	2e-78	236	sp|Q8GSJ6|LQY1_ARATH Protein disulfide-isomerase LQY1 OS=Arabidopsis thaliana GN=LQY1 PE=1 SV=1
Bol027708G	sp|Q8LCP6|GUN10_ARATH	84.98	506	74	1	1	1518	1	504	0	790	sp|Q8LCP6|GUN10_ARATH Endoglucanase 10 OS=Arabidopsis thaliana GN=At1g75680 PE=2 SV=2
Bol027710G	sp|Q9FQ03|XRN3_ARATH	88.98	880	82	6	1	2604	1	877	0	1439	sp|Q9FQ03|XRN3_ARATH 5&apos;-3&apos; exoribonuclease 3 OS=Arabidopsis thaliana GN=XRN3 PE=2 SV=1
Bol027711G	sp|C0LGS2|Y4361_ARATH	58.64	1105	440	7	79	3369	28	1123	0	1068	sp|C0LGS2|Y4361_ARATH Probable LRR receptor-like serine/threonine-protein kinase At4g36180 OS=Arabidopsis thaliana GN=At4g36180 PE=2 SV=1
Bol027712G	sp|I1S2N3|GAOA_GIBZE	24.57	407	256	16	481	1653	307	678	3e-12	73.2	sp|I1S2N3|GAOA_GIBZE Galactose oxidase OS=Gibberella zeae (strain PH-1 / ATCC MYA-4620 / FGSC 9075 / NRRL 31084) GN=GAOA PE=3 SV=1
Bol027713G	sp|P33083|AX6B_SOYBN	46.34	82	39	2	85	315	9	90	9e-15	70.1	sp|P33083|AX6B_SOYBN Auxin-induced protein 6B OS=Glycine max PE=2 SV=1
Bol027714G	sp|Q9FKT4|QKIL2_ARATH	80.25	314	36	5	1	864	1	314	6e-164	465	sp|Q9FKT4|QKIL2_ARATH KH domain-containing protein At5g56140 OS=Arabidopsis thaliana GN=At5g56140 PE=2 SV=1
Bol027715G	sp|Q9FKT3|UBC30_ARATH	93.92	148	9	0	76	519	1	148	8e-102	296	sp|Q9FKT3|UBC30_ARATH Ubiquitin-conjugating enzyme E2 30 OS=Arabidopsis thaliana GN=UBC30 PE=2 SV=1
Bol027716G	sp|P32295|ARG7_VIGRR	62.69	67	24	1	124	321	23	89	1e-12	63.5	sp|P32295|ARG7_VIGRR Indole-3-acetic acid-induced protein ARG7 OS=Vigna radiata var. radiata GN=ARG7 PE=2 SV=1
Bol027717G	sp|P53849|GIS2_YEAST	37.16	148	81	4	241	651	6	152	7e-24	99.8	sp|P53849|GIS2_YEAST Zinc finger protein GIS2 OS=Saccharomyces cerevisiae (strain ATCC 204508 / S288c) GN=GIS2 PE=1 SV=1
Bol027717G	sp|P53849|GIS2_YEAST	37.69	130	65	4	238	588	24	150	4e-19	86.3	sp|P53849|GIS2_YEAST Zinc finger protein GIS2 OS=Saccharomyces cerevisiae (strain ATCC 204508 / S288c) GN=GIS2 PE=1 SV=1
Bol027717G	sp|P53849|GIS2_YEAST	32.67	101	55	2	190	453	50	150	1e-09	59.7	sp|P53849|GIS2_YEAST Zinc finger protein GIS2 OS=Saccharomyces cerevisiae (strain ATCC 204508 / S288c) GN=GIS2 PE=1 SV=1
Bol027719G	sp|Q9LQZ7|BBX21_ARATH	75.51	343	51	11	1	966	1	331	2e-151	435	sp|Q9LQZ7|BBX21_ARATH B-box zinc finger protein 21 OS=Arabidopsis thaliana GN=BBX21 PE=1 SV=1
Bol027720G	sp|Q96EZ8|MCRS1_HUMAN	31.95	169	106	3	1120	1599	281	449	2e-14	79.7	sp|Q96EZ8|MCRS1_HUMAN Microspherule protein 1 OS=Homo sapiens GN=MCRS1 PE=1 SV=1
Bol027721G	sp|Q9LQZ5|SRS5_ARATH	80.06	351	57	6	1	1032	1	345	6e-149	431	sp|Q9LQZ5|SRS5_ARATH Protein SHI RELATED SEQUENCE 5 OS=Arabidopsis thaliana GN=SRS5 PE=2 SV=1
Bol027722G	sp|Q94AP3|WAT1_ARATH	95.15	392	12	2	1	1164	1	389	0	711	sp|Q94AP3|WAT1_ARATH Protein WALLS ARE THIN 1 OS=Arabidopsis thaliana GN=WAT1 PE=1 SV=1
Bol027723G	sp|Q9LQZ2|DRE2D_ARATH	82.21	208	27	4	1	603	1	205	7e-110	320	sp|Q9LQZ2|DRE2D_ARATH Dehydration-responsive element-binding protein 2D OS=Arabidopsis thaliana GN=DREB2D PE=2 SV=1
Bol027724G	sp|Q9FXH5|PUP14_ARATH	49.68	157	70	4	1	447	33	188	1e-28	112	sp|Q9FXH5|PUP14_ARATH Probable purine permease 14 OS=Arabidopsis thaliana GN=PUP14 PE=1 SV=1
Bol027725G	sp|Q67YU0|CKX5_ARATH	92.66	518	34	1	1	1542	5	522	0	995	sp|Q67YU0|CKX5_ARATH Cytokinin dehydrogenase 5 OS=Arabidopsis thaliana GN=CKX5 PE=2 SV=1
Bol027726G	sp|Q9FWT2|UBC16_ARATH	95.03	161	8	0	1	483	1	161	3e-99	290	sp|Q9FWT2|UBC16_ARATH Probable ubiquitin-conjugating enzyme E2 16 OS=Arabidopsis thaliana GN=UBC16 PE=2 SV=1
Bol027727G	sp|Q1PFD1|BLH11_ARATH	85.17	290	42	1	1	867	1	290	0	515	sp|Q1PFD1|BLH11_ARATH BEL1-like homeodomain protein 11 OS=Arabidopsis thaliana GN=BLH11 PE=2 SV=1
Bol027728G	sp|Q9FWS9|BLH3_ARATH	67.19	320	73	8	1	894	1	310	3e-97	307	sp|Q9FWS9|BLH3_ARATH BEL1-like homeodomain protein 3 OS=Arabidopsis thaliana GN=BLH3 PE=1 SV=1
Bol027728G	sp|Q9FWS9|BLH3_ARATH	84.44	135	19	2	865	1269	392	524	2e-61	213	sp|Q9FWS9|BLH3_ARATH BEL1-like homeodomain protein 3 OS=Arabidopsis thaliana GN=BLH3 PE=1 SV=1
Bol027729G	sp|Q9FZ59|PEPR2_ARATH	71.85	1119	269	15	1	3315	1	1087	0	1368	sp|Q9FZ59|PEPR2_ARATH Leucine-rich repeat receptor-like protein kinase PEPR2 OS=Arabidopsis thaliana GN=PEPR2 PE=1 SV=1
Bol027731G	sp|Q8GUG7|RH50_ARATH	84.56	136	21	0	133	540	599	734	8e-74	243	sp|Q8GUG7|RH50_ARATH DEAD-box ATP-dependent RNA helicase 50 OS=Arabidopsis thaliana GN=RH50 PE=2 SV=2
Bol027734G	sp|Q9FWS4|RK31_ARATH	83.46	133	21	1	1	396	1	133	8e-76	229	sp|Q9FWS4|RK31_ARATH 50S ribosomal protein L31, chloroplastic OS=Arabidopsis thaliana GN=RPL31 PE=2 SV=1
Bol027735G	sp|Q9FWS3|C3H16_ARATH	66.38	235	48	4	1	624	1	231	1e-89	283	sp|Q9FWS3|C3H16_ARATH Zinc finger CCCH domain-containing protein 16 OS=Arabidopsis thaliana GN=CG1 PE=1 SV=2
Bol027735G	sp|Q9FWS3|C3H16_ARATH	72.81	114	25	1	829	1152	322	435	4e-43	160	sp|Q9FWS3|C3H16_ARATH Zinc finger CCCH domain-containing protein 16 OS=Arabidopsis thaliana GN=CG1 PE=1 SV=2
Bol027736G	sp|Q9FWS1|AUL1_ARATH	63.91	1560	352	33	1	4377	1	1450	0	1395	sp|Q9FWS1|AUL1_ARATH Auxilin-like protein 1 OS=Arabidopsis thaliana GN=AUL1 PE=2 SV=2
Bol027737G	sp|Q9S7B5|THRC1_ARATH	75.65	115	16	2	58	366	385	499	1e-47	166	sp|Q9S7B5|THRC1_ARATH Threonine synthase 1, chloroplastic OS=Arabidopsis thaliana GN=TS1 PE=1 SV=1
Bol027739G	sp|Q2V365|DEF48_ARATH	59.04	83	33	1	1	249	1	82	2e-26	98.6	sp|Q2V365|DEF48_ARATH Putative defensin-like protein 48 OS=Arabidopsis thaliana GN=At5g19175 PE=3 SV=1
Bol027740G	sp|P52577|IFRH_ARATH	77.82	293	62	3	1	879	21	310	3e-163	463	sp|P52577|IFRH_ARATH Isoflavone reductase homolog P3 OS=Arabidopsis thaliana GN=At1g75280 PE=2 SV=1
Bol027741G	sp|P52577|IFRH_ARATH	84.89	311	46	1	1	933	1	310	0	550	sp|P52577|IFRH_ARATH Isoflavone reductase homolog P3 OS=Arabidopsis thaliana GN=At1g75280 PE=2 SV=1
Bol027742G	sp|P52577|IFRH_ARATH	71.06	311	88	2	1	933	1	309	8e-161	458	sp|P52577|IFRH_ARATH Isoflavone reductase homolog P3 OS=Arabidopsis thaliana GN=At1g75280 PE=2 SV=1
BONG003660.1G	sp|Q1A173|RADL6_ARATH	90.72	97	7	1	1	285	1	97	2e-58	181	sp|Q1A173|RADL6_ARATH Protein RADIALIS-like 6 OS=Arabidopsis thaliana GN=RL6 PE=2 SV=1
Bol027744G	sp|Q9FRL5|ZHD5_ARATH	76.45	310	59	6	1	897	1	307	7e-102	307	sp|Q9FRL5|ZHD5_ARATH Zinc-finger homeodomain protein 5 OS=Arabidopsis thaliana GN=ZHD5 PE=1 SV=1
Bol027745G	sp|Q9FRL3|ERDL6_ARATH	96.7	485	14	2	4	1458	5	487	0	793	sp|Q9FRL3|ERDL6_ARATH Sugar transporter ERD6-like 6 OS=Arabidopsis thaliana GN=At1g75220 PE=1 SV=1
Bol027746G	sp|Q3V1L4|5NTC_MOUSE	34.06	508	264	17	130	1599	33	487	4e-61	216	sp|Q3V1L4|5NTC_MOUSE Cytosolic purine 5&apos;-nucleotidase OS=Mus musculus GN=Nt5c2 PE=1 SV=2
Bol027747G	sp|Q8RXN5|TYW1_ARATH	86.92	650	75	5	1	1929	1	647	0	1103	sp|Q8RXN5|TYW1_ARATH S-adenosyl-L-methionine-dependent tRNA 4-demethylwyosine synthase OS=Arabidopsis thaliana GN=TYW1 PE=2 SV=1
Bol027749G	sp|Q8GUH2|Y1015_ARATH	44.3	298	142	11	88	939	40	327	6e-41	150	sp|Q8GUH2|Y1015_ARATH Uncharacterized protein At1g01500 OS=Arabidopsis thaliana GN=At1g01500 PE=2 SV=1
Bol027750G	sp|Q55CU8|RSC5_DICDI	33.61	241	145	9	73	762	53	289	1e-32	128	sp|Q55CU8|RSC5_DICDI Random slug protein 5 OS=Dictyostelium discoideum GN=rsc5 PE=2 SV=1
Bol027751G	sp|Q9XH48|TIM13_ARATH	77.08	48	11	0	112	255	40	87	6e-11	58.2	sp|Q9XH48|TIM13_ARATH Mitochondrial import inner membrane translocase subunit TIM13 OS=Arabidopsis thaliana GN=TIM13 PE=1 SV=2
Bol027753G	sp|O48786|C734A_ARATH	32.32	492	243	7	76	1308	33	515	5e-80	263	sp|O48786|C734A_ARATH Cytochrome P450 734A1 OS=Arabidopsis thaliana GN=CYP734A1 PE=2 SV=1
Bol027754G	sp|Q9C9Q4|JAC1_ARATH	60.94	681	145	21	1	1770	1	651	0	610	sp|Q9C9Q4|JAC1_ARATH J domain-containing protein required for chloroplast accumulation response 1 OS=Arabidopsis thaliana GN=JAC1 PE=1 SV=1
Bol027755G	sp|Q7VG78|GUAA_HELHP	40.61	197	111	2	337	918	787	980	3e-46	173	sp|Q7VG78|GUAA_HELHP Probable GMP synthase [glutamine-hydrolyzing] OS=Helicobacter hepaticus (strain ATCC 51449 / 3B1) GN=guaA PE=3 SV=1
Bol027756G	sp|Q8S307|BZR1_ARATH	77.43	319	35	8	49	906	22	336	4e-148	426	sp|Q8S307|BZR1_ARATH Protein BRASSINAZOLE-RESISTANT 1 OS=Arabidopsis thaliana GN=BZR1 PE=1 SV=1
Bol027758G	sp|P28493|PR5_ARATH	70.78	243	67	3	1	729	1	239	2e-119	347	sp|P28493|PR5_ARATH Pathogenesis-related protein 5 OS=Arabidopsis thaliana GN=At1g75040 PE=1 SV=1
Bol027759G	sp|P28493|PR5_ARATH	61.32	243	86	6	1	726	4	239	2e-88	268	sp|P28493|PR5_ARATH Pathogenesis-related protein 5 OS=Arabidopsis thaliana GN=At1g75040 PE=1 SV=1
Bol027760G	sp|P28493|PR5_ARATH	69.74	195	48	6	19	579	19	210	6e-86	260	sp|P28493|PR5_ARATH Pathogenesis-related protein 5 OS=Arabidopsis thaliana GN=At1g75040 PE=1 SV=1
Bol028325G	sp|O49432|QRT3_ARATH	85.8	479	64	1	1	1425	1	479	0	792	sp|O49432|QRT3_ARATH Polygalacturonase QRT3 OS=Arabidopsis thaliana GN=QRT3 PE=2 SV=1
Bol028326G	sp|Q54PL2|INT7_DICDI	25.14	179	119	2	193	729	161	324	1e-08	63.2	sp|Q54PL2|INT7_DICDI Integrator complex subunit 7 homolog OS=Dictyostelium discoideum GN=ints7 PE=3 SV=1
Bol028327G	sp|O49436|PP327_ARATH	79.85	660	120	3	1	1941	1	660	0	1038	sp|O49436|PP327_ARATH Pentatricopeptide repeat-containing protein At4g20090 OS=Arabidopsis thaliana GN=EMB1025 PE=3 SV=1
Bol028328G	sp|Q8L7E3|VSR7_ARATH	89.92	625	61	2	1	1872	1	624	0	1119	sp|Q8L7E3|VSR7_ARATH Vacuolar-sorting receptor 7 OS=Arabidopsis thaliana GN=VSR7 PE=2 SV=2
Bol028329G	sp|C0LGQ5|GSO1_ARATH	85.74	1227	136	3	55	3624	25	1249	0	1982	sp|C0LGQ5|GSO1_ARATH LRR receptor-like serine/threonine-protein kinase GSO1 OS=Arabidopsis thaliana GN=GSO1 PE=2 SV=1
BONG003430.1G	sp|Q56XW8|FBL30_ARATH	61.87	514	152	11	271	1788	10	487	4e-178	520	sp|Q56XW8|FBL30_ARATH F-box/LRR-repeat protein At1g48400 OS=Arabidopsis thaliana GN=At1g48400 PE=2 SV=2
Bol028330G	sp|Q24746|NEUR_DROVI	50	54	23	2	3388	3540	693	745	2e-08	62.8	sp|Q24746|NEUR_DROVI Protein neuralized OS=Drosophila virilis GN=neur PE=3 SV=1
Bol028333G	sp|Q9SAB6|C71AI_ARATH	77.17	92	21	0	85	360	27	118	6e-44	155	sp|Q9SAB6|C71AI_ARATH Cytochrome P450 71A18 OS=Arabidopsis thaliana GN=CYP71A18 PE=2 SV=2
Bol028335G	sp|O65434|TPS07_ARATH	66.67	198	66	0	1	594	332	529	5e-95	295	sp|O65434|TPS07_ARATH Putative terpenoid synthase 7 OS=Arabidopsis thaliana GN=TPS07 PE=3 SV=2
Bol028336G	sp|Q96262|PCAP1_ARATH	90.51	137	13	0	1	411	1	137	1e-56	186	sp|Q96262|PCAP1_ARATH Plasma membrane-associated cation-binding protein 1 OS=Arabidopsis thaliana GN=PCAP1 PE=1 SV=1
Bol028337G	sp|O65440|BAME3_ARATH	83.17	992	140	3	1	2898	1	991	0	1436	sp|O65440|BAME3_ARATH Leucine-rich repeat receptor-like serine/threonine-protein kinase BAM3 OS=Arabidopsis thaliana GN=BAM3 PE=2 SV=3
Bol028338G	sp|Q9M565|TAF11_ARATH	76.88	173	38	1	100	612	38	210	2e-77	238	sp|Q9M565|TAF11_ARATH Transcription initiation factor TFIID subunit 11 OS=Arabidopsis thaliana GN=TAF11 PE=1 SV=1
Bol028340G	sp|O54862|MBTP2_CRIGR	29	231	137	3	163	777	57	286	6e-13	74.7	sp|O54862|MBTP2_CRIGR Membrane-bound transcription factor site-2 protease OS=Cricetulus griseus GN=MBTPS2 PE=2 SV=1
Bol028342G	sp|Q6GME1|PYRG2_XENLA	56.84	570	217	3	58	1761	20	562	0	613	sp|Q6GME1|PYRG2_XENLA CTP synthase 2 OS=Xenopus laevis GN=ctps2 PE=2 SV=1
Bol028343G	sp|Q5PQ59|ALKB6_XENLA	39.15	235	129	7	778	1476	9	231	9e-43	157	sp|Q5PQ59|ALKB6_XENLA Alpha-ketoglutarate-dependent dioxygenase alkB homolog 6 OS=Xenopus laevis GN=alkbh6 PE=2 SV=1
Bol028344G	sp|P17745|EFTU_ARATH	97.39	421	11	0	145	1407	56	476	0	769	sp|P17745|EFTU_ARATH Elongation factor Tu, chloroplastic OS=Arabidopsis thaliana GN=TUFA PE=1 SV=1
Bol028345G	sp|Q0WTY4|VPS2B_ARATH	76.35	203	11	3	1	501	21	222	2e-92	275	sp|Q0WTY4|VPS2B_ARATH Vacuolar protein sorting-associated protein 2 homolog 2 OS=Arabidopsis thaliana GN=VPS2.2 PE=1 SV=2
Bol028346G	sp|P94077|LSD1_ARATH	77.32	194	28	3	1	564	6	189	2e-81	246	sp|P94077|LSD1_ARATH Protein LSD1 OS=Arabidopsis thaliana GN=LSD1 PE=1 SV=1
Bol028347G	sp|Q8GUI6|JMJ14_ARATH	76.73	941	169	9	217	2898	17	954	0	1348	sp|Q8GUI6|JMJ14_ARATH Probable lysine-specific demethylase JMJ14 OS=Arabidopsis thaliana GN=JMJ14 PE=1 SV=1
Bol028348G	sp|Q9SPE5|SNAG_ARATH	93.13	291	20	0	1	873	1	291	0	541	sp|Q9SPE5|SNAG_ARATH Gamma-soluble NSF attachment protein OS=Arabidopsis thaliana GN=GSNAP PE=2 SV=1
Bol028350G	sp|Q9ZSP5|AIR3_ARATH	32.32	727	413	29	361	2475	76	745	2e-79	279	sp|Q9ZSP5|AIR3_ARATH Subtilisin-like protease SBT5.3 OS=Arabidopsis thaliana GN=AIR3 PE=2 SV=1
Bol028351G	sp|P27048|RSMB_MOUSE	58.76	97	38	1	1	291	1	95	2e-32	124	sp|P27048|RSMB_MOUSE Small nuclear ribonucleoprotein-associated protein B OS=Mus musculus GN=Snrpb PE=1 SV=1
Bol028352G	sp|Q9SUN3|ARAE3_ARATH	97.08	411	12	0	1	1233	1	411	0	833	sp|Q9SUN3|ARAE3_ARATH Probable UDP-arabinose 4-epimerase 3 OS=Arabidopsis thaliana GN=At4g20460 PE=2 SV=3
Bol028353G	sp|O49627|ISU1_ARATH	68.42	38	12	0	169	282	121	158	1e-13	55.8	sp|O49627|ISU1_ARATH Iron-sulfur cluster assembly protein 1 OS=Arabidopsis thaliana GN=ISU1 PE=2 SV=1
Bol028353G	sp|O49627|ISU1_ARATH	59.38	32	12	1	3	95	76	107	1e-13	39.7	sp|O49627|ISU1_ARATH Iron-sulfur cluster assembly protein 1 OS=Arabidopsis thaliana GN=ISU1 PE=2 SV=1
Bol028353G	sp|O49627|ISU1_ARATH	53.19	47	22	0	97	237	121	167	2e-07	49.3	sp|O49627|ISU1_ARATH Iron-sulfur cluster assembly protein 1 OS=Arabidopsis thaliana GN=ISU1 PE=2 SV=1
Bol028354G	sp|Q9SVH3|PP328_ARATH	84.95	711	105	1	52	2184	18	726	0	1257	sp|Q9SVH3|PP328_ARATH Pentatricopeptide repeat-containing protein At4g20740 OS=Arabidopsis thaliana GN=At4g20740 PE=3 SV=1
Bol028355G	sp|Q7Z9I2|YCP9_SCHPO	31.2	266	152	9	148	909	7	253	1e-27	112	sp|Q7Z9I2|YCP9_SCHPO Uncharacterized oxidoreductase C663.09c OS=Schizosaccharomyces pombe (strain 972 / ATCC 24843) GN=SPCC663.09c PE=3 SV=1
Bol028356G	sp|Q9SVH0|PP329_ARATH	81.37	655	122	0	1	1965	109	763	0	1079	sp|Q9SVH0|PP329_ARATH Pentatricopeptide repeat-containing protein At4g20770 OS=Arabidopsis thaliana GN=PCMP-E35 PE=3 SV=2
Bol028356G	sp|Q9SVH0|PP329_ARATH	21.92	625	369	15	97	1749	9	588	3e-27	121	sp|Q9SVH0|PP329_ARATH Pentatricopeptide repeat-containing protein At4g20770 OS=Arabidopsis thaliana GN=PCMP-E35 PE=3 SV=2
Bol028357G	sp|Q9SVG9|CML42_ARATH	84.29	191	29	1	1	573	1	190	2e-80	244	sp|Q9SVG9|CML42_ARATH Calcium-binding protein CML42 OS=Arabidopsis thaliana GN=CML42 PE=1 SV=1
Bol028358G	sp|Q0WVM4|Y2239_ARATH	25.37	473	283	13	250	1500	106	564	6e-27	118	sp|Q0WVM4|Y2239_ARATH Probable LRR receptor-like serine/threonine-protein kinase At2g23950 OS=Arabidopsis thaliana GN=At2g23950 PE=2 SV=1
Bol028359G	sp|Q9SVG4|RETOL_ARATH	45.04	504	268	6	76	1572	37	536	2e-135	411	sp|Q9SVG4|RETOL_ARATH Reticuline oxidase-like protein OS=Arabidopsis thaliana GN=At4g20830 PE=1 SV=2
Bol028360G	sp|Q9SVG4|RETOL_ARATH	45.62	502	264	7	82	1569	38	536	4e-140	423	sp|Q9SVG4|RETOL_ARATH Reticuline oxidase-like protein OS=Arabidopsis thaliana GN=At4g20830 PE=1 SV=2
Bol028361G	sp|A6P6W0|CASL1_CANSA	43.3	522	270	6	76	1584	26	540	7e-148	442	sp|A6P6W0|CASL1_CANSA Cannabidiolic acid synthase-like 1 OS=Cannabis sativa GN=CBDAS2 PE=2 SV=1
Bol028363G	sp|Q9SVG4|RETOL_ARATH	83.56	505	83	0	7	1521	32	536	0	810	sp|Q9SVG4|RETOL_ARATH Reticuline oxidase-like protein OS=Arabidopsis thaliana GN=At4g20830 PE=1 SV=2
Bol028364G	sp|F4JVN6|TPPII_ARATH	81.26	1313	155	6	1	3669	69	1380	0	2002	sp|F4JVN6|TPPII_ARATH Tripeptidyl-peptidase 2 OS=Arabidopsis thaliana GN=TPP2 PE=1 SV=1
Bol028365G	sp|A6P6V9|CBDAS_CANSA	43.8	274	136	8	19	798	270	539	3e-69	229	sp|A6P6V9|CBDAS_CANSA Cannabidiolic acid synthase OS=Cannabis sativa GN=CBDAS PE=1 SV=1
Bol028366G	sp|Q9SUC5|FAH2_ARATH	95.34	236	11	0	1	708	1	236	7e-167	467	sp|Q9SUC5|FAH2_ARATH Fatty acid 2-hydroxylase 2 OS=Arabidopsis thaliana GN=FAH2 PE=1 SV=1
Bol028368G	sp|P29517|TBB9_ARATH	98.61	431	6	0	1	1293	1	431	0	865	sp|P29517|TBB9_ARATH Tubulin beta-9 chain OS=Arabidopsis thaliana GN=TUBB9 PE=1 SV=1
Bol028369G	sp|Q9C5Q8|HEN1_ARATH	76.5	932	200	9	1	2754	1	927	0	1295	sp|Q9C5Q8|HEN1_ARATH Small RNA 2&apos;-O-methyltransferase OS=Arabidopsis thaliana GN=HEN1 PE=1 SV=1
Bol028370G	sp|Q9C5Q8|HEN1_ARATH	55.98	627	211	12	7	1749	84	691	0	627	sp|Q9C5Q8|HEN1_ARATH Small RNA 2&apos;-O-methyltransferase OS=Arabidopsis thaliana GN=HEN1 PE=1 SV=1
Bol028371G	sp|Q9C5Q8|HEN1_ARATH	59.52	872	286	19	1	2523	103	938	0	890	sp|Q9C5Q8|HEN1_ARATH Small RNA 2&apos;-O-methyltransferase OS=Arabidopsis thaliana GN=HEN1 PE=1 SV=1
Bol028372G	sp|C0LGQ9|Y4294_ARATH	87.19	648	78	3	46	1980	1	646	0	972	sp|C0LGQ9|Y4294_ARATH Probable LRR receptor-like serine/threonine-protein kinase At4g20940 OS=Arabidopsis thaliana GN=At4g20940 PE=1 SV=1
Bol028372G	sp|C0LGQ9|Y4294_ARATH	97.44	195	5	0	1993	2577	843	1037	7e-123	403	sp|C0LGQ9|Y4294_ARATH Probable LRR receptor-like serine/threonine-protein kinase At4g20940 OS=Arabidopsis thaliana GN=At4g20940 PE=1 SV=1
Bol028376G	sp|F4JIK2|ATCA4_ARATH	75	156	39	0	1	468	112	267	2e-84	256	sp|F4JIK2|ATCA4_ARATH Alpha carbonic anhydrase 4 OS=Arabidopsis thaliana GN=ACA4 PE=3 SV=1
Bol028377G	sp|Q1PE57|FBK87_ARATH	59.51	163	59	4	1	471	1	162	1e-41	149	sp|Q1PE57|FBK87_ARATH Putative F-box/kelch-repeat protein At4g22430 OS=Arabidopsis thaliana GN=At4g22430 PE=4 SV=1
Bol028379G	sp|Q9SUA9|DOF44_ARATH	53.92	204	86	5	1	591	1	203	9e-56	184	sp|Q9SUA9|DOF44_ARATH Dof zinc finger protein DOF4.4 OS=Arabidopsis thaliana GN=DOF4.4 PE=3 SV=1
Bol028381G	sp|Q9SUA9|DOF44_ARATH	52.71	203	85	6	1	579	1	202	2e-61	198	sp|Q9SUA9|DOF44_ARATH Dof zinc finger protein DOF4.4 OS=Arabidopsis thaliana GN=DOF4.4 PE=3 SV=1
Bol028383G	sp|Q9SUA9|DOF44_ARATH	57.5	200	75	3	1	570	1	200	2e-66	211	sp|Q9SUA9|DOF44_ARATH Dof zinc finger protein DOF4.4 OS=Arabidopsis thaliana GN=DOF4.4 PE=3 SV=1
Bol028384G	sp|Q9SUA9|DOF44_ARATH	59.47	190	69	4	1	555	1	187	5e-67	211	sp|Q9SUA9|DOF44_ARATH Dof zinc finger protein DOF4.4 OS=Arabidopsis thaliana GN=DOF4.4 PE=3 SV=1
Bol028386G	sp|Q9SUA9|DOF44_ARATH	57.58	99	40	1	1	291	1	99	8e-29	108	sp|Q9SUA9|DOF44_ARATH Dof zinc finger protein DOF4.4 OS=Arabidopsis thaliana GN=DOF4.4 PE=3 SV=1
Bol028387G	sp|A7XDQ9|B3GTK_ARATH	89.19	583	63	0	1	1749	102	684	0	1075	sp|A7XDQ9|B3GTK_ARATH Probable beta-1,3-galactosyltransferase 20 OS=Arabidopsis thaliana GN=B3GALT20 PE=2 SV=1
Bol028388G	sp|Q8RXD4|BRCA1_ARATH	65.95	743	211	6	661	2766	31	772	0	897	sp|Q8RXD4|BRCA1_ARATH Protein BREAST CANCER SUSCEPTIBILITY 1 homolog OS=Arabidopsis thaliana GN=BRCA1 PE=2 SV=1
Bol028389G	sp|Q8RXD4|BRCA1_ARATH	85.06	154	23	0	1	462	788	941	2e-78	255	sp|Q8RXD4|BRCA1_ARATH Protein BREAST CANCER SUSCEPTIBILITY 1 homolog OS=Arabidopsis thaliana GN=BRCA1 PE=2 SV=1
Bol028390G	sp|Q8S904|MFDX2_ARATH	83.76	197	27	1	1	576	1	197	4e-110	320	sp|Q8S904|MFDX2_ARATH Adrenodoxin-like protein 2, mitochondrial OS=Arabidopsis thaliana GN=MFDX2 PE=2 SV=1
Bol028392G	sp|A6P6V9|CBDAS_CANSA	45.17	476	236	8	193	1563	70	539	8e-130	395	sp|A6P6V9|CBDAS_CANSA Cannabidiolic acid synthase OS=Cannabis sativa GN=CBDAS PE=1 SV=1
Bol028393G	sp|Q94DE2|BD31A_ORYSJ	90.34	145	14	0	1	435	1	145	6e-95	277	sp|Q94DE2|BD31A_ORYSJ Protein BUD31 homolog 1 OS=Oryza sativa subsp. japonica GN=Os01g0857700 PE=2 SV=1
Bol028395G	sp|Q93Z16|RPN2_ARATH	90.12	678	59	3	1	2013	1	677	0	1151	sp|Q93Z16|RPN2_ARATH Dolichyl-diphosphooligosaccharide--protein glycosyltransferase subunit 2 OS=Arabidopsis thaliana GN=RPN2 PE=2 SV=1
Bol028396G	sp|Q9FVJ3|AGD12_ARATH	84.11	321	29	1	1	897	1	321	0	555	sp|Q9FVJ3|AGD12_ARATH ADP-ribosylation factor GTPase-activating protein AGD12 OS=Arabidopsis thaliana GN=AGD12 PE=1 SV=1
Bol028397G	sp|O49558|PP331_ARATH	76.62	586	122	5	1	1716	1	585	0	826	sp|O49558|PP331_ARATH Pentatricopeptide repeat-containing protein At4g21170 OS=Arabidopsis thaliana GN=At4g21170 PE=3 SV=2
Bol028398G	sp|F4JIN3|DNJ29_ARATH	84.51	607	94	0	1	1821	1	607	0	1040	sp|F4JIN3|DNJ29_ARATH DnaJ protein ERDJ2B OS=Arabidopsis thaliana GN=ERDJ2B PE=1 SV=1
Bol028399G	sp|Q8LG95|PP332_ARATH	85.02	307	40	4	1	915	1	303	4e-171	484	sp|Q8LG95|PP332_ARATH Pentatricopeptide repeat-containing protein At4g21190 OS=Arabidopsis thaliana GN=EMB1417 PE=2 SV=1
Bol028400G	sp|O49561|G2OX8_ARATH	85.8	338	47	1	1	1011	1	338	0	619	sp|O49561|G2OX8_ARATH Gibberellin 2-beta-dioxygenase 8 OS=Arabidopsis thaliana GN=GA2OX8 PE=1 SV=2
Bol028401G	sp|O49562|PDRP1_ARATH	84.37	403	57	2	1	1191	1	403	0	664	sp|O49562|PDRP1_ARATH Pyruvate, phosphate dikinase regulatory protein 1, chloroplastic OS=Arabidopsis thaliana GN=RP1 PE=2 SV=1
Bol028403G	sp|O49564|CRK27_ARATH	74.73	91	18	1	1	258	134	224	2e-38	139	sp|O49564|CRK27_ARATH Cysteine-rich receptor-like protein kinase 27 OS=Arabidopsis thaliana GN=CRK27 PE=3 SV=2
Bol028406G	sp|Q9XFT3|PSBQ1_ARATH	82.02	228	36	3	1	681	1	224	9e-97	288	sp|Q9XFT3|PSBQ1_ARATH Oxygen-evolving enhancer protein 3-1, chloroplastic OS=Arabidopsis thaliana GN=PSBQ1 PE=1 SV=3
Bol028407G	sp|Q9STE1|PP333_ARATH	79.14	858	170	3	1	2550	1	857	0	1285	sp|Q9STE1|PP333_ARATH Pentatricopeptide repeat-containing protein At4g21300 OS=Arabidopsis thaliana GN=PCMP-E36 PE=3 SV=1
BONG003460.1G	sp|Q9MAP5|SBT33_ARATH	51.96	204	81	1	211	771	479	682	7e-62	216	sp|Q9MAP5|SBT33_ARATH Subtilisin-like protease SBT3.3 OS=Arabidopsis thaliana GN=SBT3.3 PE=2 SV=1
BONG003460.1G	sp|Q9MAP5|SBT33_ARATH	39.81	103	47	5	4	312	275	362	3e-07	55.8	sp|Q9MAP5|SBT33_ARATH Subtilisin-like protease SBT3.3 OS=Arabidopsis thaliana GN=SBT3.3 PE=2 SV=1
Bol028409G	sp|O81900|DYT1_ARATH	76.39	216	42	3	1	648	1	207	3e-107	314	sp|O81900|DYT1_ARATH Transcription factor DYSFUNCTIONAL TAPETUM 1 OS=Arabidopsis thaliana GN=DYT1 PE=2 SV=1
Bol028410G	sp|Q8VZ22|BH103_ARATH	69.02	297	80	6	1	864	1	294	6e-124	363	sp|Q8VZ22|BH103_ARATH Transcription factor bHLH103 OS=Arabidopsis thaliana GN=BHLH103 PE=2 SV=1
Bol028412G	sp|O81902|PUB8_ARATH	87.43	374	40	1	1	1101	1	374	0	545	sp|O81902|PUB8_ARATH U-box domain-containing protein 8 OS=Arabidopsis thaliana GN=PUB8 PE=2 SV=1
Bol028414G	sp|O81906|B120_ARATH	84.73	347	52	1	1	1041	164	509	0	602	sp|O81906|B120_ARATH G-type lectin S-receptor-like serine/threonine-protein kinase B120 OS=Arabidopsis thaliana GN=B120 PE=2 SV=1
Bol028414G	sp|O81906|B120_ARATH	76.12	134	29	2	955	1356	719	849	1e-54	199	sp|O81906|B120_ARATH G-type lectin S-receptor-like serine/threonine-protein kinase B120 OS=Arabidopsis thaliana GN=B120 PE=2 SV=1
Bol028415G	sp|Q9SSE9|JMJ25_ARATH	30.42	355	194	9	1372	2418	464	771	9e-37	153	sp|Q9SSE9|JMJ25_ARATH Lysine-specific demethylase JMJ25 OS=Arabidopsis thaliana GN=JMJ25 PE=1 SV=1
Bol028417G	sp|Q8GWP0|MYB39_ARATH	74.62	130	32	1	1	387	1	130	2e-66	220	sp|Q8GWP0|MYB39_ARATH Transcription factor MYB39 OS=Arabidopsis thaliana GN=MYB39 PE=2 SV=1
Bol028418G	sp|Q9ZV71|B3GT3_ARATH	62.22	45	17	0	163	297	365	409	5e-11	62.4	sp|Q9ZV71|B3GT3_ARATH Probable beta-1,3-galactosyltransferase 3 OS=Arabidopsis thaliana GN=B3GALT3 PE=2 SV=1
Bol028420G	sp|Q8VYN2|VAP42_ARATH	89.53	296	23	2	1	867	1	295	2e-169	478	sp|Q8VYN2|VAP42_ARATH Vesicle-associated protein 4-2 OS=Arabidopsis thaliana GN=PVA42 PE=1 SV=1
Bol028421G	sp|Q84MD8|FHYRK_ARATH	90.74	367	34	0	37	1137	13	379	0	692	sp|Q84MD8|FHYRK_ARATH Bifunctional riboflavin kinase/FMN phosphatase OS=Arabidopsis thaliana GN=FHY PE=1 SV=1
Bol028422G	sp|O65413|STP12_ARATH	90.28	504	47	1	1	1512	1	502	0	905	sp|O65413|STP12_ARATH Sugar transport protein 12 OS=Arabidopsis thaliana GN=STP12 PE=2 SV=1
Bol028424G	sp|O65416|SKI27_ARATH	64	225	63	7	1	621	1	225	3e-70	220	sp|O65416|SKI27_ARATH F-box protein SKIP27 OS=Arabidopsis thaliana GN=SKIP27 PE=1 SV=2
Bol028425G	sp|Q60525|WAP53_MESAU	42.48	339	173	7	46	1032	151	477	1e-88	285	sp|Q60525|WAP53_MESAU Telomerase Cajal body protein 1 OS=Mesocricetus auratus GN=Wrap53 PE=2 SV=1
Bol028426G	sp|O65418|APC4_ARATH	88.6	763	83	3	1	2280	4	765	0	1345	sp|O65418|APC4_ARATH Anaphase-promoting complex subunit 4 OS=Arabidopsis thaliana GN=APC4 PE=2 SV=2
Bol028427G	sp|O65420|VAL3_ARATH	61	718	194	16	22	2091	14	673	0	751	sp|O65420|VAL3_ARATH B3 domain-containing transcription factor VAL3 OS=Arabidopsis thaliana GN=VAL3 PE=3 SV=3
Bol028428G	sp|O65421|VP281_ARATH	97.13	209	6	0	1	627	1	209	8e-137	389	sp|O65421|VP281_ARATH Vacuolar protein sorting-associated protein 28 homolog 1 OS=Arabidopsis thaliana GN=VPS28-1 PE=1 SV=1
Bol028429G	sp|Q54WM0|T1843_DICDI	35.98	264	142	7	46	807	8	254	8e-31	123	sp|Q54WM0|T1843_DICDI Transmembrane protein 184 homolog DDB_G0279555 OS=Dictyostelium discoideum GN=tmem184C PE=3 SV=1
Bol028430G	sp|Q9SVX4|FB205_ARATH	47.98	396	167	12	22	1140	1	380	4e-100	310	sp|Q9SVX4|FB205_ARATH F-box protein At3g57590 OS=Arabidopsis thaliana GN=At3g57590 PE=2 SV=1
Bol028431G	sp|Q9LVA0|BAG7_ARATH	68.8	468	103	13	1	1344	1	445	2e-169	491	sp|Q9LVA0|BAG7_ARATH BAG family molecular chaperone regulator 7 OS=Arabidopsis thaliana GN=BAG7 PE=1 SV=1
Bol028432G	sp|Q53FA7|QORX_HUMAN	40.55	328	190	3	1	969	1	328	3e-65	215	sp|Q53FA7|QORX_HUMAN Quinone oxidoreductase PIG3 OS=Homo sapiens GN=TP53I3 PE=1 SV=2
Bol028433G	sp|F4JJL0|ENDO4_ARATH	91.58	297	25	0	1	891	1	297	0	577	sp|F4JJL0|ENDO4_ARATH Endonuclease 4 OS=Arabidopsis thaliana GN=ENDO4 PE=3 SV=1
Bol028434G	sp|F4JJL3|ENDO5_ARATH	82.77	296	50	1	13	900	1	295	0	528	sp|F4JJL3|ENDO5_ARATH Endonuclease 5 OS=Arabidopsis thaliana GN=ENDO5 PE=2 SV=1
Bol028435G	sp|Q9MAP5|SBT33_ARATH	58.18	727	253	12	1	2061	55	770	0	776	sp|Q9MAP5|SBT33_ARATH Subtilisin-like protease SBT3.3 OS=Arabidopsis thaliana GN=SBT3.3 PE=2 SV=1
Bol028436G	sp|Q13435|SF3B2_HUMAN	49.66	437	166	11	307	1482	440	867	7e-104	337	sp|Q13435|SF3B2_HUMAN Splicing factor 3B subunit 2 OS=Homo sapiens GN=SF3B2 PE=1 SV=2
Bol028438G	sp|Q5YDB6|CPL1_ARATH	73.98	638	110	6	1	1791	1	623	0	846	sp|Q5YDB6|CPL1_ARATH RNA polymerase II C-terminal domain phosphatase-like 1 OS=Arabidopsis thaliana GN=CPL1 PE=1 SV=1
Bol028439G	sp|Q5YDB6|CPL1_ARATH	59.33	150	44	3	1	402	754	902	9e-46	164	sp|Q5YDB6|CPL1_ARATH RNA polymerase II C-terminal domain phosphatase-like 1 OS=Arabidopsis thaliana GN=CPL1 PE=1 SV=1
Bol028440G	sp|Q8GXN2|PTR47_ARATH	91.29	574	45	1	1	1707	1	574	0	1050	sp|Q8GXN2|PTR47_ARATH Protein NRT1/ PTR FAMILY 7.2 OS=Arabidopsis thaliana GN=NPF7.2 PE=2 SV=2
Bol028441G	sp|Q9SVS8|G3OX3_ARATH	42.59	108	53	1	241	537	242	349	1e-17	82.4	sp|Q9SVS8|G3OX3_ARATH Gibberellin 3-beta-dioxygenase 3 OS=Arabidopsis thaliana GN=GA3OX3 PE=2 SV=1
Bol028441G	sp|Q9SVS8|G3OX3_ARATH	70	40	12	0	332	451	280	319	1e-10	62.8	sp|Q9SVS8|G3OX3_ARATH Gibberellin 3-beta-dioxygenase 3 OS=Arabidopsis thaliana GN=GA3OX3 PE=2 SV=1
Bol028443G	sp|P38420|NRPB2_ARATH	97.65	1189	27	1	1	3567	1	1188	0	2370	sp|P38420|NRPB2_ARATH DNA-directed RNA polymerase II subunit 2 OS=Arabidopsis thaliana GN=NRPB2 PE=1 SV=2
Bol028446G	sp|Q0WL69|RIC11_ARATH	61.76	136	49	2	1	408	24	156	7e-29	108	sp|Q0WL69|RIC11_ARATH CRIB domain-containing protein RIC11 OS=Arabidopsis thaliana GN=RIC11 PE=2 SV=1
Bol028447G	sp|Q8RWU4|ATML1_ARATH	86.75	400	48	2	1	1185	188	587	0	671	sp|Q8RWU4|ATML1_ARATH Homeobox-leucine zipper protein MERISTEM L1 OS=Arabidopsis thaliana GN=ATML1 PE=2 SV=1
Bol028448G	sp|Q9SVS1|BGL47_ARATH	82.76	116	20	0	1	348	167	282	4e-64	209	sp|Q9SVS1|BGL47_ARATH Beta-glucosidase 47 OS=Arabidopsis thaliana GN=BGLU47 PE=3 SV=2
Bol028449G	sp|Q9SVS0|PUS6_ARATH	86.86	472	57	3	1	1401	1	472	0	852	sp|Q9SVS0|PUS6_ARATH RNA pseudouridine synthase 6, chloroplastic OS=Arabidopsis thaliana GN=At4g21770 PE=2 SV=1
Bol028451G	sp|Q9FEG2|TOM1_ARATH	77.64	161	31	1	34	501	131	291	4e-76	236	sp|Q9FEG2|TOM1_ARATH Tobamovirus multiplication protein 1 OS=Arabidopsis thaliana GN=TOM1 PE=1 SV=1
Bol028452G	sp|P08012|PRP1_SOYBN	35.79	95	59	2	301	582	72	165	1e-13	74.3	sp|P08012|PRP1_SOYBN Repetitive proline-rich cell wall protein 1 OS=Glycine max GN=PRP1 PE=3 SV=1
Bol028452G	sp|P08012|PRP1_SOYBN	36.36	99	63	0	286	582	87	185	2e-13	73.9	sp|P08012|PRP1_SOYBN Repetitive proline-rich cell wall protein 1 OS=Glycine max GN=PRP1 PE=3 SV=1
Bol028452G	sp|P08012|PRP1_SOYBN	31.93	119	79	2	229	582	28	145	2e-13	73.6	sp|P08012|PRP1_SOYBN Repetitive proline-rich cell wall protein 1 OS=Glycine max GN=PRP1 PE=3 SV=1
Bol028452G	sp|P08012|PRP1_SOYBN	31.9	116	79	0	235	582	45	160	4e-13	72.8	sp|P08012|PRP1_SOYBN Repetitive proline-rich cell wall protein 1 OS=Glycine max GN=PRP1 PE=3 SV=1
Bol028452G	sp|P08012|PRP1_SOYBN	40.85	71	42	0	364	576	128	198	4e-13	72.4	sp|P08012|PRP1_SOYBN Repetitive proline-rich cell wall protein 1 OS=Glycine max GN=PRP1 PE=3 SV=1
Bol028452G	sp|P08012|PRP1_SOYBN	31.25	112	74	3	214	546	104	213	8e-10	62.8	sp|P08012|PRP1_SOYBN Repetitive proline-rich cell wall protein 1 OS=Glycine max GN=PRP1 PE=3 SV=1
Bol028453G	sp|Q9FEG2|TOM1_ARATH	83.66	306	28	1	1	918	8	291	0	521	sp|Q9FEG2|TOM1_ARATH Tobamovirus multiplication protein 1 OS=Arabidopsis thaliana GN=TOM1 PE=1 SV=1
Bol028454G	sp|Q54C25|GPN1_DICDI	62.26	257	97	0	343	1113	33	289	2e-112	343	sp|Q54C25|GPN1_DICDI GPN-loop GTPase 1 OS=Dictyostelium discoideum GN=gpn1 PE=3 SV=1
Bol028455G	sp|Q8VZ96|DER21_ARATH	97.54	244	6	0	1	732	1	244	5e-165	463	sp|Q8VZ96|DER21_ARATH Derlin-2.1 OS=Arabidopsis thaliana GN=DER2.1 PE=2 SV=3
Bol028456G	sp|Q8CJ27|ASPM_MOUSE	24.86	1086	573	34	622	3378	728	1737	4e-56	219	sp|Q8CJ27|ASPM_MOUSE Abnormal spindle-like microcephaly-associated protein homolog OS=Mus musculus GN=Aspm PE=2 SV=2
Bol028456G	sp|Q8CJ27|ASPM_MOUSE	25.17	429	241	17	2611	3762	2602	2995	2e-19	99.4	sp|Q8CJ27|ASPM_MOUSE Abnormal spindle-like microcephaly-associated protein homolog OS=Mus musculus GN=Aspm PE=2 SV=2
Bol028456G	sp|Q8CJ27|ASPM_MOUSE	25.1	478	284	17	2299	3525	1989	2461	1e-12	77	sp|Q8CJ27|ASPM_MOUSE Abnormal spindle-like microcephaly-associated protein homolog OS=Mus musculus GN=Aspm PE=2 SV=2
Bol028456G	sp|Q8CJ27|ASPM_MOUSE	22.06	467	255	13	2236	3378	1586	2029	2e-08	63.2	sp|Q8CJ27|ASPM_MOUSE Abnormal spindle-like microcephaly-associated protein homolog OS=Mus musculus GN=Aspm PE=2 SV=2
Bol028456G	sp|Q8CJ27|ASPM_MOUSE	23.83	407	250	15	2296	3408	2343	2725	6e-07	58.2	sp|Q8CJ27|ASPM_MOUSE Abnormal spindle-like microcephaly-associated protein homolog OS=Mus musculus GN=Aspm PE=2 SV=2
Bol028456G	sp|Q8CJ27|ASPM_MOUSE	23.2	431	227	14	2299	3366	1770	2171	7e-07	58.2	sp|Q8CJ27|ASPM_MOUSE Abnormal spindle-like microcephaly-associated protein homolog OS=Mus musculus GN=Aspm PE=2 SV=2
Bol028456G	sp|Q8CJ27|ASPM_MOUSE	23.9	431	236	14	2599	3696	1230	1633	4e-06	55.5	sp|Q8CJ27|ASPM_MOUSE Abnormal spindle-like microcephaly-associated protein homolog OS=Mus musculus GN=Aspm PE=2 SV=2
Bol028457G	sp|Q6R8G2|PHO18_ARATH	83.16	748	123	2	1	2235	1	748	0	1254	sp|Q6R8G2|PHO18_ARATH Phosphate transporter PHO1 homolog 8 OS=Arabidopsis thaliana GN=PHO1-H8 PE=2 SV=1
Bol028458G	sp|Q9C5C8|MSRB2_ARATH	91.16	147	13	0	160	600	56	202	2e-95	283	sp|Q9C5C8|MSRB2_ARATH Peptide methionine sulfoxide reductase B2, chloroplastic OS=Arabidopsis thaliana GN=MSRB2 PE=1 SV=1
Bol028459G	sp|O49710|HS154_ARATH	74.82	139	29	3	1	414	1	134	2e-66	204	sp|O49710|HS154_ARATH 15.4 kDa class V heat shock protein OS=Arabidopsis thaliana GN=HSP15.4 PE=2 SV=1
Bol028460G	sp|O49711|PP335_ARATH	72.27	833	207	8	13	2481	4	822	0	1158	sp|O49711|PP335_ARATH Pentatricopeptide repeat-containing protein At4g21880, mitochondrial OS=Arabidopsis thaliana GN=At4g21880 PE=3 SV=2
Bol028461G	sp|Q9H091|ZMY15_HUMAN	26.33	395	229	14	544	1578	311	693	1e-24	112	sp|Q9H091|ZMY15_HUMAN Zinc finger MYND domain-containing protein 15 OS=Homo sapiens GN=ZMYND15 PE=2 SV=2
BONG003470.1G	sp|F4JKB6|PRRP3_ARATH	82.36	550	93	3	100	1740	27	575	0	853	sp|F4JKB6|PRRP3_ARATH Proteinaceous RNase P 3 OS=Arabidopsis thaliana GN=PRORP3 PE=1 SV=1
Bol028467G	sp|Q9LYT3|TT12_ARATH	48.57	385	198	0	1	1155	109	493	6e-125	377	sp|Q9LYT3|TT12_ARATH Protein TRANSPARENT TESTA 12 OS=Arabidopsis thaliana GN=TT12 PE=2 SV=1
Bol028472G	sp|O49717|CDPKF_ARATH	70.8	565	88	5	1	1512	1	549	0	769	sp|O49717|CDPKF_ARATH Calcium-dependent protein kinase 15 OS=Arabidopsis thaliana GN=CPK15 PE=2 SV=1
Bol028473G	sp|Q9SB81|PER42_ARATH	96.98	331	9	1	1	993	1	330	0	666	sp|Q9SB81|PER42_ARATH Peroxidase 42 OS=Arabidopsis thaliana GN=PER42 PE=1 SV=2
Bol028478G	sp|Q8LEM4|ATG8A_ARATH	91.8	122	10	0	1	366	1	122	4e-79	235	sp|Q8LEM4|ATG8A_ARATH Autophagy-related protein 8a OS=Arabidopsis thaliana GN=ATG8A PE=1 SV=2
Bol028479G	sp|P92980|APR3_ARATH	91.28	470	29	4	1	1410	1	458	0	761	sp|P92980|APR3_ARATH 5&apos;-adenylylsulfate reductase 3, chloroplastic OS=Arabidopsis thaliana GN=APR3 PE=2 SV=2
Bol028483G	sp|Q00624|ASOL_BRANA	52.98	521	236	4	64	1602	24	543	0	542	sp|Q00624|ASOL_BRANA L-ascorbate oxidase homolog OS=Brassica napus GN=Bp10 PE=2 SV=1
Bol028485G	sp|Q93WT0|WRK31_ARATH	89.19	481	49	3	1	1440	1	479	0	746	sp|Q93WT0|WRK31_ARATH Probable WRKY transcription factor 31 OS=Arabidopsis thaliana GN=WRKY31 PE=2 SV=1
Bol028486G	sp|Q0V7W6|ADHL5_ARATH	81.23	389	72	1	1	1164	1	389	0	627	sp|Q0V7W6|ADHL5_ARATH Alcohol dehydrogenase-like 5 OS=Arabidopsis thaliana GN=At4g22110 PE=2 SV=1
Bol028487G	sp|Q8LEF3|ELOF1_ARATH	60.49	81	4	1	1	159	1	81	7e-22	88.2	sp|Q8LEF3|ELOF1_ARATH Transcription elongation factor 1 homolog OS=Arabidopsis thaliana GN=At5g46030 PE=2 SV=1
Bol028488G	sp|Q5XEZ5|CSC1_ARATH	92.35	771	55	2	1	2304	1	770	0	1359	sp|Q5XEZ5|CSC1_ARATH Calcium permeable stress-gated cation channel 1 OS=Arabidopsis thaliana GN=CSC1 PE=2 SV=1
Bol028489G	sp|Q6R2J8|SRF8_ARATH	87.2	719	63	9	1	2118	1	703	0	1181	sp|Q6R2J8|SRF8_ARATH Protein STRUBBELIG-RECEPTOR FAMILY 8 OS=Arabidopsis thaliana GN=SRF8 PE=2 SV=1
Bol028490G	sp|Q9WTU0|PHF2_MOUSE	46	50	27	0	433	582	4	53	1e-09	61.6	sp|Q9WTU0|PHF2_MOUSE Lysine-specific demethylase PHF2 OS=Mus musculus GN=Phf2 PE=1 SV=2
Bol028491G	sp|Q7Y175|UBAX1_ARATH	56.19	315	120	6	4	906	111	421	1e-99	306	sp|Q7Y175|UBAX1_ARATH UBA and UBX domain-containing protein At4g15410 OS=Arabidopsis thaliana GN=At4g15410 PE=1 SV=1
Bol028492G	sp|Q8L8L9|Y4216_ARATH	75.41	122	29	1	112	477	43	163	3e-23	95.1	sp|Q8L8L9|Y4216_ARATH Uncharacterized protein At4g22160 OS=Arabidopsis thaliana GN=At4g22160 PE=2 SV=2
Bol028493G	sp|Q9SZ05|Y3440_ARATH	63.33	30	11	0	298	387	286	315	8e-06	48.1	sp|Q9SZ05|Y3440_ARATH B3 domain-containing protein At4g34400 OS=Arabidopsis thaliana GN=At4g34400 PE=2 SV=2
Bol028497G	sp|Q0VFE3|PGAP3_XENTR	34.87	152	96	2	94	540	150	301	5e-19	86.7	sp|Q0VFE3|PGAP3_XENTR Post-GPI attachment to proteins factor 3 OS=Xenopus tropicalis GN=pgap3 PE=2 SV=1
Bol028499G	sp|Q38898|AKT2_ARATH	86.66	802	93	5	1	2364	1	802	0	1365	sp|Q38898|AKT2_ARATH Potassium channel AKT2/3 OS=Arabidopsis thaliana GN=AKT2 PE=1 SV=1
Bol028501G	sp|O49627|ISU1_ARATH	94.94	158	8	0	1	474	1	158	1e-109	316	sp|O49627|ISU1_ARATH Iron-sulfur cluster assembly protein 1 OS=Arabidopsis thaliana GN=ISU1 PE=2 SV=1
Bol028502G	sp|Q94KU6|PAP2_BRACM	95.61	319	12	2	1	951	1	319	0	541	sp|Q94KU6|PAP2_BRACM Plastid lipid-associated protein 2, chloroplastic OS=Brassica campestris GN=PAP2 PE=1 SV=1
Bol028503G	sp|Q8LA32|LUL4_ARATH	37.97	79	44	2	397	618	272	350	9e-06	48.9	sp|Q8LA32|LUL4_ARATH Probable E3 ubiquitin-protein ligase LUL4 OS=Arabidopsis thaliana GN=LUL4 PE=2 SV=1
Bol028504G	sp|Q56X52|AOX4_ARATH	82.62	351	52	3	16	1044	2	351	0	563	sp|Q56X52|AOX4_ARATH Ubiquinol oxidase 4, chloroplastic/chromoplastic OS=Arabidopsis thaliana GN=AOX4 PE=1 SV=2
Bol028506G	sp|Q9FZ45|Y1686_ARATH	54.1	268	123	0	520	1323	207	474	3e-99	311	sp|Q9FZ45|Y1686_ARATH Uncharacterized membrane protein At1g16860 OS=Arabidopsis thaliana GN=At1g16860 PE=1 SV=1
Bol028506G	sp|Q9FZ45|Y1686_ARATH	76.36	55	12	1	1	165	1	54	1e-10	67	sp|Q9FZ45|Y1686_ARATH Uncharacterized membrane protein At1g16860 OS=Arabidopsis thaliana GN=At1g16860 PE=1 SV=1
Bol028507G	sp|O49636|MPC4_ARATH	84.62	91	14	0	1	273	18	108	1e-53	169	sp|O49636|MPC4_ARATH Mitochondrial pyruvate carrier 4 OS=Arabidopsis thaliana GN=MPC4 PE=3 SV=1
Bol028508G	sp|O49636|MPC4_ARATH	82.41	108	19	0	1	324	1	108	3e-62	191	sp|O49636|MPC4_ARATH Mitochondrial pyruvate carrier 4 OS=Arabidopsis thaliana GN=MPC4 PE=3 SV=1
Bol028510G	sp|Q9D099|ACER3_MOUSE	29.32	266	166	5	16	765	8	267	5e-28	112	sp|Q9D099|ACER3_MOUSE Alkaline ceramidase 3 OS=Mus musculus GN=Acer3 PE=2 SV=1
Bol028511G	sp|O04928|CDS1_ARATH	79.57	421	85	1	1	1263	1	420	0	700	sp|O04928|CDS1_ARATH Phosphatidate cytidylyltransferase OS=Arabidopsis thaliana GN=CDS1 PE=1 SV=1
Bol028512G	sp|Q3TIX9|SNUT2_MOUSE	50.66	454	196	6	235	1521	102	552	3e-135	410	sp|Q3TIX9|SNUT2_MOUSE U4/U6.U5 tri-snRNP-associated protein 2 OS=Mus musculus GN=Usp39 PE=2 SV=2
Bol028513G	sp|Q08747|UAF30_YEAST	44.83	87	42	3	484	732	109	193	1e-15	79	sp|Q08747|UAF30_YEAST Upstream activation factor subunit UAF30 OS=Saccharomyces cerevisiae (strain ATCC 204508 / S288c) GN=UAF30 PE=1 SV=1
Bol028513G	sp|Q08747|UAF30_YEAST	33.8	142	70	6	676	1056	64	196	1e-09	61.6	sp|Q08747|UAF30_YEAST Upstream activation factor subunit UAF30 OS=Saccharomyces cerevisiae (strain ATCC 204508 / S288c) GN=UAF30 PE=1 SV=1
Bol028515G	sp|Q6P8E9|NH2L1_XENTR	79.69	128	26	0	1	384	1	128	5e-57	179	sp|Q6P8E9|NH2L1_XENTR NHP2-like protein 1 OS=Xenopus tropicalis GN=nhp2l1 PE=2 SV=1
Bol028516G	sp|Q5U2V8|EMC3_RAT	46.23	199	104	2	10	606	5	200	8e-59	193	sp|Q5U2V8|EMC3_RAT ER membrane protein complex subunit 3 OS=Rattus norvegicus GN=Emc3 PE=2 SV=3
Bol028520G	sp|Q9ZSP6|AIR1L_ARATH	38.96	77	45	1	1291	1515	31	107	3e-06	50.8	sp|Q9ZSP6|AIR1L_ARATH Putative lipid-binding protein AIR1B OS=Arabidopsis thaliana GN=AIR1B PE=3 SV=1
Bol028521G	sp|Q9S7I2|AIR1_ARATH	37.27	110	61	3	22	342	7	111	2e-12	63.5	sp|Q9S7I2|AIR1_ARATH Putative lipid-binding protein AIR1 OS=Arabidopsis thaliana GN=AIR1 PE=2 SV=1
Bol028522G	sp|Q55EX9|Y8948_DICDI	30.45	243	146	8	31	735	22	249	1e-18	86.3	sp|Q55EX9|Y8948_DICDI Putative methyltransferase DDB_G0268948 OS=Dictyostelium discoideum GN=DDB_G0268948 PE=1 SV=2
Bol028523G	sp|Q940Y1|ORP2A_ARATH	76.16	730	101	9	1	1998	1	721	0	1103	sp|Q940Y1|ORP2A_ARATH Oxysterol-binding protein-related protein 2A OS=Arabidopsis thaliana GN=ORP2A PE=2 SV=1
Bol028524G	sp|Q9SUW4|LPPB_ARATH	84.43	212	30	2	1	627	1	212	2e-66	210	sp|Q9SUW4|LPPB_ARATH Probable lipid phosphate phosphatase beta OS=Arabidopsis thaliana GN=LPPB PE=2 SV=1
Bol028525G	sp|Q7XJ98|KATAM_ARATH	35.98	264	154	6	4	795	291	539	5e-41	153	sp|Q7XJ98|KATAM_ARATH Xyloglucan galactosyltransferase KATAMARI1 OS=Arabidopsis thaliana GN=KAM1 PE=1 SV=1
Bol028526G	sp|Q9SUW0|TPPG_ARATH	90.4	375	35	1	1	1122	1	375	0	702	sp|Q9SUW0|TPPG_ARATH Probable trehalose-phosphate phosphatase G OS=Arabidopsis thaliana GN=TPPG PE=2 SV=1
Bol028529G	sp|P33080|AX10A_SOYBN	43.53	85	44	2	169	420	4	85	1e-12	65.1	sp|P33080|AX10A_SOYBN Auxin-induced protein X10A OS=Glycine max PE=2 SV=1
Bol028533G	sp|Q93YR3|F10AL_ARATH	87.59	282	26	1	1	819	1	282	6e-116	352	sp|Q93YR3|F10AL_ARATH FAM10 family protein At4g22670 OS=Arabidopsis thaliana GN=At4g22670 PE=1 SV=1
Bol028533G	sp|Q93YR3|F10AL_ARATH	98.21	56	1	0	979	1146	384	439	3e-28	118	sp|Q93YR3|F10AL_ARATH FAM10 family protein At4g22670 OS=Arabidopsis thaliana GN=At4g22670 PE=1 SV=1
Bol028534G	sp|Q50EX6|ODO1_PETHY	88.51	87	10	0	1	261	1	87	3e-50	170	sp|Q50EX6|ODO1_PETHY Protein ODORANT1 OS=Petunia hybrida GN=ODO1 PE=2 SV=1
Bol028535G	sp|Q42798|C93A1_SOYBN	36.94	471	280	9	178	1551	38	504	3e-100	318	sp|Q42798|C93A1_SOYBN 3,9-dihydroxypterocarpan 6A-monooxygenase OS=Glycine max GN=CYP93A1 PE=1 SV=1
Bol028536G	sp|Q55GU1|OSGEP_DICDI	72.22	180	50	0	19	558	5	184	1e-95	288	sp|Q55GU1|OSGEP_DICDI Probable tRNA N6-adenosine threonylcarbamoyltransferase OS=Dictyostelium discoideum GN=osgep PE=3 SV=1
Bol028537G	sp|Q9LYX1|LRK82_ARATH	35.15	239	128	6	1	666	416	644	6e-39	147	sp|Q9LYX1|LRK82_ARATH L-type lectin-domain containing receptor kinase VIII.2 OS=Arabidopsis thaliana GN=LECRK82 PE=2 SV=1
Bol028538G	sp|Q9FNM2|JAL45_ARATH	46.82	487	126	10	19	1401	17	396	1e-110	340	sp|Q9FNM2|JAL45_ARATH Jacalin-related lectin 45 OS=Arabidopsis thaliana GN=JAL45 PE=3 SV=1
Bol028539G	sp|Q9FNM2|JAL45_ARATH	36.56	279	124	6	49	846	158	396	5e-32	127	sp|Q9FNM2|JAL45_ARATH Jacalin-related lectin 45 OS=Arabidopsis thaliana GN=JAL45 PE=3 SV=1
Bol028539G	sp|Q9FNM2|JAL45_ARATH	28.08	292	142	8	1	795	1	251	6e-16	80.5	sp|Q9FNM2|JAL45_ARATH Jacalin-related lectin 45 OS=Arabidopsis thaliana GN=JAL45 PE=3 SV=1
Bol028540G	sp|P04146|COPIA_DROME	38.12	223	129	5	94	741	1182	1402	1e-46	172	sp|P04146|COPIA_DROME Copia protein OS=Drosophila melanogaster GN=GIP PE=1 SV=3
Bol028542G	sp|Q93W22|RL103_ARATH	94.17	120	7	0	1	360	102	221	4e-77	234	sp|Q93W22|RL103_ARATH 60S ribosomal protein L10-3 OS=Arabidopsis thaliana GN=RPL10C PE=2 SV=1
Bol028544G	sp|Q15751|HERC1_HUMAN	33.86	381	220	11	721	1848	3998	4351	1e-45	184	sp|Q15751|HERC1_HUMAN Probable E3 ubiquitin-protein ligase HERC1 OS=Homo sapiens GN=HERC1 PE=1 SV=2
Bol028544G	sp|Q15751|HERC1_HUMAN	29.59	392	230	10	721	1860	373	730	3e-33	144	sp|Q15751|HERC1_HUMAN Probable E3 ubiquitin-protein ligase HERC1 OS=Homo sapiens GN=HERC1 PE=1 SV=2
Bol028544G	sp|Q15751|HERC1_HUMAN	31.13	318	191	10	1003	1926	4030	4329	6e-31	136	sp|Q15751|HERC1_HUMAN Probable E3 ubiquitin-protein ligase HERC1 OS=Homo sapiens GN=HERC1 PE=1 SV=2
Bol028544G	sp|Q15751|HERC1_HUMAN	30.66	274	171	8	1054	1869	3998	4254	8e-27	123	sp|Q15751|HERC1_HUMAN Probable E3 ubiquitin-protein ligase HERC1 OS=Homo sapiens GN=HERC1 PE=1 SV=2
Bol028544G	sp|Q15751|HERC1_HUMAN	29.45	326	183	6	706	1563	4042	4360	2e-22	108	sp|Q15751|HERC1_HUMAN Probable E3 ubiquitin-protein ligase HERC1 OS=Homo sapiens GN=HERC1 PE=1 SV=2
Bol028544G	sp|Q15751|HERC1_HUMAN	25.25	297	201	8	1039	1920	368	646	2e-20	102	sp|Q15751|HERC1_HUMAN Probable E3 ubiquitin-protein ligase HERC1 OS=Homo sapiens GN=HERC1 PE=1 SV=2
Bol028545G	sp|Q9S784|HA22C_ARATH	87.32	142	18	0	1	426	1	142	1e-76	232	sp|Q9S784|HA22C_ARATH HVA22-like protein c OS=Arabidopsis thaliana GN=HVA22C PE=2 SV=1
Bol028546G	sp|Q9C9L2|TCP15_ARATH	80.23	258	36	4	1	729	68	325	8e-99	298	sp|Q9C9L2|TCP15_ARATH Transcription factor TCP15 OS=Arabidopsis thaliana GN=TCP15 PE=2 SV=1
Bol028547G	sp|Q9C9L2|TCP15_ARATH	100	42	0	0	169	294	49	90	1e-21	90.9	sp|Q9C9L2|TCP15_ARATH Transcription factor TCP15 OS=Arabidopsis thaliana GN=TCP15 PE=2 SV=1
Bol028551G	sp|Q8RY18|Y5436_ARATH	29.46	129	85	3	430	810	70	194	1e-08	59.3	sp|Q8RY18|Y5436_ARATH MATH domain-containing protein At5g43560 OS=Arabidopsis thaliana GN=At5g43560 PE=1 SV=1
Bol028552G	sp|Q9LZD3|E70A1_ARATH	33.74	326	161	6	4	819	306	630	1e-47	173	sp|Q9LZD3|E70A1_ARATH Exocyst complex component EXO70A1 OS=Arabidopsis thaliana GN=EXO70A1 PE=1 SV=1
Bol028555G	sp|Q8VYI1|SBH1_ARATH	91.47	258	22	0	1	774	3	260	5e-163	459	sp|Q8VYI1|SBH1_ARATH Sphinganine C(4)-monooxygenase 1 OS=Arabidopsis thaliana GN=SBH1 PE=1 SV=1
Bol028556G	sp|Q9FE65|RL342_ARATH	95.79	95	4	0	1	285	1	95	8e-60	186	sp|Q9FE65|RL342_ARATH 60S ribosomal protein L34-2 OS=Arabidopsis thaliana GN=RPL34B PE=3 SV=1
Bol028558G	sp|Q9SEZ1|ZHD11_ARATH	83.1	213	28	4	1	636	27	232	2e-108	319	sp|Q9SEZ1|ZHD11_ARATH Zinc-finger homeodomain protein 11 OS=Arabidopsis thaliana GN=ZHD11 PE=1 SV=1
Bol028559G	sp|Q6IWA9|CLE45_ARATH	64.66	116	41	0	4	351	9	124	2e-48	157	sp|Q6IWA9|CLE45_ARATH CLAVATA3/ESR (CLE)-related protein 45 OS=Arabidopsis thaliana GN=CLE45 PE=2 SV=1
Bol028560G	sp|Q9SAK5|APL_ARATH	53.7	162	58	4	46	525	26	172	2e-46	166	sp|Q9SAK5|APL_ARATH Myb family transcription factor APL OS=Arabidopsis thaliana GN=APL PE=2 SV=2
Bol028561G	sp|Q9LVW7|CARA_ARATH	90.65	428	33	2	7	1272	4	430	0	803	sp|Q9LVW7|CARA_ARATH Carbamoyl-phosphate synthase small chain, chloroplastic OS=Arabidopsis thaliana GN=CARA PE=1 SV=1
Bol028562G	sp|P82732|DF184_ARATH	67.24	58	19	0	58	231	19	76	3e-21	84.7	sp|P82732|DF184_ARATH Putative defensin-like protein 184 OS=Arabidopsis thaliana GN=LCR18 PE=3 SV=1
Bol028564G	sp|Q9ZNT1|NB5R1_ARATH	80.49	82	14	1	115	354	172	253	6e-41	143	sp|Q9ZNT1|NB5R1_ARATH NADH--cytochrome b5 reductase 1 OS=Arabidopsis thaliana GN=CBR1 PE=1 SV=1
Bol028567G	sp|Q9C554|EXPA1_ARATH	92	250	19	1	1	747	1	250	2e-154	436	sp|Q9C554|EXPA1_ARATH Expansin-A1 OS=Arabidopsis thaliana GN=EXPA1 PE=2 SV=1
Bol028570G	sp|Q9C554|EXPA1_ARATH	92	250	19	1	1	747	1	250	2e-154	436	sp|Q9C554|EXPA1_ARATH Expansin-A1 OS=Arabidopsis thaliana GN=EXPA1 PE=2 SV=1
Bol028571G	sp|Q9SEL5|VTI12_ARATH	85.59	222	32	0	1	666	1	222	3e-115	335	sp|Q9SEL5|VTI12_ARATH Vesicle transport v-SNARE 12 OS=Arabidopsis thaliana GN=VTI12 PE=1 SV=3
Bol028572G	sp|Q9C793|AGO7_ARATH	89.94	845	84	1	1	2535	147	990	0	1555	sp|Q9C793|AGO7_ARATH Protein argonaute 7 OS=Arabidopsis thaliana GN=AGO7 PE=2 SV=1
Bol028573G	sp|Q9C533|ZDHC1_ARATH	84.05	602	73	8	1	1755	1	596	0	793	sp|Q9C533|ZDHC1_ARATH Probable protein S-acyltransferase 22 OS=Arabidopsis thaliana GN=PAT22 PE=2 SV=2
Bol028575G	sp|F4I241|BUB33_ARATH	80.2	303	60	0	1	909	1	303	2e-178	503	sp|F4I241|BUB33_ARATH Mitotic checkpoint protein BUB3.3 OS=Arabidopsis thaliana GN=BUB3.3 PE=2 SV=1
Bol028576G	sp|Q9C4Z7|MINE1_ARATH	83.63	226	29	5	10	666	5	229	7e-130	372	sp|Q9C4Z7|MINE1_ARATH Cell division topological specificity factor homolog, chloroplastic OS=Arabidopsis thaliana GN=MINE1 PE=1 SV=1
Bol028577G	sp|Q03441|RMD1_YEAST	24.39	164	116	2	685	1176	267	422	8e-09	60.8	sp|Q03441|RMD1_YEAST Sporulation protein RMD1 OS=Saccharomyces cerevisiae (strain ATCC 204508 / S288c) GN=RMD1 PE=1 SV=1
Bol028579G	sp|A7T167|GDAP2_NEMVE	35.14	481	276	8	712	2136	37	487	8e-88	291	sp|A7T167|GDAP2_NEMVE Protein GDAP2 homolog OS=Nematostella vectensis GN=gdap2 PE=3 SV=1
Bol028581G	sp|Q9C983|WRK57_ARATH	57.62	302	59	7	1	747	1	286	1e-70	224	sp|Q9C983|WRK57_ARATH Probable WRKY transcription factor 57 OS=Arabidopsis thaliana GN=WRKY57 PE=2 SV=1
Bol028582G	sp|Q93V72|PDCB4_ARATH	88.76	89	10	0	1	267	1	89	3e-51	171	sp|Q93V72|PDCB4_ARATH PLASMODESMATA CALLOSE-BINDING PROTEIN 4 OS=Arabidopsis thaliana GN=PDCB4 PE=1 SV=1
Bol028582G	sp|Q93V72|PDCB4_ARATH	68.42	38	12	0	514	627	185	222	1e-08	56.6	sp|Q93V72|PDCB4_ARATH PLASMODESMATA CALLOSE-BINDING PROTEIN 4 OS=Arabidopsis thaliana GN=PDCB4 PE=1 SV=1
Bol028583G	sp|P0C7R4|PP110_ARATH	85.44	632	84	4	97	1974	29	658	0	1015	sp|P0C7R4|PP110_ARATH Pentatricopeptide repeat-containing protein At1g69290 OS=Arabidopsis thaliana GN=At1g69290 PE=2 SV=1
Bol028585G	sp|Q9ZRF9|RPK1_ARATH	80.35	514	73	5	79	1545	30	540	0	742	sp|Q9ZRF9|RPK1_ARATH Probable LRR receptor-like serine/threonine-protein kinase RPK1 OS=Arabidopsis thaliana GN=RPK1 PE=1 SV=1
Bol028586G	sp|Q3ECP0|TFB1A_ARATH	87.26	581	58	2	16	1713	10	589	0	1003	sp|Q3ECP0|TFB1A_ARATH Probable RNA polymerase II transcription factor B subunit 1-1 OS=Arabidopsis thaliana GN=TFB1-1 PE=2 SV=1
Bol028587G	sp|O94260|G3BP_SCHPO	35.25	122	75	3	34	390	17	137	4e-12	71.6	sp|O94260|G3BP_SCHPO Putative G3BP-like protein OS=Schizosaccharomyces pombe (strain 972 / ATCC 24843) GN=nxt3 PE=1 SV=1
Bol028588G	sp|F4I0K9|MES15_ARATH	79.91	463	63	6	1	1356	1	444	0	618	sp|F4I0K9|MES15_ARATH Putative methylesterase 15, chloroplastic OS=Arabidopsis thaliana GN=MES15 PE=2 SV=1
Bol028589G	sp|B3H4F1|SP1L1_ARATH	72.81	114	27	2	1	333	1	113	2e-48	156	sp|B3H4F1|SP1L1_ARATH Protein SPIRAL1-like 1 OS=Arabidopsis thaliana GN=SP1L1 PE=2 SV=1
Bol028590G	sp|Q86IX1|DST1_DICDI	56.81	301	121	5	592	1494	9	300	6e-106	348	sp|Q86IX1|DST1_DICDI Serine/threonine-protein kinase dst1 OS=Dictyostelium discoideum GN=dst1 PE=3 SV=1
Bol028591G	sp|Q04ZJ3|RIMP_LEPBL	33.7	92	52	3	433	696	20	106	1e-07	53.9	sp|Q04ZJ3|RIMP_LEPBL Ribosome maturation factor RimP OS=Leptospira borgpetersenii serovar Hardjo-bovis (strain L550) GN=rimP PE=3 SV=1
Bol028593G	sp|Q9SUR9|SGT1A_ARATH	68.18	44	14	0	1	132	212	255	1e-11	62.8	sp|Q9SUR9|SGT1A_ARATH Protein SGT1 homolog A OS=Arabidopsis thaliana GN=SGT1A PE=1 SV=1
Bol028594G	sp|Q94JW8|SPL6_ARATH	57.01	421	100	14	1	1074	1	403	4e-125	372	sp|Q94JW8|SPL6_ARATH Squamosa promoter-binding-like protein 6 OS=Arabidopsis thaliana GN=SPL6 PE=2 SV=2
Bol028600G	sp|Q9FDW1|MYB44_ARATH	48.51	101	44	1	202	480	6	106	4e-26	108	sp|Q9FDW1|MYB44_ARATH Transcription factor MYB44 OS=Arabidopsis thaliana GN=MYB44 PE=2 SV=1
Bol028601G	sp|Q9FYJ1|FB24_ARATH	38.06	310	132	13	4	882	6	272	1e-44	161	sp|Q9FYJ1|FB24_ARATH Putative F-box protein At1g31000 OS=Arabidopsis thaliana GN=At1g31000 PE=4 SV=1
Bol028602G	sp|Q9LFW0|FB257_ARATH	36.47	351	185	12	28	1017	28	361	8e-46	167	sp|Q9LFW0|FB257_ARATH Putative F-box protein At5g15660 OS=Arabidopsis thaliana GN=At5g15660 PE=4 SV=1
Bol028603G	sp|Q9LFW0|FB257_ARATH	37.76	241	124	9	7	693	138	364	8e-37	139	sp|Q9LFW0|FB257_ARATH Putative F-box protein At5g15660 OS=Arabidopsis thaliana GN=At5g15660 PE=4 SV=1
Bol028604G	sp|Q9FYJ1|FB24_ARATH	31.87	182	102	8	40	534	189	365	1e-15	77.4	sp|Q9FYJ1|FB24_ARATH Putative F-box protein At1g31000 OS=Arabidopsis thaliana GN=At1g31000 PE=4 SV=1
Bol028605G	sp|Q88C93|ALGC_PSEPK	32.18	317	185	7	196	1095	50	353	1e-29	124	sp|Q88C93|ALGC_PSEPK Phosphomannomutase/phosphoglucomutase OS=Pseudomonas putida (strain KT2440) GN=algC PE=3 SV=1
Bol028606G	sp|Q9LF50|MEX1_ARATH	66.3	270	56	6	133	885	162	415	2e-105	320	sp|Q9LF50|MEX1_ARATH Maltose excess protein 1, chloroplastic OS=Arabidopsis thaliana GN=MEX1 PE=2 SV=2
Bol028607G	sp|O50008|METE1_ARATH	97.09	103	3	0	1	309	663	765	4e-62	210	sp|O50008|METE1_ARATH 5-methyltetrahydropteroyltriglutamate--homocysteine methyltransferase 1 OS=Arabidopsis thaliana GN=MS1 PE=1 SV=1
Bol028609G	sp|Q15435|PP1R7_HUMAN	43.75	112	62	1	25	357	198	309	1e-22	95.5	sp|Q15435|PP1R7_HUMAN Protein phosphatase 1 regulatory subunit 7 OS=Homo sapiens GN=PPP1R7 PE=1 SV=1
Bol028609G	sp|Q15435|PP1R7_HUMAN	36.04	111	70	1	43	372	160	270	2e-14	72.8	sp|Q15435|PP1R7_HUMAN Protein phosphatase 1 regulatory subunit 7 OS=Homo sapiens GN=PPP1R7 PE=1 SV=1
Bol028609G	sp|Q15435|PP1R7_HUMAN	32.43	111	74	1	43	372	94	204	1e-06	50.1	sp|Q15435|PP1R7_HUMAN Protein phosphatase 1 regulatory subunit 7 OS=Homo sapiens GN=PPP1R7 PE=1 SV=1
Bol028610G	sp|Q9FKP2|CCX2_ARATH	84.82	224	31	1	64	726	336	559	4e-105	322	sp|Q9FKP2|CCX2_ARATH Cation/calcium exchanger 2 OS=Arabidopsis thaliana GN=CCX2 PE=3 SV=1
Bol028612G	sp|Q43729|PER57_ARATH	78.89	289	27	1	64	828	25	313	9e-159	451	sp|Q43729|PER57_ARATH Peroxidase 57 OS=Arabidopsis thaliana GN=PER57 PE=1 SV=1
Bol028614G	sp|Q8GY25|WOX12_ARATH	70.8	274	67	5	1	813	1	264	2e-91	278	sp|Q8GY25|WOX12_ARATH WUSCHEL-related homeobox 12 OS=Arabidopsis thaliana GN=WOX12 PE=2 SV=1
Bol028615G	sp|P0DI14|AP1_BRARP	94.67	75	4	0	79	303	172	246	4e-24	105	sp|P0DI14|AP1_BRARP Floral homeotic protein APETALA 1 OS=Brassica rapa subsp. pekinensis GN=AP1 PE=3 SV=1
Bol028615G	sp|P0DI14|AP1_BRARP	92.31	26	2	0	1	78	63	88	1e-06	53.5	sp|P0DI14|AP1_BRARP Floral homeotic protein APETALA 1 OS=Brassica rapa subsp. pekinensis GN=AP1 PE=3 SV=1
Bol028616G	sp|Q8R3N1|NOP14_MOUSE	29.4	432	291	5	1345	2622	424	847	9e-43	172	sp|Q8R3N1|NOP14_MOUSE Nucleolar protein 14 OS=Mus musculus GN=Nop14 PE=1 SV=2
Bol028616G	sp|Q8R3N1|NOP14_MOUSE	39.32	117	70	1	106	453	30	146	3e-13	77.8	sp|Q8R3N1|NOP14_MOUSE Nucleolar protein 14 OS=Mus musculus GN=Nop14 PE=1 SV=2
Bol028620G	sp|Q8LJW3|ACR4_ARATH	95.58	452	19	1	1	1356	1	451	0	898	sp|Q8LJW3|ACR4_ARATH ACT domain-containing protein ACR4 OS=Arabidopsis thaliana GN=ACR4 PE=2 SV=1
Bol028622G	sp|Q9CAA4|BIM2_ARATH	75.71	317	59	5	1	915	1	311	1e-150	432	sp|Q9CAA4|BIM2_ARATH Transcription factor BIM2 OS=Arabidopsis thaliana GN=BIM2 PE=1 SV=1
Bol028623G	sp|Q9CAA5|PP109_ARATH	78.02	605	125	3	46	1836	15	619	0	894	sp|Q9CAA5|PP109_ARATH Pentatricopeptide repeat-containing protein At1g68980, mitochondrial OS=Arabidopsis thaliana GN=At1g68980 PE=2 SV=1
Bol028624G	sp|Q9ZPY7|XPO2_ARATH	42.72	206	101	5	1	579	769	970	4e-30	122	sp|Q9ZPY7|XPO2_ARATH Exportin-2 OS=Arabidopsis thaliana GN=CAS PE=2 SV=1
Bol028626G	sp|Q9CAA8|PP108_ARATH	77.55	98	22	0	1	294	91	188	2e-33	127	sp|Q9CAA8|PP108_ARATH Putative pentatricopeptide repeat-containing protein At1g68930 OS=Arabidopsis thaliana GN=PCMP-H22 PE=3 SV=1
Bol028627G	sp|Q9CAA9|BH049_ARATH	75.84	505	73	15	1	1425	1	486	0	678	sp|Q9CAA9|BH049_ARATH Transcription factor bHLH49 OS=Arabidopsis thaliana GN=BHLH49 PE=1 SV=1
Bol028628G	sp|A8MQR0|WIT2_ARATH	81.9	580	92	3	1	1740	1	567	0	808	sp|A8MQR0|WIT2_ARATH WPP domain-interacting tail-anchored protein 2 OS=Arabidopsis thaliana GN=WIT2 PE=1 SV=1
Bol028629G	sp|Q2V4D9|DF263_ARATH	71.28	94	22	1	1	267	1	94	2e-39	132	sp|Q2V4D9|DF263_ARATH Putative defensin-like protein 263 OS=Arabidopsis thaliana GN=At1g68907 PE=3 SV=1
Bol028630G	sp|Q15KI9|PHYLO_ARATH	83.98	1679	240	9	130	5118	44	1709	0	2827	sp|Q15KI9|PHYLO_ARATH Protein PHYLLO, chloroplastic OS=Arabidopsis thaliana GN=PHYLLO PE=2 SV=2
Bol028631G	sp|Q9FMC2|BZP43_ARATH	46.74	92	47	1	85	354	56	147	5e-07	48.9	sp|Q9FMC2|BZP43_ARATH Basic leucine zipper 43 OS=Arabidopsis thaliana GN=BZIP43 PE=1 SV=1
Bol028632G	sp|Q94F49|H2A5_ARATH	62.71	59	20	1	177	7	11	69	9e-15	69.3	sp|Q94F49|H2A5_ARATH Probable histone H2A.5 OS=Arabidopsis thaliana GN=At5g27670 PE=1 SV=1
Bol028633G	sp|Q500U8|TKPR1_ARATH	43.75	320	172	6	22	975	8	321	7e-76	242	sp|Q500U8|TKPR1_ARATH Tetraketide alpha-pyrone reductase 1 OS=Arabidopsis thaliana GN=TKPR1 PE=2 SV=1
Bol028636G	sp|Q96519|PER11_ARATH	90.75	335	31	0	1	1005	2	336	0	637	sp|Q96519|PER11_ARATH Peroxidase 11 OS=Arabidopsis thaliana GN=PER11 PE=1 SV=1
Bol028637G	sp|P82280|RAV2_ARATH	76.19	357	66	7	1	1029	1	352	1e-180	511	sp|P82280|RAV2_ARATH AP2/ERF and B3 domain-containing transcription repressor RAV2 OS=Arabidopsis thaliana GN=RAV2 PE=2 SV=1
Bol028640G	sp|Q9S7Y1|BH030_ARATH	90.16	254	25	0	13	774	105	358	6e-137	397	sp|Q9S7Y1|BH030_ARATH Transcription factor bHLH30 OS=Arabidopsis thaliana GN=BHLH30 PE=1 SV=1
Bol028641G	sp|A0AQW4|TCP12_ARATH	67.12	365	84	9	1	1014	1	356	4e-121	360	sp|A0AQW4|TCP12_ARATH Transcription factor TCP12 OS=Arabidopsis thaliana GN=TCP12 PE=2 SV=1
Bol028643G	sp|Q29PU4|CLE12_ARATH	70.8	113	29	1	1	339	10	118	6e-35	122	sp|Q29PU4|CLE12_ARATH CLAVATA3/ESR (CLE)-related protein 12 OS=Arabidopsis thaliana GN=CLE12 PE=2 SV=1
Bol028644G	sp|Q7Z624|CMKMT_HUMAN	34.25	146	63	6	40	390	16	157	2e-10	60.8	sp|Q7Z624|CMKMT_HUMAN Calmodulin-lysine N-methyltransferase OS=Homo sapiens GN=CAMKMT PE=1 SV=2
Bol028645G	sp|Q9FLH0|NMCP_ARATH	29.67	610	394	11	1	1743	1	604	7e-30	131	sp|Q9FLH0|NMCP_ARATH Putative nuclear matrix constituent protein 1-like protein OS=Arabidopsis thaliana GN=At5g65770 PE=2 SV=1
Bol028646G	sp|Q9CA40|NUDT1_ARATH	82.27	141	25	0	7	429	2	142	1e-77	233	sp|Q9CA40|NUDT1_ARATH Nudix hydrolase 1 OS=Arabidopsis thaliana GN=NUDT1 PE=1 SV=1
Bol028648G	sp|Q93ZF5|PHO11_ARATH	88.09	789	70	2	1	2310	1	784	0	1366	sp|Q93ZF5|PHO11_ARATH Phosphate transporter PHO1 homolog 1 OS=Arabidopsis thaliana GN=PHO1-H1 PE=2 SV=1
Bol028649G	sp|Q5SXM8|DNLZ_HUMAN	30.3	99	60	2	250	540	38	129	9e-10	58.2	sp|Q5SXM8|DNLZ_HUMAN DNL-type zinc finger protein OS=Homo sapiens GN=DNLZ PE=1 SV=1
Bol028650G	sp|Q9S7I0|TADA_ARATH	95.38	195	8	1	1	585	1114	1307	3e-99	318	sp|Q9S7I0|TADA_ARATH tRNA(adenine(34)) deaminase, chloroplastic OS=Arabidopsis thaliana GN=TADA PE=1 SV=1
Bol028651G	sp|Q700D9|MYBF_ARATH	59.18	49	20	0	676	822	28	76	6e-10	62.8	sp|Q700D9|MYBF_ARATH Putative Myb family transcription factor At1g14600 OS=Arabidopsis thaliana GN=At1g14600 PE=2 SV=2
Bol028652G	sp|Q31QE7|CLPS_SYNE7	55	80	36	0	166	405	15	94	4e-25	97.4	sp|Q31QE7|CLPS_SYNE7 ATP-dependent Clp protease adapter protein ClpS OS=Synechococcus elongatus (strain PCC 7942) GN=clpS PE=3 SV=1
Bol028653G	sp|Q05728|PUR5_ARATH	75	128	10	2	100	417	103	230	1e-52	177	sp|Q05728|PUR5_ARATH Phosphoribosylformylglycinamidine cyclo-ligase, chloroplastic OS=Arabidopsis thaliana GN=PUR5 PE=1 SV=2
Bol028654G	sp|Q9SX25|CXE6_ARATH	76.49	319	64	4	61	999	21	334	4e-170	484	sp|Q9SX25|CXE6_ARATH Probable carboxylesterase 6 OS=Arabidopsis thaliana GN=CXE6 PE=2 SV=1
Bol028657G	sp|Q9SX22|RRP31_ARATH	88.42	95	11	0	31	315	72	166	9e-58	182	sp|Q9SX22|RRP31_ARATH 30S ribosomal protein 3-1, chloroplastic OS=Arabidopsis thaliana GN=At1g68590 PE=2 SV=1
Bol028660G	sp|Q9SX20|PTR18_ARATH	91.57	581	49	0	43	1785	15	595	0	1069	sp|Q9SX20|PTR18_ARATH Protein NRT1/ PTR FAMILY 3.1 OS=Arabidopsis thaliana GN=NPF3.1 PE=2 SV=1
Bol028661G	sp|Q9S7Y7|XYL1_ARATH	89.28	905	87	2	58	2772	21	915	0	1701	sp|Q9S7Y7|XYL1_ARATH Alpha-xylosidase 1 OS=Arabidopsis thaliana GN=XYL1 PE=1 SV=1
Bol028662G	sp|Q9CA27|EF118_ARATH	53.07	228	73	7	340	972	113	323	1e-39	147	sp|Q9CA27|EF118_ARATH Ethylene-responsive transcription factor ERF118 OS=Arabidopsis thaliana GN=ERF118 PE=2 SV=1
Bol028663G	sp|Q9XF43|KCS6_ARATH	87.88	132	16	0	1	396	1	132	3e-77	243	sp|Q9XF43|KCS6_ARATH 3-ketoacyl-CoA synthase 6 OS=Arabidopsis thaliana GN=CUT1 PE=1 SV=1
Bol028665G	sp|Q8LG76|COL6_ARATH	72.13	409	103	6	1	1203	1	406	0	569	sp|Q8LG76|COL6_ARATH Zinc finger protein CONSTANS-LIKE 6 OS=Arabidopsis thaliana GN=COL6 PE=2 SV=2
Bol028669G	sp|Q6S591|JAG_ARATH	77.47	253	46	4	1	729	2	253	3e-108	319	sp|Q6S591|JAG_ARATH Zinc finger protein JAGGED OS=Arabidopsis thaliana GN=JAG PE=2 SV=1
BONG003410.1G	sp|Q8RWD9|ACBP5_ARATH	74	50	13	0	556	705	547	596	6e-15	77.8	sp|Q8RWD9|ACBP5_ARATH Acyl-CoA-binding domain-containing protein 5 OS=Arabidopsis thaliana GN=ACBP5 PE=1 SV=1
BONG003420.1G	sp|Q9SUI0|RC24_ARATH	81.94	72	13	0	1	216	1	72	2e-22	87.4	sp|Q9SUI0|RC24_ARATH UPF0057 membrane protein At4g30660 OS=Arabidopsis thaliana GN=At4g30660 PE=2 SV=1
BONG003490.1G	sp|Q9M841|PEX12_ARATH	69.18	146	40	1	1	423	60	205	2e-55	184	sp|Q9M841|PEX12_ARATH Peroxisome biogenesis protein 12 OS=Arabidopsis thaliana GN=PEX12 PE=1 SV=2
Bol028120G	sp|P63155|CRNL1_RAT	66.18	68	23	0	10	213	447	514	3e-22	94	sp|P63155|CRNL1_RAT Crooked neck-like protein 1 OS=Rattus norvegicus GN=Crnkl1 PE=2 SV=1
Bol028121G	sp|Q9SJ40|VPS11_ARATH	91.33	934	76	1	1	2802	1	929	0	1726	sp|Q9SJ40|VPS11_ARATH Vacuolar protein-sorting-associated protein 11 homolog OS=Arabidopsis thaliana GN=VPS11 PE=1 SV=1
Bol028122G	sp|P14381|YTX2_XENLA	29.7	165	113	2	1	495	460	621	1e-16	82	sp|P14381|YTX2_XENLA Transposon TX1 uncharacterized 149 kDa protein OS=Xenopus laevis PE=3 SV=1
Bol028123G	sp|Q84WS8|U1125_ARATH	88.41	69	8	0	31	237	5	73	4e-32	115	sp|Q84WS8|U1125_ARATH U11/U12 small nuclear ribonucleoprotein 25 kDa protein OS=Arabidopsis thaliana GN=SNRNP25 PE=2 SV=1
Bol028124G	sp|Q8LDQ4|TAP46_ARATH	56.1	41	18	0	103	225	254	294	5e-07	49.7	sp|Q8LDQ4|TAP46_ARATH PP2A regulatory subunit TAP46 OS=Arabidopsis thaliana GN=TAP46 PE=1 SV=2
Bol028126G	sp|F4IGA5|NU133_ARATH	66.15	65	10	3	1	174	1	60	2e-15	74.3	sp|F4IGA5|NU133_ARATH Nuclear pore complex protein NUP133 OS=Arabidopsis thaliana GN=NUP133 PE=1 SV=1
Bol028127G	sp|F4IGA5|NU133_ARATH	84.65	241	35	2	1	720	380	619	2e-114	362	sp|F4IGA5|NU133_ARATH Nuclear pore complex protein NUP133 OS=Arabidopsis thaliana GN=NUP133 PE=1 SV=1
Bol028128G	sp|F4IGA5|NU133_ARATH	87.39	119	15	0	1	357	700	818	3e-67	224	sp|F4IGA5|NU133_ARATH Nuclear pore complex protein NUP133 OS=Arabidopsis thaliana GN=NUP133 PE=1 SV=1
Bol028129G	sp|F4IGA5|NU133_ARATH	76.76	241	26	1	1	633	958	1198	2e-113	358	sp|F4IGA5|NU133_ARATH Nuclear pore complex protein NUP133 OS=Arabidopsis thaliana GN=NUP133 PE=1 SV=1
BONG003500.1G	sp|O82380|PP175_ARATH	37.61	702	367	7	76	1974	39	738	4e-149	457	sp|O82380|PP175_ARATH Pentatricopeptide repeat-containing protein At2g29760, chloroplastic OS=Arabidopsis thaliana GN=PCMP-H33 PE=2 SV=1
Bol028130G	sp|A4K526|TM256_BUFGR	40.74	108	62	1	61	378	5	112	2e-20	85.5	sp|A4K526|TM256_BUFGR Transmembrane protein 256 homolog OS=Bufo gargarizans PE=3 SV=1
Bol028131G	sp|Q9S7H5|SCL21_ARATH	88.4	405	47	0	1	1215	9	413	0	754	sp|Q9S7H5|SCL21_ARATH Scarecrow-like protein 21 OS=Arabidopsis thaliana GN=SCL21 PE=1 SV=1
Bol028133G	sp|Q9SIN2|TBL39_ARATH	45.86	181	24	4	136	456	186	366	4e-42	149	sp|Q9SIN2|TBL39_ARATH Protein trichome birefringence-like 39 OS=Arabidopsis thaliana GN=TBL39 PE=2 SV=1
Bol028136G	sp|F4IF99|LPXB_ARATH	82.86	461	67	5	1	1353	2	460	0	731	sp|F4IF99|LPXB_ARATH Probable lipid-A-disaccharide synthase, mitochondrial OS=Arabidopsis thaliana GN=LPXB PE=2 SV=1
Bol028137G	sp|Q84JU4|IBR5_ARATH	63.98	261	56	6	1	681	1	257	4e-101	301	sp|Q84JU4|IBR5_ARATH Protein-tyrosine-phosphatase IBR5 OS=Arabidopsis thaliana GN=IBR5 PE=1 SV=1
Bol028138G	sp|P56331|IF1A_ONOVI	85.52	145	21	0	1	435	1	145	6e-69	211	sp|P56331|IF1A_ONOVI Eukaryotic translation initiation factor 1A OS=Onobrychis viciifolia PE=2 SV=2
Bol028141G	sp|Q8GYN5|RIN4_ARATH	58.82	34	14	0	151	252	138	171	2e-06	48.1	sp|Q8GYN5|RIN4_ARATH RPM1-interacting protein 4 OS=Arabidopsis thaliana GN=RIN4 PE=1 SV=1
Bol028142G	sp|P49572|TRPC_ARATH	78.33	60	13	0	40	219	148	207	1e-25	101	sp|P49572|TRPC_ARATH Indole-3-glycerol phosphate synthase, chloroplastic OS=Arabidopsis thaliana GN=At2g04400 PE=2 SV=2
Bol028143G	sp|P49572|TRPC_ARATH	69.64	112	29	2	1	321	1	112	1e-38	139	sp|P49572|TRPC_ARATH Indole-3-glycerol phosphate synthase, chloroplastic OS=Arabidopsis thaliana GN=At2g04400 PE=2 SV=2
Bol028148G	sp|F4IV66|RNE_ARATH	83.59	987	132	6	46	2961	30	1001	0	1519	sp|F4IV66|RNE_ARATH Ribonuclease E/G-like protein, chloroplastic OS=Arabidopsis thaliana GN=RNE PE=1 SV=1
Bol028149G	sp|Q9SI09|XERIC_ARATH	78.53	163	31	2	1	480	1	162	2e-79	239	sp|Q9SI09|XERIC_ARATH Probable E3 ubiquitin-protein ligase XERICO OS=Arabidopsis thaliana GN=XERICO PE=1 SV=1
Bol028152G	sp|Q9SF47|PAH1_ARATH	90.36	166	16	0	22	519	688	853	6e-102	319	sp|Q9SF47|PAH1_ARATH Phosphatidate phosphatase PAH1 OS=Arabidopsis thaliana GN=PAH1 PE=1 SV=1
Bol028154G	sp|Q9M462|GLGS_BRANA	99.04	520	5	0	1	1560	1	520	0	1029	sp|Q9M462|GLGS_BRANA Glucose-1-phosphate adenylyltransferase small subunit, chloroplastic OS=Brassica napus GN=AGPS1 PE=2 SV=1
Bol028155G	sp|Q9SAK5|APL_ARATH	53.85	78	28	1	199	432	27	96	7e-18	88.6	sp|Q9SAK5|APL_ARATH Myb family transcription factor APL OS=Arabidopsis thaliana GN=APL PE=2 SV=2
Bol028158G	sp|Q8RWF5|MATE9_ARATH	84.68	483	74	0	1	1449	1	483	0	811	sp|Q8RWF5|MATE9_ARATH MATE efflux family protein 9 OS=Arabidopsis thaliana GN=DTXL5 PE=2 SV=1
Bol028159G	sp|Q9SIA5|DTX1_ARATH	84.03	476	76	0	1	1428	1	476	0	801	sp|Q9SIA5|DTX1_ARATH MATE efflux family protein DTX1 OS=Arabidopsis thaliana GN=DTX1 PE=2 SV=1
Bol028161G	sp|Q8LBI1|RL51_ARATH	93.84	292	18	0	1	876	1	292	0	540	sp|Q8LBI1|RL51_ARATH 60S ribosomal protein L5-1 OS=Arabidopsis thaliana GN=ATL5 PE=2 SV=2
Bol028162G	sp|P19672|YQXC_BACSU	42.86	245	131	2	169	885	3	244	2e-57	192	sp|P19672|YQXC_BACSU Putative rRNA methyltransferase YqxC OS=Bacillus subtilis (strain 168) GN=yqxC PE=3 SV=3
Bol028163G	sp|Q67XL4|Y3544_ARATH	74.34	452	95	8	7	1332	4	444	1e-165	481	sp|Q67XL4|Y3544_ARATH Uncharacterized CRM domain-containing protein At3g25440, chloroplastic OS=Arabidopsis thaliana GN=At3g25440 PE=2 SV=1
Bol028164G	sp|Q8W4C3|PARNL_ARATH	86.57	618	75	2	19	1848	1	618	0	1047	sp|Q8W4C3|PARNL_ARATH Poly(A)-specific ribonuclease PARN-like OS=Arabidopsis thaliana GN=At3g25430 PE=2 SV=1
Bol028166G	sp|Q9LSV8|SCP21_ARATH	78.06	474	102	1	64	1479	21	494	0	788	sp|Q9LSV8|SCP21_ARATH Serine carboxypeptidase-like 21 OS=Arabidopsis thaliana GN=SCPL21 PE=2 SV=2
Bol028167G	sp|Q8RXE8|BASS3_ARATH	89.26	363	38	1	163	1251	70	431	0	570	sp|Q8RXE8|BASS3_ARATH Probable sodium/metabolite cotransporter BASS3, chloroplastic OS=Arabidopsis thaliana GN=BASS3 PE=2 SV=1
Bol028168G	sp|Q91VC0|DCTP1_RAT	53.85	91	42	0	61	333	40	130	2e-29	110	sp|Q91VC0|DCTP1_RAT dCTP pyrophosphatase 1 OS=Rattus norvegicus GN=Dctpp1 PE=2 SV=1
Bol028169G	sp|P04323|POL3_DROME	38	150	92	1	1	447	349	498	1e-31	125	sp|P04323|POL3_DROME Retrovirus-related Pol polyprotein from transposon 17.6 OS=Drosophila melanogaster GN=pol PE=3 SV=1
Bol028170G	sp|Q9LVP7|TPS16_ARATH	60.32	63	25	0	1	189	107	169	5e-17	78.6	sp|Q9LVP7|TPS16_ARATH Putative terpenoid synthase 16 OS=Arabidopsis thaliana GN=TPS16 PE=3 SV=1
Bol028171G	sp|Q9LSF1|OXI1_ARATH	79.95	419	76	4	4	1251	8	421	0	545	sp|Q9LSF1|OXI1_ARATH Serine/threonine-protein kinase OXI1 OS=Arabidopsis thaliana GN=OXI1 PE=1 SV=1
Bol028174G	sp|Q38931|FKB62_ARATH	89.36	47	5	0	1	141	494	540	5e-19	83.6	sp|Q38931|FKB62_ARATH Peptidyl-prolyl cis-trans isomerase FKBP62 OS=Arabidopsis thaliana GN=FKBP62 PE=1 SV=2
Bol028177G	sp|Q9LSF5|PP254_ARATH	88.66	291	32	1	1	873	90	379	0	534	sp|Q9LSF5|PP254_ARATH Pentatricopeptide repeat-containing protein At3g25210, mitochondrial OS=Arabidopsis thaliana GN=At3g25210 PE=2 SV=1
Bol028178G	sp|Q8GYL3|ULP1A_ARATH	23.33	180	117	5	13	549	325	484	2e-06	52	sp|Q8GYL3|ULP1A_ARATH Ubiquitin-like-specific protease 1A OS=Arabidopsis thaliana GN=ULP1A PE=2 SV=2
BONG003520.1G	sp|O65282|CH10C_ARATH	85.11	47	3	1	133	261	119	165	2e-18	80.9	sp|O65282|CH10C_ARATH 20 kDa chaperonin, chloroplastic OS=Arabidopsis thaliana GN=CPN21 PE=1 SV=2
Bol028183G	sp|Q611C8|ERD2_CAEBR	32	225	138	3	142	813	2	212	4e-29	115	sp|Q611C8|ERD2_CAEBR ER lumen protein-retaining receptor OS=Caenorhabditis briggsae GN=erd-2 PE=3 SV=1
Bol028185G	sp|O94260|G3BP_SCHPO	24.3	391	249	11	58	1164	11	376	1e-19	94.7	sp|O94260|G3BP_SCHPO Putative G3BP-like protein OS=Schizosaccharomyces pombe (strain 972 / ATCC 24843) GN=nxt3 PE=1 SV=1
Bol028186G	sp|Q9LSG3|GAUT8_ARATH	87.29	291	27	3	1	873	1	281	2e-149	444	sp|Q9LSG3|GAUT8_ARATH Galacturonosyltransferase 8 OS=Arabidopsis thaliana GN=GAUT8 PE=1 SV=1
Bol028186G	sp|Q9LSG3|GAUT8_ARATH	97.09	172	5	0	865	1380	388	559	2e-124	380	sp|Q9LSG3|GAUT8_ARATH Galacturonosyltransferase 8 OS=Arabidopsis thaliana GN=GAUT8 PE=1 SV=1
Bol028190G	sp|Q42561|FATA1_ARATH	86.83	281	26	5	1	825	1	276	1e-173	491	sp|Q42561|FATA1_ARATH Oleoyl-acyl carrier protein thioesterase 1, chloroplastic OS=Arabidopsis thaliana GN=FATA PE=1 SV=1
Bol028191G	sp|O74113|CDC45_SCHPO	27.86	639	387	13	25	1758	10	635	1e-61	220	sp|O74113|CDC45_SCHPO Cell division control protein 45 homolog OS=Schizosaccharomyces pombe (strain 972 / ATCC 24843) GN=sna41 PE=1 SV=1
Bol028192G	sp|Q8GYN5|RIN4_ARATH	74.02	204	45	6	10	606	3	203	8e-86	259	sp|Q8GYN5|RIN4_ARATH RPM1-interacting protein 4 OS=Arabidopsis thaliana GN=RIN4 PE=1 SV=1
Bol028196G	sp|O65458|BGL03_ARATH	55.28	492	165	7	1	1326	1	487	5e-177	513	sp|O65458|BGL03_ARATH Beta-glucosidase 3 OS=Arabidopsis thaliana GN=BGLU3 PE=3 SV=2
Bol028197G	sp|O65458|BGL03_ARATH	69.93	153	36	2	43	501	16	158	3e-67	227	sp|O65458|BGL03_ARATH Beta-glucosidase 3 OS=Arabidopsis thaliana GN=BGLU3 PE=3 SV=2
Bol028197G	sp|O65458|BGL03_ARATH	50.85	236	100	7	412	1095	257	484	2e-62	214	sp|O65458|BGL03_ARATH Beta-glucosidase 3 OS=Arabidopsis thaliana GN=BGLU3 PE=3 SV=2
Bol028198G	sp|Q8VWI1|ERD2B_ARATH	95.81	215	9	0	1	645	1	215	3e-123	355	sp|Q8VWI1|ERD2B_ARATH ER lumen protein-retaining receptor B OS=Arabidopsis thaliana GN=ERD2B PE=1 SV=1
Bol028201G	sp|Q8CHI8|EP400_MOUSE	36.24	149	68	8	1540	1926	757	898	4e-10	69.7	sp|Q8CHI8|EP400_MOUSE E1A-binding protein p400 OS=Mus musculus GN=Ep400 PE=1 SV=3
Bol028202G	sp|Q9LJG8|ASIL2_ARATH	26.05	119	78	3	133	459	61	179	1e-07	56.6	sp|Q9LJG8|ASIL2_ARATH Trihelix transcription factor ASIL2 OS=Arabidopsis thaliana GN=ASIL2 PE=2 SV=1
Bol028203G	sp|Q6ICX6|FB329_ARATH	44	150	58	7	88	471	229	374	3e-19	87.4	sp|Q6ICX6|FB329_ARATH F-box protein At3g57580 OS=Arabidopsis thaliana GN=At3g57580 PE=2 SV=1
Bol028204G	sp|F4J7S8|SFH9_ARATH	72	250	64	2	388	1128	332	578	1e-99	313	sp|F4J7S8|SFH9_ARATH Phosphatidylinositol/phosphatidylcholine transfer protein SFH9 OS=Arabidopsis thaliana GN=SFH9 PE=2 SV=1
Bol028204G	sp|F4J7S8|SFH9_ARATH	78.05	123	25	2	1	369	1	121	5e-50	182	sp|F4J7S8|SFH9_ARATH Phosphatidylinositol/phosphatidylcholine transfer protein SFH9 OS=Arabidopsis thaliana GN=SFH9 PE=2 SV=1
Bol028204G	sp|F4J7S8|SFH9_ARATH	52.73	55	20	1	253	399	200	254	4e-08	58.5	sp|F4J7S8|SFH9_ARATH Phosphatidylinositol/phosphatidylcholine transfer protein SFH9 OS=Arabidopsis thaliana GN=SFH9 PE=2 SV=1
Bol028205G	sp|Q9LRX8|R13A2_ARATH	95.63	206	9	0	1	618	1	206	3e-142	402	sp|Q9LRX8|R13A2_ARATH 60S ribosomal protein L13a-2 OS=Arabidopsis thaliana GN=RPL13AB PE=1 SV=1
Bol028207G	sp|Q8LBL5|PRT1_ARATH	67.34	398	90	9	1	1086	5	398	5e-171	490	sp|Q8LBL5|PRT1_ARATH E3 ubiquitin-protein ligase PRT1 OS=Arabidopsis thaliana GN=PRT1 PE=2 SV=2
Bol028210G	sp|O23515|RL151_ARATH	99.51	204	1	0	1	612	1	204	2e-129	370	sp|O23515|RL151_ARATH 60S ribosomal protein L15-1 OS=Arabidopsis thaliana GN=RPL15A PE=2 SV=1
Bol028212G	sp|Q2V0W1|PPD_RAPSA	81.89	265	44	3	1	789	1	263	4e-157	444	sp|Q2V0W1|PPD_RAPSA Pheophorbidase OS=Raphanus sativus GN=PPD PE=1 SV=1
Bol028213G	sp|Q8W486|Y1491_ARATH	37.72	456	272	8	115	1461	25	475	5e-82	271	sp|Q8W486|Y1491_ARATH Uncharacterized protein At1g04910 OS=Arabidopsis thaliana GN=At1g04910 PE=2 SV=1
Bol028215G	sp|Q9ZRZ8|RH28_ARATH	91.33	669	56	1	592	2598	123	789	0	1010	sp|Q9ZRZ8|RH28_ARATH DEAD-box ATP-dependent RNA helicase 28 OS=Arabidopsis thaliana GN=RH28 PE=2 SV=1
Bol028215G	sp|Q9ZRZ8|RH28_ARATH	54.39	114	48	1	1	342	1	110	3e-20	100	sp|Q9ZRZ8|RH28_ARATH DEAD-box ATP-dependent RNA helicase 28 OS=Arabidopsis thaliana GN=RH28 PE=2 SV=1
Bol028216G	sp|F4JMI7|WTR34_ARATH	82.68	358	61	1	1	1071	1	358	9e-143	416	sp|F4JMI7|WTR34_ARATH WAT1-related protein At4g16620 OS=Arabidopsis thaliana GN=At4g16620 PE=2 SV=1
Bol028217G	sp|Q9M202|ZAT9_ARATH	32.1	162	82	5	1	477	1	137	9e-11	63.2	sp|Q9M202|ZAT9_ARATH Zinc finger protein ZAT9 OS=Arabidopsis thaliana GN=ZAT9 PE=2 SV=1
Bol028218G	sp|P10978|POLX_TOBAC	69.74	271	82	0	1	813	1012	1282	1e-115	369	sp|P10978|POLX_TOBAC Retrovirus-related Pol polyprotein from transposon TNT 1-94 OS=Nicotiana tabacum PE=2 SV=1
Bol028220G	sp|Q6NLV0|HS147_ARATH	32.61	92	58	3	511	783	25	113	8e-06	48.1	sp|Q6NLV0|HS147_ARATH 14.7 kDa heat shock protein OS=Arabidopsis thaliana GN=HSP14.7 PE=2 SV=1
Bol028221G	sp|Q8H1U5|APC2_ARATH	61.47	109	18	1	118	372	23	131	4e-30	120	sp|Q8H1U5|APC2_ARATH Anaphase-promoting complex subunit 2 OS=Arabidopsis thaliana GN=APC2 PE=1 SV=1
Bol028222G	sp|Q8VYK7|ATG8F_ARATH	94.07	118	7	0	1	354	1	118	5e-76	227	sp|Q8VYK7|ATG8F_ARATH Autophagy-related protein 8f OS=Arabidopsis thaliana GN=ATG8F PE=2 SV=1
Bol028223G	sp|Q93VK8|RGF6_ARATH	74.42	86	16	3	1	240	1	86	4e-35	120	sp|Q93VK8|RGF6_ARATH Root meristem growth factor 6 OS=Arabidopsis thaliana GN=RGF6 PE=3 SV=1
Bol028225G	sp|Q84WT8|CYT4_ARATH	35.29	85	55	0	85	339	33	117	1e-10	58.5	sp|Q84WT8|CYT4_ARATH Cysteine proteinase inhibitor 4 OS=Arabidopsis thaliana GN=CYS4 PE=3 SV=2
Bol028226G	sp|Q84WT8|CYT4_ARATH	71.76	85	24	0	79	333	33	117	3e-37	128	sp|Q84WT8|CYT4_ARATH Cysteine proteinase inhibitor 4 OS=Arabidopsis thaliana GN=CYS4 PE=3 SV=2
Bol028230G	sp|D7M9V1|CSPL7_ARALL	78.53	177	38	0	61	591	1	177	7e-68	212	sp|D7M9V1|CSPL7_ARALL CASP-like protein 2B1 OS=Arabidopsis lyrata subsp. lyrata GN=ARALYDRAFT_915107 PE=3 SV=1
Bol028232G	sp|Q9ATB4|TAD2B_ARATH	88.45	511	33	3	1	1527	1	487	0	927	sp|Q9ATB4|TAD2B_ARATH Transcriptional adapter ADA2b OS=Arabidopsis thaliana GN=ADA2B PE=1 SV=1
Bol028235G	sp|Q8GWE0|PP314_ARATH	90.56	551	52	0	1	1653	152	702	0	1006	sp|Q8GWE0|PP314_ARATH Pentatricopeptide repeat-containing protein At4g16390, chloroplastic OS=Arabidopsis thaliana GN=P67 PE=1 SV=3
Bol028237G	sp|Q9SPE6|SNAA2_ARATH	93.49	292	16	1	1	876	1	289	1e-166	471	sp|Q9SPE6|SNAA2_ARATH Alpha-soluble NSF attachment protein 2 OS=Arabidopsis thaliana GN=ASNAP2 PE=1 SV=1
Bol028238G	sp|O23482|OPT3_ARATH	93.89	737	38	2	1	2190	1	737	0	1394	sp|O23482|OPT3_ARATH Oligopeptide transporter 3 OS=Arabidopsis thaliana GN=OPT3 PE=2 SV=3
Bol028239G	sp|Q9SCY5|KINB2_ARATH	86.39	294	33	3	1	876	1	289	4e-164	464	sp|Q9SCY5|KINB2_ARATH SNF1-related protein kinase regulatory subunit beta-2 OS=Arabidopsis thaliana GN=KINB2 PE=1 SV=1
Bol028240G	sp|F4JLS1|LDL3_ARATH	78.72	1612	267	11	70	4707	27	1628	0	2442	sp|F4JLS1|LDL3_ARATH Lysine-specific histone demethylase 1 homolog 3 OS=Arabidopsis thaliana GN=LDL3 PE=1 SV=1
Bol028241G	sp|Q8L5V0|RPB9B_ARATH	97.37	114	3	0	1	342	1	114	4e-80	237	sp|Q8L5V0|RPB9B_ARATH DNA-directed RNA polymerases II, IV and V subunit 9B OS=Arabidopsis thaliana GN=NRPB9B PE=1 SV=1
Bol028242G	sp|Q9SD20|MS5L2_ARATH	64.29	70	16	3	1	186	357	425	1e-17	79.7	sp|Q9SD20|MS5L2_ARATH Protein POLLENLESS 3-LIKE 2 OS=Arabidopsis thaliana GN=At3g51280 PE=2 SV=1
Bol028243G	sp|Q9SD20|MS5L2_ARATH	86.76	219	28	1	13	666	36	254	5e-132	385	sp|Q9SD20|MS5L2_ARATH Protein POLLENLESS 3-LIKE 2 OS=Arabidopsis thaliana GN=At3g51280 PE=2 SV=1
Bol028244G	sp|Q9LFU1|ASNS3_ARATH	64.29	98	11	2	40	327	499	574	5e-28	111	sp|Q9LFU1|ASNS3_ARATH Asparagine synthetase [glutamine-hydrolyzing] 3 OS=Arabidopsis thaliana GN=ASN3 PE=1 SV=1
Bol028245G	sp|P14713|PHYB_ARATH	83.72	43	7	0	162	290	70	112	7e-15	73.9	sp|P14713|PHYB_ARATH Phytochrome B OS=Arabidopsis thaliana GN=PHYB PE=1 SV=1
Bol028246G	sp|P42497|PHYD_ARATH	80.28	71	11	1	1	213	1080	1147	3e-31	120	sp|P42497|PHYD_ARATH Phytochrome D OS=Arabidopsis thaliana GN=PHYD PE=1 SV=2
Bol028249G	sp|Q9LSN7|BH147_ARATH	68.9	164	46	3	106	591	50	210	2e-61	197	sp|Q9LSN7|BH147_ARATH Transcription factor bHLH147 OS=Arabidopsis thaliana GN=BHLH147 PE=1 SV=1
Bol028250G	sp|Q9M8Z7|U80A2_ARATH	63.25	117	32	2	16	363	42	148	4e-25	104	sp|Q9M8Z7|U80A2_ARATH Sterol 3-beta-glucosyltransferase UGT80A2 OS=Arabidopsis thaliana GN=UGT80A2 PE=1 SV=1
Bol028252G	sp|O23463|CMTA5_ARATH	90.85	284	26	0	1	852	627	910	5e-166	492	sp|O23463|CMTA5_ARATH Calmodulin-binding transcription activator 5 OS=Arabidopsis thaliana GN=CMTA5 PE=2 SV=2
Bol028253G	sp|O23463|CMTA5_ARATH	89.14	921	97	1	1	2754	1	921	0	1644	sp|O23463|CMTA5_ARATH Calmodulin-binding transcription activator 5 OS=Arabidopsis thaliana GN=CMTA5 PE=2 SV=2
Bol028255G	sp|O23365|C97B3_ARATH	66.67	111	32	4	265	588	100	208	3e-36	137	sp|O23365|C97B3_ARATH Cytochrome P450 97B3, chloroplastic OS=Arabidopsis thaliana GN=CYP97B3 PE=2 SV=2
Bol028257G	sp|F4JL11|IMPA2_ARATH	92.71	535	38	1	1	1602	1	535	0	972	sp|F4JL11|IMPA2_ARATH Importin subunit alpha-2 OS=Arabidopsis thaliana GN=IMPA2 PE=1 SV=1
Bol028260G	sp|O23447|PME43_ARATH	74.69	478	99	7	64	1443	227	700	0	678	sp|O23447|PME43_ARATH Putative pectinesterase/pectinesterase inhibitor 43 OS=Arabidopsis thaliana GN=PME43 PE=2 SV=1
Bol028261G	sp|Q8L9T5|ATL2_ARATH	52.65	302	114	11	10	837	6	304	1e-61	203	sp|Q8L9T5|ATL2_ARATH RING-H2 finger protein ATL2 OS=Arabidopsis thaliana GN=ATL2 PE=2 SV=2
Bol028262G	sp|P80299|HYES_RAT	31.15	321	189	10	13	933	233	535	5e-47	172	sp|P80299|HYES_RAT Bifunctional epoxide hydrolase 2 OS=Rattus norvegicus GN=Ephx2 PE=1 SV=1
Bol028263G	sp|Q9SU14|NUDT7_ARATH	83.82	272	44	0	19	834	10	281	6e-170	479	sp|Q9SU14|NUDT7_ARATH Nudix hydrolase 7 OS=Arabidopsis thaliana GN=NUDT7 PE=1 SV=1
Bol028264G	sp|Q86I22|FAHD1_DICDI	59.45	217	86	2	16	660	1	217	4e-88	266	sp|Q86I22|FAHD1_DICDI Acylpyruvase FAHD1, mitochondrial OS=Dictyostelium discoideum GN=fahd1 PE=3 SV=1
Bol028265G	sp|Q39580|DYL1_CHLRE	60.87	69	27	0	94	300	1	69	5e-24	93.6	sp|Q39580|DYL1_CHLRE Dynein 8 kDa light chain, flagellar outer arm OS=Chlamydomonas reinhardtii PE=1 SV=1
Bol028268G	sp|Q94F30|ESD4_ARATH	57.19	299	91	11	1	858	1	275	1e-63	218	sp|Q94F30|ESD4_ARATH Ubiquitin-like-specific protease ESD4 OS=Arabidopsis thaliana GN=ESD4 PE=1 SV=1
Bol028268G	sp|Q94F30|ESD4_ARATH	83.84	99	16	0	877	1173	371	469	2e-52	188	sp|Q94F30|ESD4_ARATH Ubiquitin-like-specific protease ESD4 OS=Arabidopsis thaliana GN=ESD4 PE=1 SV=1
Bol028269G	sp|P62598|ARR12_ARATH	70.35	172	42	2	517	1008	1	171	5e-60	208	sp|P62598|ARR12_ARATH Two-component response regulator ARR12 OS=Arabidopsis thaliana GN=ARR12 PE=2 SV=2
Bol028270G	sp|Q9Y4F4|F179B_HUMAN	30.19	159	109	1	52	528	1214	1370	2e-10	65.1	sp|Q9Y4F4|F179B_HUMAN Protein FAM179B OS=Homo sapiens GN=FAM179B PE=1 SV=4
Bol028272G	sp|Q4T2X8|NIP7_TETNG	57.75	187	71	1	1	561	1	179	8e-77	234	sp|Q4T2X8|NIP7_TETNG 60S ribosome subunit biogenesis protein NIP7 homolog OS=Tetraodon nigroviridis GN=nip7 PE=3 SV=1
Bol028273G	sp|Q8LEF3|ELOF1_ARATH	87.65	81	10	0	1	243	1	81	9e-46	150	sp|Q8LEF3|ELOF1_ARATH Transcription elongation factor 1 homolog OS=Arabidopsis thaliana GN=At5g46030 PE=2 SV=1
Bol028275G	sp|Q5EXK1|3HBH_KLEOX	28.96	183	111	6	52	558	19	196	5e-07	53.1	sp|Q5EXK1|3HBH_KLEOX 3-hydroxybenzoate 6-hydroxylase OS=Klebsiella oxytoca GN=mhbM PE=1 SV=1
Bol028278G	sp|B0EXJ8|HTOMT_CATRO	37.54	357	204	7	43	1095	11	354	5e-62	209	sp|B0EXJ8|HTOMT_CATRO Tabersonine 16-O-methyltransferase OS=Catharanthus roseus GN=16OMT PE=1 SV=1
Bol028282G	sp|O23419|GRXS4_ARATH	92.59	54	4	0	1	162	7	60	6e-31	109	sp|O23419|GRXS4_ARATH Monothiol glutaredoxin-S4 OS=Arabidopsis thaliana GN=GRXS4 PE=3 SV=1
Bol028283G	sp|O23419|GRXS4_ARATH	95.1	102	5	0	1	306	1	102	2e-67	204	sp|O23419|GRXS4_ARATH Monothiol glutaredoxin-S4 OS=Arabidopsis thaliana GN=GRXS4 PE=3 SV=1
Bol028284G	sp|O23419|GRXS4_ARATH	92.16	102	8	0	1	306	1	102	2e-63	194	sp|O23419|GRXS4_ARATH Monothiol glutaredoxin-S4 OS=Arabidopsis thaliana GN=GRXS4 PE=3 SV=1
Bol028285G	sp|O23419|GRXS4_ARATH	93	100	7	0	1	300	1	100	6e-63	192	sp|O23419|GRXS4_ARATH Monothiol glutaredoxin-S4 OS=Arabidopsis thaliana GN=GRXS4 PE=3 SV=1
Bol028288G	sp|Q8L8Z1|CSPLO_ARATH	81.05	190	36	0	1	570	1	190	1e-97	288	sp|Q8L8Z1|CSPLO_ARATH CASP-like protein 1E1 OS=Arabidopsis thaliana GN=At4g15630 PE=1 SV=2
Bol028291G	sp|O23406|U75D1_ARATH	74.35	230	58	1	58	744	245	474	1e-104	318	sp|O23406|U75D1_ARATH UDP-glycosyltransferase 75D1 OS=Arabidopsis thaliana GN=UGT75D1 PE=2 SV=2
Bol028292G	sp|P08361|POL_MLVCB	30.05	203	118	7	16	612	48	230	3e-19	87.8	sp|P08361|POL_MLVCB Gag-Pol polyprotein (Fragment) OS=Cas-Br-E murine leukemia virus GN=gag-pol PE=3 SV=1
Bol028294G	sp|O23406|U75D1_ARATH	74.1	363	91	2	46	1128	113	474	3e-161	468	sp|O23406|U75D1_ARATH UDP-glycosyltransferase 75D1 OS=Arabidopsis thaliana GN=UGT75D1 PE=2 SV=2
Bol028295G	sp|O23406|U75D1_ARATH	74.89	474	111	4	13	1416	3	474	0	644	sp|O23406|U75D1_ARATH UDP-glycosyltransferase 75D1 OS=Arabidopsis thaliana GN=UGT75D1 PE=2 SV=2
Bol028296G	sp|P10978|POLX_TOBAC	44.66	253	131	4	1	738	1075	1325	7e-60	210	sp|P10978|POLX_TOBAC Retrovirus-related Pol polyprotein from transposon TNT 1-94 OS=Nicotiana tabacum PE=2 SV=1
Bol028297G	sp|O23406|U75D1_ARATH	80.04	476	90	3	4	1428	3	474	0	773	sp|O23406|U75D1_ARATH UDP-glycosyltransferase 75D1 OS=Arabidopsis thaliana GN=UGT75D1 PE=2 SV=2
Bol028298G	sp|O23403|PPD1_ARATH	84.96	246	24	3	76	777	43	287	1e-123	360	sp|O23403|PPD1_ARATH PsbP domain-containing protein 1, chloroplastic OS=Arabidopsis thaliana GN=PPD1 PE=1 SV=1
Bol028299G	sp|Q94A20|BI1L_ARATH	94.19	258	11	2	1	768	1	256	1e-154	438	sp|Q94A20|BI1L_ARATH BI1-like protein OS=Arabidopsis thaliana GN=At4g15470 PE=2 SV=1
Bol028301G	sp|Q8VZM5|CSCL3_ARATH	89.61	760	72	2	1	2277	1	754	0	1326	sp|Q8VZM5|CSCL3_ARATH CSC1-like protein At4g15430 OS=Arabidopsis thaliana GN=At4g15430 PE=2 SV=1
Bol028302G	sp|Q55BK0|UFD1_DICDI	37.43	187	100	4	217	750	20	198	1e-25	112	sp|Q55BK0|UFD1_DICDI Ubiquitin fusion degradation protein 1 homolog OS=Dictyostelium discoideum GN=ufd1 PE=3 SV=1
Bol028303G	sp|Q7Y175|UBAX1_ARATH	66.35	422	91	6	4	1134	6	421	4e-163	471	sp|Q7Y175|UBAX1_ARATH UBA and UBX domain-containing protein At4g15410 OS=Arabidopsis thaliana GN=At4g15410 PE=1 SV=1
Bol028304G	sp|P25853|BAM5_ARATH	80.52	498	46	2	1	1341	1	498	0	825	sp|P25853|BAM5_ARATH Beta-amylase 5 OS=Arabidopsis thaliana GN=BAM5 PE=2 SV=1
Bol028305G	sp|Q9FI40|BAHD1_ARATH	57.14	98	37	3	1	285	1	96	1e-15	75.5	sp|Q9FI40|BAHD1_ARATH BAHD acyltransferase At5g47980 OS=Arabidopsis thaliana GN=BAHD1 PE=2 SV=1
Bol028307G	sp|P25853|BAM5_ARATH	91.22	376	33	0	1	1128	1	376	0	732	sp|P25853|BAM5_ARATH Beta-amylase 5 OS=Arabidopsis thaliana GN=BAM5 PE=2 SV=1
Bol028307G	sp|P25853|BAM5_ARATH	56	100	39	2	976	1275	404	498	7e-23	104	sp|P25853|BAM5_ARATH Beta-amylase 5 OS=Arabidopsis thaliana GN=BAM5 PE=2 SV=1
Bol028308G	sp|Q00451|PRF1_SOLLC	77.27	88	18	2	481	741	259	345	2e-27	112	sp|Q00451|PRF1_SOLLC 36.4 kDa proline-rich protein OS=Solanum lycopersicum GN=TPRP-F1 PE=2 SV=1
Bol028309G	sp|Q9ZS96|Y4478_ARATH	35.21	71	44	1	76	282	21	91	2e-07	50.1	sp|Q9ZS96|Y4478_ARATH Uncharacterized protein At4g04775 OS=Arabidopsis thaliana GN=At4g04775 PE=2 SV=1
Bol028311G	sp|P10978|POLX_TOBAC	32.6	1356	795	23	10	3873	10	1314	0	702	sp|P10978|POLX_TOBAC Retrovirus-related Pol polyprotein from transposon TNT 1-94 OS=Nicotiana tabacum PE=2 SV=1
Bol028312G	sp|O23365|C97B3_ARATH	88.95	570	42	6	37	1695	15	580	0	989	sp|O23365|C97B3_ARATH Cytochrome P450 97B3, chloroplastic OS=Arabidopsis thaliana GN=CYP97B3 PE=2 SV=2
Bol028313G	sp|Q949R4|DIOXL_ARATH	88.46	182	21	0	1	546	77	258	3e-118	343	sp|Q949R4|DIOXL_ARATH Extradiol ring-cleavage dioxygenase OS=Arabidopsis thaliana GN=LIGB PE=2 SV=1
Bol028314G	sp|Q949R4|DIOXL_ARATH	79.79	282	31	2	1	843	1	257	6e-162	459	sp|Q949R4|DIOXL_ARATH Extradiol ring-cleavage dioxygenase OS=Arabidopsis thaliana GN=LIGB PE=2 SV=1
Bol028315G	sp|Q9SWG3|FAR1_ARATH	57.75	71	8	2	25	171	737	807	1e-17	82.4	sp|Q9SWG3|FAR1_ARATH Protein FAR-RED IMPAIRED RESPONSE 1 OS=Arabidopsis thaliana GN=FAR1 PE=1 SV=1
Bol028316G	sp|Q9FZ87|GH317_ARATH	82.92	609	99	2	1	1812	1	609	0	1065	sp|Q9FZ87|GH317_ARATH Indole-3-acetic acid-amido synthetase GH3.17 OS=Arabidopsis thaliana GN=GH3.17 PE=1 SV=1
Bol028317G	sp|P51419|RL273_ARATH	95.56	135	6	0	1	405	1	135	6e-90	264	sp|P51419|RL273_ARATH 60S ribosomal protein L27-3 OS=Arabidopsis thaliana GN=RPL27C PE=2 SV=2
Bol028318G	sp|Q80V62|FACD2_MOUSE	28.13	814	513	20	130	2436	49	835	3e-83	305	sp|Q80V62|FACD2_MOUSE Fanconi anemia group D2 protein homolog OS=Mus musculus GN=Fancd2 PE=1 SV=2
Bol028318G	sp|Q80V62|FACD2_MOUSE	29.92	264	160	6	3556	4317	1152	1400	8e-20	100	sp|Q80V62|FACD2_MOUSE Fanconi anemia group D2 protein homolog OS=Mus musculus GN=Fancd2 PE=1 SV=2
Bol028319G	sp|P29736|MYRA_SINAL	87.71	358	43	1	85	1155	1	358	0	639	sp|P29736|MYRA_SINAL Myrosinase MA1 OS=Sinapis alba PE=1 SV=2
Bol028320G	sp|Q5XF36|KMS1_ARATH	93	400	28	0	91	1290	17	416	0	736	sp|Q5XF36|KMS1_ARATH Vacuole membrane protein KMS1 OS=Arabidopsis thaliana GN=KMS1 PE=1 SV=1
Bol028321G	sp|Q899M5|SURE_CLOTE	33.7	273	132	10	46	846	3	232	4e-35	132	sp|Q899M5|SURE_CLOTE 5&apos;-nucleotidase SurE OS=Clostridium tetani (strain Massachusetts / E88) GN=surE PE=3 SV=1
Bol028323G	sp|O23733|CYSK1_BRAJU	99.69	322	1	0	1	966	1	322	0	603	sp|O23733|CYSK1_BRAJU Cysteine synthase OS=Brassica juncea PE=2 SV=1
Bol000230G	sp|P0C389|CYF_ORYSJ	100	231	0	0	1	693	90	320	9e-163	460	sp|P0C389|CYF_ORYSJ Apocytochrome f OS=Oryza sativa subsp. japonica GN=petA PE=3 SV=1
Bol002531G	sp|Q5SII2|RSMF_THET8	27.48	131	59	2	127	423	128	254	1e-07	54.3	sp|Q5SII2|RSMF_THET8 Ribosomal RNA small subunit methyltransferase F OS=Thermus thermophilus (strain HB8 / ATCC 27634 / DSM 579) GN=rsmF PE=1 SV=1
Bol002532G	sp|Q9LY46|TBL29_ARATH	89.35	479	37	4	1	1419	17	487	0	821	sp|Q9LY46|TBL29_ARATH Protein ESKIMO 1 OS=Arabidopsis thaliana GN=ESK1 PE=1 SV=1
Bol002534G	sp|Q9LYN2|FRI3_ARATH	83.4	259	30	1	1	738	1	259	4e-131	378	sp|Q9LYN2|FRI3_ARATH Ferritin-3, chloroplastic OS=Arabidopsis thaliana GN=FER3 PE=2 SV=1
Bol002535G	sp|C0LGP9|IMK3_ARATH	91.75	291	24	0	1	873	494	784	0	551	sp|C0LGP9|IMK3_ARATH Probable leucine-rich repeat receptor-like protein kinase IMK3 OS=Arabidopsis thaliana GN=IMK3 PE=1 SV=1
Bol002536G	sp|Q9LYN0|PR1B1_ARATH	96.15	130	5	0	1	390	56	185	5e-64	201	sp|Q9LYN0|PR1B1_ARATH PRA1 family protein B1 OS=Arabidopsis thaliana GN=PRA1B1 PE=1 SV=1
Bol002539G	sp|Q9LYM3|LOR14_ARATH	83.65	208	30	1	1	624	1	204	6e-128	366	sp|Q9LYM3|LOR14_ARATH Protein LURP-one-related 14 OS=Arabidopsis thaliana GN=At3g56180 PE=2 SV=2
Bol002540G	sp|Q9SPE6|SNAA2_ARATH	79.05	105	9	2	1	276	1	105	3e-26	102	sp|Q9SPE6|SNAA2_ARATH Alpha-soluble NSF attachment protein 2 OS=Arabidopsis thaliana GN=ASNAP2 PE=1 SV=1
Bol002542G	sp|O82089|CCH_ARATH	84.25	127	14	1	1	381	1	121	1e-50	163	sp|O82089|CCH_ARATH Copper transport protein CCH OS=Arabidopsis thaliana GN=CCH PE=1 SV=1
Bol002546G	sp|Q9LYK9|RS263_ARATH	98.78	82	1	0	1	246	1	82	1e-40	138	sp|Q9LYK9|RS263_ARATH 40S ribosomal protein S26-3 OS=Arabidopsis thaliana GN=RPS26C PE=2 SV=1
Bol002547G	sp|Q9SHB5|WRK55_ARATH	44.52	283	116	6	1	732	11	291	2e-55	186	sp|Q9SHB5|WRK55_ARATH WRKY transcription factor 55 OS=Arabidopsis thaliana GN=WRKY55 PE=2 SV=1
Bol002548G	sp|Q9LY00|WRK70_ARATH	71.85	270	69	3	19	825	4	267	3e-117	345	sp|Q9LY00|WRK70_ARATH Probable WRKY transcription factor 70 OS=Arabidopsis thaliana GN=WRKY70 PE=2 SV=1
Bol002549G	sp|Q9FHK4|Y5519_ARATH	59.46	37	15	0	196	306	10	46	3e-07	58.9	sp|Q9FHK4|Y5519_ARATH Uncharacterized protein At5g05190 OS=Arabidopsis thaliana GN=Y-1 PE=1 SV=1
Bol002549G	sp|Q9FHK4|Y5519_ARATH	48.15	54	28	0	1060	1221	492	545	4e-07	58.5	sp|Q9FHK4|Y5519_ARATH Uncharacterized protein At5g05190 OS=Arabidopsis thaliana GN=Y-1 PE=1 SV=1
Bol002550G	sp|Q9LXZ8|TRH10_ARATH	88.89	108	12	0	622	945	31	138	2e-54	181	sp|Q9LXZ8|TRH10_ARATH Putative thioredoxin H10 OS=Arabidopsis thaliana GN=At3g56420 PE=3 SV=2
Bol002552G	sp|P42856|ZB14_MAIZE	64.94	77	25	2	166	396	1	75	1e-21	89	sp|P42856|ZB14_MAIZE 14 kDa zinc-binding protein OS=Zea mays GN=ZBP14 PE=1 SV=1
BONG008380.1G	sp|P92557|RT07_ARATH	100	99	0	0	1	297	50	148	1e-67	206	sp|P92557|RT07_ARATH Ribosomal protein S7, mitochondrial OS=Arabidopsis thaliana GN=RPS7 PE=2 SV=1
Bol002763G	sp|Q3KTM0|FRO7_ARATH	86.17	716	97	2	79	2220	32	747	0	1206	sp|Q3KTM0|FRO7_ARATH Ferric reduction oxidase 7, chloroplastic OS=Arabidopsis thaliana GN=FRO7 PE=2 SV=1
Bol002764G	sp|Q38890|GUN25_ARATH	87.11	605	37	2	1	1692	1	605	0	992	sp|Q38890|GUN25_ARATH Endoglucanase 25 OS=Arabidopsis thaliana GN=KOR PE=1 SV=1
Bol002765G	sp|Q9SGP2|HSL1_ARATH	40.86	952	470	22	28	2691	37	959	0	592	sp|Q9SGP2|HSL1_ARATH Receptor-like protein kinase HSL1 OS=Arabidopsis thaliana GN=HSL1 PE=2 SV=1
Bol002766G	sp|Q9M9C6|P2C15_ARATH	74.42	43	10	1	1	126	1	43	1e-13	67.8	sp|Q9M9C6|P2C15_ARATH Probable protein phosphatase 2C 15 OS=Arabidopsis thaliana GN=At1g68410 PE=2 SV=1
Bol002767G	sp|Q9FLS9|PP441_ARATH	78.38	37	8	0	1	111	240	276	7e-10	60.5	sp|Q9FLS9|PP441_ARATH Pentatricopeptide repeat-containing protein At5g61800 OS=Arabidopsis thaliana GN=PCMP-E8 PE=2 SV=1
Bol002739G	sp|P40781|CYPR4_CYNCA	74.65	493	110	5	475	1911	1	492	0	755	sp|P40781|CYPR4_CYNCA Protein CYPRO4 OS=Cynara cardunculus GN=CYPRO4 PE=2 SV=1
Bol002740G	sp|Q9ZQQ7|Y2144_ARATH	30.83	493	310	14	64	1482	27	508	1e-57	210	sp|Q9ZQQ7|Y2144_ARATH Putative leucine-rich repeat receptor-like serine/threonine-protein kinase At2g14440 OS=Arabidopsis thaliana GN=At2g14440 PE=3 SV=1
Bol002741G	sp|Q93YN0|SCO2_ARATH	87.7	187	20	1	1	552	1	187	8e-114	328	sp|Q93YN0|SCO2_ARATH Protein disulfide-isomerase SCO2 OS=Arabidopsis thaliana GN=SCO2 PE=1 SV=1
Bol002742G	sp|Q0PCS3|CHR25_ARATH	90.42	877	81	2	100	2721	34	910	0	1493	sp|Q0PCS3|CHR25_ARATH Protein CHROMATIN REMODELING 25 OS=Arabidopsis thaliana GN=CHR25 PE=1 SV=1
Bol002744G	sp|P0CM30|ATG2_CRYNJ	29.69	458	278	9	4312	5601	1493	1934	1e-51	205	sp|P0CM30|ATG2_CRYNJ Autophagy-related protein 2 OS=Cryptococcus neoformans var. neoformans serotype D (strain JEC21 / ATCC MYA-565) GN=ATG2 PE=3 SV=1
Bol002745G	sp|Q8VY16|CDP1_ARATH	82.1	821	123	7	1	2397	1	819	0	1231	sp|Q8VY16|CDP1_ARATH Plastid division protein CDP1, chloroplastic OS=Arabidopsis thaliana GN=CDP1 PE=1 SV=2
Bol002747G	sp|Q9FJD4|IMB1_ARATH	45.08	264	127	9	727	1476	538	797	4e-55	202	sp|Q9FJD4|IMB1_ARATH Importin subunit beta-1 OS=Arabidopsis thaliana GN=KPNB1 PE=1 SV=1
Bol002747G	sp|Q9FJD4|IMB1_ARATH	53.72	188	81	4	88	642	115	299	9e-49	184	sp|Q9FJD4|IMB1_ARATH Importin subunit beta-1 OS=Arabidopsis thaliana GN=KPNB1 PE=1 SV=1
Bol002748G	sp|Q0WNX9|KRP6_ARATH	47.12	104	29	3	217	462	77	176	3e-12	65.1	sp|Q0WNX9|KRP6_ARATH Cyclin-dependent kinase inhibitor 6 OS=Arabidopsis thaliana GN=KRP6 PE=1 SV=2
Bol002749G	sp|Q0WW84|RB47B_ARATH	82.58	333	52	2	289	1269	102	434	0	566	sp|Q0WW84|RB47B_ARATH Polyadenylate-binding protein RBP47B OS=Arabidopsis thaliana GN=RBP47B PE=2 SV=1
Bol002750G	sp|Q9LJL9|CAMK2_ARATH	91.51	601	44	3	1	1788	1	599	0	1113	sp|Q9LJL9|CAMK2_ARATH CDPK-related kinase 2 OS=Arabidopsis thaliana GN=CRK2 PE=1 SV=1
Bol002751G	sp|Q9LHL3|LRP6C_ARATH	77.87	461	64	7	1	1314	1	446	0	594	sp|Q9LHL3|LRP6C_ARATH La-related protein 6C OS=Arabidopsis thaliana GN=LARP6C PE=3 SV=1
Bol002754G	sp|Q05024|TRI1_YEAST	35.45	189	87	6	40	525	14	194	9e-22	97.4	sp|Q05024|TRI1_YEAST Protein TRI1 OS=Saccharomyces cerevisiae (strain ATCC 204508 / S288c) GN=TRI1 PE=1 SV=1
Bol002754G	sp|Q05024|TRI1_YEAST	46.88	96	48	3	751	1035	126	219	2e-16	82	sp|Q05024|TRI1_YEAST Protein TRI1 OS=Saccharomyces cerevisiae (strain ATCC 204508 / S288c) GN=TRI1 PE=1 SV=1
Bol002754G	sp|Q05024|TRI1_YEAST	47.22	72	31	3	1120	1329	126	192	4e-10	63.2	sp|Q05024|TRI1_YEAST Protein TRI1 OS=Saccharomyces cerevisiae (strain ATCC 204508 / S288c) GN=TRI1 PE=1 SV=1
Bol002758G	sp|Q27IK6|POK2_ARATH	82.24	2793	446	11	1	8295	1	2771	0	4301	sp|Q27IK6|POK2_ARATH Phragmoplast orienting kinesin 2 OS=Arabidopsis thaliana GN=POK2 PE=2 SV=1
Bol002760G	sp|O80477|MES3_ARATH	41.79	201	109	4	1	591	67	263	2e-38	139	sp|O80477|MES3_ARATH Methylesterase 3 OS=Arabidopsis thaliana GN=MES3 PE=2 SV=1
Bol002761G	sp|O80477|MES3_ARATH	41.29	201	110	4	1	591	67	263	6e-38	137	sp|O80477|MES3_ARATH Methylesterase 3 OS=Arabidopsis thaliana GN=MES3 PE=2 SV=1
Bol002762G	sp|D4N500|DIOX1_PAPSO	35.21	284	161	7	58	885	47	315	4e-45	164	sp|D4N500|DIOX1_PAPSO Thebaine 6-O-demethylase OS=Papaver somniferum GN=T6ODM PE=1 SV=1
Bol002416G	sp|Q680A6|GDPD3_ARATH	76.29	350	63	1	40	1029	21	370	0	544	sp|Q680A6|GDPD3_ARATH Glycerophosphodiester phosphodiesterase GDPD3 OS=Arabidopsis thaliana GN=GDPD3 PE=2 SV=1
Bol002420G	sp|Q93Z38|TAR4_ARATH	76.21	454	104	3	1	1356	1	452	0	669	sp|Q93Z38|TAR4_ARATH Tryptophan aminotransferase-related protein 4 OS=Arabidopsis thaliana GN=TAR4 PE=2 SV=2
Bol002421G	sp|Q9FF61|SM3L1_ARATH	83.54	79	12	1	1	237	556	633	1e-34	130	sp|Q9FF61|SM3L1_ARATH Putative SWI/SNF-related matrix-associated actin-dependent regulator of chromatin subfamily A member 3-like 1 OS=Arabidopsis thaliana GN=At5g05130 PE=2 SV=1
Bol002422G	sp|Q9FX21|STT3B_ARATH	94.48	743	32	3	1	2226	1	735	0	1301	sp|Q9FX21|STT3B_ARATH Dolichyl-diphosphooligosaccharide--protein glycosyltransferase subunit STT3B OS=Arabidopsis thaliana GN=STT3B PE=2 SV=1
Bol002423G	sp|Q9MAP1|FB33_ARATH	38.36	391	174	14	7	1020	64	440	6e-60	207	sp|Q9MAP1|FB33_ARATH Putative F-box protein At1g33020 OS=Arabidopsis thaliana GN=At1g33020 PE=3 SV=2
Bol002425G	sp|O22533|ZAT6_ARATH	69.29	241	64	3	1	717	1	233	2e-79	245	sp|O22533|ZAT6_ARATH Zinc finger protein ZAT6 OS=Arabidopsis thaliana GN=ZAT6 PE=2 SV=1
Bol002426G	sp|O81465|PUM15_ARATH	32.89	76	48	1	61	279	16	91	4e-07	51.6	sp|O81465|PUM15_ARATH Pumilio homolog 15 OS=Arabidopsis thaliana GN=APUM15 PE=3 SV=1
Bol002429G	sp|Q8GTR4|PULA1_ARATH	88.38	895	103	1	226	2910	72	965	0	1668	sp|Q8GTR4|PULA1_ARATH Pullulanase 1, chloroplastic OS=Arabidopsis thaliana GN=PU1 PE=2 SV=2
BONG008450.1G	sp|Q6XMI3|BSMT1_ARATH	64.77	369	122	3	76	1176	17	379	3e-159	460	sp|Q6XMI3|BSMT1_ARATH Salicylate/benzoate carboxyl methyltransferase OS=Arabidopsis thaliana GN=BSMT1 PE=1 SV=1
Bol002431G	sp|Q6XMI3|BSMT1_ARATH	63.74	364	124	3	625	1710	22	379	1e-161	473	sp|Q6XMI3|BSMT1_ARATH Salicylate/benzoate carboxyl methyltransferase OS=Arabidopsis thaliana GN=BSMT1 PE=1 SV=1
Bol002431G	sp|Q6XMI3|BSMT1_ARATH	64.06	192	67	1	1	570	66	257	6e-77	254	sp|Q6XMI3|BSMT1_ARATH Salicylate/benzoate carboxyl methyltransferase OS=Arabidopsis thaliana GN=BSMT1 PE=1 SV=1
Bol002432G	sp|Q681X4|ZAT5_ARATH	33.24	346	148	11	37	1035	11	286	1e-39	147	sp|Q681X4|ZAT5_ARATH Zinc finger protein ZAT5 OS=Arabidopsis thaliana GN=ZAT5 PE=2 SV=1
Bol002433G	sp|Q84K00|NAC78_ARATH	80.07	572	94	6	1	1671	1	567	0	829	sp|Q84K00|NAC78_ARATH NAC domain-containing protein 78 OS=Arabidopsis thaliana GN=NAC078 PE=2 SV=2
Bol002434G	sp|Q2PFW9|NOVA1_MACFA	33.82	207	119	4	109	678	52	257	2e-20	95.5	sp|Q2PFW9|NOVA1_MACFA RNA-binding protein Nova-1 OS=Macaca fascicularis GN=NOVA1 PE=2 SV=1
Bol002434G	sp|Q2PFW9|NOVA1_MACFA	44.93	69	38	0	781	987	400	468	6e-13	73.2	sp|Q2PFW9|NOVA1_MACFA RNA-binding protein Nova-1 OS=Macaca fascicularis GN=NOVA1 PE=2 SV=1
Bol002434G	sp|Q2PFW9|NOVA1_MACFA	33.33	96	59	1	52	324	376	471	7e-08	57.8	sp|Q2PFW9|NOVA1_MACFA RNA-binding protein Nova-1 OS=Macaca fascicularis GN=NOVA1 PE=2 SV=1
Bol002435G	sp|P31525|Y1590_SYNP2	24.59	183	122	7	184	711	4	177	1e-07	53.9	sp|P31525|Y1590_SYNP2 Uncharacterized protein SYNPCC7002_A1590 OS=Synechococcus sp. (strain ATCC 27264 / PCC 7002 / PR-6) GN=SYNPCC7002_A1590 PE=4 SV=2
Bol002436G	sp|Q24746|NEUR_DROVI	36.29	124	49	4	2221	2502	623	746	9e-11	69.3	sp|Q24746|NEUR_DROVI Protein neuralized OS=Drosophila virilis GN=neur PE=3 SV=1
Bol002437G	sp|Q9LZ78|SIM_ARATH	78.5	107	21	2	1	315	1	107	4e-34	121	sp|Q9LZ78|SIM_ARATH Cyclin-dependent protein kinase inhibitor SIM OS=Arabidopsis thaliana GN=SIM PE=1 SV=1
Bol002439G	sp|Q9LZ76|PHYK1_ARATH	78.5	307	55	3	1	897	1	304	7e-145	417	sp|Q9LZ76|PHYK1_ARATH Phytol kinase 1, chloroplastic OS=Arabidopsis thaliana GN=VTE5 PE=1 SV=1
Bol002440G	sp|Q84WB7|GT645_ARATH	80.68	766	145	2	1	2292	1	765	0	1249	sp|Q84WB7|GT645_ARATH Glycosyltransferase family protein 64 protein C5 OS=Arabidopsis thaliana GN=At5g04500 PE=2 SV=1
Bol002441G	sp|Q9XF67|PDPK1_ARATH	91.02	490	39	3	1	1461	4	491	0	873	sp|Q9XF67|PDPK1_ARATH 3-phosphoinositide-dependent protein kinase 1 OS=Arabidopsis thaliana GN=PDPK1 PE=1 SV=1
Bol002442G	sp|Q9LZ72|KCS21_ARATH	89.26	447	48	0	49	1389	17	463	0	810	sp|Q9LZ72|KCS21_ARATH 3-ketoacyl-CoA synthase 21 OS=Arabidopsis thaliana GN=KCS21 PE=2 SV=1
Bol002443G	sp|F4JWB3|MYTM2_ARATH	85.57	818	115	2	55	2508	19	833	0	1337	sp|F4JWB3|MYTM2_ARATH Phosphatidylinositol-3-phosphatase myotubularin-2 OS=Arabidopsis thaliana GN=MTM2 PE=1 SV=1
Bol002445G	sp|Q8LK56|DME_ARATH	82.49	571	92	2	4024	5727	1419	1984	0	901	sp|Q8LK56|DME_ARATH Transcriptional activator DEMETER OS=Arabidopsis thaliana GN=DME PE=1 SV=2
Bol002445G	sp|Q8LK56|DME_ARATH	60.61	815	264	12	1768	4107	471	1263	0	806	sp|Q8LK56|DME_ARATH Transcriptional activator DEMETER OS=Arabidopsis thaliana GN=DME PE=1 SV=2
Bol002445G	sp|Q8LK56|DME_ARATH	58.79	495	143	11	184	1566	153	620	4e-128	450	sp|Q8LK56|DME_ARATH Transcriptional activator DEMETER OS=Arabidopsis thaliana GN=DME PE=1 SV=2
Bol002446G	sp|Q9LZ66|SIR_ARATH	94.37	639	33	2	25	1935	5	642	0	1196	sp|Q9LZ66|SIR_ARATH Sulfite reductase [ferredoxin], chloroplastic OS=Arabidopsis thaliana GN=SIR PE=1 SV=1
Bol002447G	sp|O74978|YQL5_SCHPO	44.36	133	74	0	145	543	92	224	2e-33	127	sp|O74978|YQL5_SCHPO Uncharacterized RNA-binding protein C1827.05c OS=Schizosaccharomyces pombe (strain 972 / ATCC 24843) GN=SPCC1827.05c PE=3 SV=1
Bol002448G	sp|A5PK19|MET13_BOVIN	34.75	118	73	2	739	1080	521	638	1e-13	76.6	sp|A5PK19|MET13_BOVIN Methyltransferase-like protein 13 OS=Bos taurus GN=METTL13 PE=2 SV=1
Bol002449G	sp|Q1DCV8|BIOF_MYXXD	38.12	404	217	7	61	1257	10	385	3e-69	231	sp|Q1DCV8|BIOF_MYXXD 8-amino-7-oxononanoate synthase OS=Myxococcus xanthus (strain DK 1622) GN=bioF PE=3 SV=1
Bol002450G	sp|Q9LZ31|C77A4_ARATH	72.87	457	119	2	136	1491	56	512	0	693	sp|Q9LZ31|C77A4_ARATH Cytochrome P450 77A4 OS=Arabidopsis thaliana GN=CYP77A4 PE=2 SV=1
Bol002451G	sp|Q9C633|AGL97_ARATH	36.13	357	131	13	1	1059	1	264	2e-43	157	sp|Q9C633|AGL97_ARATH Agamous-like MADS-box protein AGL97 OS=Arabidopsis thaliana GN=AGL97 PE=1 SV=1
Bol002452G	sp|B9RAJ0|DNPEP_RICCO	58.16	478	175	4	172	1539	16	490	0	552	sp|B9RAJ0|DNPEP_RICCO Probable aspartyl aminopeptidase OS=Ricinus communis GN=RCOM_1506700 PE=2 SV=2
Bol002453G	sp|Q9LZ25|DRL30_ARATH	57.14	56	24	0	1	168	30	85	6e-13	66.6	sp|Q9LZ25|DRL30_ARATH Probable disease resistance protein At5g04720 OS=Arabidopsis thaliana GN=At5g04720 PE=2 SV=1
Bol002454G	sp|Q9LZ25|DRL30_ARATH	75.83	542	124	4	1	1620	1	537	0	827	sp|Q9LZ25|DRL30_ARATH Probable disease resistance protein At5g04720 OS=Arabidopsis thaliana GN=At5g04720 PE=2 SV=1
Bol002454G	sp|Q9LZ25|DRL30_ARATH	80	130	26	0	1627	2016	682	811	3e-45	176	sp|Q9LZ25|DRL30_ARATH Probable disease resistance protein At5g04720 OS=Arabidopsis thaliana GN=At5g04720 PE=2 SV=1
Bol002455G	sp|Q9LZ23|ACR12_ARATH	79.86	278	32	3	661	1422	24	301	2e-148	432	sp|Q9LZ23|ACR12_ARATH ACT domain-containing protein ACR12 OS=Arabidopsis thaliana GN=ACR12 PE=2 SV=1
Bol002456G	sp|Q9LZ17|RS174_ARATH	95.93	123	5	0	1	369	1	123	1e-79	238	sp|Q9LZ17|RS174_ARATH 40S ribosomal protein S17-4 OS=Arabidopsis thaliana GN=RPS17D PE=2 SV=3
Bol002457G	sp|Q0WMY5|PP365_ARATH	88.43	916	93	5	1	2718	1	913	0	1594	sp|Q0WMY5|PP365_ARATH Pentatricopeptide repeat-containing protein At5g04810, chloroplastic OS=Arabidopsis thaliana GN=PPR4 PE=1 SV=1
Bol002458G	sp|Q9FL40|C3H53_ARATH	73.68	38	10	0	96	209	154	191	6e-21	67.4	sp|Q9FL40|C3H53_ARATH Zinc finger CCCH domain-containing protein 53 OS=Arabidopsis thaliana GN=At5g07060 PE=2 SV=1
Bol002458G	sp|Q9FL40|C3H53_ARATH	69.7	33	10	0	4	102	123	155	6e-21	52.8	sp|Q9FL40|C3H53_ARATH Zinc finger CCCH domain-containing protein 53 OS=Arabidopsis thaliana GN=At5g07060 PE=2 SV=1
Bol002459G	sp|Q9FMC8|OPF13_ARATH	76.47	255	48	4	46	798	14	260	1e-99	298	sp|Q9FMC8|OPF13_ARATH Transcription repressor OFP13 OS=Arabidopsis thaliana GN=OFP13 PE=2 SV=1
Bol002461G	sp|F4IN23|BZP34_ARATH	53.01	83	39	0	526	774	195	277	5e-16	80.5	sp|F4IN23|BZP34_ARATH Basic leucine zipper 34 OS=Arabidopsis thaliana GN=BZIP34 PE=1 SV=1
Bol028781G	sp|F4JUF8|DIR15_ARATH	80.79	177	33	1	1	531	15	190	4e-86	258	sp|F4JUF8|DIR15_ARATH Dirigent protein 15 OS=Arabidopsis thaliana GN=DIR15 PE=3 SV=1
Bol028782G	sp|Q8GYS1|NIPA7_ARATH	72.09	326	44	4	1	837	1	326	1e-139	404	sp|Q8GYS1|NIPA7_ARATH Probable magnesium transporter NIPA7 OS=Arabidopsis thaliana GN=At4g38730 PE=2 SV=1
Bol028783G	sp|Q9T0I5|PRP4_ARATH	83.44	163	25	2	1	489	1	161	1e-81	261	sp|Q9T0I5|PRP4_ARATH Proline-rich protein 4 OS=Arabidopsis thaliana GN=PRP4 PE=2 SV=1
Bol028784G	sp|P33079|A10A5_SOYBN	69.57	69	20	1	88	294	24	91	2e-31	112	sp|P33079|A10A5_SOYBN Auxin-induced protein 10A5 OS=Glycine max PE=2 SV=1
Bol028785G	sp|P33080|AX10A_SOYBN	48.24	85	41	1	61	315	9	90	2e-22	89	sp|P33080|AX10A_SOYBN Auxin-induced protein X10A OS=Glycine max PE=2 SV=1
Bol028786G	sp|Q9T0J5|ASE3_ARATH	92.73	440	31	1	31	1350	68	506	0	841	sp|Q9T0J5|ASE3_ARATH Amidophosphoribosyltransferase 3, chloroplastic OS=Arabidopsis thaliana GN=ASE3 PE=1 SV=1
Bol028787G	sp|Q9T0J6|DUS3L_ARATH	84.17	695	78	7	1	2001	1	691	0	1186	sp|Q9T0J6|DUS3L_ARATH tRNA-dihydrouridine(47) synthase [NAD(P)(+)]-like OS=Arabidopsis thaliana GN=At4g38890 PE=1 SV=2
Bol028788G	sp|F4JUI3|BPC5_ARATH	73.43	286	56	6	10	843	9	282	2e-131	381	sp|F4JUI3|BPC5_ARATH Protein BASIC PENTACYSTEINE5 OS=Arabidopsis thaliana GN=BPC5 PE=1 SV=1
Bol028789G	sp|P0DH94|VATL5_ARATH	100	164	0	0	1	492	1	164	2e-73	224	sp|P0DH94|VATL5_ARATH V-type proton ATPase subunit c5 OS=Arabidopsis thaliana GN=VHA-c5 PE=2 SV=1
Bol028790G	sp|Q8S950|NACK1_TOBAC	55.45	404	158	6	16	1221	26	409	2e-133	420	sp|Q8S950|NACK1_TOBAC Kinesin-like protein NACK1 OS=Nicotiana tabacum GN=NACK1 PE=1 SV=1
Bol028790G	sp|Q8S950|NACK1_TOBAC	38.49	239	123	6	1039	1686	704	941	1e-38	156	sp|Q8S950|NACK1_TOBAC Kinesin-like protein NACK1 OS=Nicotiana tabacum GN=NACK1 PE=1 SV=1
Bol028791G	sp|Q944G9|ALFC2_ARATH	94.62	409	11	1	1	1227	1	398	0	791	sp|Q944G9|ALFC2_ARATH Probable fructose-bisphosphate aldolase 2, chloroplastic OS=Arabidopsis thaliana GN=FBA2 PE=1 SV=2
Bol028792G	sp|Q8LB08|ADT4_ARATH	79.59	49	10	0	1	147	15	63	2e-10	60.5	sp|Q8LB08|ADT4_ARATH ADP,ATP carrier protein ER-ANT1 OS=Arabidopsis thaliana GN=ER-ANT1 PE=2 SV=2
Bol028793G	sp|Q8GY58|GUN23_ARATH	76.81	470	109	0	67	1476	24	493	0	751	sp|Q8GY58|GUN23_ARATH Endoglucanase 23 OS=Arabidopsis thaliana GN=At4g39000 PE=2 SV=2
Bol028795G	sp|Q93YQ7|GUN24_ARATH	93.05	475	33	0	1	1425	23	497	0	887	sp|Q93YQ7|GUN24_ARATH Endoglucanase 24 OS=Arabidopsis thaliana GN=At4g39010 PE=2 SV=1
Bol028796G	sp|Q945F0|EDS5_ARATH	85.79	549	59	6	1	1608	1	543	0	904	sp|Q945F0|EDS5_ARATH Enhanced disease susceptibility 5 OS=Arabidopsis thaliana GN=EDS5 PE=2 SV=1
Bol028797G	sp|Q0IGM7|BBX20_ARATH	64.71	34	12	0	317	216	184	217	6e-08	52.8	sp|Q0IGM7|BBX20_ARATH B-box zinc finger protein 20 OS=Arabidopsis thaliana GN=BBX20 PE=1 SV=1
Bol028798G	sp|Q0IGM7|BBX20_ARATH	96.77	62	2	0	1	186	1	62	2e-36	127	sp|Q0IGM7|BBX20_ARATH B-box zinc finger protein 20 OS=Arabidopsis thaliana GN=BBX20 PE=1 SV=1
Bol028799G	sp|Q8W4S4|VHAA3_ARATH	92.55	725	52	2	37	2208	14	737	0	1364	sp|Q8W4S4|VHAA3_ARATH V-type proton ATPase subunit a3 OS=Arabidopsis thaliana GN=VHA-a3 PE=1 SV=1
Bol028800G	sp|P43296|RD19A_ARATH	80.71	337	20	2	91	969	33	368	0	534	sp|P43296|RD19A_ARATH Cysteine proteinase RD19a OS=Arabidopsis thaliana GN=RD19A PE=2 SV=1
Bol028802G	sp|Q9T020|Y4391_ARATH	72.27	119	24	4	1	351	767	878	1e-37	139	sp|Q9T020|Y4391_ARATH Probable receptor-like protein kinase At4g39110 OS=Arabidopsis thaliana GN=At4g39110 PE=3 SV=1
Bol028803G	sp|Q6NPM8|HIS7_ARATH	58.73	126	10	2	1	366	259	346	7e-38	136	sp|Q6NPM8|HIS7_ARATH Bifunctional phosphatase IMPL2, chloroplastic OS=Arabidopsis thaliana GN=HISN7 PE=1 SV=1
Bol028804G	sp|P21298|DHLE_RAPSA	63.83	47	17	0	1	141	1	47	2e-14	71.2	sp|P21298|DHLE_RAPSA Late embryogenesis abundant protein OS=Raphanus sativus PE=2 SV=1
Bol028806G	sp|Q8GYX8|DNJ10_ARATH	59.43	318	124	4	1	948	1	315	2e-115	347	sp|Q8GYX8|DNJ10_ARATH Chaperone protein dnaJ 10 OS=Arabidopsis thaliana GN=ATJ10 PE=2 SV=2
Bol028807G	sp|P82787|DEF19_ARATH	44.59	74	40	1	7	228	6	78	7e-11	57.4	sp|P82787|DEF19_ARATH Defensin-like protein 19 OS=Arabidopsis thaliana GN=PDF1.4 PE=3 SV=2
Bol028808G	sp|Q9T029|RS254_ARATH	98.61	72	1	0	109	324	37	108	2e-45	149	sp|Q9T029|RS254_ARATH 40S ribosomal protein S25-4 OS=Arabidopsis thaliana GN=RPS25E PE=2 SV=1
BONG003270.1G	sp|F4JVB8|RADL1_ARATH	86.21	87	7	1	40	285	14	100	4e-47	152	sp|F4JVB8|RADL1_ARATH Protein RADIALIS-like 1 OS=Arabidopsis thaliana GN=RL1 PE=2 SV=1
Bol028809G	sp|Q05966|GRP10_BRANA	100	84	0	0	1	252	1	84	2e-55	179	sp|Q05966|GRP10_BRANA Glycine-rich RNA-binding protein 10 OS=Brassica napus GN=GRP10 PE=2 SV=1
Bol028812G	sp|Q9T039|EC14_ARATH	82.03	128	19	2	1	384	1	124	8e-68	207	sp|Q9T039|EC14_ARATH Egg cell-secreted protein 1.4 OS=Arabidopsis thaliana GN=EC1.4 PE=2 SV=1
Bol028813G	sp|O48947|CESA2_ARATH	88.67	1086	53	6	1	3054	1	1084	0	1746	sp|O48947|CESA2_ARATH Cellulose synthase A catalytic subunit 2 [UDP-forming] OS=Arabidopsis thaliana GN=CESA2 PE=1 SV=1
Bol028815G	sp|Q9SRE4|UGAL2_ARATH	48.43	318	151	4	79	996	5	321	4e-78	250	sp|Q9SRE4|UGAL2_ARATH UDP-galactose transporter 2 OS=Arabidopsis thaliana GN=UDP-GALT2 PE=2 SV=1
Bol028816G	sp|O22476|BRI1_ARATH	89.35	1164	123	1	94	3582	33	1196	0	2010	sp|O22476|BRI1_ARATH Protein BRASSINOSTEROID INSENSITIVE 1 OS=Arabidopsis thaliana GN=BRI1 PE=1 SV=1
Bol028817G	sp|Q9SVB7|WRK13_ARATH	75.16	306	67	6	1	897	1	304	2e-107	322	sp|Q9SVB7|WRK13_ARATH Probable WRKY transcription factor 13 OS=Arabidopsis thaliana GN=WRKY13 PE=2 SV=1
Bol028818G	sp|Q55GD2|Y8328_DICDI	25.67	261	168	2	8332	9057	3459	3712	8e-17	92.4	sp|Q55GD2|Y8328_DICDI Protein DDB_G0268328 OS=Dictyostelium discoideum GN=DDB_G0268328 PE=4 SV=1
Bol028819G	sp|Q9FVS9|C96AF_ARATH	58.04	112	47	0	139	474	53	164	1e-38	141	sp|Q9FVS9|C96AF_ARATH Alkane hydroxylase MAH1 OS=Arabidopsis thaliana GN=CYP96A15 PE=2 SV=1
Bol028820G	sp|Q9FVS9|C96AF_ARATH	54.86	494	210	4	46	1515	13	497	0	567	sp|Q9FVS9|C96AF_ARATH Alkane hydroxylase MAH1 OS=Arabidopsis thaliana GN=CYP96A15 PE=2 SV=1
Bol028821G	sp|Q9SVA6|DRG3_ARATH	97.02	369	11	0	1	1107	1	369	0	671	sp|Q9SVA6|DRG3_ARATH Developmentally-regulated G-protein 3 OS=Arabidopsis thaliana GN=DRG3 PE=1 SV=1
Bol028822G	sp|Q8GY88|SK2_ARATH	72.24	299	36	6	1	777	1	292	1e-141	407	sp|Q8GY88|SK2_ARATH Shikimate kinase 2, chloroplastic OS=Arabidopsis thaliana GN=SK2 PE=1 SV=1
Bol028823G	sp|Q9SVA0|FK101_ARATH	54.05	74	29	3	1	216	164	234	6e-15	72.4	sp|Q9SVA0|FK101_ARATH F-box/kelch-repeat protein At4g39580 OS=Arabidopsis thaliana GN=At4g39580 PE=4 SV=1
Bol028824G	sp|Q1PE10|FK102_ARATH	42.47	332	132	9	1	936	110	402	4e-71	232	sp|Q1PE10|FK102_ARATH F-box/kelch-repeat protein At4g39590 OS=Arabidopsis thaliana GN=At4g39590 PE=2 SV=1
Bol028825G	sp|Q9SJT9|COPA2_ARATH	90.83	1221	108	3	1	3660	1	1218	0	2200	sp|Q9SJT9|COPA2_ARATH Coatomer subunit alpha-2 OS=Arabidopsis thaliana GN=At2g21390 PE=2 SV=1
Bol028826G	sp|Q9SV96|PP358_ARATH	89.41	472	44	1	7	1404	1	472	0	845	sp|Q9SV96|PP358_ARATH Pentatricopeptide repeat-containing protein At4g39620, chloroplastic OS=Arabidopsis thaliana GN=EMB2453 PE=2 SV=1
Bol028827G	sp|Q8VYW6|GAGT1_ARATH	79.23	130	27	0	304	693	443	572	3e-65	218	sp|Q8VYW6|GAGT1_ARATH Gamma-glutamyltranspeptidase 1 OS=Arabidopsis thaliana GN=GGT1 PE=2 SV=1
Bol028827G	sp|Q8VYW6|GAGT1_ARATH	87.16	109	14	0	1	327	1	109	2e-54	189	sp|Q8VYW6|GAGT1_ARATH Gamma-glutamyltranspeptidase 1 OS=Arabidopsis thaliana GN=GGT1 PE=2 SV=1
Bol028828G	sp|Q8VYW6|GAGT1_ARATH	87.78	573	69	1	1	1719	1	572	0	1006	sp|Q8VYW6|GAGT1_ARATH Gamma-glutamyltranspeptidase 1 OS=Arabidopsis thaliana GN=GGT1 PE=2 SV=1
Bol028829G	sp|Q940M2|AGT21_ARATH	89.14	479	41	2	4	1428	5	476	0	868	sp|Q940M2|AGT21_ARATH Alanine--glyoxylate aminotransferase 2 homolog 1, mitochondrial OS=Arabidopsis thaliana GN=AGT2 PE=2 SV=1
Bol028831G	sp|Q9UKV3|ACINU_HUMAN	38.6	114	64	3	388	711	979	1092	2e-18	90.1	sp|Q9UKV3|ACINU_HUMAN Apoptotic chromatin condensation inducer in the nucleus OS=Homo sapiens GN=ACIN1 PE=1 SV=2
Bol028833G	sp|Q9SZN7|HIP26_ARATH	48.32	149	73	2	13	456	2	147	4e-43	146	sp|Q9SZN7|HIP26_ARATH Heavy metal-associated isoprenylated plant protein 26 OS=Arabidopsis thaliana GN=HIPP26 PE=1 SV=1
Bol028834G	sp|Q9SCY3|FK162_ARATH	70.54	224	22	3	1	561	1	217	2e-87	263	sp|Q9SCY3|FK162_ARATH Peptidyl-prolyl cis-trans isomerase FKBP16-2, chloroplastic OS=Arabidopsis thaliana GN=FKBP16-2 PE=1 SV=1
Bol028836G	sp|Q8LAL0|SCO12_ARATH	76	275	60	2	1	807	1	275	6e-138	397	sp|Q8LAL0|SCO12_ARATH Protein SCO1 homolog 2, mitochondrial OS=Arabidopsis thaliana GN=HCC2 PE=2 SV=1
Bol028837G	sp|Q8GWG2|TPPH_ARATH	77.08	349	29	2	1	894	1	349	0	540	sp|Q8GWG2|TPPH_ARATH Probable trehalose-phosphate phosphatase H OS=Arabidopsis thaliana GN=TPPH PE=2 SV=1
Bol028838G	sp|O65665|ERF60_ARATH	84.55	123	17	2	4	372	152	272	6e-51	169	sp|O65665|ERF60_ARATH Ethylene-responsive transcription factor ERF060 OS=Arabidopsis thaliana GN=ERF060 PE=2 SV=1
Bol028841G	sp|Q96348|INO1_BRANA	98.82	510	6	0	1	1530	1	510	0	1039	sp|Q96348|INO1_BRANA Inositol-3-phosphate synthase OS=Brassica napus PE=2 SV=2
Bol028842G	sp|F4JJ23|NEN4_ARATH	90.59	255	24	0	1	765	1	255	2e-156	442	sp|F4JJ23|NEN4_ARATH Protein NEN4 OS=Arabidopsis thaliana GN=NEN4 PE=2 SV=1
Bol028845G	sp|Q9SIE0|ALKB2_ARATH	51.39	72	28	3	88	300	7	72	2e-08	58.5	sp|Q9SIE0|ALKB2_ARATH Alpha-ketoglutarate-dependent dioxygenase alkB homolog 2 OS=Arabidopsis thaliana GN=ALKBH2 PE=2 SV=2
Bol028846G	sp|Q8N573|OXR1_HUMAN	40.59	170	98	3	403	909	706	873	1e-20	96.7	sp|Q8N573|OXR1_HUMAN Oxidation resistance protein 1 OS=Homo sapiens GN=OXR1 PE=1 SV=2
Bol028847G	sp|Q605B4|RL23_METCA	39.39	66	40	0	85	282	27	92	2e-09	55.8	sp|Q605B4|RL23_METCA 50S ribosomal protein L23 OS=Methylococcus capsulatus (strain ATCC 33009 / NCIMB 11132 / Bath) GN=rplW PE=3 SV=1
Bol028848G	sp|Q9SJ04|SKIP6_ARATH	28.57	133	72	5	31	399	218	337	1e-08	57	sp|Q9SJ04|SKIP6_ARATH F-box/kelch-repeat protein SKIP6 OS=Arabidopsis thaliana GN=SKIP6 PE=1 SV=1
Bol028850G	sp|O24454|UBP3_ARATH	95.97	372	13	2	1	1113	1	371	0	697	sp|O24454|UBP3_ARATH Ubiquitin carboxyl-terminal hydrolase 3 OS=Arabidopsis thaliana GN=UBP3 PE=1 SV=1
Bol028851G	sp|O49196|APK2_ARATH	86.73	294	34	2	1	870	1	293	0	517	sp|O49196|APK2_ARATH Adenylyl-sulfate kinase 2, chloroplastic OS=Arabidopsis thaliana GN=APK2 PE=1 SV=1
Bol028852G	sp|O81345|C79B1_SINAL	96.34	519	17	1	70	1620	24	542	0	1010	sp|O81345|C79B1_SINAL Cytochrome P450 79B1 OS=Sinapis alba GN=CYP79B1 PE=2 SV=1
Bol028853G	sp|Q3E9N1|PP359_ARATH	86.18	152	20	1	1	456	625	775	8e-78	251	sp|Q3E9N1|PP359_ARATH Pentatricopeptide repeat-containing protein At4g39952, mitochondrial OS=Arabidopsis thaliana GN=PCMP-E98 PE=2 SV=2
Bol028854G	sp|Q8DKR7|DNAJ_THEEB	51.76	340	151	3	268	1269	4	336	2e-104	322	sp|Q8DKR7|DNAJ_THEEB Chaperone protein DnaJ OS=Thermosynechococcus elongatus (strain BP-1) GN=dnaJ PE=3 SV=2
Bol028855G	sp|P29976|AROF_ARATH	93.29	507	24	2	61	1551	19	525	0	970	sp|P29976|AROF_ARATH Phospho-2-dehydro-3-deoxyheptonate aldolase 1, chloroplastic OS=Arabidopsis thaliana GN=DHS1 PE=2 SV=2
Bol028856G	sp|Q9SMQ6|RAA4B_ARATH	91.51	212	18	0	37	672	13	224	6e-146	413	sp|Q9SMQ6|RAA4B_ARATH Ras-related protein RABA4b OS=Arabidopsis thaliana GN=RABA4B PE=1 SV=1
Bol028858G	sp|Q9SMQ6|RAA4B_ARATH	85	100	10	2	1	288	94	192	3e-52	174	sp|Q9SMQ6|RAA4B_ARATH Ras-related protein RABA4b OS=Arabidopsis thaliana GN=RABA4B PE=1 SV=1
Bol028859G	sp|Q5ZLV4|NSUN2_CHICK	39.39	683	365	16	139	2172	48	686	2e-146	454	sp|Q5ZLV4|NSUN2_CHICK tRNA (cytosine(34)-C(5))-methyltransferase OS=Gallus gallus GN=NSUN2 PE=2 SV=1
Bol028860G	sp|Q9SMQ4|SRK2F_ARATH	89.44	303	20	2	1	873	1	303	0	529	sp|Q9SMQ4|SRK2F_ARATH Serine/threonine-protein kinase SRK2F OS=Arabidopsis thaliana GN=SRK2F PE=1 SV=1
Bol028861G	sp|F4I8B9|Y1501_ARATH	32.32	198	123	2	277	837	413	610	9e-07	55.8	sp|F4I8B9|Y1501_ARATH Putative WEB family protein At1g65010, chloroplastic OS=Arabidopsis thaliana GN=At1g65010 PE=1 SV=1
Bol028862G	sp|Q71H73|H33_VITVI	100	136	0	0	1	408	1	136	7e-94	274	sp|Q71H73|H33_VITVI Histone H3.3 OS=Vitis vinifera PE=2 SV=3
Bol028863G	sp|Q944J0|SPCS1_ARATH	85.19	81	12	0	1	243	1	81	2e-32	114	sp|Q944J0|SPCS1_ARATH Probable signal peptidase complex subunit 1 OS=Arabidopsis thaliana GN=At2g22425 PE=2 SV=1
Bol028865G	sp|Q8C8N2|SCAI_MOUSE	31.55	618	322	17	4	1773	54	598	1e-69	242	sp|Q8C8N2|SCAI_MOUSE Protein SCAI OS=Mus musculus GN=Scai PE=1 SV=2
Bol028866G	sp|Q940J1|ATB16_ARATH	83.72	301	34	6	4	882	1	294	4e-165	468	sp|Q940J1|ATB16_ARATH Homeobox-leucine zipper protein ATHB-16 OS=Arabidopsis thaliana GN=ATHB-16 PE=2 SV=2
Bol028867G	sp|Q8L936|CAP16_ARATH	82.6	362	60	1	1	1077	1	362	0	588	sp|Q8L936|CAP16_ARATH Putative clathrin assembly protein At4g40080 OS=Arabidopsis thaliana GN=At4g40080 PE=2 SV=2
Bol028868G	sp|Q9ZT17|AGP3_ARATH	80.65	31	6	0	7	99	2	32	7e-08	51.6	sp|Q9ZT17|AGP3_ARATH Classical arabinogalactan protein 3 OS=Arabidopsis thaliana GN=AGP3 PE=2 SV=1
Bol028870G	sp|Q6SZ87|NAT11_ARATH	82.72	683	107	6	70	2100	32	709	0	1001	sp|Q6SZ87|NAT11_ARATH Nucleobase-ascorbate transporter 11 OS=Arabidopsis thaliana GN=NAT11 PE=2 SV=1
Bol028871G	sp|Q9FFN2|GLYT3_ARATH	36.1	349	207	8	217	1233	172	514	1e-71	240	sp|Q9FFN2|GLYT3_ARATH Probable glycosyltransferase At5g03795 OS=Arabidopsis thaliana GN=At5g03795 PE=3 SV=2
Bol028872G	sp|Q8RJP2|RHIE_DICD3	25.87	630	353	28	163	1986	40	577	7e-34	140	sp|Q8RJP2|RHIE_DICD3 Rhamnogalacturonate lyase OS=Dickeya dadantii (strain 3937) GN=rhiE PE=1 SV=1
Bol028873G	sp|P94538|YSGA_BACSU	28.62	290	157	11	175	1023	1	247	4e-21	94.4	sp|P94538|YSGA_BACSU Uncharacterized tRNA/rRNA methyltransferase YsgA OS=Bacillus subtilis (strain 168) GN=ysgA PE=3 SV=2
Bol028874G	sp|Q84K52|DOF47_ARATH	71.77	248	57	4	1	720	1	243	1e-92	279	sp|Q84K52|DOF47_ARATH Dof zinc finger protein DOF4.7 OS=Arabidopsis thaliana GN=DOF4.7 PE=2 SV=1
Bol028875G	sp|Q02971|CADH7_ARATH	83.75	357	58	0	1	1071	1	357	1e-175	499	sp|Q02971|CADH7_ARATH Cinnamyl alcohol dehydrogenase 7 OS=Arabidopsis thaliana GN=CAD7 PE=1 SV=2
Bol028876G	sp|O65621|CADH6_ARATH	88.98	363	39	1	1	1086	1	363	0	615	sp|O65621|CADH6_ARATH Probable cinnamyl alcohol dehydrogenase 6 OS=Arabidopsis thaliana GN=CAD6 PE=2 SV=1
Bol028877G	sp|Q9SZJ6|AGL21_ARATH	87.43	167	19	1	1	495	62	228	2e-88	265	sp|Q9SZJ6|AGL21_ARATH Agamous-like MADS-box protein AGL21 OS=Arabidopsis thaliana GN=AGL21 PE=1 SV=1
Bol028878G	sp|Q9SZJ5|GLYM1_ARATH	97.29	517	14	0	1	1551	1	517	0	1054	sp|Q9SZJ5|GLYM1_ARATH Serine hydroxymethyltransferase 1, mitochondrial OS=Arabidopsis thaliana GN=SHM1 PE=1 SV=1
Bol028879G	sp|Q84WN0|Y4920_ARATH	87.33	434	46	3	1	1296	1	427	0	767	sp|Q84WN0|Y4920_ARATH Uncharacterized protein At4g37920, chloroplastic OS=Arabidopsis thaliana GN=At4g37920 PE=1 SV=2
Bol028880G	sp|Q8GUM2|HSP7I_ARATH	91.35	682	59	0	1	2046	1	682	0	1220	sp|Q8GUM2|HSP7I_ARATH Heat shock 70 kDa protein 9, mitochondrial OS=Arabidopsis thaliana GN=HSP70-9 PE=2 SV=1
BONG003280.1G	sp|Q6GLP4|RMD5A_XENLA	34.86	350	210	9	127	1143	49	391	2e-61	209	sp|Q6GLP4|RMD5A_XENLA Protein RMD5 homolog A OS=Xenopus laevis GN=rmnd5a PE=2 SV=1
Bol028881G	sp|Q9T074|PCKA_ARATH	96.13	671	24	2	1	2007	1	671	0	1231	sp|Q9T074|PCKA_ARATH Phosphoenolpyruvate carboxykinase [ATP] OS=Arabidopsis thaliana GN=PCKA PE=1 SV=1
Bol028883G	sp|Q9T072|BH025_ARATH	73.45	339	78	4	1	1014	1	328	3e-145	420	sp|Q9T072|BH025_ARATH Transcription factor bHLH25 OS=Arabidopsis thaliana GN=BHLH25 PE=2 SV=2
Bol028884G	sp|Q9T071|HXKL2_ARATH	72.97	222	52	3	112	765	41	258	4e-90	286	sp|Q9T071|HXKL2_ARATH Probable hexokinase-like 2 protein OS=Arabidopsis thaliana GN=At4g37840 PE=3 SV=1
Bol028884G	sp|Q9T071|HXKL2_ARATH	73.55	155	17	1	685	1077	313	467	3e-42	159	sp|Q9T071|HXKL2_ARATH Probable hexokinase-like 2 protein OS=Arabidopsis thaliana GN=At4g37840 PE=3 SV=1
Bol028886G	sp|Q9T068|EPFL2_ARATH	80.95	105	12	2	1	294	25	128	2e-53	169	sp|Q9T068|EPFL2_ARATH EPIDERMAL PATTERNING FACTOR-like protein 2 OS=Arabidopsis thaliana GN=EPFL2 PE=2 SV=1
Bol028887G	sp|P46604|HAT22_ARATH	86.32	285	29	3	1	846	1	278	7e-149	425	sp|P46604|HAT22_ARATH Homeobox-leucine zipper protein HAT22 OS=Arabidopsis thaliana GN=HAT22 PE=1 SV=1
Bol028888G	sp|Q9LM66|XCP2_ARATH	93.1	29	2	0	106	192	205	233	4e-11	60.8	sp|Q9LM66|XCP2_ARATH Xylem cysteine proteinase 2 OS=Arabidopsis thaliana GN=XCP2 PE=2 SV=2
Bol028890G	sp|Q9T065|1A18_ARATH	91.47	469	40	0	1	1407	1	469	0	901	sp|Q9T065|1A18_ARATH 1-aminocyclopropane-1-carboxylate synthase 8 OS=Arabidopsis thaliana GN=ACS8 PE=1 SV=1
Bol028891G	sp|Q8VYH2|ERG16_ARATH	88.82	510	52	2	7	1524	7	515	0	885	sp|Q8VYH2|ERG16_ARATH Squalene epoxidase 3 OS=Arabidopsis thaliana GN=SQE3 PE=1 SV=1
Bol028892G	sp|Q38914|ANT_ARATH	85.26	536	57	9	4	1587	34	555	0	828	sp|Q38914|ANT_ARATH AP2-like ethylene-responsive transcription factor ANT OS=Arabidopsis thaliana GN=ANT PE=1 SV=2
Bol028893G	sp|Q8L8A8|GRF2_ARATH	67.04	531	100	16	7	1383	8	535	7e-162	475	sp|Q8L8A8|GRF2_ARATH Growth-regulating factor 2 OS=Arabidopsis thaliana GN=GRF2 PE=1 SV=1
Bol028895G	sp|Q9SZG0|HHP4_ARATH	91.95	385	18	1	1	1116	1	385	0	699	sp|Q9SZG0|HHP4_ARATH Heptahelical transmembrane protein 4 OS=Arabidopsis thaliana GN=HHP4 PE=2 SV=1
Bol028896G	sp|B5X4Z4|NAGS2_ARATH	85.58	638	66	4	1	1911	1	613	0	1110	sp|B5X4Z4|NAGS2_ARATH Probable amino-acid acetyltransferase NAGS2, chloroplastic OS=Arabidopsis thaliana GN=NAGS2 PE=2 SV=1
Bol028897G	sp|P41189|RL7_LIBAF	61.43	70	27	0	277	486	55	124	5e-12	63.5	sp|P41189|RL7_LIBAF 50S ribosomal protein L7/L12 OS=Liberibacter africanus GN=rplL PE=3 SV=1
Bol028898G	sp|Q9SZF7|SHR_ARATH	93.62	533	30	2	1	1596	1	530	0	862	sp|Q9SZF7|SHR_ARATH Protein SHORT-ROOT OS=Arabidopsis thaliana GN=SHR PE=1 SV=1
Bol028899G	sp|Q6EJ98|BT5_ARATH	88.15	346	38	1	94	1122	23	368	0	637	sp|Q6EJ98|BT5_ARATH BTB/POZ and TAZ domain-containing protein 5 OS=Arabidopsis thaliana GN=BT5 PE=1 SV=1
Bol028900G	sp|Q42381|HLS1_ARATH	91.56	403	34	0	1	1209	1	403	0	738	sp|Q42381|HLS1_ARATH Probable N-acetyltransferase HLS1 OS=Arabidopsis thaliana GN=HLS1 PE=1 SV=1
Bol028901G	sp|Q50228|FMDA_METME	49.88	417	182	5	19	1239	2	401	4e-145	427	sp|Q50228|FMDA_METME Formamidase OS=Methylophilus methylotrophus GN=fmdA PE=1 SV=1
Bol028902G	sp|Q50228|FMDA_METME	49.41	427	189	6	19	1299	2	401	4e-142	420	sp|Q50228|FMDA_METME Formamidase OS=Methylophilus methylotrophus GN=fmdA PE=1 SV=1
BONG003290.1G	sp|Q9SZE8|LBD39_ARATH	73.03	241	46	5	1	669	1	240	3e-103	305	sp|Q9SZE8|LBD39_ARATH LOB domain-containing protein 39 OS=Arabidopsis thaliana GN=LBD39 PE=2 SV=1
Bol028903G	sp|Q43731|PER50_ARATH	66.96	112	37	0	25	360	218	329	4e-49	165	sp|Q43731|PER50_ARATH Peroxidase 50 OS=Arabidopsis thaliana GN=PER50 PE=1 SV=1
Bol028904G	sp|Q43731|PER50_ARATH	79.67	123	24	1	1	366	79	201	5e-61	196	sp|Q43731|PER50_ARATH Peroxidase 50 OS=Arabidopsis thaliana GN=PER50 PE=1 SV=1
Bol028905G	sp|Q43731|PER50_ARATH	92.46	305	23	0	64	978	25	329	0	587	sp|Q43731|PER50_ARATH Peroxidase 50 OS=Arabidopsis thaliana GN=PER50 PE=1 SV=1
Bol028906G	sp|Q9CHD0|RNC_LACLA	24.6	187	132	3	499	1056	19	197	1e-08	59.3	sp|Q9CHD0|RNC_LACLA Ribonuclease 3 OS=Lactococcus lactis subsp. lactis (strain IL1403) GN=rnc PE=3 SV=1
Bol028907G	sp|P30183|CCB11_ARATH	78.94	432	73	6	1	1254	1	428	0	567	sp|P30183|CCB11_ARATH Cyclin-B1-1 OS=Arabidopsis thaliana GN=CYCB1-1 PE=1 SV=2
Bol028908G	sp|F4JS25|SRFR1_ARATH	81.36	1062	170	7	1	3132	1	1052	0	1612	sp|F4JS25|SRFR1_ARATH Suppressor of RPS4-RLD 1 OS=Arabidopsis thaliana GN=SRFR1 PE=1 SV=1
Bol028913G	sp|O65790|C81F1_ARATH	87.5	480	60	0	58	1497	21	500	0	899	sp|O65790|C81F1_ARATH Cytochrome P450 81F1 OS=Arabidopsis thaliana GN=CYP81F1 PE=2 SV=2
Bol028914G	sp|O65790|C81F1_ARATH	83.13	486	81	1	40	1494	15	500	0	862	sp|O65790|C81F1_ARATH Cytochrome P450 81F1 OS=Arabidopsis thaliana GN=CYP81F1 PE=2 SV=2
Bol028915G	sp|Q94K98|Y1720_ARATH	39.45	398	229	6	553	1716	176	571	1e-85	283	sp|Q94K98|Y1720_ARATH UPF0392 protein At1g27200 OS=Arabidopsis thaliana GN=At1g27200 PE=2 SV=2
Bol028918G	sp|O65790|C81F1_ARATH	63.55	502	173	4	1	1485	1	499	0	588	sp|O65790|C81F1_ARATH Cytochrome P450 81F1 OS=Arabidopsis thaliana GN=CYP81F1 PE=2 SV=2
Bol028919G	sp|O65790|C81F1_ARATH	72.49	498	125	6	13	1476	3	498	0	737	sp|O65790|C81F1_ARATH Cytochrome P450 81F1 OS=Arabidopsis thaliana GN=CYP81F1 PE=2 SV=2
Bol028920G	sp|O22190|GH33_ARATH	85.91	596	73	5	1	1758	1	595	0	1043	sp|O22190|GH33_ARATH Indole-3-acetic acid-amido synthetase GH3.3 OS=Arabidopsis thaliana GN=GH3.3 PE=1 SV=1
Bol028921G	sp|Q9LHA1|C8D11_ARATH	68.11	461	145	2	127	1506	49	508	0	632	sp|Q9LHA1|C8D11_ARATH Cytochrome P450 81D11 OS=Arabidopsis thaliana GN=CYP81D11 PE=2 SV=1
Bol028922G	sp|Q9LHA1|C8D11_ARATH	66.74	439	142	3	160	1464	62	500	0	591	sp|Q9LHA1|C8D11_ARATH Cytochrome P450 81D11 OS=Arabidopsis thaliana GN=CYP81D11 PE=2 SV=1
Bol028923G	sp|Q6WNQ8|C81E8_MEDTR	48.45	483	227	8	73	1509	27	491	6e-149	443	sp|Q6WNQ8|C81E8_MEDTR Cytochrome P450 81E8 OS=Medicago truncatula GN=CYP81E8 PE=2 SV=1
Bol028927G	sp|Q6AYU1|MO4L1_RAT	35.37	311	162	7	85	906	11	319	5e-50	175	sp|Q6AYU1|MO4L1_RAT Mortality factor 4-like protein 1 OS=Rattus norvegicus GN=Morf4l1 PE=2 SV=1
Bol028928G	sp|Q9M3H5|HMA1_ARATH	96.27	643	24	0	1	1929	159	801	0	1221	sp|Q9M3H5|HMA1_ARATH Probable cadmium/zinc-transporting ATPase HMA1, chloroplastic OS=Arabidopsis thaliana GN=HMA1 PE=2 SV=2
Bol028929G	sp|Q9FDW1|MYB44_ARATH	56.6	288	95	6	28	837	3	278	5e-93	286	sp|Q9FDW1|MYB44_ARATH Transcription factor MYB44 OS=Arabidopsis thaliana GN=MYB44 PE=2 SV=1
Bol028930G	sp|C0LGS3|Y4372_ARATH	80.57	741	118	7	94	2250	30	766	0	1061	sp|C0LGS3|Y4372_ARATH Probable LRR receptor-like serine/threonine-protein kinase At4g37250 OS=Arabidopsis thaliana GN=At4g37250 PE=2 SV=1
Bol028931G	sp|P25251|CYSP4_BRANA	87.82	156	12	2	460	918	177	328	1e-88	275	sp|P25251|CYSP4_BRANA Cysteine proteinase COT44 (Fragment) OS=Brassica napus PE=2 SV=1
Bol028931G	sp|P25251|CYSP4_BRANA	95.45	132	6	0	139	534	1	132	7e-79	249	sp|P25251|CYSP4_BRANA Cysteine proteinase COT44 (Fragment) OS=Brassica napus PE=2 SV=1
Bol028932G	sp|Q8L707|IRX14_ARATH	77.53	534	96	7	1	1557	1	525	0	675	sp|Q8L707|IRX14_ARATH Probable beta-1,4-xylosyltransferase IRX14 OS=Arabidopsis thaliana GN=IRX14 PE=2 SV=1
Bol028933G	sp|Q9SW63|RA210_ARATH	78.89	180	26	3	67	591	24	196	3e-79	241	sp|Q9SW63|RA210_ARATH Ethylene-responsive transcription factor RAP2-10 OS=Arabidopsis thaliana GN=RAP2-10 PE=2 SV=1
Bol028934G	sp|P47927|AP2_ARATH	89.1	431	38	4	1	1281	1	426	0	684	sp|P47927|AP2_ARATH Floral homeotic protein APETALA 2 OS=Arabidopsis thaliana GN=AP2 PE=1 SV=1
Bol028935G	sp|Q9FUA4|SPT_ARATH	72.13	366	75	11	1	1041	16	373	8e-137	401	sp|Q9FUA4|SPT_ARATH Transcription factor SPATULA OS=Arabidopsis thaliana GN=SPT PE=1 SV=1
Bol028936G	sp|Q01389|BCK1_YEAST	35.19	287	159	11	7	816	1175	1451	3e-34	139	sp|Q01389|BCK1_YEAST Serine/threonine-protein kinase BCK1/SLK1/SSP31 OS=Saccharomyces cerevisiae (strain ATCC 204508 / S288c) GN=BCK1 PE=1 SV=1
Bol028939G	sp|A0JNI5|CLASR_BOVIN	35.21	142	84	2	1	417	1	137	1e-14	80.9	sp|A0JNI5|CLASR_BOVIN CLK4-associating serine/arginine rich protein OS=Bos taurus GN=CLASRP PE=2 SV=1
Bol028940G	sp|Q96320|HSFB1_ARATH	75.79	285	60	4	4	849	6	284	9e-119	349	sp|Q96320|HSFB1_ARATH Heat stress transcription factor B-1 OS=Arabidopsis thaliana GN=HSFB1 PE=2 SV=2
Bol028941G	sp|Q8LDU4|RCCR_ARATH	72.61	314	51	2	1	942	41	319	2e-148	427	sp|Q8LDU4|RCCR_ARATH Red chlorophyll catabolite reductase, chloroplastic OS=Arabidopsis thaliana GN=RCCR PE=1 SV=2
Bol028942G	sp|O23184|CML19_ARATH	90.96	166	15	0	16	513	2	167	1e-104	304	sp|O23184|CML19_ARATH Calcium-binding protein CML19 OS=Arabidopsis thaliana GN=CML19 PE=2 SV=1
Bol028943G	sp|Q9FV50|MAP1D_ARATH	90.6	351	32	1	1	1053	1	350	0	656	sp|Q9FV50|MAP1D_ARATH Methionine aminopeptidase 1D, chloroplastic/mitochondrial OS=Arabidopsis thaliana GN=MAP1D PE=2 SV=1
Bol028944G	sp|O23181|PLP3_ARATH	78.87	407	82	2	16	1224	21	427	0	644	sp|O23181|PLP3_ARATH Patatin-like protein 3 OS=Arabidopsis thaliana GN=PLP3 PE=2 SV=2
Bol028945G	sp|O23179|PLP1_ARATH	80.69	404	77	1	7	1215	5	408	0	618	sp|O23179|PLP1_ARATH Patatin-like protein 1 OS=Arabidopsis thaliana GN=PLP1 PE=1 SV=2
Bol028946G	sp|O23179|PLP1_ARATH	83.5	412	68	0	1	1236	1	412	0	676	sp|O23179|PLP1_ARATH Patatin-like protein 1 OS=Arabidopsis thaliana GN=PLP1 PE=1 SV=2
Bol028949G	sp|Q16P90|MOCO3_AEDAE	28.57	224	130	7	559	1194	56	261	2e-12	74.7	sp|Q16P90|MOCO3_AEDAE Molybdenum cofactor sulfurase 3 OS=Aedes aegypti GN=mal3 PE=3 SV=1
Bol028950G	sp|Q96GN5|CDA7L_HUMAN	55.34	103	41	2	424	723	343	443	1e-27	116	sp|Q96GN5|CDA7L_HUMAN Cell division cycle-associated 7-like protein OS=Homo sapiens GN=CDCA7L PE=1 SV=2
Bol028951G	sp|Q40784|AAPC_CENCI	56.57	297	122	4	118	987	22	318	2e-116	347	sp|Q40784|AAPC_CENCI Putative glucose-6-phosphate 1-epimerase OS=Cenchrus ciliaris PE=2 SV=1
Bol028952G	sp|Q8RWH9|NUP58_ARATH	76.65	424	90	5	199	1452	93	513	0	550	sp|Q8RWH9|NUP58_ARATH Nuclear pore complex protein NUP58 OS=Arabidopsis thaliana GN=NUP58 PE=1 SV=1
Bol028953G	sp|O23171|MES9_ARATH	76.56	256	59	1	1	768	1	255	2e-144	412	sp|O23171|MES9_ARATH Methylesterase 9 OS=Arabidopsis thaliana GN=MES9 PE=1 SV=1
Bol028954G	sp|Q00624|ASOL_BRANA	48.81	506	195	6	82	1407	24	529	1e-158	468	sp|Q00624|ASOL_BRANA L-ascorbate oxidase homolog OS=Brassica napus GN=Bp10 PE=2 SV=1
Bol028955G	sp|O23169|PP353_ARATH	82.66	692	112	4	1	2055	1	691	0	1175	sp|O23169|PP353_ARATH Pentatricopeptide repeat-containing protein At4g37170 OS=Arabidopsis thaliana GN=PCMP-H5 PE=3 SV=1
Bol028956G	sp|Q9FGT7|ARR18_ARATH	52.46	61	28	1	553	735	192	251	5e-12	70.1	sp|Q9FGT7|ARR18_ARATH Two-component response regulator ARR18 OS=Arabidopsis thaliana GN=ARR18 PE=2 SV=2
Bol028957G	sp|Q1L908|MSTO1_DANRE	43.02	86	40	2	7	255	6	85	6e-14	74.3	sp|Q1L908|MSTO1_DANRE Protein misato homolog 1 OS=Danio rerio GN=msto1 PE=2 SV=1
Bol028958G	sp|O23166|TR164_ARATH	80.15	262	36	5	10	753	2	261	2e-124	361	sp|O23166|TR164_ARATH Thioredoxin-like protein HCF164, chloroplastic OS=Arabidopsis thaliana GN=HCF164 PE=2 SV=2
Bol028959G	sp|P49321|NASP_HUMAN	25.71	140	91	3	481	885	518	649	5e-07	55.8	sp|P49321|NASP_HUMAN Nuclear autoantigenic sperm protein OS=Homo sapiens GN=NASP PE=1 SV=2
Bol028960G	sp|Q66GI1|CSPLT_ARATH	84.67	150	23	0	7	456	2	151	2e-69	213	sp|Q66GI1|CSPLT_ARATH CASP-like protein 5C1 OS=Arabidopsis thaliana GN=At4g37235 PE=2 SV=1
Bol028962G	sp|O65628|CTU2_ARATH	84.35	460	58	4	1	1344	1	458	0	756	sp|O65628|CTU2_ARATH Cytoplasmic tRNA 2-thiolation protein 2 OS=Arabidopsis thaliana GN=CTU2 PE=2 SV=3
Bol028963G	sp|Q9SW80|BLH2_ARATH	70.1	709	131	18	67	2001	48	739	0	695	sp|Q9SW80|BLH2_ARATH BEL1-like homeodomain protein 2 OS=Arabidopsis thaliana GN=BLH2 PE=1 SV=3
Bol028964G	sp|Q8W4F0|DAR1_ARATH	88.34	566	51	7	1	1692	1	553	0	888	sp|Q8W4F0|DAR1_ARATH Protein DA1-related 1 OS=Arabidopsis thaliana GN=DAR1 PE=1 SV=3
Bol028965G	sp|Q12010|YPQ1_YEAST	26.01	323	172	9	148	1071	30	300	6e-22	98.6	sp|Q12010|YPQ1_YEAST Probable vacuolar amino acid transporter YPQ1 OS=Saccharomyces cerevisiae (strain ATCC 204508 / S288c) GN=YPQ1 PE=1 SV=1
Bol028966G	sp|Q1PE15|MCU1_ARATH	61.11	198	51	4	7	549	4	192	7e-70	222	sp|Q1PE15|MCU1_ARATH Calcium uniporter protein 1, mitochondrial OS=Arabidopsis thaliana GN=At4g36820 PE=2 SV=1
Bol028967G	sp|Q43133|GGPPS_SINAL	90.88	373	24	6	1	1110	1	366	0	646	sp|Q43133|GGPPS_SINAL Geranylgeranyl pyrophosphate synthase, chloroplastic/chromoplastic OS=Sinapis alba GN=GGPS1 PE=1 SV=1
Bol028968G	sp|Q9SDY5|RCE1_ARATH	96.24	186	5	1	1	558	1	184	7e-132	374	sp|Q9SDY5|RCE1_ARATH NEDD8-conjugating enzyme Ubc12 OS=Arabidopsis thaliana GN=RCE1 PE=1 SV=1
Bol028970G	sp|Q94A43|BEH2_ARATH	90.76	303	16	3	37	909	16	318	3e-143	413	sp|Q94A43|BEH2_ARATH BES1/BZR1 homolog protein 2 OS=Arabidopsis thaliana GN=BEH2 PE=1 SV=1
Bol028971G	sp|O23205|U72C1_ARATH	82.39	460	78	3	1	1380	1	457	0	737	sp|O23205|U72C1_ARATH UDP-glycosyltransferase 72C1 OS=Arabidopsis thaliana GN=UGT72C1 PE=2 SV=3
Bol028972G	sp|D1ZKF3|AMPP1_SORMK	45.54	639	304	11	13	1896	9	614	0	535	sp|D1ZKF3|AMPP1_SORMK Probable Xaa-Pro aminopeptidase P OS=Sordaria macrospora (strain ATCC MYA-333 / DSM 997 / K(L3346) / K-hell) GN=AMPP PE=3 SV=1
Bol028973G	sp|O23207|FQRL2_ARATH	78.62	276	44	3	1	792	1	273	8e-127	368	sp|O23207|FQRL2_ARATH Probable NAD(P)H dehydrogenase (quinone) FQR1-like 2 OS=Arabidopsis thaliana GN=At4g36750 PE=1 SV=1
Bol028974G	sp|O23208|ATB40_ARATH	90.32	217	20	1	1	651	1	216	3e-97	289	sp|O23208|ATB40_ARATH Homeobox-leucine zipper protein ATHB-40 OS=Arabidopsis thaliana GN=ATHB-40 PE=2 SV=3
Bol028975G	sp|P42774|GBF1_ARATH	85.17	317	41	4	1	939	1	315	1e-160	457	sp|P42774|GBF1_ARATH G-box-binding factor 1 OS=Arabidopsis thaliana GN=GBF1 PE=2 SV=2
Bol028976G	sp|Q6NLY8|HA22K_ARATH	76.02	196	43	1	1	588	1	192	2e-103	304	sp|Q6NLY8|HA22K_ARATH HVA22-like protein k OS=Arabidopsis thaliana GN=HVA22K PE=2 SV=1
Bol028977G	sp|O23210|SCL15_ARATH	86.03	494	56	8	1	1467	1	486	0	774	sp|O23210|SCL15_ARATH Scarecrow-like protein 15 OS=Arabidopsis thaliana GN=SCL15 PE=2 SV=3
Bol028978G	sp|O23212|U2A2A_ARATH	86.3	219	18	1	1	621	224	442	4e-128	382	sp|O23212|U2A2A_ARATH Splicing factor U2af large subunit A OS=Arabidopsis thaliana GN=U2AF65A PE=2 SV=2
Bol028978G	sp|O23212|U2A2A_ARATH	84.44	45	7	0	610	744	529	573	2e-17	85.1	sp|O23212|U2A2A_ARATH Splicing factor U2af large subunit A OS=Arabidopsis thaliana GN=U2AF65A PE=2 SV=2
Bol028979G	sp|Q8GXR2|PLT6_ARATH	91.47	504	30	2	1	1512	1	491	0	894	sp|Q8GXR2|PLT6_ARATH Probable polyol transporter 6 OS=Arabidopsis thaliana GN=PLT6 PE=2 SV=2
Bol028983G	sp|Q9SCQ7|AN32_ARATH	71.6	162	46	0	1	486	1	162	4e-59	210	sp|Q9SCQ7|AN32_ARATH Acidic leucine-rich nuclear phosphoprotein 32-related protein OS=Arabidopsis thaliana GN=At3g50690 PE=2 SV=1
Bol028984G	sp|Q55CU8|RSC5_DICDI	33.19	226	137	8	112	759	68	289	6e-32	126	sp|Q55CU8|RSC5_DICDI Random slug protein 5 OS=Dictyostelium discoideum GN=rsc5 PE=2 SV=1
Bol028986G	sp|Q6QPM2|GAT19_ARATH	73.06	219	47	4	1	657	5	211	4e-78	240	sp|Q6QPM2|GAT19_ARATH GATA transcription factor 19 OS=Arabidopsis thaliana GN=GATA19 PE=2 SV=2
Bol028987G	sp|Q1LZ86|ABHD6_BOVIN	27.17	265	170	9	187	933	74	331	1e-12	71.2	sp|Q1LZ86|ABHD6_BOVIN Monoacylglycerol lipase ABHD6 OS=Bos taurus GN=ABHD6 PE=2 SV=1
Bol028988G	sp|Q0IIS3|EPHX3_XENTR	27.83	309	170	12	37	852	66	358	3e-15	78.2	sp|Q0IIS3|EPHX3_XENTR Epoxide hydrolase 3 OS=Xenopus tropicalis GN=ephx3 PE=2 SV=1
Bol028989G	sp|Q6NVR9|ATAD3_XENTR	33.88	608	274	15	94	1713	42	589	2e-72	249	sp|Q6NVR9|ATAD3_XENTR ATPase family AAA domain-containing protein 3 OS=Xenopus tropicalis GN=atad3 PE=2 SV=1
Bol028990G	sp|Q6NNN0|RADL3_ARATH	92.65	68	5	0	34	237	12	79	3e-42	138	sp|Q6NNN0|RADL3_ARATH Protein RADIALIS-like 3 OS=Arabidopsis thaliana GN=RL3 PE=2 SV=1
Bol028991G	sp|O23225|PUB5_ARATH	65.81	737	198	8	115	2256	13	718	0	858	sp|O23225|PUB5_ARATH U-box domain-containing protein 5 OS=Arabidopsis thaliana GN=PUB5 PE=3 SV=3
Bol028992G	sp|Q9FFZ1|PPH_ARATH	28.22	326	183	10	241	1089	97	414	9e-22	100	sp|Q9FFZ1|PPH_ARATH Pheophytinase, chloroplastic OS=Arabidopsis thaliana GN=PPH PE=1 SV=1
Bol028993G	sp|Q9FWS1|AUL1_ARATH	68.15	157	49	1	3235	3705	1295	1450	1e-59	229	sp|Q9FWS1|AUL1_ARATH Auxilin-like protein 1 OS=Arabidopsis thaliana GN=AUL1 PE=2 SV=2
Bol028996G	sp|Q9SPV4|SAMT_CLABR	42.74	365	186	7	1	1074	9	357	1e-92	288	sp|Q9SPV4|SAMT_CLABR Salicylate carboxymethyltransferase OS=Clarkia breweri GN=SAMT PE=1 SV=1
Bol028997G	sp|Q94IB8|LCB1_ARATH	90.45	178	17	0	79	612	249	426	2e-87	273	sp|Q94IB8|LCB1_ARATH Long chain base biosynthesis protein 1 OS=Arabidopsis thaliana GN=LCB1 PE=1 SV=1
Bol028997G	sp|Q94IB8|LCB1_ARATH	75	32	8	0	1	96	1	32	1e-07	55.5	sp|Q94IB8|LCB1_ARATH Long chain base biosynthesis protein 1 OS=Arabidopsis thaliana GN=LCB1 PE=1 SV=1
Bol028998G	sp|Q94A34|SFH12_ARATH	68.42	342	48	6	301	1149	191	531	5e-139	431	sp|Q94A34|SFH12_ARATH Phosphatidylinositol/phosphatidylcholine transfer protein SFH12 OS=Arabidopsis thaliana GN=SFH12 PE=2 SV=1
Bol028998G	sp|Q94A34|SFH12_ARATH	72.66	139	32	4	1	399	13	151	9e-49	185	sp|Q94A34|SFH12_ARATH Phosphatidylinositol/phosphatidylcholine transfer protein SFH12 OS=Arabidopsis thaliana GN=SFH12 PE=2 SV=1
Bol028999G	sp|O23237|PER49_ARATH	91.23	308	27	0	70	993	24	331	0	589	sp|O23237|PER49_ARATH Peroxidase 49 OS=Arabidopsis thaliana GN=PER49 PE=2 SV=2
Bol029000G	sp|O23239|UBC17_ARATH	96.27	161	6	0	1	483	1	161	9e-101	293	sp|O23239|UBC17_ARATH Probable ubiquitin-conjugating enzyme E2 17 OS=Arabidopsis thaliana GN=UBC17 PE=2 SV=1
Bol029001G	sp|Q8H0V1|CK5P1_ARATH	86.51	630	67	7	43	1890	15	640	0	1073	sp|Q8H0V1|CK5P1_ARATH CDK5RAP1-like protein OS=Arabidopsis thaliana GN=At4g36390 PE=2 SV=1
Bol029002G	sp|Q9M066|C90C1_ARATH	87.97	507	54	4	1	1515	23	524	0	869	sp|Q9M066|C90C1_ARATH 3-epi-6-deoxocathasterone 23-monooxygenase OS=Arabidopsis thaliana GN=ROT3 PE=2 SV=3
Bol029003G	sp|Q9SCV9|BGAL3_ARATH	95.19	853	39	1	1	2553	4	856	0	1678	sp|Q9SCV9|BGAL3_ARATH Beta-galactosidase 3 OS=Arabidopsis thaliana GN=BGAL3 PE=1 SV=1
BONG003310.1G	sp|Q8BMD7|MORC4_MOUSE	35.62	393	219	11	274	1428	35	401	5e-44	174	sp|Q8BMD7|MORC4_MOUSE MORC family CW-type zinc finger protein 4 OS=Mus musculus GN=Morc4 PE=2 SV=2
BONG003320.1G	sp|Q14149|MORC3_HUMAN	38.72	390	210	15	271	1419	16	383	2e-52	198	sp|Q14149|MORC3_HUMAN MORC family CW-type zinc finger protein 3 OS=Homo sapiens GN=MORC3 PE=1 SV=3
Bol029004G	sp|O65517|SRS2_ARATH	71.47	326	70	9	1	921	1	322	2e-109	327	sp|O65517|SRS2_ARATH Protein SHI RELATED SEQUENCE 2 OS=Arabidopsis thaliana GN=SRS2 PE=2 SV=1
Bol029005G	sp|Q70E96|AL3F1_ARATH	86.49	481	65	0	1	1443	4	484	0	888	sp|Q70E96|AL3F1_ARATH Aldehyde dehydrogenase family 3 member F1 OS=Arabidopsis thaliana GN=ALDH3F1 PE=2 SV=2
Bol029006G	sp|O65515|GATA7_ARATH	80.12	171	29	3	205	705	65	234	7e-92	277	sp|O65515|GATA7_ARATH GATA transcription factor 7 OS=Arabidopsis thaliana GN=GATA7 PE=2 SV=1
Bol029008G	sp|Q42600|C84A1_ARATH	86.35	520	37	2	1	1458	1	520	0	795	sp|Q42600|C84A1_ARATH Cytochrome P450 84A1 OS=Arabidopsis thaliana GN=CYP84A1 PE=1 SV=1
Bol029009G	sp|Q5TGY1|TMCO4_HUMAN	38.97	272	158	4	1198	2001	255	522	7e-49	186	sp|Q5TGY1|TMCO4_HUMAN Transmembrane and coiled-coil domain-containing protein 4 OS=Homo sapiens GN=TMCO4 PE=2 SV=1
Bol029010G	sp|Q1PF50|EDA2_ARATH	71.11	495	113	2	58	1539	24	489	0	752	sp|Q1PF50|EDA2_ARATH Probable serine protease EDA2 OS=Arabidopsis thaliana GN=EDA2 PE=2 SV=2
Bol029011G	sp|C0LGS2|Y4361_ARATH	85.56	1122	115	10	58	3297	20	1136	0	1685	sp|C0LGS2|Y4361_ARATH Probable LRR receptor-like serine/threonine-protein kinase At4g36180 OS=Arabidopsis thaliana GN=At4g36180 PE=2 SV=1
Bol029012G	sp|Q9FWX2|NAC7_ARATH	49.71	342	121	7	28	915	7	343	2e-101	312	sp|Q9FWX2|NAC7_ARATH NAC domain-containing protein 7 OS=Arabidopsis thaliana GN=NAC007 PE=2 SV=2
Bol029013G	sp|Q9FGT7|ARR18_ARATH	48.72	39	20	0	82	198	213	251	6e-06	48.5	sp|Q9FGT7|ARR18_ARATH Two-component response regulator ARR18 OS=Arabidopsis thaliana GN=ARR18 PE=2 SV=2
Bol029014G	sp|Q8GUM2|HSP7I_ARATH	90.49	389	37	0	1459	2625	260	648	0	696	sp|Q8GUM2|HSP7I_ARATH Heat shock 70 kDa protein 9, mitochondrial OS=Arabidopsis thaliana GN=HSP70-9 PE=2 SV=1
Bol029015G	sp|P30183|CCB11_ARATH	84.62	247	24	2	226	924	128	374	6e-138	404	sp|P30183|CCB11_ARATH Cyclin-B1-1 OS=Arabidopsis thaliana GN=CYCB1-1 PE=1 SV=2
Bol029016G	sp|Q9FK28|MEM12_ARATH	63.89	180	39	2	58	531	36	211	6e-66	208	sp|Q9FK28|MEM12_ARATH Membrin-12 OS=Arabidopsis thaliana GN=MEMB12 PE=2 SV=1
Bol029017G	sp|F4IB81|LYK3_ARATH	30.4	125	87	0	1	375	509	633	8e-14	72.8	sp|F4IB81|LYK3_ARATH LysM domain receptor-like kinase 3 OS=Arabidopsis thaliana GN=LYK3 PE=2 SV=1
Bol029018G	sp|Q8S9N6|ATB17_ARATH	78.18	55	10	2	1	159	114	168	7e-18	82.4	sp|Q8S9N6|ATB17_ARATH Homeobox-leucine zipper protein ATHB-17 OS=Arabidopsis thaliana GN=ATHB-17 PE=2 SV=1
Bol029019G	sp|Q9FL92|WRK16_ARATH	72.73	88	24	0	1	264	593	680	9e-37	142	sp|Q9FL92|WRK16_ARATH Probable WRKY transcription factor 16 OS=Arabidopsis thaliana GN=WRKY16 PE=2 SV=1
Bol029020G	sp|Q42064|RL83_ARATH	96.51	258	9	0	1	774	1	258	0	514	sp|Q42064|RL83_ARATH 60S ribosomal protein L8-3 OS=Arabidopsis thaliana GN=RPL8C PE=1 SV=2
Bol029021G	sp|O65649|FPP5_ARATH	68.44	621	122	7	1	1644	1	620	0	717	sp|O65649|FPP5_ARATH Filament-like plant protein 5 OS=Arabidopsis thaliana GN=FPP5 PE=2 SV=2
Bol029021G	sp|O65649|FPP5_ARATH	75.69	288	57	3	1603	2430	710	996	2e-81	287	sp|O65649|FPP5_ARATH Filament-like plant protein 5 OS=Arabidopsis thaliana GN=FPP5 PE=2 SV=2
Bol029022G	sp|P33081|AX15A_SOYBN	55.38	65	28	1	112	303	15	79	8e-20	82	sp|P33081|AX15A_SOYBN Auxin-induced protein 15A OS=Glycine max PE=2 SV=1
Bol029026G	sp|Q9Y4A5|TRRAP_HUMAN	26.72	2900	1778	71	1402	9561	542	3274	0	818	sp|Q9Y4A5|TRRAP_HUMAN Transformation/transcription domain-associated protein OS=Homo sapiens GN=TRRAP PE=1 SV=3
Bol029026G	sp|Q9Y4A5|TRRAP_HUMAN	34.73	455	264	12	10	1305	18	462	2e-67	259	sp|Q9Y4A5|TRRAP_HUMAN Transformation/transcription domain-associated protein OS=Homo sapiens GN=TRRAP PE=1 SV=3
Bol029026G	sp|Q9Y4A5|TRRAP_HUMAN	30.96	449	278	12	10180	11499	3434	3859	2e-55	220	sp|Q9Y4A5|TRRAP_HUMAN Transformation/transcription domain-associated protein OS=Homo sapiens GN=TRRAP PE=1 SV=3
Bol029027G	sp|Q8W2F2|BH011_ARATH	55.31	226	67	5	91	687	35	253	3e-68	219	sp|Q8W2F2|BH011_ARATH Transcription factor bHLH11 OS=Arabidopsis thaliana GN=BHLH11 PE=2 SV=2
Bol029028G	sp|Q9UBZ4|APEX2_HUMAN	33.59	390	173	12	1	1077	2	336	2e-38	152	sp|Q9UBZ4|APEX2_HUMAN DNA-(apurinic or apyrimidinic site) lyase 2 OS=Homo sapiens GN=APEX2 PE=1 SV=1
Bol029028G	sp|Q9UBZ4|APEX2_HUMAN	57.14	49	21	0	1672	1818	467	515	2e-13	76.6	sp|Q9UBZ4|APEX2_HUMAN DNA-(apurinic or apyrimidinic site) lyase 2 OS=Homo sapiens GN=APEX2 PE=1 SV=1
Bol029029G	sp|Q9FYB5|DNJ11_ARATH	88.71	124	11	2	121	486	39	161	3e-73	223	sp|Q9FYB5|DNJ11_ARATH Chaperone protein dnaJ 11, chloroplastic OS=Arabidopsis thaliana GN=ATJ11 PE=1 SV=2
Bol029030G	sp|O65639|CSP1_ARATH	63.09	149	40	4	1	408	1	147	6e-47	164	sp|O65639|CSP1_ARATH Cold shock protein 1 OS=Arabidopsis thaliana GN=CSP1 PE=1 SV=1
Bol029030G	sp|O65639|CSP1_ARATH	52.83	106	34	4	301	573	166	270	9e-10	61.2	sp|O65639|CSP1_ARATH Cold shock protein 1 OS=Arabidopsis thaliana GN=CSP1 PE=1 SV=1
Bol029032G	sp|P83332|TLP1_PRUPE	52.34	235	102	4	55	756	21	246	2e-74	235	sp|P83332|TLP1_PRUPE Thaumatin-like protein 1 OS=Prunus persica PE=2 SV=1
Bol029033G	sp|B0K012|CMKMT_RAT	32.21	298	181	10	31	909	39	320	3e-37	140	sp|B0K012|CMKMT_RAT Calmodulin-lysine N-methyltransferase OS=Rattus norvegicus GN=Camkmt PE=1 SV=1
Bol029034G	sp|P93295|M310_ARATH	51.77	141	67	1	1	420	8	148	3e-48	162	sp|P93295|M310_ARATH Uncharacterized mitochondrial protein AtMg00310 OS=Arabidopsis thaliana GN=AtMg00310 PE=4 SV=1
Bol029036G	sp|Q7XZP5|APX5_ARATH	87.73	277	34	0	10	840	3	279	1e-166	470	sp|Q7XZP5|APX5_ARATH L-ascorbate peroxidase 5, peroxisomal OS=Arabidopsis thaliana GN=APX5 PE=2 SV=2
Bol029037G	sp|Q38902|RAC1_ARATH	97.46	197	5	0	1	591	1	197	7e-127	362	sp|Q38902|RAC1_ARATH Rac-like GTP-binding protein ARAC1 OS=Arabidopsis thaliana GN=ARAC1 PE=2 SV=1
Bol029039G	sp|Q8L7E9|MCAC1_ARATH	92.4	421	30	1	1	1257	1	421	0	758	sp|Q8L7E9|MCAC1_ARATH Protein MID1-COMPLEMENTING ACTIVITY 1 OS=Arabidopsis thaliana GN=MCA1 PE=1 SV=1
Bol029042G	sp|Q84JK2|FD_ARATH	68.6	293	61	6	1	810	1	285	3e-118	347	sp|Q84JK2|FD_ARATH Protein FD OS=Arabidopsis thaliana GN=FD PE=1 SV=1
Bol029043G	sp|Q94K80|LRP1C_ARATH	63.01	519	144	17	25	1482	20	523	3e-152	451	sp|Q94K80|LRP1C_ARATH La-related protein 1C OS=Arabidopsis thaliana GN=LARP1C PE=2 SV=1
Bol029044G	sp|Q9LX20|ASPL1_ARATH	38.75	449	244	13	82	1380	22	455	4e-86	282	sp|Q9LX20|ASPL1_ARATH Aspartic proteinase-like protein 1 OS=Arabidopsis thaliana GN=At5g10080 PE=1 SV=1
Bol029045G	sp|Q38922|RAB1B_ARATH	97.41	193	5	0	1	579	1	193	6e-139	394	sp|Q38922|RAB1B_ARATH Ras-related protein RABB1b OS=Arabidopsis thaliana GN=RABB1B PE=2 SV=1
Bol029046G	sp|Q8VYR5|PP351_ARATH	88.34	446	50	1	1	1338	1	444	0	837	sp|Q8VYR5|PP351_ARATH Pentatricopeptide repeat-containing protein At4g35850, mitochondrial OS=Arabidopsis thaliana GN=At4g35850 PE=2 SV=1
Bol029047G	sp|Q8GT75|NIP1_ARATH	92.77	235	17	0	7	711	2	236	4e-160	450	sp|Q8GT75|NIP1_ARATH NEP1-interacting protein 1 OS=Arabidopsis thaliana GN=NIP1 PE=1 SV=2
Bol029048G	sp|Q42560|ACO1_ARATH	97.55	898	22	0	1	2694	1	898	0	1792	sp|Q42560|ACO1_ARATH Aconitate hydratase 1 OS=Arabidopsis thaliana GN=ACO1 PE=1 SV=2
Bol029049G	sp|Q9SZT0|P4H11_ARATH	66.16	198	54	2	1	555	73	270	3e-87	265	sp|Q9SZT0|P4H11_ARATH Probable prolyl 4-hydroxylase 11 OS=Arabidopsis thaliana GN=P4H11 PE=3 SV=1
Bol029050G	sp|Q24JN5|P4H5_ARATH	59.15	213	60	2	40	597	78	290	2e-71	225	sp|Q24JN5|P4H5_ARATH Prolyl 4-hydroxylase 5 OS=Arabidopsis thaliana GN=P4H5 PE=2 SV=1
Bol029051G	sp|Q24JN5|P4H5_ARATH	76.82	289	64	2	7	870	4	290	2e-146	420	sp|Q24JN5|P4H5_ARATH Prolyl 4-hydroxylase 5 OS=Arabidopsis thaliana GN=P4H5 PE=2 SV=1
Bol029052G	sp|P18616|NRPB1_ARATH	95.71	1538	64	2	1	4614	1	1536	0	3043	sp|P18616|NRPB1_ARATH DNA-directed RNA polymerase II subunit 1 OS=Arabidopsis thaliana GN=NRPB1 PE=1 SV=3
Bol029052G	sp|P18616|NRPB1_ARATH	54.39	114	50	2	5179	5517	1727	1839	2e-17	93.2	sp|P18616|NRPB1_ARATH DNA-directed RNA polymerase II subunit 1 OS=Arabidopsis thaliana GN=NRPB1 PE=1 SV=3
Bol029053G	sp|Q9C5Y0|PLDD1_ARATH	75.43	289	64	2	580	1434	313	598	9e-146	455	sp|Q9C5Y0|PLDD1_ARATH Phospholipase D delta OS=Arabidopsis thaliana GN=PLDDELTA PE=1 SV=2
Bol029053G	sp|Q9C5Y0|PLDD1_ARATH	78.68	197	40	1	1	585	1	197	9e-90	306	sp|Q9C5Y0|PLDD1_ARATH Phospholipase D delta OS=Arabidopsis thaliana GN=PLDDELTA PE=1 SV=2
Bol029053G	sp|Q9C5Y0|PLDD1_ARATH	88.46	52	6	0	1312	1467	653	704	3e-21	102	sp|Q9C5Y0|PLDD1_ARATH Phospholipase D delta OS=Arabidopsis thaliana GN=PLDDELTA PE=1 SV=2
Bol029055G	sp|P27626|DIN1_RAPSA	95.83	72	3	0	1	216	112	183	3e-45	149	sp|P27626|DIN1_RAPSA Senescence-associated protein DIN1 OS=Raphanus sativus GN=DIN1 PE=2 SV=1
Bol029056G	sp|Q8L540|LTO1_ARATH	78.99	376	61	2	4	1077	1	376	0	540	sp|Q8L540|LTO1_ARATH Thiol-disulfide oxidoreductase LTO1 OS=Arabidopsis thaliana GN=LTO1 PE=1 SV=1
Bol029057G	sp|Q7JUR6|GDAP2_DROME	24.29	140	103	3	73	492	388	524	4e-12	68.2	sp|Q7JUR6|GDAP2_DROME Protein GDAP2 homolog OS=Drosophila melanogaster GN=CG18812 PE=2 SV=1
Bol029058G	sp|Q54I39|IST1L_DICDI	35.26	173	110	2	73	591	7	177	1e-29	122	sp|Q54I39|IST1L_DICDI IST1-like protein OS=Dictyostelium discoideum GN=DDB_G0289029 PE=3 SV=1
Bol029060G	sp|O65499|ZAT3_ARATH	43.64	55	25	1	403	567	72	120	2e-07	54.3	sp|O65499|ZAT3_ARATH Zinc finger protein ZAT3 OS=Arabidopsis thaliana GN=ZAT3 PE=2 SV=1
Bol029063G	sp|O65499|ZAT3_ARATH	50	46	23	0	391	528	71	116	3e-08	57	sp|O65499|ZAT3_ARATH Zinc finger protein ZAT3 OS=Arabidopsis thaliana GN=ZAT3 PE=2 SV=1
Bol029064G	sp|P27450|CX32_ARATH	82.22	388	61	3	46	1206	16	396	0	652	sp|P27450|CX32_ARATH Probable serine/threonine-protein kinase Cx32, chloroplastic OS=Arabidopsis thaliana GN=At4g35600 PE=1 SV=2
Bol029065G	sp|O81791|RKD5_ARATH	68.77	269	57	4	1	759	40	297	9e-102	308	sp|O81791|RKD5_ARATH Protein RKD5 OS=Arabidopsis thaliana GN=RKD5 PE=3 SV=1
Bol029066G	sp|Q42344|HMGB4_ARATH	77.95	127	27	1	1	381	1	126	2e-36	127	sp|Q42344|HMGB4_ARATH High mobility group B protein 4 OS=Arabidopsis thaliana GN=HMGB4 PE=1 SV=1
Bol029067G	sp|O81788|WOX13_ARATH	80.29	274	39	5	1	795	1	268	2e-134	387	sp|O81788|WOX13_ARATH WUSCHEL-related homeobox 13 OS=Arabidopsis thaliana GN=WOX13 PE=2 SV=1
Bol029070G	sp|Q45FA5|SRPK_PHYPO	42.93	410	206	6	49	1263	36	422	2e-105	326	sp|Q45FA5|SRPK_PHYPO Serine/threonine-protein kinase SRPK OS=Physarum polycephalum PE=1 SV=1
Bol029071G	sp|Q9ZT49|ATL45_ARATH	81.14	175	26	1	1	504	26	200	2e-72	223	sp|Q9ZT49|ATL45_ARATH RING-H2 finger protein ATL45 OS=Arabidopsis thaliana GN=ATL45 PE=2 SV=1
Bol029072G	sp|Q9SVW8|PIRL4_ARATH	86.29	394	48	2	1	1179	161	549	0	606	sp|Q9SVW8|PIRL4_ARATH Plant intracellular Ras-group-related LRR protein 4 OS=Arabidopsis thaliana GN=PIRL4 PE=1 SV=1
Bol029073G	sp|Q9SAR5|AKR2_ARATH	92.13	305	20	2	1	915	42	342	0	541	sp|Q9SAR5|AKR2_ARATH Ankyrin repeat domain-containing protein 2 OS=Arabidopsis thaliana GN=AKR2 PE=1 SV=2
Bol029074G	sp|Q8GX93|CLCE_ARATH	84.05	702	103	6	34	2124	11	708	0	1006	sp|Q8GX93|CLCE_ARATH Chloride channel protein CLC-e OS=Arabidopsis thaliana GN=CLC-E PE=2 SV=2
Bol029075G	sp|O23685|AP1S2_ARATH	95	160	8	0	1	480	1	160	6e-109	314	sp|O23685|AP1S2_ARATH AP-1 complex subunit sigma-2 OS=Arabidopsis thaliana GN=AAP19-2 PE=2 SV=1
Bol029076G	sp|Q9S7C9|ESCA_ARATH	71.43	147	35	1	148	567	96	242	4e-35	133	sp|Q9S7C9|ESCA_ARATH Putative DNA-binding protein ESCAROLA OS=Arabidopsis thaliana GN=ESC PE=2 SV=1
Bol029077G	sp|F4JN05|BIG4_ARATH	90.64	1710	143	7	1	5091	1	1706	0	3049	sp|F4JN05|BIG4_ARATH Brefeldin A-inhibited guanine nucleotide-exchange protein 4 OS=Arabidopsis thaliana GN=BIG4 PE=3 SV=1
Bol029078G	sp|Q9P775|YBEG_SCHPO	36.07	341	194	8	412	1383	139	472	2e-59	209	sp|Q9P775|YBEG_SCHPO Uncharacterized WD repeat-containing protein C17D11.16 OS=Schizosaccharomyces pombe (strain 972 / ATCC 24843) GN=SPBC1711.16 PE=1 SV=1
Bol029079G	sp|Q949P3|Y2734_ARATH	87.19	367	47	0	1	1101	1	367	0	636	sp|Q949P3|Y2734_ARATH Uncharacterized protein At2g17340 OS=Arabidopsis thaliana GN=At2g17340 PE=1 SV=1
Bol029080G	sp|O65493|XCP1_ARATH	92.64	326	24	0	88	1065	29	354	0	647	sp|O65493|XCP1_ARATH Xylem cysteine proteinase 1 OS=Arabidopsis thaliana GN=XCP1 PE=1 SV=1
Bol029081G	sp|F4JN00|CSTR4_ARATH	90.12	81	5	1	1	234	1	81	2e-43	149	sp|F4JN00|CSTR4_ARATH CMP-sialic acid transporter 4 OS=Arabidopsis thaliana GN=At4g35335 PE=2 SV=1
Bol029083G	sp|Q38871|CDPK5_ARATH	90.68	558	36	4	1	1632	1	556	0	1028	sp|Q38871|CDPK5_ARATH Calcium-dependent protein kinase 5 OS=Arabidopsis thaliana GN=CPK5 PE=2 SV=1
Bol029084G	sp|Q8LPQ8|MSSP2_ARATH	91.11	742	52	4	1	2223	1	729	0	1104	sp|Q8LPQ8|MSSP2_ARATH Monosaccharide-sensing protein 2 OS=Arabidopsis thaliana GN=MSSP2 PE=1 SV=2
Bol029085G	sp|Q93YT1|GLR32_ARATH	77	913	127	7	1	2502	1	909	0	1352	sp|Q93YT1|GLR32_ARATH Glutamate receptor 3.2 OS=Arabidopsis thaliana GN=GLR3.2 PE=1 SV=2
Bol029086G	sp|Q9SII8|DSK2B_ARATH	60	560	93	12	1	1314	1	551	0	543	sp|Q9SII8|DSK2B_ARATH Ubiquitin domain-containing protein DSK2b OS=Arabidopsis thaliana GN=DSK2B PE=1 SV=1
Bol002504G	sp|Q2V2Q8|DF208_ARATH	59.49	79	29	2	1	228	1	79	4e-17	73.9	sp|Q2V2Q8|DF208_ARATH Defensin-like protein 208 OS=Arabidopsis thaliana GN=At1g34047 PE=2 SV=2
Bol002505G	sp|Q2V2Q8|DF208_ARATH	59.49	79	29	2	1	228	1	79	2e-17	74.7	sp|Q2V2Q8|DF208_ARATH Defensin-like protein 208 OS=Arabidopsis thaliana GN=At1g34047 PE=2 SV=2
Bol002507G	sp|Q501D5|MCMBP_ARATH	87.3	126	16	0	358	735	452	577	3e-61	208	sp|Q501D5|MCMBP_ARATH Mini-chromosome maintenance complex-binding protein OS=Arabidopsis thaliana GN=ETG1 PE=1 SV=1
Bol002508G	sp|Q9LEX6|PP289_ARATH	51.35	74	33	1	1	213	328	401	2e-15	73.2	sp|Q9LEX6|PP289_ARATH Pentatricopeptide repeat-containing protein At3g60960, mitochondrial OS=Arabidopsis thaliana GN=At3g60960 PE=2 SV=2
Bol002509G	sp|Q9LEX5|PP290_ARATH	29.52	105	52	2	115	363	231	335	1e-06	50.4	sp|Q9LEX5|PP290_ARATH Pentatricopeptide repeat-containing protein At3g60980, mitochondrial OS=Arabidopsis thaliana GN=At3g60980 PE=2 SV=1
Bol002510G	sp|O80725|AB4B_ARATH	83.22	143	16	2	277	684	560	701	4e-69	235	sp|O80725|AB4B_ARATH ABC transporter B family member 4 OS=Arabidopsis thaliana GN=ABCB4 PE=1 SV=1
Bol002510G	sp|O80725|AB4B_ARATH	58.73	63	26	0	277	465	1219	1281	1e-16	83.2	sp|O80725|AB4B_ARATH ABC transporter B family member 4 OS=Arabidopsis thaliana GN=ABCB4 PE=1 SV=1
Bol002511G	sp|O80725|AB4B_ARATH	90	520	46	1	1	1542	767	1286	0	878	sp|O80725|AB4B_ARATH ABC transporter B family member 4 OS=Arabidopsis thaliana GN=ABCB4 PE=1 SV=1
Bol002511G	sp|O80725|AB4B_ARATH	43.66	513	281	3	7	1527	112	622	6e-119	385	sp|O80725|AB4B_ARATH ABC transporter B family member 4 OS=Arabidopsis thaliana GN=ABCB4 PE=1 SV=1
Bol002512G	sp|O80725|AB4B_ARATH	92.68	123	9	0	1	369	1047	1169	3e-72	239	sp|O80725|AB4B_ARATH ABC transporter B family member 4 OS=Arabidopsis thaliana GN=ABCB4 PE=1 SV=1
Bol002512G	sp|O80725|AB4B_ARATH	56.91	123	52	1	1	369	389	510	2e-40	149	sp|O80725|AB4B_ARATH ABC transporter B family member 4 OS=Arabidopsis thaliana GN=ABCB4 PE=1 SV=1
Bol002513G	sp|Q9LEX6|PP289_ARATH	38.46	403	204	10	115	1272	26	401	2e-72	239	sp|Q9LEX6|PP289_ARATH Pentatricopeptide repeat-containing protein At3g60960, mitochondrial OS=Arabidopsis thaliana GN=At3g60960 PE=2 SV=2
Bol002514G	sp|Q76PD2|HEL2_SCHPO	34.31	274	155	9	4	813	78	330	4e-33	139	sp|Q76PD2|HEL2_SCHPO E3 ubiquitin-protein ligase hel2 OS=Schizosaccharomyces pombe (strain 972 / ATCC 24843) GN=SPCC1223.01 PE=1 SV=2
Bol002515G	sp|Q94K41|SDR3B_ARATH	91.27	252	22	0	28	783	5	256	6e-167	469	sp|Q94K41|SDR3B_ARATH Short-chain dehydrogenase reductase 3b OS=Arabidopsis thaliana GN=SDR3b PE=2 SV=1
Bol002516G	sp|Q3EAF9|P2C49_ARATH	67.59	395	99	5	1	1131	1	384	2e-169	486	sp|Q3EAF9|P2C49_ARATH Probable protein phosphatase 2C 49 OS=Arabidopsis thaliana GN=At3g62260 PE=2 SV=1
Bol002517G	sp|Q8VYR7|BOR1_ARATH	95.92	588	24	0	82	1845	117	704	0	1070	sp|Q8VYR7|BOR1_ARATH Boron transporter 1 OS=Arabidopsis thaliana GN=BOR1 PE=1 SV=1
Bol002517G	sp|Q8VYR7|BOR1_ARATH	100	28	0	0	1	84	1	28	2e-10	67.8	sp|Q8VYR7|BOR1_ARATH Boron transporter 1 OS=Arabidopsis thaliana GN=BOR1 PE=1 SV=1
Bol002518G	sp|P36397|ARF1_ARATH	98.9	181	2	0	1	543	1	181	2e-131	372	sp|P36397|ARF1_ARATH ADP-ribosylation factor 1 OS=Arabidopsis thaliana GN=ARF1 PE=1 SV=2
Bol002519G	sp|O22893|GOLS1_ARATH	88.37	344	34	2	1	1014	1	344	0	625	sp|O22893|GOLS1_ARATH Galactinol synthase 1 OS=Arabidopsis thaliana GN=GOLS1 PE=1 SV=1
Bol002520G	sp|Q9LDE1|MY108_ARATH	73.91	138	36	0	40	453	14	151	2e-65	213	sp|Q9LDE1|MY108_ARATH Transcription factor MYB108 OS=Arabidopsis thaliana GN=MYB108 PE=1 SV=1
Bol002522G	sp|P0CO96|SWC4_CRYNJ	31.44	229	96	5	1	513	1	226	6e-22	97.4	sp|P0CO96|SWC4_CRYNJ SWR1-complex protein 4 OS=Cryptococcus neoformans var. neoformans serotype D (strain JEC21 / ATCC MYA-565) GN=SWC4 PE=3 SV=1
Bol002523G	sp|Q56XW8|FBL30_ARATH	50.14	347	115	11	46	987	15	336	2e-76	262	sp|Q56XW8|FBL30_ARATH F-box/LRR-repeat protein At1g48400 OS=Arabidopsis thaliana GN=At1g48400 PE=2 SV=2
Bol002526G	sp|Q56XW8|FBL30_ARATH	50.59	338	115	10	40	942	15	337	3e-79	256	sp|Q56XW8|FBL30_ARATH F-box/LRR-repeat protein At1g48400 OS=Arabidopsis thaliana GN=At1g48400 PE=2 SV=2
Bol002529G	sp|O22898|LACS1_ARATH	90.76	660	61	0	1	1980	1	660	0	1229	sp|O22898|LACS1_ARATH Long chain acyl-CoA synthetase 1 OS=Arabidopsis thaliana GN=LACS1 PE=2 SV=1
Bol002530G	sp|Q8VYR7|BOR1_ARATH	95.58	113	5	0	1	339	139	251	1e-55	188	sp|Q8VYR7|BOR1_ARATH Boron transporter 1 OS=Arabidopsis thaliana GN=BOR1 PE=1 SV=1
Bol002770G	sp|Q86TW2|ADCK1_HUMAN	34.13	293	160	7	85	915	101	376	7e-26	112	sp|Q86TW2|ADCK1_HUMAN Uncharacterized aarF domain-containing protein kinase 1 OS=Homo sapiens GN=ADCK1 PE=2 SV=2
Bol002771G	sp|Q93Y35|PSMD6_ARATH	95.09	387	19	0	1	1161	1	387	0	753	sp|Q93Y35|PSMD6_ARATH 26S proteasome non-ATPase regulatory subunit 6 homolog OS=Arabidopsis thaliana GN=RPN7 PE=1 SV=1
Bol002773G	sp|Q9LV41|FBK68_ARATH	34.81	270	125	11	1	723	123	370	1e-27	113	sp|Q9LV41|FBK68_ARATH Putative F-box/kelch-repeat protein At3g24610 OS=Arabidopsis thaliana GN=At3g24610 PE=4 SV=1
Bol002774G	sp|Q9LV41|FBK68_ARATH	35.78	422	184	12	16	1200	14	375	5e-62	210	sp|Q9LV41|FBK68_ARATH Putative F-box/kelch-repeat protein At3g24610 OS=Arabidopsis thaliana GN=At3g24610 PE=4 SV=1
Bol002775G	sp|Q9SW27|MUB3_ARATH	92.37	118	9	0	1	354	1	118	3e-66	202	sp|Q9SW27|MUB3_ARATH Membrane-anchored ubiquitin-fold protein 3 OS=Arabidopsis thaliana GN=MUB3 PE=1 SV=1
Bol002776G	sp|Q9SW25|SWT14_ARATH	85.14	276	30	2	10	804	6	281	2e-167	472	sp|Q9SW25|SWT14_ARATH Bidirectional sugar transporter SWEET14 OS=Arabidopsis thaliana GN=SWEET14 PE=3 SV=1
Bol002777G	sp|Q9M0L3|CSPLR_ARATH	70.71	140	25	2	1	372	2	141	1e-54	176	sp|Q9M0L3|CSPLR_ARATH CASP-like protein 1F1 OS=Arabidopsis thaliana GN=At4g25040 PE=2 SV=1
Bol002778G	sp|Q9SW21|ACP4_ARATH	63.96	111	17	2	259	522	27	137	4e-36	128	sp|Q9SW21|ACP4_ARATH Acyl carrier protein 4, chloroplastic OS=Arabidopsis thaliana GN=ACP4 PE=1 SV=1
Bol002779G	sp|P29525|OLEO1_ARATH	87.71	179	14	3	1	531	1	173	3e-87	260	sp|P29525|OLEO1_ARATH Oleosin 18.5 kDa OS=Arabidopsis thaliana GN=At4g25140 PE=1 SV=1
Bol002781G	sp|Q8VYC8|RIN2_ARATH	89.48	580	33	3	1	1662	1	578	0	1017	sp|Q8VYC8|RIN2_ARATH E3 ubiquitin protein ligase RIN2 OS=Arabidopsis thaliana GN=RIN2 PE=1 SV=1
Bol002782G	sp|Q39224|SRG1_ARATH	74.37	359	90	2	1	1074	1	358	0	565	sp|Q39224|SRG1_ARATH Protein SRG1 OS=Arabidopsis thaliana GN=SRG1 PE=2 SV=1
Bol002783G	sp|Q39224|SRG1_ARATH	69.41	85	24	1	1	249	1	85	5e-32	119	sp|Q39224|SRG1_ARATH Protein SRG1 OS=Arabidopsis thaliana GN=SRG1 PE=2 SV=1
Bol002785G	sp|Q39224|SRG1_ARATH	76.21	248	58	1	1	741	111	358	6e-124	363	sp|Q39224|SRG1_ARATH Protein SRG1 OS=Arabidopsis thaliana GN=SRG1 PE=2 SV=1
Bol002786G	sp|P04146|COPIA_DROME	44.69	179	96	2	37	564	1222	1400	6e-44	162	sp|P04146|COPIA_DROME Copia protein OS=Drosophila melanogaster GN=GIP PE=1 SV=3
Bol002787G	sp|Q6R8G6|PHO14_ARATH	78.39	745	133	8	1	2154	1	744	0	1103	sp|Q6R8G6|PHO14_ARATH Phosphate transporter PHO1 homolog 4 OS=Arabidopsis thaliana GN=PHO1-H4 PE=2 SV=1
Bol002788G	sp|Q9STJ6|BH126_ARATH	76.58	222	49	2	1	660	1	221	4e-107	314	sp|Q9STJ6|BH126_ARATH Transcription factor bHLH126 OS=Arabidopsis thaliana GN=BHLH126 PE=2 SV=1
Bol002553G	sp|Q8L910|GPX4_ARATH	89.42	104	11	0	1	312	1	104	3e-65	201	sp|Q8L910|GPX4_ARATH Probable glutathione peroxidase 4 OS=Arabidopsis thaliana GN=GPX4 PE=2 SV=1
Bol002555G	sp|Q9ZQI8|NLTL2_ARATH	32.43	148	89	5	1	423	1	144	3e-13	68.6	sp|Q9ZQI8|NLTL2_ARATH Non-specific lipid-transfer protein-like protein At2g13820 OS=Arabidopsis thaliana GN=At2g13820 PE=1 SV=1
Bol002558G	sp|F4IN58|PIEZO_ARATH	93.95	1752	91	2	1834	7086	725	2462	0	3115	sp|F4IN58|PIEZO_ARATH Piezo-type mechanosensitive ion channel homolog OS=Arabidopsis thaliana GN=At2g48040/At2g48050/At2g48060 PE=2 SV=1
Bol002558G	sp|F4IN58|PIEZO_ARATH	80.46	614	60	4	52	1833	45	618	0	826	sp|F4IN58|PIEZO_ARATH Piezo-type mechanosensitive ion channel homolog OS=Arabidopsis thaliana GN=At2g48040/At2g48050/At2g48060 PE=2 SV=1
Bol002560G	sp|O82261|DEGP2_ARATH	94.93	434	17	1	292	1593	179	607	0	839	sp|O82261|DEGP2_ARATH Protease Do-like 2, chloroplastic OS=Arabidopsis thaliana GN=DEGP2 PE=1 SV=2
Bol002560G	sp|O82261|DEGP2_ARATH	44.44	153	59	6	1	390	1	150	1e-16	87	sp|O82261|DEGP2_ARATH Protease Do-like 2, chloroplastic OS=Arabidopsis thaliana GN=DEGP2 PE=1 SV=2
Bol002561G	sp|Q94F57|AGP26_ARATH	70.45	88	22	2	10	273	3	86	2e-09	56.2	sp|Q94F57|AGP26_ARATH Classical arabinogalactan protein 26 OS=Arabidopsis thaliana GN=AGP26 PE=2 SV=2
Bol002564G	sp|Q8VY21|TLP3_ARATH	86.59	410	38	5	1	1191	1	406	0	650	sp|Q8VY21|TLP3_ARATH Tubby-like F-box protein 3 OS=Arabidopsis thaliana GN=TULP3 PE=1 SV=1
Bol002566G	sp|O82255|GRC13_ARATH	97.06	102	3	0	1	306	1	102	3e-68	206	sp|O82255|GRC13_ARATH Glutaredoxin-C13 OS=Arabidopsis thaliana GN=GRXC13 PE=3 SV=1
Bol002567G	sp|Q54QU5|WDR89_DICDI	29.81	359	216	10	76	1110	23	359	2e-36	140	sp|Q54QU5|WDR89_DICDI WD repeat-containing protein 89 homolog OS=Dictyostelium discoideum GN=wdr89 PE=3 SV=1
Bol002568G	sp|O82245|TSPO_ARATH	87.31	197	21	2	1	582	1	196	4e-118	340	sp|O82245|TSPO_ARATH Translocator protein homolog OS=Arabidopsis thaliana GN=TSPO PE=1 SV=1
Bol002569G	sp|O65458|BGL03_ARATH	72.4	192	36	2	16	555	8	194	1e-93	293	sp|O65458|BGL03_ARATH Beta-glucosidase 3 OS=Arabidopsis thaliana GN=BGLU3 PE=3 SV=2
Bol002569G	sp|O65458|BGL03_ARATH	84.62	104	16	0	553	864	395	498	2e-54	190	sp|O65458|BGL03_ARATH Beta-glucosidase 3 OS=Arabidopsis thaliana GN=BGLU3 PE=3 SV=2
Bol002570G	sp|Q8LGG8|USPAL_ARATH	28.47	144	84	5	67	471	30	163	1e-11	63.5	sp|Q8LGG8|USPAL_ARATH Universal stress protein A-like protein OS=Arabidopsis thaliana GN=At3g01520 PE=1 SV=2
Bol002571G	sp|P17407|21KD_DAUCA	30.06	163	110	2	121	597	26	188	4e-19	85.9	sp|P17407|21KD_DAUCA 21 kDa protein OS=Daucus carota PE=2 SV=1
Bol002572G	sp|Q8S8T4|UXS4_ARATH	96.88	160	5	0	1	480	275	434	9e-108	322	sp|Q8S8T4|UXS4_ARATH UDP-glucuronic acid decarboxylase 4 OS=Arabidopsis thaliana GN=UXS4 PE=2 SV=1
Bol002573G	sp|Q9C942|CSE_ARATH	30.17	232	154	3	1	672	26	257	2e-31	122	sp|Q9C942|CSE_ARATH Caffeoylshikimate esterase OS=Arabidopsis thaliana GN=CSE PE=1 SV=1
Bol002574G	sp|Q9LZJ6|ATL5_ARATH	66.95	233	65	4	1	672	1	230	6e-70	221	sp|Q9LZJ6|ATL5_ARATH RING-H2 finger protein ATL5 OS=Arabidopsis thaliana GN=ATL5 PE=2 SV=1
Bol002575G	sp|O22256|PME20_ARATH	89.39	537	53	3	79	1689	28	560	0	947	sp|O22256|PME20_ARATH Probable pectinesterase/pectinesterase inhibitor 20 OS=Arabidopsis thaliana GN=PME20 PE=2 SV=2
Bol002576G	sp|Q9FZ35|PRP1_ARATH	44.59	148	59	7	130	567	198	324	3e-25	104	sp|Q9FZ35|PRP1_ARATH Proline-rich protein 1 OS=Arabidopsis thaliana GN=PRP1 PE=2 SV=1
Bol002577G	sp|O22259|ERF71_ARATH	52.56	215	57	5	1	645	1	170	1e-41	145	sp|O22259|ERF71_ARATH Ethylene-responsive transcription factor ERF071 OS=Arabidopsis thaliana GN=ERF071 PE=2 SV=1
Bol002578G	sp|P93033|FUM1_ARATH	92.68	410	14	1	256	1437	83	492	0	772	sp|P93033|FUM1_ARATH Fumarate hydratase 1, mitochondrial OS=Arabidopsis thaliana GN=FUM1 PE=2 SV=2
Bol002579G	sp|O22261|NDT1_ARATH	67.78	239	57	5	139	822	13	242	2e-87	270	sp|O22261|NDT1_ARATH Nicotinamide adenine dinucleotide transporter 1, chloroplastic OS=Arabidopsis thaliana GN=NDT1 PE=1 SV=2
Bol002579G	sp|O22261|NDT1_ARATH	88.89	27	3	0	275	355	66	92	4e-08	57	sp|O22261|NDT1_ARATH Nicotinamide adenine dinucleotide transporter 1, chloroplastic OS=Arabidopsis thaliana GN=NDT1 PE=1 SV=2
Bol002581G	sp|O22264|MYB12_ARATH	60.35	227	65	8	67	708	157	371	6e-57	191	sp|O22264|MYB12_ARATH Transcription factor MYB12 OS=Arabidopsis thaliana GN=MYB12 PE=2 SV=1
Bol002582G	sp|Q8WWQ0|PHIP_HUMAN	30.43	677	333	17	133	2070	14	583	3e-71	268	sp|Q8WWQ0|PHIP_HUMAN PH-interacting protein OS=Homo sapiens GN=PHIP PE=1 SV=2
Bol002582G	sp|Q8WWQ0|PHIP_HUMAN	27.8	295	173	9	3775	4569	954	1238	5e-22	108	sp|Q8WWQ0|PHIP_HUMAN PH-interacting protein OS=Homo sapiens GN=PHIP PE=1 SV=2
Bol002583G	sp|O22914|CP121_ARATH	88	125	14	1	1	375	1	124	4e-67	205	sp|O22914|CP121_ARATH Calvin cycle protein CP12-1, chloroplastic OS=Arabidopsis thaliana GN=CP12-1 PE=1 SV=1
Bol002584G	sp|Q8VZF3|CGEP_ARATH	94.56	901	47	2	1	2703	62	960	0	1726	sp|Q8VZF3|CGEP_ARATH Probable glutamyl endopeptidase, chloroplastic OS=Arabidopsis thaliana GN=GEP PE=2 SV=2
Bol002585G	sp|O22912|CX5C1_ARATH	92.19	64	5	0	1	192	1	64	1e-25	95.1	sp|O22912|CX5C1_ARATH Probable cytochrome c oxidase subunit 5C-1 OS=Arabidopsis thaliana GN=At2g47380 PE=3 SV=1
Bol002588G	sp|Q9LJB7|BBX32_ARATH	48	50	26	0	16	165	5	54	1e-08	57	sp|Q9LJB7|BBX32_ARATH B-box zinc finger protein 32 OS=Arabidopsis thaliana GN=BBX32 PE=1 SV=1
Bol002589G	sp|O22900|WRK23_ARATH	63.37	344	107	6	1	996	1	337	1e-115	345	sp|O22900|WRK23_ARATH Probable WRKY transcription factor 23 OS=Arabidopsis thaliana GN=WRKY23 PE=2 SV=1
Bol002590G	sp|O22898|LACS1_ARATH	91.21	660	58	0	1	1980	1	660	0	1265	sp|O22898|LACS1_ARATH Long chain acyl-CoA synthetase 1 OS=Arabidopsis thaliana GN=LACS1 PE=2 SV=1
Bol002592G	sp|Q9LDE1|MY108_ARATH	84.13	63	10	0	16	204	89	151	2e-30	118	sp|Q9LDE1|MY108_ARATH Transcription factor MYB108 OS=Arabidopsis thaliana GN=MYB108 PE=1 SV=1
Bol002593G	sp|O22893|GOLS1_ARATH	88.66	344	37	1	1	1026	1	344	0	628	sp|O22893|GOLS1_ARATH Galactinol synthase 1 OS=Arabidopsis thaliana GN=GOLS1 PE=1 SV=1
Bol002594G	sp|P36397|ARF1_ARATH	98.9	181	2	0	1	543	1	181	2e-131	372	sp|P36397|ARF1_ARATH ADP-ribosylation factor 1 OS=Arabidopsis thaliana GN=ARF1 PE=1 SV=2
Bol002595G	sp|Q8VYR7|BOR1_ARATH	89.91	704	25	2	1	1974	1	704	0	1184	sp|Q8VYR7|BOR1_ARATH Boron transporter 1 OS=Arabidopsis thaliana GN=BOR1 PE=1 SV=1
Bol002598G	sp|Q9FLW9|PKP2_ARATH	94.66	580	26	2	1	1728	1	579	0	1112	sp|Q9FLW9|PKP2_ARATH Plastidial pyruvate kinase 2 OS=Arabidopsis thaliana GN=PKP2 PE=1 SV=1
Bol002601G	sp|Q84JK8|MAKR6_ARATH	79.4	233	41	3	1	678	1	233	4e-100	297	sp|Q84JK8|MAKR6_ARATH Probable membrane-associated kinase regulator 6 OS=Arabidopsis thaliana GN=MAKR6 PE=2 SV=1
Bol002602G	sp|Q9SJT7|VHAA2_ARATH	90.34	176	17	0	1	528	282	457	4e-107	331	sp|Q9SJT7|VHAA2_ARATH V-type proton ATPase subunit a2 OS=Arabidopsis thaliana GN=VHA-a2 PE=1 SV=1
Bol002604G	sp|Q6AZT2|SPAST_XENLA	49.56	228	111	3	1342	2019	323	548	2e-64	231	sp|Q6AZT2|SPAST_XENLA Spastin OS=Xenopus laevis GN=spast PE=2 SV=1
Bol002605G	sp|Q9FLX4|MAKR5_ARATH	55.49	164	43	2	10	414	164	326	1e-34	128	sp|Q9FLX4|MAKR5_ARATH Probable membrane-associated kinase regulator 5 OS=Arabidopsis thaliana GN=MAKR5 PE=2 SV=1
Bol002606G	sp|Q9FLX5|AB8G_ARATH	90.32	589	57	0	1	1767	1	589	0	957	sp|Q9FLX5|AB8G_ARATH ABC transporter G family member 8 OS=Arabidopsis thaliana GN=ABCG8 PE=2 SV=1
Bol002607G	sp|Q9FLX7|NDUA5_ARATH	76.33	169	15	1	1	432	1	169	8e-86	255	sp|Q9FLX7|NDUA5_ARATH Probable NADH dehydrogenase [ubiquinone] 1 alpha subcomplex subunit 5, mitochondrial OS=Arabidopsis thaliana GN=At5g52840 PE=1 SV=1
Bol002608G	sp|Q9FLX8|WRK27_ARATH	71.14	350	75	5	4	1017	3	338	6e-116	347	sp|Q9FLX8|WRK27_ARATH Probable WRKY transcription factor 27 OS=Arabidopsis thaliana GN=WRKY27 PE=2 SV=1
Bol002609G	sp|Q9FLX9|NLE1_ARATH	93.49	476	28	1	1	1428	1	473	0	930	sp|Q9FLX9|NLE1_ARATH Notchless protein homolog OS=Arabidopsis thaliana GN=NLE1 PE=2 SV=1
Bol002610G	sp|Q9HDZ0|YK01_SCHPO	38.64	264	156	3	199	975	68	330	2e-46	166	sp|Q9HDZ0|YK01_SCHPO Uncharacterized protein P11E10.01 OS=Schizosaccharomyces pombe (strain 972 / ATCC 24843) GN=SPAP11E10.01 PE=3 SV=1
Bol002611G	sp|Q6P1E7|PRIPO_MOUSE	36.95	452	213	15	370	1569	41	472	2e-67	235	sp|Q6P1E7|PRIPO_MOUSE DNA-directed primase/polymerase protein OS=Mus musculus GN=Primpol PE=2 SV=1
Bol002613G	sp|Q9LTD9|Y5278_ARATH	79.88	169	33	1	1	507	1	168	6e-81	244	sp|Q9LTD9|Y5278_ARATH Uncharacterized protein PAM68-like OS=Arabidopsis thaliana GN=At5g52780 PE=2 SV=1
Bol002614G	sp|Q7LHG5|YI31B_YEAST	30.42	789	469	18	82	2370	638	1372	3e-88	313	sp|Q7LHG5|YI31B_YEAST Transposon Ty3-I Gag-Pol polyprotein OS=Saccharomyces cerevisiae (strain ATCC 204508 / S288c) GN=TY3B-I PE=3 SV=2
Bol002616G	sp|Q1PEW8|FB127_ARATH	27.43	113	79	1	25	354	14	126	1e-06	53.1	sp|Q1PEW8|FB127_ARATH F-box protein At2g35280 OS=Arabidopsis thaliana GN=At2g35280 PE=2 SV=1
Bol002620G	sp|O80977|VSR3_ARATH	96.23	53	2	0	33	191	495	547	3e-44	108	sp|O80977|VSR3_ARATH Vacuolar-sorting receptor 3 OS=Arabidopsis thaliana GN=VSR3 PE=2 SV=1
Bol002620G	sp|O80977|VSR3_ARATH	59.43	106	3	1	190	507	563	628	3e-44	90.9	sp|O80977|VSR3_ARATH Vacuolar-sorting receptor 3 OS=Arabidopsis thaliana GN=VSR3 PE=2 SV=1
Bol002623G	sp|Q8GYP3|RDM4_ARATH	72.98	359	74	9	1	1050	1	345	3e-126	373	sp|Q8GYP3|RDM4_ARATH RNA-directed DNA methylation 4 OS=Arabidopsis thaliana GN=RDM4 PE=1 SV=1
Bol002624G	sp|O22922|RU2B1_ARATH	80.26	233	40	2	1	684	1	232	2e-122	354	sp|O22922|RU2B1_ARATH U2 small nuclear ribonucleoprotein B&apos;&apos; OS=Arabidopsis thaliana GN=U2B&apos;&apos; PE=1 SV=1
Bol002625G	sp|O22921|WRK25_ARATH	57.32	246	73	7	1	693	1	229	2e-59	198	sp|O22921|WRK25_ARATH Probable WRKY transcription factor 25 OS=Arabidopsis thaliana GN=WRKY25 PE=1 SV=1
Bol002625G	sp|O22921|WRK25_ARATH	55.64	133	14	1	433	696	261	393	2e-28	115	sp|O22921|WRK25_ARATH Probable WRKY transcription factor 25 OS=Arabidopsis thaliana GN=WRKY25 PE=1 SV=1
BONG008420.1G	sp|Q8H1G3|MTPC4_ARATH	77.27	44	10	0	235	366	69	112	6e-17	80.5	sp|Q8H1G3|MTPC4_ARATH Metal tolerance protein C4 OS=Arabidopsis thaliana GN=MTPC4 PE=2 SV=1
Bol002628G	sp|Q9XGZ0|MAOP3_ARATH	83.89	453	43	4	247	1524	113	562	0	754	sp|Q9XGZ0|MAOP3_ARATH NADP-dependent malic enzyme 3 OS=Arabidopsis thaliana GN=NADP-ME3 PE=1 SV=1
Bol002629G	sp|Q56YT0|LAC3_ARATH	93.97	348	21	0	121	1164	85	432	0	675	sp|Q56YT0|LAC3_ARATH Laccase-3 OS=Arabidopsis thaliana GN=LAC3 PE=2 SV=2
Bol002629G	sp|Q56YT0|LAC3_ARATH	95.65	46	2	0	1153	1290	525	570	2e-21	100	sp|Q56YT0|LAC3_ARATH Laccase-3 OS=Arabidopsis thaliana GN=LAC3 PE=2 SV=2
Bol002630G	sp|Q8R3F5|FABD_MOUSE	40.52	306	172	4	250	1143	60	363	1e-64	217	sp|Q8R3F5|FABD_MOUSE Malonyl-CoA-acyl carrier protein transacylase, mitochondrial OS=Mus musculus GN=Mcat PE=1 SV=3
Bol002632G	sp|O64730|P2C26_ARATH	86.05	301	39	1	1	903	1	298	0	516	sp|O64730|P2C26_ARATH Probable protein phosphatase 2C 26 OS=Arabidopsis thaliana GN=At2g30170 PE=2 SV=2
Bol002633G	sp|Q55DY8|MFRN_DICDI	39.53	296	158	5	103	951	16	303	3e-52	180	sp|Q55DY8|MFRN_DICDI Mitoferrin OS=Dictyostelium discoideum GN=mcfF PE=3 SV=1
Bol002634G	sp|O64732|U87A1_ARATH	79.19	442	89	3	1	1323	1	440	0	664	sp|O64732|U87A1_ARATH UDP-glycosyltransferase 87A1 OS=Arabidopsis thaliana GN=UGT87A1 PE=2 SV=1
Bol002635G	sp|Q8LBW3|LBD12_ARATH	88.08	193	18	2	1	564	1	193	7e-104	303	sp|Q8LBW3|LBD12_ARATH LOB domain-containing protein 12 OS=Arabidopsis thaliana GN=LBD12 PE=2 SV=2
Bol002637G	sp|F4IMQ0|FLX_ARATH	73.31	266	62	3	1	771	1	266	9e-112	331	sp|F4IMQ0|FLX_ARATH Protein FLC EXPRESSOR OS=Arabidopsis thaliana GN=FLX PE=1 SV=1
Bol002638G	sp|Q9LMK2|LSH6_ARATH	79.58	142	27	1	70	489	31	172	2e-81	246	sp|Q9LMK2|LSH6_ARATH Protein LIGHT-DEPENDENT SHORT HYPOCOTYLS 6 OS=Arabidopsis thaliana GN=LSH6 PE=1 SV=1
Bol002639G	sp|P93028|UBE11_ARATH	92.51	1081	76	3	73	3303	1	1080	0	2024	sp|P93028|UBE11_ARATH Ubiquitin-activating enzyme E1 1 OS=Arabidopsis thaliana GN=UBA1 PE=1 SV=1
Bol002640G	sp|Q9SVJ9|FBK95_ARATH	42.47	186	90	3	1	513	20	203	1e-35	132	sp|Q9SVJ9|FBK95_ARATH F-box/kelch-repeat protein At4g38940 OS=Arabidopsis thaliana GN=At4g38940 PE=1 SV=1
Bol002641G	sp|Q9SVJ9|FBK95_ARATH	47.11	121	53	2	16	348	8	127	2e-22	98.2	sp|Q9SVJ9|FBK95_ARATH F-box/kelch-repeat protein At4g38940 OS=Arabidopsis thaliana GN=At4g38940 PE=1 SV=1
Bol002641G	sp|Q9SVJ9|FBK95_ARATH	49.04	104	41	5	451	759	278	370	1e-20	87	sp|Q9SVJ9|FBK95_ARATH F-box/kelch-repeat protein At4g38940 OS=Arabidopsis thaliana GN=At4g38940 PE=1 SV=1
Bol002641G	sp|Q9SVJ9|FBK95_ARATH	66.67	24	7	1	372	443	254	276	1e-20	33.9	sp|Q9SVJ9|FBK95_ARATH F-box/kelch-repeat protein At4g38940 OS=Arabidopsis thaliana GN=At4g38940 PE=1 SV=1
Bol002642G	sp|Q9SVJ9|FBK95_ARATH	41.61	286	146	5	34	837	16	298	1e-57	196	sp|Q9SVJ9|FBK95_ARATH F-box/kelch-repeat protein At4g38940 OS=Arabidopsis thaliana GN=At4g38940 PE=1 SV=1
Bol002643G	sp|Q9SVJ9|FBK95_ARATH	33.33	252	134	5	19	675	11	261	3e-34	131	sp|Q9SVJ9|FBK95_ARATH F-box/kelch-repeat protein At4g38940 OS=Arabidopsis thaliana GN=At4g38940 PE=1 SV=1
Bol002645G	sp|P04146|COPIA_DROME	36.11	504	307	7	16	1506	906	1401	1e-78	273	sp|P04146|COPIA_DROME Copia protein OS=Drosophila melanogaster GN=GIP PE=1 SV=3
Bol002646G	sp|P04146|COPIA_DROME	36.21	522	311	10	25	1554	890	1401	2e-94	318	sp|P04146|COPIA_DROME Copia protein OS=Drosophila melanogaster GN=GIP PE=1 SV=3
Bol002647G	sp|P20825|POL2_DROME	51.09	92	45	0	4	279	297	388	1e-22	107	sp|P20825|POL2_DROME Retrovirus-related Pol polyprotein from transposon 297 OS=Drosophila melanogaster GN=pol PE=3 SV=1
Bol002647G	sp|P20825|POL2_DROME	40.26	77	46	0	889	1119	519	595	3e-10	67	sp|P20825|POL2_DROME Retrovirus-related Pol polyprotein from transposon 297 OS=Drosophila melanogaster GN=pol PE=3 SV=1
Bol002648G	sp|P10978|POLX_TOBAC	50.59	170	83	1	31	537	457	626	3e-49	177	sp|P10978|POLX_TOBAC Retrovirus-related Pol polyprotein from transposon TNT 1-94 OS=Nicotiana tabacum PE=2 SV=1
Bol002649G	sp|P10978|POLX_TOBAC	44.23	104	58	0	10	321	603	706	2e-21	98.2	sp|P10978|POLX_TOBAC Retrovirus-related Pol polyprotein from transposon TNT 1-94 OS=Nicotiana tabacum PE=2 SV=1
Bol037685G	sp|P17840|SLSG3_BRAOL	39.55	220	103	7	43	630	220	433	4e-38	142	sp|P17840|SLSG3_BRAOL S-locus-specific glycoprotein S13 OS=Brassica oleracea GN=SLSG PE=2 SV=2
Bol037687G	sp|Q8VYK4|NFYB8_ARATH	76.74	172	28	3	4	498	1	167	7e-85	254	sp|Q8VYK4|NFYB8_ARATH Nuclear transcription factor Y subunit B-8 OS=Arabidopsis thaliana GN=NFYB8 PE=2 SV=1
Bol037688G	sp|Q3EDG5|TPST_ARATH	75	72	17	1	169	384	38	108	2e-31	120	sp|Q3EDG5|TPST_ARATH Protein-tyrosine sulfotransferase OS=Arabidopsis thaliana GN=TPST PE=1 SV=3
Bol037689G	sp|P35510|PAL1_ARATH	94.21	725	39	2	1	2166	1	725	0	1384	sp|P35510|PAL1_ARATH Phenylalanine ammonia-lyase 1 OS=Arabidopsis thaliana GN=PAL1 PE=1 SV=3
Bol037690G	sp|P32295|ARG7_VIGRR	46.15	65	34	1	124	315	24	88	5e-12	62	sp|P32295|ARG7_VIGRR Indole-3-acetic acid-induced protein ARG7 OS=Vigna radiata var. radiata GN=ARG7 PE=2 SV=1
Bol037691G	sp|Q570Q8|DDPS5_ARATH	65.77	222	70	2	1	648	70	291	2e-99	298	sp|Q570Q8|DDPS5_ARATH Dehydrodolichyl diphosphate synthase 5 OS=Arabidopsis thaliana GN=At5g58784 PE=2 SV=2
Bol037692G	sp|Q9LD95|SIGF_ARATH	82.73	556	72	7	1	1623	1	547	0	804	sp|Q9LD95|SIGF_ARATH RNA polymerase sigma factor sigF, chloroplastic OS=Arabidopsis thaliana GN=SIGF PE=1 SV=1
Bol037693G	sp|Q8LJT8|TKI1_ARATH	72.93	181	26	3	166	657	138	312	2e-73	247	sp|Q8LJT8|TKI1_ARATH TSL-kinase interacting protein 1 OS=Arabidopsis thaliana GN=TKI1 PE=1 SV=2
Bol037693G	sp|Q8LJT8|TKI1_ARATH	72.73	88	23	1	646	909	543	629	5e-25	110	sp|Q8LJT8|TKI1_ARATH TSL-kinase interacting protein 1 OS=Arabidopsis thaliana GN=TKI1 PE=1 SV=2
Bol037694G	sp|Q9SZN7|HIP26_ARATH	39.44	71	40	1	151	363	31	98	9e-07	52	sp|Q9SZN7|HIP26_ARATH Heavy metal-associated isoprenylated plant protein 26 OS=Arabidopsis thaliana GN=HIPP26 PE=1 SV=1
Bol037695G	sp|Q9ZR72|AB1B_ARATH	94.93	1263	56	1	217	3981	24	1286	0	2256	sp|Q9ZR72|AB1B_ARATH ABC transporter B family member 1 OS=Arabidopsis thaliana GN=ABCB1 PE=1 SV=1
Bol037697G	sp|Q9SJL7|RAX2_ARATH	53.16	301	82	6	1	735	1	298	2e-66	214	sp|Q9SJL7|RAX2_ARATH Transcription factor RAX2 OS=Arabidopsis thaliana GN=RAX2 PE=1 SV=1
Bol037698G	sp|Q9SJL8|METK3_ARATH	97.69	390	9	0	1	1170	1	390	0	762	sp|Q9SJL8|METK3_ARATH S-adenosylmethionine synthase 3 OS=Arabidopsis thaliana GN=METK3 PE=1 SV=1
Bol037699G	sp|Q9SJL9|XTH32_ARATH	91.3	299	26	0	1	897	1	299	0	546	sp|Q9SJL9|XTH32_ARATH Probable xyloglucan endotransglucosylase/hydrolase protein 32 OS=Arabidopsis thaliana GN=XTH32 PE=2 SV=1
Bol037700G	sp|Q9SJM1|ACR10_ARATH	90.27	411	34	3	1	1218	1	410	0	752	sp|Q9SJM1|ACR10_ARATH ACT domain-containing protein ACR10 OS=Arabidopsis thaliana GN=ACR10 PE=2 SV=1
Bol037701G	sp|P25818|TIP11_ARATH	94.42	251	14	0	1	753	1	251	2e-157	444	sp|P25818|TIP11_ARATH Aquaporin TIP1-1 OS=Arabidopsis thaliana GN=TIP1-1 PE=1 SV=1
Bol037702G	sp|F4IP13|SHGR6_ARATH	92.74	1708	107	2	1	5085	1	1704	0	3157	sp|F4IP13|SHGR6_ARATH Protein SHOOT GRAVITROPISM 6 OS=Arabidopsis thaliana GN=SGR6 PE=2 SV=1
Bol037703G	sp|Q9ZQ99|U73C1_ARATH	85.05	495	69	2	1	1485	1	490	0	872	sp|Q9ZQ99|U73C1_ARATH UDP-glycosyltransferase 73C1 OS=Arabidopsis thaliana GN=UGT73C1 PE=2 SV=1
Bol037704G	sp|Q9ZQ98|U73C2_ARATH	78.31	189	40	1	1	564	161	349	7e-103	312	sp|Q9ZQ98|U73C2_ARATH UDP-glycosyltransferase 73C2 OS=Arabidopsis thaliana GN=UGT73C2 PE=3 SV=1
Bol037705G	sp|Q9ZQ99|U73C1_ARATH	78.67	75	16	0	1	225	417	491	4e-23	95.5	sp|Q9ZQ99|U73C1_ARATH UDP-glycosyltransferase 73C1 OS=Arabidopsis thaliana GN=UGT73C1 PE=2 SV=1
Bol037706G	sp|Q14839|CHD4_HUMAN	29.27	164	89	6	1834	2316	368	507	8e-14	80.5	sp|Q14839|CHD4_HUMAN Chromodomain-helicase-DNA-binding protein 4 OS=Homo sapiens GN=CHD4 PE=1 SV=2
Bol037707G	sp|Q9C899|F6H2_ARATH	35.71	350	207	7	1	1041	10	344	3e-61	206	sp|Q9C899|F6H2_ARATH Feruloyl CoA ortho-hydroxylase 2 OS=Arabidopsis thaliana GN=F6&apos;H2 PE=1 SV=1
Bol037708G	sp|P20075|LEAD8_DAUCA	44.76	315	114	6	253	1164	256	521	3e-53	191	sp|P20075|LEAD8_DAUCA Embryonic protein DC-8 OS=Daucus carota PE=3 SV=1
Bol037708G	sp|P20075|LEAD8_DAUCA	33.72	347	127	9	70	966	27	318	7e-21	98.2	sp|P20075|LEAD8_DAUCA Embryonic protein DC-8 OS=Daucus carota PE=3 SV=1
Bol037710G	sp|P25696|ENO2_ARATH	93.69	444	13	1	1	1287	1	444	0	854	sp|P25696|ENO2_ARATH Bifunctional enolase 2/transcriptional activator OS=Arabidopsis thaliana GN=ENO2 PE=1 SV=1
Bol037711G	sp|Q9SJQ5|Y2650_ARATH	76.05	334	59	9	1	987	219	536	3e-159	463	sp|Q9SJQ5|Y2650_ARATH CBS domain-containing protein CBSCBSPB2 OS=Arabidopsis thaliana GN=CBSCBSPB2 PE=2 SV=1
Bol037711G	sp|Q9SJQ5|Y2650_ARATH	39.53	129	76	2	73	456	79	206	7e-18	87.8	sp|Q9SJQ5|Y2650_ARATH CBS domain-containing protein CBSCBSPB2 OS=Arabidopsis thaliana GN=CBSCBSPB2 PE=2 SV=1
Bol037712G	sp|Q0WPF2|PCFS4_ARATH	51.88	160	71	1	217	696	64	217	6e-44	175	sp|Q0WPF2|PCFS4_ARATH Polyadenylation and cleavage factor homolog 4 OS=Arabidopsis thaliana GN=PCFS4 PE=1 SV=1
Bol037712G	sp|Q0WPF2|PCFS4_ARATH	36.09	169	97	4	2293	2766	625	793	6e-22	105	sp|Q0WPF2|PCFS4_ARATH Polyadenylation and cleavage factor homolog 4 OS=Arabidopsis thaliana GN=PCFS4 PE=1 SV=1
Bol037713G	sp|O65735|ALF_CICAR	84.72	360	52	2	1	1074	1	359	0	619	sp|O65735|ALF_CICAR Fructose-bisphosphate aldolase, cytoplasmic isozyme OS=Cicer arietinum GN=ALDC PE=2 SV=1
Bol037714G	sp|P46257|ALF2_PEA	78.43	357	66	3	1	1041	4	359	0	555	sp|P46257|ALF2_PEA Fructose-bisphosphate aldolase, cytoplasmic isozyme 2 OS=Pisum sativum PE=3 SV=1
Bol037715G	sp|Q9SJR0|ERF24_ARATH	80.98	184	30	1	1	537	1	184	2e-78	238	sp|Q9SJR0|ERF24_ARATH Ethylene-responsive transcription factor ERF024 OS=Arabidopsis thaliana GN=ERF024 PE=2 SV=1
Bol037716G	sp|Q9SD53|Y3720_ARATH	36.5	411	227	8	85	1239	32	434	9e-79	258	sp|Q9SD53|Y3720_ARATH UPF0481 protein At3g47200 OS=Arabidopsis thaliana GN=At3g47200 PE=2 SV=1
Bol037720G	sp|Q9SJR5|GRF3_ARATH	76.25	400	77	9	1	1152	1	398	6e-134	396	sp|Q9SJR5|GRF3_ARATH Growth-regulating factor 3 OS=Arabidopsis thaliana GN=GRF3 PE=2 SV=1
Bol037721G	sp|O23647|GLGB1_ARATH	80.7	855	89	9	7	2352	7	858	0	1327	sp|O23647|GLGB1_ARATH 1,4-alpha-glucan-branching enzyme 2-1, chloroplastic/amyloplastic OS=Arabidopsis thaliana GN=SBE2.1 PE=2 SV=1
Bol037722G	sp|Q7PC84|AB39G_ARATH	85.27	577	52	2	601	2232	290	866	0	1019	sp|Q7PC84|AB39G_ARATH ABC transporter G family member 39 OS=Arabidopsis thaliana GN=ABCG39 PE=3 SV=1
Bol037722G	sp|Q7PC84|AB39G_ARATH	91.83	465	38	0	2269	3663	990	1454	0	908	sp|Q7PC84|AB39G_ARATH ABC transporter G family member 39 OS=Arabidopsis thaliana GN=ABCG39 PE=3 SV=1
Bol037722G	sp|Q7PC84|AB39G_ARATH	82.67	202	32	3	1	606	4	202	1e-91	328	sp|Q7PC84|AB39G_ARATH ABC transporter G family member 39 OS=Arabidopsis thaliana GN=ABCG39 PE=3 SV=1
Bol037722G	sp|Q7PC84|AB39G_ARATH	22.67	472	324	14	2311	3651	346	801	2e-19	99	sp|Q7PC84|AB39G_ARATH ABC transporter G family member 39 OS=Arabidopsis thaliana GN=ABCG39 PE=3 SV=1
Bol037722G	sp|Q7PC84|AB39G_ARATH	22.05	458	314	14	718	2040	1019	1450	2e-16	89.4	sp|Q7PC84|AB39G_ARATH ABC transporter G family member 39 OS=Arabidopsis thaliana GN=ABCG39 PE=3 SV=1
Bol037723G	sp|Q8S8F2|FBL11_ARATH	75.86	903	175	3	16	2661	60	940	0	1316	sp|Q8S8F2|FBL11_ARATH BTB/POZ domain-containing protein FBL11 OS=Arabidopsis thaliana GN=FBL11 PE=2 SV=2
Bol037725G	sp|Q8LPJ4|AB2E_ARATH	33.52	546	279	10	799	2202	62	601	6e-72	252	sp|Q8LPJ4|AB2E_ARATH ABC transporter E family member 2 OS=Arabidopsis thaliana GN=ABCE2 PE=2 SV=1
Bol037726G	sp|Q9SD82|RFA1B_ARATH	24.88	205	141	5	22	609	160	360	2e-06	52.4	sp|Q9SD82|RFA1B_ARATH Replication protein A 70 kDa DNA-binding subunit B OS=Arabidopsis thaliana GN=RPA1B PE=3 SV=1
Bol037728G	sp|Q9LID1|FBK54_ARATH	59.6	396	138	10	1	1146	1	388	1e-153	446	sp|Q9LID1|FBK54_ARATH F-box/kelch-repeat protein At3g13680 OS=Arabidopsis thaliana GN=At3g13680 PE=2 SV=1
Bol037730G	sp|Q8N8F6|YIPF7_HUMAN	34.46	177	111	3	190	717	108	280	3e-17	82	sp|Q8N8F6|YIPF7_HUMAN Protein YIPF7 OS=Homo sapiens GN=YIPF7 PE=1 SV=2
Bol037732G	sp|Q9SJN0|ABI5_ARATH	70.16	248	49	9	1	687	8	249	3e-64	214	sp|Q9SJN0|ABI5_ARATH Protein ABSCISIC ACID-INSENSITIVE 5 OS=Arabidopsis thaliana GN=ABI5 PE=1 SV=1
Bol037733G	sp|Q9SJN0|ABI5_ARATH	94.34	106	6	0	1	318	337	442	1e-62	202	sp|Q9SJN0|ABI5_ARATH Protein ABSCISIC ACID-INSENSITIVE 5 OS=Arabidopsis thaliana GN=ABI5 PE=1 SV=1
Bol037734G	sp|O82533|FTZ21_ARATH	88.02	484	42	6	1	1422	1	478	0	737	sp|O82533|FTZ21_ARATH Cell division protein FtsZ homolog 2-1, chloroplastic OS=Arabidopsis thaliana GN=FTSZ2-1 PE=1 SV=2
Bol037736G	sp|P32295|ARG7_VIGRR	37.5	64	40	0	133	324	28	91	3e-08	51.6	sp|P32295|ARG7_VIGRR Indole-3-acetic acid-induced protein ARG7 OS=Vigna radiata var. radiata GN=ARG7 PE=2 SV=1
Bol037737G	sp|P32295|ARG7_VIGRR	30.84	107	58	2	4	324	1	91	4e-07	48.1	sp|P32295|ARG7_VIGRR Indole-3-acetic acid-induced protein ARG7 OS=Vigna radiata var. radiata GN=ARG7 PE=2 SV=1
Bol037738G	sp|P82266|K125_ARATH	91.58	1009	85	0	1	3027	1	1009	0	1906	sp|P82266|K125_ARATH Probable 125 kDa kinesin-related protein OS=Arabidopsis thaliana GN=At2g36200 PE=2 SV=2
Bol037739G	sp|Q8W413|INV4_ARATH	86.99	569	69	3	70	1767	25	591	0	1033	sp|Q8W413|INV4_ARATH Beta-fructofuranosidase, insoluble isoenzyme CWINV4 OS=Arabidopsis thaliana GN=CWINV4 PE=2 SV=1
Bol037740G	sp|P0DI49|CASP1_RAPRA	92.75	207	10	1	1	606	1	207	1e-76	235	sp|P0DI49|CASP1_RAPRA Casparian strip membrane protein 1 OS=Raphanus raphanistrum PE=2 SV=1
Bol037741G	sp|O49420|FBK86_ARATH	59.03	227	68	5	1	609	10	235	7e-68	221	sp|O49420|FBK86_ARATH F-box/kelch-repeat protein At4g19930 OS=Arabidopsis thaliana GN=At4g19930 PE=3 SV=1
Bol037742G	sp|Q9SIH1|CP18B_ARATH	63.55	107	26	2	1	288	18	122	1e-33	120	sp|Q9SIH1|CP18B_ARATH Peptidyl-prolyl cis-trans isomerase CYP18-2 OS=Arabidopsis thaliana GN=CYP18-2 PE=2 SV=1
Bol037744G	sp|Q9CAX6|RS142_ARATH	95.68	139	6	0	73	489	1	139	5e-82	246	sp|Q9CAX6|RS142_ARATH 40S ribosomal protein S14-2 OS=Arabidopsis thaliana GN=RPS14B PE=1 SV=1
Bol037745G	sp|P0DI45|CASP1_RAPSA	92.98	57	4	0	52	222	38	94	3e-18	80.9	sp|P0DI45|CASP1_RAPSA Casparian strip membrane protein 1 OS=Raphanus sativus PE=2 SV=1
[truncated: 35,561 more rows]

## Sheet: COG_annotation
Gene_ID	q_length	q_start	q_end	q_strand	d_name	d_start	d_end	d_strand	identify	bit_score	e_value	q_cov	d_cov	Desc	COG_id	COG_functinal_class	COG_annotation
Bol045123G	3546	829	2580	Plus	gi|72162716|ref|YP_290373.1|	72	604	null	35.1	783	3e-84	49.4	40.3	ATP-dependent helicase HrpA [Thermobifida fusca YX]	COG1643	J	HrpA-like RNA helicase
Bol045124G	990	28	978	Plus	gi|313672810|ref|YP_004050921.1|	242	528	null	35.5	436	2e-45	96.1	27.2	wd40 repeat, subgroup [Calditerrivibrio nitroreducens DSM 19672]	COG4249	R	Uncharacterized protein, contains caspase domain
Bol044864G	1422	649	1416	Plus	gi|430747636|ref|YP_007206765.1|	7	267	null	43.1	524	3e-60	54	97	methyltransferase family protein [Singulisphaera acidiphila DSM 18658]	COG2230	I	Cyclopropane fatty-acyl-phospholipid synthase and related methyltransferases
Bol044865G	1407	1099	1392	Plus	gi|428312302|ref|YP_007123279.1|	95	196	null	42.2	188	7e-14	20.9	37.8	hypothetical protein Mic7113_4172 [Microcoleus sp. PCC 7113]	COG0457	R	Tetratricopeptide (TPR) repeat
Bol045141G	2922	1714	2511	Plus	gi|269124651|ref|YP_003298021.1|	1	241	null	31.8	312	9e-28	27.3	41.3	serine/threonine protein kinase [Thermomonospora curvata DSM 43183]	COG0515	T	Serine/threonine protein kinase
Bol045144G	1125	82	1056	Plus	gi|262198435|ref|YP_003269644.1|	11	337	null	42.2	581	5e-69	86.7	97	pyridoxal phosphate-dependent enzyme, D- cysteine desulfhydrase family [Haliangium ochraceum DSM 14365]	COG2515	E	1-aminocyclopropane-1-carboxylate deaminase/D-cysteine desulfhydrase, PLP-dependent ACC family
Bol045146G	4551	1156	4497	Plus	gi|42524005|ref|NP_969385.1|	127	1222	null	31.1	1307	2e-153	73.4	89.3	multidrug ABC transporter permease/ATPase [Bdellovibrio bacteriovorus HD100]	COG1132	V	ABC-type multidrug transport system, ATPase and permease component
Bol044876G	1476	502	867	Plus	gi|262196070|ref|YP_003267279.1|	3	114	null	32.8	164	2e-11	24.8	77.2	hypothetical protein [Haliangium ochraceum DSM 14365]	COG4278	S	Uncharacterized protein
Bol044877G	1008	310	669	Plus	gi|262196070|ref|YP_003267279.1|	26	128	null	30	163	9e-12	35.7	71	hypothetical protein [Haliangium ochraceum DSM 14365]	COG4278	S	Uncharacterized protein
Bol045149G	999	22	774	Plus	gi|269928569|ref|YP_003320890.1|	10	262	null	33.5	352	3e-35	75.4	42.7	serine/threonine protein kinase [Sphaerobacter thermophilus DSM 20745]	COG0515	T	Serine/threonine protein kinase
Bol045150G	1623	373	1125	Plus	gi|269928569|ref|YP_003320890.1|	10	262	null	34.1	359	9e-35	46.4	42.7	serine/threonine protein kinase [Sphaerobacter thermophilus DSM 20745]	COG0515	T	Serine/threonine protein kinase
Bol044879G	2805	307	2802	Plus	gi|392377270|ref|YP_004984429.1|	6	883	null	47.7	2035	0	89	99.2	aminopeptidase N [Azospirillum brasilense Sp245]	COG0308	E	Aminopeptidase N
Bol044881G	564	7	549	Plus	gi|261417404|ref|YP_003251087.1|	42	210	null	35.4	262	7e-26	96.3	80.5	CMP/dCMP deaminase zinc-binding protein [Fibrobacter succinogenes subsp. succinogenes S85]	COG0590	J	tRNA(Arg) A34 adenosine deaminase TadA
Bol045152G	645	241	435	Plus	gi|72162638|ref|YP_290295.1|	103	167	null	49.2	179	3e-13	30.2	9.9	hypothetical protein Tfu_2239 [Thermobifida fusca YX]	COG1960	I	Acyl-CoA dehydrogenase related to the alkylation response protein AidB
Bol044884G	762	148	696	Plus	gi|427737799|ref|YP_007057343.1|	15	202	null	44.9	420	3e-47	72	60.6	indole-3-glycerol phosphate synthase [Rivularia sp. PCC 7116]	COG0134	E	Indole-3-glycerol phosphate synthase
Bol045154G	3990	1888	2778	Plus	gi|159042302|ref|YP_001541554.1|	9	245	null	27.8	255	2e-21	22.3	85.3	metallophosphoesterase [Caldivirga maquilingensis IC-167]	COG0639	T	Diadenosine tetraphosphatase ApaH/serine/threonine protein phosphatase, PP2A family
Bol044885G	1422	232	1116	Plus	gi|116620373|ref|YP_822529.1|	22	338	null	29.9	289	2e-26	62.2	71.1	glycoside hydrolase family protein [Candidatus Solibacter usitatus Ellin6076]	COG5434	G	Polygalacturonase
Bol044886G	870	115	708	Plus	gi|296133478|ref|YP_003640725.1|	224	412	null	31	259	8e-23	68.3	24.1	serine/threonine protein kinase [Thermincola potens JR]	COG0515	T	Serine/threonine protein kinase
Bol045157G	7056	412	1644	Plus	gi|325294259|ref|YP_004280773.1|	4	353	null	32.3	605	4e-65	17.5	78	acetyl-CoA carboxylase, biotin carboxylase [Desulfurobacterium thermolithotrophum DSM 11699]	COG0439	I	Biotin carboxylase
Bol045158G	1122	232	1011	Plus	gi|297621203|ref|YP_003709340.1|	139	377	null	29.5	228	4e-19	69.5	62.9	serine/threonine PP2C protein phosphatase [Waddlia chondrophila WSU 86-1044]	COG0631	T	Serine/threonine protein phosphatase PrpC
Bol045159G	1230	1	1227	Plus	gi|389878861|ref|YP_006372426.1|	62	470	null	59.2	1291	3e-173	99.8	87	dihydrolipoamide dehydrogenase [Tistrella mobilis KA081020-065]	COG1249	C	Pyruvate/2-oxoglutarate dehydrogenase complex, dihydrolipoamide dehydrogenase (E3) component or related enzyme
Bol045163G	1008	97	990	Plus	gi|325108965|ref|YP_004270033.1|	6	303	null	53.8	752	2e-95	88.7	97.4	2-hydroxy-3-oxopropionate reductase [Planctomyces brasiliensis DSM 5305]	COG2084	I	3-hydroxyisobutyrate dehydrogenase or related beta-hydroxyacid dehydrogenase
Bol045168G	1176	145	1149	Plus	gi|167629303|ref|YP_001679802.1|	10	332	null	38.4	497	2e-55	85.5	73.1	hexokinase [Heliobacterium modesticaldum Ice1]	COG5026	G	Hexokinase
Bol045170G	1134	82	1080	Plus	gi|302348622|ref|YP_003816260.1|	31	347	null	27.5	206	3e-16	88.1	89.8	RNA 3'-terminal phosphate cyclase [Acidilobus saccharovorans 345-15]	COG0430	A	RNA 3'-terminal phosphate cyclase
BONG000030.1G	1254	82	1245	Plus	gi|307353167|ref|YP_003894218.1|	51	430	null	35.1	484	2e-53	92.8	87.8	proteinase inhibitor I4 serpin [Methanoplanus petrolearius DSM 11571]	COG4826	O	Serine protease inhibitor
Bol044897G	1089	55	1071	Plus	gi|307152399|ref|YP_003887783.1|	1106	1396	null	29.4	277	2e-24	93.4	20.2	WD40 repeat-containing protein [Cyanothece sp. PCC 7822]	COG4249	R	Uncharacterized protein, contains caspase domain
Bol044899G	1455	88	1323	Plus	gi|262193487|ref|YP_003264696.1|	36	451	null	27.1	315	1e-29	84.9	85.6	MATE efflux family protein [Haliangium ochraceum DSM 14365]	COG0534	V	Na+-driven multidrug efflux pump
Bol044903G	1305	22	1059	Plus	gi|224370356|ref|YP_002604520.1|	4	323	null	36.6	484	4e-54	79.5	95.8	3-beta hydroxysteroid dehydrogenase/isomerase family protein [Desulfobacterium autotrophicum HRM2]	COG0451	M	Nucleoside-diphosphate-sugar epimerase
Bol044904G	615	214	612	Plus	gi|338213210|ref|YP_004657265.1|	17	145	null	44.8	272	8e-28	64.9	88.4	signal transduction protein with CBS domains [Runella slithyformis DSM 19594]	COG2905	T	Signal-transduction protein containing cAMP-binding, CBS, and nucleotidyltransferase domains
Bol045179G	1608	205	1524	Plus	gi|319953307|ref|YP_004164574.1|	34	470	null	38.7	742	2e-87	82.1	68.7	manganese transport protein mnth [Cellulophaga algicola DSM 14237]	COG1914	P	Mn2+ and Fe2+ transporters of the NRAMP family
Bol044909G	462	1	378	Plus	gi|298292813|ref|YP_003694752.1|	160	285	null	45.2	292	7e-30	81.8	38.3	D-isomer specific 2-hydroxyacid dehydrogenase NAD-binding protein [Starkeya novella DSM 506]	COG1052	CHR	Lactate dehydrogenase or related 2-hydroxyacid dehydrogenase
Bol045183G	1374	175	978	Plus	gi|88604358|ref|YP_504536.1|	249	535	null	33.2	343	3e-32	58.5	26.2	peptidase C1A, papain [Methanospirillum hungatei JF-1]	COG4870	O	Cysteine protease, C1A family
Bol044918G	744	4	438	Plus	gi|262198474|ref|YP_003269683.1|	353	496	null	33.8	202	6e-16	58.5	22.3	serine/threonine protein kinase [Haliangium ochraceum DSM 14365]	COG0515	T	Serine/threonine protein kinase
Bol044922G	1545	949	1542	Plus	gi|402773341|ref|YP_006592878.1|	2	197	null	35.9	326	6e-33	38.4	95.1	hypothetical protein BN69_2776 [Methylocystis sp. SC2]	COG1092	J	23S rRNA G2069 N7-methylase RlmK or C1962 C5-methylase RlmI
Bol045199G	1014	19	708	Plus	gi|347754215|ref|YP_004861779.1|	12	248	null	25.7	175	4e-12	68	58.4	serine/threonine protein kinase [Candidatus Chloracidobacterium thermophilum B]	COG0515	T	Serine/threonine protein kinase
Bol044923G	897	28	873	Plus	gi|408402825|ref|YP_006860808.1|	115	471	null	27.9	314	1e-30	94.3	73.6	preprotein translocase subunit SecY [Candidatus Nitrososphaera gargensis Ga9.2]	COG0201	U	Preprotein translocase subunit SecY
Bol044924G	2193	19	1011	Plus	gi|29345700|ref|NP_809203.1|	1	345	null	36.7	490	3e-50	45.3	44.3	beta-galactosidase [Bacteroides thetaiotaomicron VPI-5482]	COG1874	G	Beta-galactosidase GanA
Bol044925G	1014	157	966	Plus	gi|428226528|ref|YP_007110625.1|	10	278	null	51.1	721	5e-91	79.9	93.4	uroporphyrin-III C/tetrapyrrole (Corrin/Porphyrin) methyltransferase [Geitlerinema sp. PCC 7407]	COG0313	J	16S rRNA C1402 (ribose-2'-O) methylase RsmI
Bol044928G	756	88	681	Plus	gi|428224485|ref|YP_007108582.1|	32	224	null	35.1	227	3e-20	78.6	84.6	hypothetical protein GEI7407_1032 [Geitlerinema sp. PCC 7407]	COG0398	S	Uncharacterized membrane protein YdjX, TVP38/TMEM64 family, SNARE-associated domain
Bol044932G	2769	616	2466	Plus	gi|156938084|ref|YP_001435880.1|	13	607	null	40.2	1103	3e-135	66.8	86.4	replicative DNA helicase Mcm [Ignicoccus hospitalis KIN4/I]	COG1241	L	DNA replicative helicase MCM subunit Mcm2, Cdc46/Mcm family
Bol044934G	1125	193	696	Plus	gi|197103484|ref|YP_002128861.1|	1	166	null	35.1	287	2e-28	44.8	97.1	DNA-binding protein [Phenylobacterium zucineum HLK1]	COG3760	S	Uncharacterized protein
Bol044936G	1116	13	1083	Plus	gi|218782274|ref|YP_002433592.1|	49	432	null	26.7	238	3e-20	96	88.3	peptidase M20 [Desulfatibacillum alkenivorans AK-01]	COG0624	E	Acetylornithine deacetylase/Succinyl-diaminopimelate desuccinylase or related deacylase
Bol045206G	579	4	534	Plus	gi|307545840|ref|YP_003898319.1|	39	203	null	49.2	414	4e-48	91.7	75	cation transporter ChaC [Halomonas elongata DSM 2581]	COG3703	P	Cation transport regulator ChaC
Bol044938G	603	1	552	Plus	gi|319789352|ref|YP_004150985.1|	598	772	null	51.4	465	2e-51	91.5	20.3	DNA mismatch repair protein MutS [Thermovibrio ammonificans HB-1]	COG0249	L	DNA mismatch repair ATPase MutS
Bol045211G	1596	637	1587	Plus	gi|17232499|ref|NP_489047.1|	29	351	null	28.1	321	2e-30	59.6	71.8	hypothetical protein alr5007 [Nostoc sp. PCC 7120]	COG4638	PR	Phenylpropionate dioxygenase or related ring-hydroxylating dioxygenase, large terminal subunit
Bol045213G	1551	715	1473	Plus	gi|271967682|ref|YP_003341878.1|	195	445	null	31.2	310	5e-28	48.9	23.8	cytochrome P450 [Streptosporangium roseum DSM 43021]	COG2124	QV	Cytochrome P450
Bol044942G	2232	250	2169	Plus	gi|374333758|ref|YP_005086886.1|	25	654	null	36.2	1008	1e-123	86	95	tyramine oxidase [Pseudovibrio sp. FO-BEG1]	COG3733	Q	Cu2+-containing amine oxidase
Bol044943G	843	4	780	Plus	gi|374333758|ref|YP_005086886.1|	397	654	null	37.6	451	5e-49	92.2	38.9	tyramine oxidase [Pseudovibrio sp. FO-BEG1]	COG3733	Q	Cu2+-containing amine oxidase
Bol044944G	1149	247	1029	Plus	gi|374333758|ref|YP_005086886.1|	25	278	null	29.3	283	2e-25	68.1	38.3	tyramine oxidase [Pseudovibrio sp. FO-BEG1]	COG3733	Q	Cu2+-containing amine oxidase
Bol045218G	1290	268	1257	Plus	gi|297622044|ref|YP_003710181.1|	4	314	null	51.5	823	1e-104	76.7	98.1	NAD-dependent epimerase/dehydratase [Waddlia chondrophila WSU 86-1044]	COG0451	M	Nucleoside-diphosphate-sugar epimerase
Bol045227G	1386	1	1347	Plus	gi|383455588|ref|YP_005369577.1|	1	415	null	30.8	461	9e-50	97.2	99.8	hydroxymethylglutaryl-CoA synthase [Corallococcus coralloides DSM 2259]	COG3425	I	3-hydroxy-3-methylglutaryl CoA synthase
Bol045228G	2997	916	1896	Plus	gi|383452348|ref|YP_005366337.1|	48	343	null	39.2	557	8e-59	32.7	48.5	hypothetical protein COCOR_00329 [Corallococcus coralloides DSM 2259]	COG1409	T	3',5'-cyclic AMP phosphodiesterase CpdA
Bol044958G	843	139	834	Plus	gi|288941762|ref|YP_003444002.1|	16	245	null	48.7	537	1e-64	82.6	87.5	UDP diphosphate synthase [Allochromatium vinosum DSM 180]	COG0020	I	Undecaprenyl pyrophosphate synthase
Bol044962G	690	205	675	Plus	gi|374287509|ref|YP_005034594.1|	2	158	null	58.9	493	3e-60	68.3	98.7	glutathione peroxidase [Bacteriovorax marinus SJ]	COG0386	VI	Glutathione peroxidase, house-cleaning role in reducing lipid peroxides
Bol045232G	999	25	978	Plus	gi|119386627|ref|YP_917682.1|	2	315	null	48.6	771	2e-98	95.5	99.7	pyridoxal-5'-phosphate-dependent protein subunit beta [Paracoccus denitrificans PD1222]	COG1171	E	Threonine dehydratase
Bol044967G	900	124	894	Plus	gi|226228995|ref|YP_002763101.1|	2	264	null	38.6	430	2e-48	85.7	97.4	putative oxidoreductase [Gemmatimonas aurantiaca T-27]	COG0300	R	Short-chain dehydrogenase
Bol045243G	906	436	816	Plus	gi|521460593|ref|YP_008147268.1|	17	142	null	51.6	321	1e-33	42.1	69.2	hypothetical protein SCE1572_04045 [Sorangium cellulosum So0157-2]	COG3000	I	Sterol desaturase/sphingolipid hydroxylase, fatty acid hydroxylase superfamily
Bol045247G	1335	205	1311	Plus	gi|292492058|ref|YP_003527497.1|	4	376	null	41.1	442	2e-47	82.9	97.9	hypothetical protein Nhal_2003 [Nitrosococcus halophilus Nc 4]	COG5505	S	Uncharacterized membrane protein
Bol044973G	1629	181	1626	Plus	gi|320160470|ref|YP_004173694.1|	2	478	null	57.7	1514	0	88.8	99.8	prolyl-tRNA synthetase [Anaerolinea thermophila UNI-1]	COG0442	J	Prolyl-tRNA synthetase
Bol044975G	891	172	843	Plus	gi|57640118|ref|YP_182596.1|	3	222	null	53.5	559	3e-68	75.4	97.3	fibrillarin [Thermococcus kodakarensis KOD1]	COG1889	J	Fibrillarin-like rRNA methylase
Bol045249G	1461	238	1218	Plus	gi|262193487|ref|YP_003264696.1|	94	424	null	27.6	333	6e-32	67.1	68.1	MATE efflux family protein [Haliangium ochraceum DSM 14365]	COG0534	V	Na+-driven multidrug efflux pump
Bol044976G	735	232	447	Plus	gi|427712939|ref|YP_007061563.1|	2	67	null	47.9	161	3e-12	29.4	60	twin arginine-targeting protein translocase, TatA/E family [Synechococcus sp. PCC 6312]	COG1826	U	Sec-independent protein translocase protein TatA
Bol044977G	549	97	339	Plus	gi|407643483|ref|YP_006807242.1|	125	205	null	42	192	4e-15	44.3	12.5	serine/threonine protein kinase [Nocardia brasiliensis ATCC 700358]	COG2815	M	PASTA domain, binds beta-lactams
Bol044979G	1191	505	1185	Plus	gi|283778580|ref|YP_003369335.1|	205	437	null	34.3	248	3e-21	57.2	48.5	cytochrome P450 [Pirellula staleyi DSM 6068]	COG2124	QV	Cytochrome P450
Bol044981G	1572	256	1503	Plus	gi|430746106|ref|YP_007205235.1|	38	450	null	32.7	420	3e-43	79.4	89.6	cytochrome P450 [Singulisphaera acidiphila DSM 18658]	COG2124	QV	Cytochrome P450
Bol044989G	1164	235	954	Plus	gi|298675709|ref|YP_003727459.1|	50	277	null	30.3	242	2e-20	61.9	49.4	TraB family protein [Methanohalobium evestigatum Z-7303]	COG1916	S	Pheromone shutdown protein TraB, contains GTxH motif (function unknown)
Bol045261G	1650	82	1647	Plus	gi|428208839|ref|YP_007093192.1|	10	506	null	28.6	414	5e-42	94.9	95.6	glucose-methanol-choline oxidoreductase [Chroococcidiopsis thermalis PCC 7203]	COG2303	IR	Choline dehydrogenase or related flavoprotein
Bol045263G	1704	217	1659	Plus	gi|20090798|ref|NP_616873.1|	24	510	null	26.8	438	5e-45	84.7	93.8	hypothetical protein MA1950 [Methanosarcina acetivorans C2A]	COG0520	E	Selenocysteine lyase/Cysteine desulfurase
Bol045266G	1134	169	1029	Plus	gi|336117644|ref|YP_004572412.1|	19	307	null	33	348	3e-35	75.9	87.6	oxidoreductase [Microlunatus phosphovorus NM-1]	COG3491	Q	Isopenicillin N synthase and related dioxygenases
Bol045268G	1500	274	1473	Plus	gi|336176705|ref|YP_004582080.1|	22	401	null	33.7	525	2e-58	80	87.4	1-aminocyclopropane-1-carboxylate deaminase [Frankia symbiont of Datisca glomerata]	COG0436	E	Aspartate/methionine/tyrosine aminotransferase
Bol045001G	375	76	363	Plus	gi|408402913|ref|YP_006860896.1|	6	101	null	42.7	230	5e-23	76.8	93.2	30S ribosomal protein S10 [Candidatus Nitrososphaera gargensis Ga9.2]	COG0051	J	Ribosomal protein S10
Bol045276G	1521	655	1404	Plus	gi|336253553|ref|YP_004596660.1|	1	277	null	31.6	353	2e-35	49.3	88.8	Pectinesterase [Halopiger xanaduensis SH-6]	COG4677	GI	Pectin methylesterase and related acyl-CoA thioesterases
Bol045005G	1794	169	858	Plus	gi|111019368|ref|YP_702340.1|	90	320	null	27.9	188	5e-13	38.5	46.8	multicopper oxidase [Rhodococcus jostii RHA1]	COG2132	DPM	Multicopper oxidase with three cupredoxin domains (includes cell division protein FtsP and spore coat protein CotA)
Bol045010G	1029	262	1011	Plus	gi|262198376|ref|YP_003269585.1|	146	413	null	37	478	2e-53	72.9	64.3	trehalose-phosphatase [Haliangium ochraceum DSM 14365]	COG1877	G	Trehalose-6-phosphatase
Bol045286G	969	10	897	Plus	gi|336117644|ref|YP_004572412.1|	19	320	null	28.6	277	6e-26	91.6	91.5	oxidoreductase [Microlunatus phosphovorus NM-1]	COG3491	Q	Isopenicillin N synthase and related dioxygenases
Bol045287G	1950	1165	1533	Plus	gi|310828891|ref|YP_003961248.1|	112	225	null	41.5	207	4e-15	18.9	19.5	hypothetical protein [Eubacterium limosum KIST612]	COG2815	M	PASTA domain, binds beta-lactams
Bol045288G	783	232	780	Plus	gi|209364166|ref|YP_001425077.2|	59	227	null	38.9	267	1e-25	70.1	74.4	acid phosphatase [Coxiella burnetii Dugway 5J108-111]	COG2503	R	Predicted secreted acid phosphatase
Bol045291G	693	322	546	Plus	gi|431931272|ref|YP_007244318.1|	2	78	null	40.3	151	4e-11	32.5	81.9	RRM domain-containing RNA-binding protein [Thioflavicoccus mobilis 8321]	COG0724	J	RNA recognition motif (RRM) domain
Bol045014G	1155	154	900	Plus	gi|261414458|ref|YP_003248141.1|	10	257	null	30.6	308	7e-30	64.7	77.3	pseudouridine synthase [Fibrobacter succinogenes subsp. succinogenes S85]	COG0564	J	Pseudouridylate synthase, 23S rRNA- or tRNA-specific
Bol045018G	1038	55	1032	Plus	gi|83311416|ref|YP_421680.1|	130	452	null	69.3	1154	6e-154	94.2	71.5	pyruvate dehydrogenase subunit beta [Magnetospirillum magneticum AMB-1]	COG0508	C	Pyruvate/2-oxoglutarate dehydrogenase complex, dihydrolipoamide acyltransferase (E2) component
Bol045295G	903	136	768	Plus	gi|428310873|ref|YP_007121850.1|	4	224	null	37.2	294	7e-29	70.1	81.5	short-chain dehydrogenase [Microcoleus sp. PCC 7113]	COG1028	IQR	NAD(P)-dependent dehydrogenase, short-chain alcohol dehydrogenase family
Bol045296G	1050	121	909	Plus	gi|226228995|ref|YP_002763101.1|	1	259	null	39	438	4e-49	75.1	95.9	putative oxidoreductase [Gemmatimonas aurantiaca T-27]	COG0300	R	Short-chain dehydrogenase
Bol045298G	1644	226	591	Plus	gi|372486716|ref|YP_005026281.1|	23	143	null	41	201	3e-16	22.3	84.6	putative signal-transduction protein containing cAMP-binding and CBS domains [Dechlorosoma suillum PS]	COG0517	T	CBS domain
Bol045305G	1650	160	1176	Plus	gi|268316941|ref|YP_003290660.1|	77	405	null	25.6	216	1e-16	61.6	68.8	multicopper oxidase type 3 [Rhodothermus marinus DSM 4252]	COG2132	DPM	Multicopper oxidase with three cupredoxin domains (includes cell division protein FtsP and spore coat protein CotA)
Bol045306G	2418	643	2349	Plus	gi|428227041|ref|YP_007111138.1|	48	625	null	31.7	770	1e-88	70.6	89.6	TrkA-N domain-containing protein [Geitlerinema sp. PCC 7407]	COG1226	P	Voltage-gated potassium channel Kch
Bol045027G	3192	1	3183	Plus	gi|383453750|ref|YP_005367739.1|	15	1045	null	26.2	719	2e-77	99.7	98.6	putative S-adenosyl-L-methionine: L-methionine S-methyltransferase [Corallococcus coralloides DSM 2259]	COG2890	J	Methylase of polypeptide chain release factors
Bol045028G	621	202	603	Plus	gi|427740031|ref|YP_007059575.1|	113	249	null	38.9	203	1e-26	64.7	48.8	methylase [Rivularia sp. PCC 7116]	COG2230	I	Cyclopropane fatty-acyl-phospholipid synthase and related methyltransferases
Bol045029G	387	181	366	Plus	gi|166365229|ref|YP_001657502.1|	3	61	null	51.6	177	2e-14	48.1	21.1	tocopherol O-methyltransferase [Microcystis aeruginosa NIES-843]	COG2226	H	Ubiquinone/menaquinone biosynthesis C-methylase UbiE
Bol045030G	747	49	714	Plus	gi|110634464|ref|YP_674672.1|	229	447	null	54.1	699	5e-87	89.2	48.1	hypothetical protein Meso_2115 [Chelativorans sp. BNC1]	COG1442	M	Lipopolysaccharide biosynthesis protein, LPS:glycosyltransferase
Bol045034G	2664	151	2661	Plus	gi|434396858|ref|YP_007130862.1|	2	799	null	34	956	6e-113	94.3	99.9	MutS2 protein [Stanieria cyanosphaera PCC 7437]	COG1193	L	dsDNA-specific endonuclease/ATPase MutS2
Bol045321G	978	199	963	Plus	gi|158337125|ref|YP_001518300.1|	1	260	null	49.2	550	5e-66	78.2	98.5	PspA/IM30 family protein [Acaryochloris marina MBIC11017]	COG1842	KT	Phage shock protein A
Bol045039G	396	157	390	Plus	gi|392382354|ref|YP_005031551.1|	2	79	null	55.1	204	2e-19	59.1	98.7	acyl carrier protein (ACP) [Azospirillum brasilense Sp245]	COG0236	IQ	Acyl carrier protein
Bol045328G	2163	187	1356	Plus	gi|343085920|ref|YP_004775215.1|	770	1133	null	32.8	419	2e-40	54.1	11.8	RHS repeat-associated core domain-containing protein [Cyclobacterium marinum DSM 745]	COG4886	K	Leucine-rich repeat (LRR) protein
Bol045329G	993	202	987	Plus	gi|434403777|ref|YP_007146662.1|	5	257	null	54.6	756	7e-97	79.2	97.3	ABC-type transport system involved in resistance to organic solvents, ATPase component [Cylindrospermum stagnale PCC 7417]	COG1127	M	ABC-type transporter Mla maintaining outer membrane lipid asymmetry, ATPase component MlaF
Bol045043G	1968	49	1335	Plus	gi|108761556|ref|YP_629648.1|	334	712	null	24.3	226	2e-17	65.4	48.4	S1 RNA-binding domain-containing protein [Myxococcus xanthus DK 1622]	COG2183	K	Transcriptional accessory protein Tex/SPT6
Bol045044G	720	1	666	Plus	gi|296271423|ref|YP_003654055.1|	1	215	null	32.1	286	1e-28	92.5	95.6	enoyl-CoA hydratase/isomerase [Thermobispora bispora DSM 43833]	COG1024	I	Enoyl-CoA hydratase/carnithine racemase
Bol045045G	1053	7	1041	Plus	gi|325110815|ref|YP_004271883.1|	2	337	null	43.5	724	1e-90	98.3	99.4	2-alkenal reductase [Planctomyces brasiliensis DSM 5305]	COG2130	QR	NADPH-dependent curcumin reductase CurA
Bol045046G	2031	367	1962	Plus	gi|440684664|ref|YP_007159459.1|	671	1117	null	31.9	449	3e-44	78.6	29.5	Cellulase [Anabaena cylindrica PCC 7122]	COG2931	Q	Ca2+-binding protein, RTX toxin-related
Bol045336G	1566	91	1443	Plus	gi|470182683|ref|YP_007568558.1|	58	474	null	31.2	563	4e-63	86.4	84.2	Amine oxidase [Legionella pneumophila subsp. pneumophila str. Philadelphia 1]	COG1231	E	Monoamine oxidase
Bol045054G	1740	25	1656	Plus	gi|91786587|ref|YP_547539.1|	15	539	null	51.3	1339	8e-177	93.8	95.5	AMP-dependent synthetase and ligase [Polaromonas sp. JS666]	COG0318	IQ	Acyl-CoA synthetase (AMP-forming)/AMP-acid ligase II
Bol045055G	1098	79	1062	Plus	gi|42522679|ref|NP_968059.1|	19	353	null	40.4	626	1e-75	89.6	94.4	branched-chain amino acid aminotransferase [Bdellovibrio bacteriovorus HD100]	COG0115	EH	Branched-chain amino acid aminotransferase/4-amino-4-deoxychorismate lyase
Bol045338G	1239	1	1227	Plus	gi|387789571|ref|YP_006254636.1|	1	409	null	70.7	1566	0	99	99.8	isocitrate dehydrogenase [Solitalea canadensis DSM 3403]	COG0538	C	Isocitrate dehydrogenase
Bol045057G	489	10	486	Plus	gi|332285342|ref|YP_004417253.1|	3	167	null	49.1	363	1e-41	97.5	98.2	antioxidant [Pusillimonas sp. T7-7]	COG0678	O	Peroxiredoxin
Bol045061G	711	1	669	Plus	gi|297527159|ref|YP_003669183.1|	3	243	null	35.1	296	1e-28	94.1	43.5	thermosome [Staphylothermus hellenicus DSM 12710]	COG0459	O	Chaperonin GroEL (HSP60 family)
BONG000100.1G	1266	79	417	Plus	gi|189502235|ref|YP_001957952.1|	174	294	null	33.6	174	2e-11	26.8	15.3	hypothetical protein Aasi_0852 [Candidatus Amoebophilus asiaticus 5a2]	COG0790	T	TPR repeat
Bol045066G	801	28	765	Plus	gi|284040624|ref|YP_003390554.1|	6	251	null	48.6	527	2e-63	92.1	96.1	short-chain dehydrogenase/reductase SDR [Spirosoma linguale DSM 74]	COG1028	IQR	NAD(P)-dependent dehydrogenase, short-chain alcohol dehydrogenase family
Bol045067G	1071	61	1056	Plus	gi|271963572|ref|YP_003337768.1|	5	328	null	50	845	9e-109	93	96.1	glutamate--ammonia ligase [Streptosporangium roseum DSM 43021]	COG0174	E	Glutamine synthetase
Bol045342G	1833	208	1176	Plus	gi|294661178|ref|YP_003573053.1|	1235	1570	null	27	245	2e-19	52.9	7.4	hypothetical protein Aasi_1610 [Candidatus Amoebophilus asiaticus 5a2]	COG0666	T	Ankyrin repeat
Bol045351G	993	79	792	Plus	gi|37521508|ref|NP_924885.1|	352	587	null	29.5	197	7e-15	71.9	35.3	cyclopropane-fatty-acyl-phospholipid synthase [Gloeobacter violaceus PCC 7421]	COG2230	I	Cyclopropane fatty-acyl-phospholipid synthase and related methyltransferases
Bol045071G	885	358	783	Plus	gi|189502744|ref|YP_001958461.1|	798	932	null	36.1	224	3e-18	48.1	12.8	hypothetical protein Aasi_1443 [Candidatus Amoebophilus asiaticus 5a2]	COG5113	.	.
Bol045355G	1266	94	744	Plus	gi|169823907|ref|YP_001691518.1|	27	223	null	28.3	267	7e-25	51.4	81.7	putative glutamine amidotransferase [Finegoldia magna ATCC 29328]	COG2071	E	Gamma-glutamyl-gamma-aminobutyrate hydrolase PuuD (putrescine degradation), contains GATase1-like domain
Bol045357G	2730	1738	2526	Plus	gi|384152901|ref|YP_005535717.1|	14	257	null	30.5	291	3e-25	28.9	42.4	serine/threonine protein kinase [Amycolatopsis mediterranei S699]	COG0515	T	Serine/threonine protein kinase
Bol045358G	819	136	735	Plus	gi|113478357|ref|YP_724418.1|	55	251	null	42	439	4e-50	73.3	71.1	hypothetical protein Tery_5033 [Trichodesmium erythraeum IMS101]	COG1073	T	Fermentation-respiration switch protein FrsA, has esterase activity, DUF1100 family
Bol045074G	672	4	306	Plus	gi|436836049|ref|YP_007321265.1|	119	222	null	41.3	191	1e-14	45.1	16.6	serine/threonine protein kinase, bacterial [Fibrella aestuarina BUZ 2]	COG0515	T	Serine/threonine protein kinase
Bol045077G	1044	118	696	Plus	gi|332981568|ref|YP_004463009.1|	19	207	null	33.8	251	1e-21	55.5	29.3	serine/threonine protein kinase with PASTA sensor(s) [Mahella australiensis 50-1 BON]	COG2815	M	PASTA domain, binds beta-lactams
Bol045080G	1866	970	1494	Plus	gi|146297081|ref|YP_001180852.1|	34	203	null	36.9	235	1e-18	28.1	27.1	protein kinase [Caldicellulosiruptor saccharolyticus DSM 8903]	COG2815	M	PASTA domain, binds beta-lactams
Bol045081G	894	4	585	Plus	gi|189502744|ref|YP_001958461.1|	763	994	null	29.8	214	5e-17	65.1	22	hypothetical protein Aasi_1443 [Candidatus Amoebophilus asiaticus 5a2]	COG5113	.	.
Bol045360G	444	112	429	Plus	gi|171060043|ref|YP_001792392.1|	30	133	null	34.9	164	4e-12	71.6	27.3	glycerophosphoryl diester phosphodiesterase [Leptothrix cholodnii SP-6]	COG0584	I	Glycerophosphoryl diester phosphodiesterase
Bol045084G	1947	1006	1599	Plus	gi|189502744|ref|YP_001958461.1|	791	987	null	35	272	9e-23	30.5	18.7	hypothetical protein Aasi_1443 [Candidatus Amoebophilus asiaticus 5a2]	COG5113	.	.
Bol045085G	1881	928	1521	Plus	gi|189502744|ref|YP_001958461.1|	791	987	null	37.9	298	5e-26	31.6	18.7	hypothetical protein Aasi_1443 [Candidatus Amoebophilus asiaticus 5a2]	COG5113	.	.
Bol045086G	1947	1006	1599	Plus	gi|189502744|ref|YP_001958461.1|	791	987	null	35.4	271	1e-22	30.5	18.7	hypothetical protein Aasi_1443 [Candidatus Amoebophilus asiaticus 5a2]	COG5113	.	.
Bol045087G	2301	1258	1962	Plus	gi|189502744|ref|YP_001958461.1|	751	988	null	32	272	1e-22	30.6	22.6	hypothetical protein Aasi_1443 [Candidatus Amoebophilus asiaticus 5a2]	COG5113	.	.
Bol045363G	2565	1636	2283	Plus	gi|189502744|ref|YP_001958461.1|	791	1010	null	33.5	271	2e-22	25.3	20.9	hypothetical protein Aasi_1443 [Candidatus Amoebophilus asiaticus 5a2]	COG5113	.	.
Bol045367G	1332	73	1281	Plus	gi|302338756|ref|YP_003803962.1|	8	393	null	34	463	2e-50	90.8	94.6	mannose-6-phosphate isomerase, class I [Spirochaeta smaragdinae DSM 11293]	COG1482	G	Mannose-6-phosphate isomerase, class I
Bol045090G	546	166	525	Plus	gi|22299047|ref|NP_682294.1|	1	106	null	47.5	303	6e-33	65.9	89.8	ribulose bisphosphate carboxylase small subunit [Thermosynechococcus elongatus BP-1]	COG4451	G	Ribulose bisphosphate carboxylase small subunit
Bol045091G	546	166	525	Plus	gi|22299047|ref|NP_682294.1|	1	106	null	47.5	302	7e-33	65.9	89.8	ribulose bisphosphate carboxylase small subunit [Thermosynechococcus elongatus BP-1]	COG4451	G	Ribulose bisphosphate carboxylase small subunit
Bol045092G	546	166	525	Plus	gi|22299047|ref|NP_682294.1|	1	106	null	47.5	302	7e-33	65.9	89.8	ribulose bisphosphate carboxylase small subunit [Thermosynechococcus elongatus BP-1]	COG4451	G	Ribulose bisphosphate carboxylase small subunit
Bol045093G	546	166	525	Plus	gi|22299047|ref|NP_682294.1|	1	106	null	47.5	302	7e-33	65.9	89.8	ribulose bisphosphate carboxylase small subunit [Thermosynechococcus elongatus BP-1]	COG4451	G	Ribulose bisphosphate carboxylase small subunit
Bol045094G	546	166	525	Plus	gi|22299047|ref|NP_682294.1|	1	106	null	48.3	303	6e-33	65.9	89.8	ribulose bisphosphate carboxylase small subunit [Thermosynechococcus elongatus BP-1]	COG4451	G	Ribulose bisphosphate carboxylase small subunit
Bol045098G	546	166	525	Plus	gi|22299047|ref|NP_682294.1|	1	106	null	48.3	308	1e-33	65.9	89.8	ribulose bisphosphate carboxylase small subunit [Thermosynechococcus elongatus BP-1]	COG4451	G	Ribulose bisphosphate carboxylase small subunit
Bol045100G	1185	361	1122	Plus	gi|434403582|ref|YP_007146467.1|	60	299	null	29	239	4e-20	64.3	53.1	cytochrome P450 [Cylindrospermum stagnale PCC 7417]	COG2124	QV	Cytochrome P450
Bol045101G	10971	139	1275	Plus	gi|392405199|ref|YP_006441811.1|	29	407	null	25.1	261	3e-20	10.4	36.3	ATPase associated with various cellular activities AAA_5 [Turneriella parva DSM 21527]	COG5271	J	Midasin, AAA ATPase with vWA domain, involved in ribosome maturation
Bol045102G	4887	3031	3564	Plus	gi|550991245|ref|YP_008681855.1|	563	742	null	36.3	292	2e-24	10.9	19.3	nitric oxide reductase-like protein [Candidatus Symbiobacter mobilis CR]	COG5271	J	Midasin, AAA ATPase with vWA domain, involved in ribosome maturation
Bol045103G	2151	88	621	Plus	gi|550991245|ref|YP_008681855.1|	563	742	null	36.3	291	5e-25	24.8	19.3	nitric oxide reductase-like protein [Candidatus Symbiobacter mobilis CR]	COG5271	J	Midasin, AAA ATPase with vWA domain, involved in ribosome maturation
Bol045105G	339	7	273	Plus	gi|550991245|ref|YP_008681855.1|	643	733	null	38.5	168	2e-12	78.8	9.7	nitric oxide reductase-like protein [Candidatus Symbiobacter mobilis CR]	COG5271	J	Midasin, AAA ATPase with vWA domain, involved in ribosome maturation
Bol045113G	1779	601	1773	Plus	gi|310822140|ref|YP_003954498.1|	138	467	null	28	219	1e-16	65.9	40.9	hypothetical protein STAUR_4893 [Stigmatella aurantiaca DW4/3-1]	COG5563	S	Uncharacterized membrane protein
Bol045375G	312	1	234	Plus	gi|374335716|ref|YP_005092403.1|	477	554	null	55.1	213	7e-19	75	14.1	asparagine synthetase B [Oceanimonas sp. GK1]	COG0367	E	Asparagine synthetase B (glutamine-hydrolyzing)
Bol045376G	867	235	819	Plus	gi|479130684|ref|YP_005070644.1|	365	540	null	36.4	344	1e-34	67.5	32.4	TPR domain protein [Arthrospira platensis NIES-39]	COG4122	R	Predicted O-methyltransferase YrrM
Bol045379G	489	4	378	Plus	gi|336477156|ref|YP_004616297.1|	16	135	null	42.4	235	9e-23	76.7	79.5	50S ribosomal protein L22 [Methanosalsum zhilinae DSM 4017]	COG0091	J	Ribosomal protein L22
Bol045383G	1143	94	888	Plus	gi|284005877|ref|YP_003391696.1|	24	299	null	30	297	5e-28	69.6	70.8	glycoside hydrolase family 28 [Spirosoma linguale DSM 74]	COG5434	G	Polygalacturonase
Bol045384G	2694	118	573	Plus	gi|530779864|ref|YP_008431664.1|	8	158	null	33.3	224	2e-18	16.9	86.8	hypothetical protein N186_01315 [Thermofilum sp. 1910b]	COG1100	R	GTPase SAR1 family domain
Bol044324G	237	4	234	Plus	gi|17228294|ref|NP_484842.1|	31	107	null	62.3	278	7e-31	97.5	72	hypothetical protein alr0799 [Nostoc sp. PCC 7120]	COG0278	O	Glutaredoxin-related protein
Bol045387G	1512	274	990	Plus	gi|163854545|ref|YP_001628843.1|	47	269	null	32.4	230	1e-18	47.4	55.5	hypothetical protein Bpet0241 [Bordetella petrii DSM 12804]	COG3866	G	Pectate lyase
Bol045388G	1095	391	1035	Plus	gi|88604358|ref|YP_504536.1|	318	538	null	33.1	302	1e-27	58.9	20.2	peptidase C1A, papain [Methanospirillum hungatei JF-1]	COG4870	O	Cysteine protease, C1A family
Bol044331G	1476	289	1284	Plus	gi|408490101|ref|YP_006866470.1|	3	326	null	27.4	353	3e-35	67.5	94.7	patatin-like phospholipase [Psychroflexus torquis ATCC 700755]	COG3621	R	Patatin-like phospholipase/acyl hydrolase
Bol045391G	660	73	654	Plus	gi|110834167|ref|YP_693026.1|	7	196	null	47.8	394	5e-45	88.2	94.5	CDP-diacylglycerol--glycerol-3-phosphate 3-phosphatidyltransferase [Alcanivorax borkumensis SK2]	COG0558	I	Phosphatidylglycerophosphate synthase
Bol044336G	906	217	879	Plus	gi|307151772|ref|YP_003887156.1|	3	221	null	29.5	192	3e-15	73.2	93.2	glutathione S-transferase [Cyanothece sp. PCC 7822]	COG0625	O	Glutathione S-transferase
Bol044340G	2127	238	819	Plus	gi|521462574|ref|YP_008149444.1|	359	554	null	40.8	317	4e-28	27.4	19.6	hypothetical protein SCE1572_15050 [Sorangium cellulosum So0157-2]	COG1716	T	Forkhead associated (FHA) domain, binds pSer, pThr, pTyr
Bol045396G	915	40	888	Plus	gi|294507855|ref|YP_003571913.1|	15	284	null	30.2	335	2e-34	92.8	95.1	lysophospholipase [Salinibacter ruber M8]	COG2267	I	Lysophospholipase, alpha-beta hydrolase superfamily
Bol045398G	465	208	462	Plus	gi|20093851|ref|NP_613698.1|	11	95	null	50.6	169	6e-14	54.8	89.5	ribosomal protein L23 [Methanopyrus kandleri AV19]	COG0089	J	Ribosomal protein L23
Bol045399G	834	25	813	Plus	gi|334142304|ref|YP_004535512.1|	5	251	null	39	383	5e-42	94.6	98.4	short-chain dehydrogenase/reductase SDR [Novosphingobium sp. PP1Y]	COG1028	IQR	NAD(P)-dependent dehydrogenase, short-chain alcohol dehydrogenase family
Bol044351G	1830	181	1716	Plus	gi|186680640|ref|YP_001863836.1|	9	528	null	54.6	1500	0	83.9	97.4	methionyl-tRNA synthetase [Nostoc punctiforme PCC 73102]	COG0143	J	Methionyl-tRNA synthetase
Bol045406G	429	1	399	Plus	gi|257126546|ref|YP_003164660.1|	82	238	null	36.8	184	2e-15	93	61.6	triosephosphate isomerase [Leptotrichia buccalis C-1013-b]	COG0149	G	Triosephosphate isomerase
Bol045407G	528	55	510	Plus	gi|291278562|ref|YP_003495397.1|	79	250	null	45.4	321	3e-34	86.4	68.8	triose-phosphate isomerase [Deferribacter desulfuricans SSM1]	COG0149	G	Triosephosphate isomerase
Bol045408G	1155	175	816	Plus	gi|71906078|ref|YP_283665.1|	9	211	null	32.7	262	3e-23	55.6	44.4	protein kinase [Dechloromonas aromatica RCB]	COG0515	T	Serine/threonine protein kinase
Bol045418G	573	100	363	Plus	gi|521459321|ref|YP_008150972.1|	23	109	null	54.5	196	2e-17	46.1	79.8	peptidyl-prolyl cis-trans isomerase [Sorangium cellulosum So0157-2]	COG0545	O	FKBP-type peptidyl-prolyl cis-trans isomerase
Bol045420G	1443	904	1425	Plus	gi|159039902|ref|YP_001539155.1|	138	310	null	34.9	262	2e-22	36.2	31.7	chromosome condensation regulator RCC1 [Salinispora arenicola CNS-205]	COG5184	DZ	Alpha-tubulin suppressor and related RCC1 domain-containing proteins
Bol044364G	2148	853	2106	Plus	gi|307155232|ref|YP_003890616.1|	12	434	null	48.8	959	1e-119	58.4	96.6	gamma-glutamyl phosphate reductase [Cyanothece sp. PCC 7822]	COG0014	E	Gamma-glutamyl phosphate reductase
Bol045424G	819	217	747	Plus	gi|302348927|ref|YP_003816565.1|	47	223	null	40.1	344	1e-36	64.8	78.3	translation initiation factor 6 [Acidilobus saccharovorans 345-15]	COG1976	J	Translation initiation factor 6 (eIF-6)
Bol045425G	1437	151	990	Plus	gi|116624736|ref|YP_826892.1|	42	324	null	41.1	477	7e-52	58.5	67.1	bifunctional folylpolyglutamate synthase/ dihydrofolate synthase [Candidatus Solibacter usitatus Ellin6076]	COG0285	H	Folylpolyglutamate synthase/Dihydropteroate synthase
Bol045435G	1185	202	1137	Plus	gi|118580196|ref|YP_901446.1|	3	310	null	34.7	461	2e-51	79	95.4	fructose-1,6-bisphosphatase [Pelobacter propionicus DSM 2379]	COG0158	G	Fructose-1,6-bisphosphatase
Bol044369G	2409	1456	1923	Plus	gi|189502744|ref|YP_001958461.1|	791	931	null	37.2	253	3e-20	19.4	13.4	hypothetical protein Aasi_1443 [Candidatus Amoebophilus asiaticus 5a2]	COG5113	.	.
Bol044371G	1101	163	1032	Plus	gi|389876722|ref|YP_006370287.1|	28	330	null	31.2	326	4e-32	79	86.3	putative iron/ascorbate oxidoreductase [Tistrella mobilis KA081020-065]	COG3491	Q	Isopenicillin N synthase and related dioxygenases
Bol044373G	1086	226	1065	Plus	gi|224368496|ref|YP_002602659.1|	27	302	null	42.7	600	2e-70	77.3	56.3	putative glucosyltransferase family protein [Desulfobacterium autotrophicum HRM2]	COG1215	N	Glycosyltransferase, catalytic subunit of cellulose synthase and poly-beta-1,6-N-acetylglucosamine synthase
Bol044374G	2544	607	2526	Plus	gi|338174188|ref|YP_004650998.1|	114	752	null	39.6	1118	1e-137	75.5	84.7	hypothetical protein PUV_01940 [Parachlamydia acanthamoebae UV-7]	COG4284	G	UDP-N-acetylglucosamine pyrophosphorylase
Bol044377G	1674	292	1605	Plus	gi|384154391|ref|YP_005537207.1|	81	511	null	28.5	310	2e-28	78.5	82.3	choline dehydrogenase [Amycolatopsis mediterranei S699]	COG2303	IR	Choline dehydrogenase or related flavoprotein
BONG000150.1G	1554	37	1494	Plus	gi|384152135|ref|YP_005534951.1|	2	498	null	28.5	328	4e-31	93.8	96.9	choline dehydrogenase [Amycolatopsis mediterranei S699]	COG2303	IR	Choline dehydrogenase or related flavoprotein
BONG000160.1G	534	1	513	Plus	gi|383452680|ref|YP_005366669.1|	1	171	null	73.1	615	3e-79	96.1	100	peptidyl-prolyl cis-trans isomerase [Corallococcus coralloides DSM 2259]	COG0652	O	Peptidyl-prolyl cis-trans isomerase (rotamase) - cyclophilin family
Bol044378G	759	244	744	Plus	gi|219850647|ref|YP_002465080.1|	1	160	null	35.7	213	8e-19	66	96.4	ferroxidase [Chloroflexus aggregans DSM 9485]	COG1528	P	Ferritin
Bol045445G	1602	82	726	Plus	gi|57640432|ref|YP_182910.1|	42	245	null	36.7	310	2e-29	40.3	61.6	Met-10+ like protein [Thermococcus kodakarensis KOD1]	COG2520	J	tRNA G37 N-methylase Trm5
Bol045446G	2745	298	1353	Plus	gi|343085920|ref|YP_004775215.1|	785	1136	null	35.5	489	3e-48	38.5	11.4	RHS repeat-associated core domain-containing protein [Cyclobacterium marinum DSM 745]	COG4886	K	Leucine-rich repeat (LRR) protein
Bol044381G	1248	361	1191	Plus	gi|408419666|ref|YP_006761080.1|	48	310	null	31.2	202	1e-15	66.6	81.4	bile acid:sodium symporter family protein [Desulfobacula toluolica Tol2]	COG0385	R	Predicted Na+-dependent transporter
Bol045448G	993	571	984	Plus	gi|158522942|ref|YP_001530812.1|	37	166	null	37.1	244	5e-22	41.7	53.3	nuclease [Desulfococcus oleovorans Hxd3]	COG1525	L	Endonuclease YncB, thermonuclease family
BONG000170.1G	1299	175	1257	Plus	gi|384146004|ref|YP_005528820.1|	19	375	null	51.1	960	1e-120	83.4	54.3	alpha-galactosidase [Amycolatopsis mediterranei S699]	COG3345	G	Alpha-galactosidase
Bol045454G	1299	163	1281	Plus	gi|307151765|ref|YP_003887149.1|	9	363	null	41.3	689	6e-84	86.1	97	N2N2-dimethylguanosine tRNA methyltransferase [Cyanothece sp. PCC 7822]	COG1867	J	tRNA G26 N,N-dimethylase Trm1
Bol044394G	687	73	654	Plus	gi|46445904|ref|YP_007269.1|	11	202	null	59.3	630	3e-80	84.7	92.3	superoxide dismutase (Mn) [Candidatus Protochlamydia amoebophila UWE25]	COG0605	P	Superoxide dismutase
Bol044395G	2880	598	1596	Plus	gi|343085920|ref|YP_004775215.1|	788	1113	null	37.8	533	2e-53	34.7	10.5	RHS repeat-associated core domain-containing protein [Cyclobacterium marinum DSM 745]	COG4886	K	Leucine-rich repeat (LRR) protein
Bol044398G	675	367	660	Plus	gi|313204258|ref|YP_004042915.1|	3	102	null	37	175	3e-14	43.6	96.2	thioredoxin [Paludibacter propionicigenes WB4]	COG3118	O	Negative regulator of GroEL, contains thioredoxin-like and TPR-like domains
Bol045458G	372	52	369	Plus	gi|434394808|ref|YP_007129755.1|	7	116	null	53.6	313	2e-35	85.5	94.8	histidine triad (HIT) protein [Gloeocapsa sp. PCC 7428]	COG0537	FGR	Diadenosine tetraphosphate (Ap4A) hydrolase or other HIT family hydrolase
Bol045464G	1485	100	1464	Plus	gi|108763934|ref|YP_630524.1|	22	453	null	28.1	347	8e-34	91.9	94.3	cytochrome P450 family protein [Myxococcus xanthus DK 1622]	COG2124	QV	Cytochrome P450
Bol044402G	3036	1228	2904	Plus	gi|530780091|ref|YP_008431896.1|	219	723	null	47.3	1286	1e-160	55.2	68.7	ATPase AAA [Thermofilum sp. 1910b]	COG1222	O	ATP-dependent 26S proteasome regulatory subunit
Bol044403G	1662	232	1617	Plus	gi|108804931|ref|YP_644868.1|	3	511	null	32.9	718	9e-83	83.4	67.9	HAD family hydrolase [Rubrobacter xylanophilus DSM 9941]	COG3320	Q	Thioester reductase domain of alpha aminoadipate reductase Lys2 and NRPSs
Bol044404G	1002	208	999	Plus	gi|385330551|ref|YP_005884502.1|	14	340	null	26.5	273	9e-25	79	64	fatty acyl-CoA reductase 1 [Marinobacter adhaerens HP15]	COG3320	Q	Thioester reductase domain of alpha aminoadipate reductase Lys2 and NRPSs
Bol044407G	450	19	441	Plus	gi|186683200|ref|YP_001866396.1|	4	140	null	51.1	344	8e-36	94	17.5	signal transduction protein [Nostoc punctiforme PCC 73102]	COG5126	T	Ca2+-binding protein, EF-hand superfamily
Bol044409G	1224	781	1086	Plus	gi|434406843|ref|YP_007149728.1|	12	120	null	38.5	184	7e-14	25	50.7	peptidase S16, lon domain protein [Cylindrospermum stagnale PCC 7417]	COG2802	S	Uncharacterized protein, similar to the N-terminal domain of Lon protease
Bol045473G	1230	184	1203	Plus	gi|434403352|ref|YP_007146237.1|	22	356	null	64.4	1227	2e-165	82.9	93.6	Mg-protoporphyrin IX monomethyl ester (oxidative) cyclase [Cylindrospermum stagnale PCC 7417]	COG1633	P	Rubrerythrin
Bol044419G	681	4	633	Plus	gi|16079970|ref|NP_390796.1|	217	452	null	39	412	1e-44	92.5	40.3	pyruvate kinase [Bacillus subtilis subsp. subtilis str. 168]	COG3848	T	Phosphohistidine swiveling domain of PEP-utilizing enzymes
Bol044420G	1329	445	1203	Plus	gi|307154267|ref|YP_003889651.1|	407	660	null	35.3	419	7e-43	57.1	36.3	Serine/threonine-protein kinase-like domain-containing protein [Cyanothece sp. PCC 7822]	COG2319	R	WD40 repeat
Bol045474G	2343	214	762	Plus	gi|325280864|ref|YP_004253406.1|	263	444	null	41.5	356	6e-34	23.4	39.3	TIR protein [Odoribacter splanchnicus DSM 220712]	COG4642	S	Uncharacterized conserved protein
Bol045475G	879	268	846	Plus	gi|333910603|ref|YP_004484336.1|	5	195	null	31.6	183	2e-14	65.9	95	suppressor Mra1 family protein [Methanotorris igneus Kol 5]	COG1756	J	rRNA pseudouridine-1189 N-methylase Emg1, Nep1/Mra1 family
Bol044426G	1110	148	1074	Plus	gi|224368013|ref|YP_002602176.1|	60	342	null	28.6	343	2e-34	83.5	80.2	hypothetical protein HRM2_08990 [Desulfobacterium autotrophicum HRM2]	COG3386	G	Sugar lactone lactonase YvrE
Bol044427G	1125	325	1122	Plus	gi|183221996|ref|YP_001839992.1|	89	345	null	40.1	450	1e-49	70.9	74.3	putative strictosidine synthase [Leptospira biflexa serovar Patoc strain 'Patoc 1 (Paris)']	COG3386	G	Sugar lactone lactonase YvrE
Bol045476G	708	16	549	Plus	gi|427713660|ref|YP_007062284.1|	186	347	null	28.9	192	9e-15	75.4	27	serine phosphatase RsbU, regulator of sigma subunit [Synechococcus sp. PCC 6312]	COG2208	TK	Serine phosphatase RsbU, regulator of sigma subunit
Bol044428G	1230	127	1173	Plus	gi|94969009|ref|YP_591057.1|	10	363	null	56.2	1051	3e-138	85.1	91	cystathionine beta-lyase [Candidatus Koribacter versatilis Ellin345]	COG0626	E	Cystathionine beta-lyase/cystathionine gamma-synthase
Bol044431G	2010	685	1863	Plus	gi|326803787|ref|YP_004321605.1|	42	370	null	27.6	367	2e-36	58.7	88.9	ribosome biogenesis GTPase YqeH [Aerococcus urinae ACS-120-V-Col10a]	COG1161	J	Ribosome biogenesis GTPase A
Bol045486G	1230	271	1200	Plus	gi|428779410|ref|YP_007171196.1|	44	363	null	33.5	454	9e-50	75.6	87.2	peptide chain release factor 2 [Dactylococcopsis salina PCC 8305]	COG1186	J	Protein chain release factor B
Bol045488G	1095	250	1044	Plus	gi|156937568|ref|YP_001435364.1|	8	253	null	31	195	7e-15	72.6	76.2	glycosyl transferase family protein [Ignicoccus hospitalis KIN4/I]	COG0472	M	UDP-N-acetylmuramyl pentapeptide phosphotransferase/UDP-N-acetylglucosamine-1-phosphate transferase
Bol045489G	4539	1699	2718	Plus	gi|320353039|ref|YP_004194378.1|	978	1292	null	35.2	534	6e-53	22.5	21.8	SNF2-like protein [Desulfobulbus propionicus DSM 2032]	COG0553	KL	Superfamily II DNA or RNA helicase, SNF2 family
Bol044435G	3078	367	3003	Plus	gi|219852270|ref|YP_002466702.1|	11	846	null	37.6	1308	4e-162	85.7	97.3	ATPase P [Methanosphaerula palustris E1-9c]	COG0474	P	Magnesium-transporting ATPase (P-type)
Bol045490G	1089	325	615	Plus	gi|320354467|ref|YP_004195806.1|	2	91	null	44.6	195	6e-15	26.7	28.7	heat shock protein DnaJ domain-containing protein [Desulfobulbus propionicus DSM 2032]	COG0484	O	DnaJ-class molecular chaperone with C-terminal Zn finger domain
Bol044440G	2793	82	2592	Plus	gi|15642072|ref|NP_231704.1|	23	889	null	30.9	1093	7e-131	89.9	92.3	peptidase insulinase family protein [Vibrio cholerae O1 biovar El Tor str. N16961]	COG1025	O	Secreted/periplasmic Zn-dependent peptidases, insulinase-like
Bol044442G	1299	202	1095	Plus	gi|146295422|ref|YP_001179193.1|	3	309	null	31.2	316	5e-30	68.8	68.7	galacturan 1,4-alpha-galacturonidase [Caldicellulosiruptor saccharolyticus DSM 8903]	COG5434	G	Polygalacturonase
Bol044443G	2298	163	2028	Plus	gi|332982563|ref|YP_004464004.1|	90	629	null	29.8	623	8e-68	81.2	77.5	raffinose synthase [Mahella australiensis 50-1 BON]	COG3345	G	Alpha-galactosidase
Bol045505G	1209	478	993	Plus	gi|325294380|ref|YP_004280894.1|	10	184	null	50.8	424	4e-47	42.7	80.6	guanylate kinase [Desulfurobacterium thermolithotrophum DSM 11699]	COG0194	F	Guanylate kinase
Bol044446G	1038	199	1029	Plus	gi|166365182|ref|YP_001657455.1|	12	287	null	63.9	864	2e-112	80.1	93.6	acetylglutamate kinase [Microcystis aeruginosa NIES-843]	COG0548	E	Acetylglutamate kinase
Bol044448G	1476	202	1467	Plus	gi|397690845|ref|YP_006528099.1|	3	420	null	50.6	999	9e-129	85.8	99.1	adenylosuccinate synthetase [Melioribacter roseus P3M-2]	COG0104	F	Adenylosuccinate synthase
Bol045509G	3870	1126	3645	Plus	gi|557694525|ref|YP_008797579.1|	269	1022	null	33.9	1092	7e-125	65.1	60.1	DNA-directed RNA polymerase subunit A' [Candidatus Caldiarchaeum subterraneum]	COG0086	K	DNA-directed RNA polymerase, beta' subunit/160 kD subunit
Bol045510G	831	400	810	Plus	gi|302348975|ref|YP_003816613.1|	285	420	null	35.8	235	3e-20	49.5	30.5	DNA-directed RNA polymerase subunit A'' [Acidilobus saccharovorans 345-15]	COG0841	V	Multidrug efflux pump subunit AcrB
Bol045512G	1485	271	1440	Plus	gi|434399195|ref|YP_007133199.1|	19	410	null	41	812	6e-101	78.8	95.4	carboxyl-terminal protease [Stanieria cyanosphaera PCC 7437]	COG0793	O	C-terminal processing protease CtpA/Prc, contains a PDZ domain
Bol045514G	324	82	321	Plus	gi|17230912|ref|NP_487460.1|	14	102	null	37.1	156	2e-11	74.1	21.3	carboxyl-terminal processing protease [Nostoc sp. PCC 7120]	COG0793	O	C-terminal processing protease CtpA/Prc, contains a PDZ domain
Bol044451G	1881	217	1869	Plus	gi|189501949|ref|YP_001957666.1|	140	729	null	53.5	1646	0	87.9	74.7	hypothetical protein Aasi_0536 [Candidatus Amoebophilus asiaticus 5a2]	COG0209	F	Ribonucleotide reductase alpha subunit
Bol045519G	1011	202	801	Plus	gi|331695748|ref|YP_004331987.1|	37	236	null	25.8	181	9e-13	59.3	39.1	serine/threonine protein kinase [Pseudonocardia dioxanivorans CB1190]	COG0515	T	Serine/threonine protein kinase
Bol045522G	1953	124	750	Plus	gi|146298365|ref|YP_001192956.1|	126	335	null	34.3	260	3e-21	32.1	8.4	two component regulator [Flavobacterium johnsoniae UW101]	COG4886	K	Leucine-rich repeat (LRR) protein
Bol045525G	3066	274	2526	Plus	gi|18976876|ref|NP_578233.1|	112	742	null	27.5	585	2e-61	73.5	77.3	DNA helicase [Pyrococcus furiosus DSM 3638]	COG1444	J	tRNA(Met) C34 N-acetyltransferase TmcA
Bol044458G	1233	367	1173	Plus	gi|397689769|ref|YP_006527023.1|	15	280	null	26.9	238	1e-20	65.5	94.3	cation transporter [Melioribacter roseus P3M-2]	COG0053	P	Divalent metal cation (Fe/Co/Zn/Cd) transporter
Bol044460G	1278	247	969	Plus	gi|435854747|ref|YP_007316066.1|	99	340	null	35.3	375	1e-38	56.6	71.2	phenylalanyl-tRNA synthetase, alpha subunit [Halobacteroides halobius DSM 5150]	COG0016	J	Phenylalanyl-tRNA synthetase alpha subunit
Bol045536G	576	88	546	Plus	gi|408404160|ref|YP_006862143.1|	4	141	null	35.5	195	6e-17	79.7	97.9	UspA domain-containing protein [Candidatus Nitrososphaera gargensis Ga9.2]	COG0589	T	Nucleotide-binding universal stress protein, UspA family
Bol044470G	846	322	750	Plus	gi|159042302|ref|YP_001541554.1|	113	266	null	31.8	216	2e-18	50.7	55.4	metallophosphoesterase [Caldivirga maquilingensis IC-167]	COG0639	T	Diadenosine tetraphosphatase ApaH/serine/threonine protein phosphatase, PP2A family
Bol045538G	1839	439	1581	Plus	gi|15889610|ref|NP_355291.1|	13	378	null	44.1	787	1e-94	62.2	72.9	ATP-dependent RNA helicase [Agrobacterium fabrum str. C58]	COG0513	L	Superfamily II DNA and RNA helicase
Bol045540G	1062	172	858	Plus	gi|46446377|ref|YP_007742.1|	386	602	null	33.2	248	4e-21	64.7	28.4	hypothetical protein pc0743 [Candidatus Protochlamydia amoebophila UWE25]	COG4886	K	Leucine-rich repeat (LRR) protein
Bol045541G	1332	415	1308	Plus	gi|15889610|ref|NP_355291.1|	13	294	null	43.3	569	1e-64	67.1	56.2	ATP-dependent RNA helicase [Agrobacterium fabrum str. C58]	COG0513	L	Superfamily II DNA and RNA helicase
Bol045543G	1746	217	1695	Plus	gi|297569078|ref|YP_003690422.1|	5	488	null	62.6	1568	0	84.7	98.8	Ketol-acid reductoisomerase [Desulfurivibrio alkaliphilus AHT2]	COG0059	EH	Ketol-acid reductoisomerase
Bol044476G	2424	1630	2397	Plus	gi|189502744|ref|YP_001958461.1|	782	1043	null	33.5	380	1e-35	31.7	24.9	hypothetical protein Aasi_1443 [Candidatus Amoebophilus asiaticus 5a2]	COG5113	.	.
Bol045547G	1191	277	894	Plus	gi|189502744|ref|YP_001958461.1|	795	996	null	40.7	357	2e-34	51.9	19.2	hypothetical protein Aasi_1443 [Candidatus Amoebophilus asiaticus 5a2]	COG5113	.	.
Bol045548G	549	22	516	Plus	gi|57641463|ref|YP_183941.1|	14	183	null	48.2	386	1e-44	90.2	92.9	50S ribosomal protein L5 [Thermococcus kodakarensis KOD1]	COG0094	J	Ribosomal protein L5
Bol044478G	789	25	666	Plus	gi|313680347|ref|YP_004058086.1|	3	211	null	36.6	252	1e-23	81.4	99.1	v-type atpase, d subunit [Oceanithermus profundus DSM 14977]	COG1394	C	Archaeal/vacuolar-type H+-ATPase subunit D/Vma8
Bol044479G	1413	124	1407	Plus	gi|219850577|ref|YP_002465010.1|	4	425	null	52.3	1191	6e-158	90.9	98.6	citrate synthase I [Chloroflexus aggregans DSM 9485]	COG0372	C	Citrate synthase
Bol044480G	1536	118	1452	Plus	gi|284042555|ref|YP_003392895.1|	5	443	null	54.6	1296	6e-173	86.9	99.1	citrate synthase I [Conexibacter woesei DSM 14684]	COG0372	C	Citrate synthase
[truncated: 12,247 more rows]

## Sheet: GO_annotatiojn
Gene_ID	Name	Description	Source	N_GO	GO_ID_S
[truncated: 604 more rows]
