# Supplementary material for: Transcriptome profiling of two contrasting ornamental cabbage (Brassica oleracea var. acephala) lines provides insights into purple and white inner leaf pigmentation
Source: BMC Genomics. 2018 Nov 6;19:797. doi: 10.1186/s12864-018-5199-3 (PMC6219265; doi:10.1186/s12864-018-5199-3)
Supplement: Supplementary file 2 — Table S2. Differentially expressed genes (DEGs) found in pairwise comparisons in leaf samples of two ornamental cabbage lines. (XLSX 1710 kb) [file 12864_2018_5199_MOESM2_ESM.xlsx]

## Sheet: A vs B
Table S2 Differentially expressed genes between A vs B.
GeneId	GeneAcc	GeneName	Desc	Value_1	Value_2	log2fc	p-value	q-value	DEG:PV=0.05:SELECT	DEG:UP_DOWN	DEG:QV<=0.05	DEG:QV<=0.10	DEG:PV<=0.01	DEG:PV<=0.05	DEG:FC2>=0	EXP:OC_A:FPKM	EXP:OC_B:FPKM
TBIG000056	BONG000020.1G	-	-	4.54	0	#NAME?	0.0049	0.405221	yes	DOWN	N	N	Y	Y	Y	4.77	0
TBIG000070	Bol045157G	ACC1	Acetyl-CoA carboxylase 1 [Source:SWISS;Acc:Q38970]	12.5	1.74	-2.84	5e-05	0.0285848	yes	DOWN	Y	Y	Y	Y	Y	13.1	1.66
TBIG000099	Bol045172G	At5PTase11	Type I inositol 1,4,5-trisphosphate 5-phosphatase 11 [Source:SWISS;Acc:Q5EAF2]	6.81	27.5	2.01	0.00885	0.577512	yes	UP	N	N	Y	Y	Y	7.16	26.26
TBIG000178	Bol045210G	PSBS	Photosystem II 22 kDa protein, chloroplastic [Source:SWISS;Acc:Q9XF91]	243	659	1.44	0.0207	0.727578	yes	UP	N	N	N	Y	Y	255.44	629
TBIG000228	Bol045233G	SWEET13	Bidirectional sugar transporter SWEET13 [Source:SWISS;Acc:Q9FGQ2]	87.3	26.7	-1.71	0.01535	0.670555	yes	DOWN	N	N	N	Y	Y	91.68	25.5
TBIG000247	Bol045243G	BETA-OHASE 2	Beta-carotene 3-hydroxylase 2, chloroplastic [Source:SWISS;Acc:Q9LTG0]	3.93	26.3	2.75	0.00905	0.58048	yes	UP	N	N	Y	Y	Y	4.12	25.11
TBIG000292	Bol045266G	GA20OX2	Gibberellin 20 oxidase 2 [Source:SWISS;Acc:Q39111]	0	1.85	inf	0.00055	0.144639	yes	UP	N	N	Y	Y	Y	0	1.77
TBIG000393	Bol045320G	-	-	39.5	88.9	1.17	0.04355	0.86901	yes	UP	N	N	N	Y	Y	41.55	84.78
TBIG000396	Bol045039G	MTACP2	Acyl carrier protein 2, mitochondrial [Source:SWISS;Acc:O80800]	274	122	-1.16	0.04965	0.893089	yes	DOWN	N	N	N	Y	Y	287.65	116.47
TBIG000433	Bol045059G	OPI10_DROPS	Protein OPI10 homolog [Source:SWISS;Acc:Q29E01]	0	1.77	inf	0.03535	0.844355	yes	UP	N	N	N	Y	Y	0	1.69
TBIG000546	Bol044323G	LHCA1	Chlorophyll a-b binding protein 6, chloroplastic [Source:SWISS;Acc:Q01667]	58.1	273	2.23	0.00015	0.0616359	yes	UP	N	Y	Y	Y	Y	61.07	260.87
TBIG000555	Bol045387G	PMR6	Probable pectate lyase 13 [Source:SWISS;Acc:Q93Z04]	63.9	20.3	-1.66	0.0055	0.436976	yes	DOWN	N	N	Y	Y	Y	67.16	19.34
TBIG000632	Bol045428G	UGT76F1	UDP-glycosyltransferase 76F1 [Source:SWISS;Acc:Q9M052]	55.8	19.5	-1.52	0.01055	0.607098	yes	DOWN	N	N	N	Y	Y	58.65	18.6
TBIG000643	Bol044367G	HSPRO1	Nematode resistance protein-like HSPRO1 [Source:SWISS;Acc:Q9LY61]	26	10.8	-1.27	0.04065	0.86901	yes	DOWN	N	N	N	Y	Y	27.29	10.28
TBIG000659	Bol044376G	HTH	Protein HOTHEAD [Source:SWISS;Acc:Q9S746]	0	8.9	inf	5e-05	0.0285848	yes	UP	Y	Y	Y	Y	Y	0	8.49
TBIG000684	Bol044390G	-	-	6.44	25.2	1.97	0.037	0.860053	yes	UP	N	N	N	Y	Y	6.77	24.01
TBIG000693	Bol044395G	Y3804_ARATH	Probably inactive leucine-rich repeat receptor-like protein kinase At3g28040 [Source:SWISS;Acc:Q9LRT1]	24.5	11.1	-1.14	0.03895	0.86901	yes	DOWN	N	N	N	Y	Y	25.78	10.6
TBIG000793	Bol044443G	RFS2	Probable galactinol--sucrose galactosyltransferase 2 [Source:SWISS;Acc:Q94A08]	18.7	51.2	1.45	0.01245	0.625559	yes	UP	N	N	N	Y	Y	19.68	48.89
TBIG000800	Bol045507G	DREB2F	Dehydration-responsive element-binding protein 2F [Source:SWISS;Acc:Q9SVX5]	1.57	0	#NAME?	0.00335	0.358123	yes	DOWN	N	N	Y	Y	Y	1.65	0
TBIG000807	Bol045512G	F4J3G5_ARATH	None [Source:SWISS;Acc:F4J3G5]	1.39	6.03	2.11	0.0291	0.789754	yes	UP	N	N	N	Y	Y	1.46	5.76
TBIG000906	Bol044492G	GUN4	Tetrapyrrole-binding protein, chloroplastic [Source:SWISS;Acc:Q9LX31]	98	281	1.52	0.00925	0.584751	yes	UP	N	N	Y	Y	Y	102.94	267.94
TBIG000961	Bol045592G	-	-	10.1	0	#NAME?	0.0458	0.86901	yes	DOWN	N	N	N	Y	Y	10.64	0
TBIG000980	Bol045604G	RPL37AC	60S ribosomal protein L37a-2 [Source:SWISS;Acc:Q8RXU5]	186	60	-1.64	0.02075	0.727578	yes	DOWN	N	N	N	Y	Y	195.92	57.25
TBIG001026	Bol044539G	FLA10	Fasciclin-like arabinogalactan protein 10 [Source:SWISS;Acc:Q9LZX4]	16.1	4.64	-1.79	0.03245	0.836637	yes	DOWN	N	N	N	Y	Y	16.93	4.43
TBIG001040	Bol044548G	Y8948_DICDI	Putative methyltransferase DDB_G0268948 [Source:SWISS;Acc:Q55EX9]	2.12	10.3	2.29	0.0477	0.887696	yes	UP	N	N	N	Y	Y	2.22	9.85
TBIG001053	Bol045650G	YU88_ARATH	UPF0187 protein At3g61320, chloroplastic [Source:SWISS;Acc:Q9M2D2]	1.17	7.44	2.66	0.03005	0.803922	yes	UP	N	N	N	Y	Y	1.23	7.09
TBIG001062	Bol045655G	SYP73	Syntaxin-73 [Source:SWISS;Acc:Q94KK5]	0	1.19	inf	0.0234	0.741011	yes	UP	N	N	N	Y	Y	0	1.14
TBIG001068	Bol045658G	GSVIVT00026920001	Probable polygalacturonase [Source:SWISS;Acc:A7PZL3]	17.8	6.66	-1.42	0.0423	0.86901	yes	DOWN	N	N	N	Y	Y	18.67	6.36
TBIG001082	Bol045666G	-	-	2.99	0	#NAME?	0.02695	0.762897	yes	DOWN	N	N	N	Y	Y	3.14	0
TBIG001106	Bol044575G	ATHB-12	Homeobox-leucine zipper protein ATHB-12 [Source:SWISS;Acc:Q9M276]	46.6	127	1.45	0.02935	0.793264	yes	UP	N	N	N	Y	Y	48.99	121.38
TBIG001113	Bol045681G	BHLH67	Transcription factor bHLH67 [Source:SWISS;Acc:Q700E4]	2.32	0	#NAME?	0.001	0.210384	yes	DOWN	N	N	Y	Y	Y	2.44	0
TBIG001146	Bol044597G	Q9LZQ1_ARATH	None [Source:SWISS;Acc:Q9LZQ1]	11.5	2.16	-2.41	0.0159	0.686598	yes	DOWN	N	N	N	Y	Y	12.09	2.06
TBIG001185	Bol044620G	GRXS6	Monothiol glutaredoxin-S6 [Source:SWISS;Acc:Q9LYC8]	0	9.7	inf	0.0234	0.741011	yes	UP	N	N	N	Y	Y	0	9.25
TBIG001226	Bol045731G	ERECTA	LRR receptor-like serine/threonine-protein kinase ERECTA [Source:SWISS;Acc:Q42371]	41.8	18.4	-1.18	0.03945	0.86901	yes	DOWN	N	N	N	Y	Y	43.97	17.58
TBIG001284	Bol045758G	PUB7	U-box domain-containing protein 7 [Source:SWISS;Acc:Q9CAG5]	8.41	0.712	-3.56	0.03175	0.825877	yes	DOWN	N	N	N	Y	Y	8.84	0.68
TBIG001290	Bol044670G	ENL1_ARATH	Early nodulin-like protein 1 [Source:SWISS;Acc:Q9SK27]	31.7	7.47	-2.09	0.03065	0.814175	yes	DOWN	N	N	N	Y	Y	33.34	7.12
TBIG001296	Bol045763G	-	-	45.9	12.8	-1.84	0.0468	0.87785	yes	DOWN	N	N	N	Y	Y	48.2	12.24
TBIG001332	Bol045781G	BHLH66	Transcription factor bHLH66 [Source:SWISS;Acc:Q9ZUG9]	0	1.2	inf	0.0023	0.276189	yes	UP	N	N	Y	Y	Y	0	1.14
TBIG001378	Bol044713G	FPP7	Filament-like plant protein 7 [Source:SWISS;Acc:Q9SLN1]	6.49	1.08	-2.59	0.00995	0.598776	yes	DOWN	N	N	Y	Y	Y	6.81	1.03
TBIG001394	Bol045812G	SDR3a	Short-chain dehydrogenase reductase 3a [Source:SWISS;Acc:O80713]	2.69	0	#NAME?	0.00125	0.233138	yes	DOWN	N	N	Y	Y	Y	2.83	0
TBIG001421	Bol044737G	ATK4	Kinesin-4 [Source:SWISS;Acc:O81635]	6.37	2.31	-1.47	0.0498	0.893343	yes	DOWN	N	N	N	Y	Y	6.69	2.2
TBIG001456	Bol045839G	-	-	57.4	15.7	-1.87	0.0136	0.644419	yes	DOWN	N	N	N	Y	Y	60.26	15.01
TBIG001478	Bol044764G	PEP6	Elicitor peptide 6 [Source:SWISS;Acc:Q9SIZ9]	10.5	0	#NAME?	0.0458	0.86901	yes	DOWN	N	N	N	Y	Y	11.07	0
TBIG001480	Bol045854G	2017-09-02	Stress enhanced protein 2, chloroplastic [Source:SWISS;Acc:Q9SJ02]	68.7	203	1.56	0.009	0.580103	yes	UP	N	N	Y	Y	Y	72.22	193.3
TBIG001526	Bol045872G	FBA1	Probable fructose-bisphosphate aldolase 1, chloroplastic [Source:SWISS;Acc:Q9SJU4]	9.46	27.7	1.55	0.01995	0.710901	yes	UP	N	N	N	Y	Y	9.94	26.39
TBIG001565	BONG000370.1G	-	-	0.879	13.3	3.92	0.04075	0.86901	yes	UP	N	N	N	Y	Y	0.92	12.72
TBIG001571	Bol045895G	-	-	369	0	#NAME?	0.02695	0.762897	yes	DOWN	N	N	N	Y	Y	387.43	0
TBIG001611	Bol045914G	Y1015_ARATH	Uncharacterized protein At1g01500 [Source:SWISS;Acc:Q8GUH2]	32	77.9	1.29	0.02855	0.785383	yes	UP	N	N	N	Y	Y	33.6	74.36
TBIG001626	Bol044840G	CXE1	Probable carboxylesterase 1 [Source:SWISS;Acc:Q9LMA7]	7.74	1.78	-2.12	0.02865	0.785383	yes	DOWN	N	N	N	Y	Y	8.13	1.7
TBIG001642	BONG000380.2G	SF3A1_ARATH	Probable splicing factor 3A subunit 1 [Source:SWISS;Acc:Q8RXF1]	16.1	52.7	1.71	0.005	0.408354	yes	UP	N	N	Y	Y	Y	16.93	50.3
TBIG001748	Bol044148G	FD2	Ferredoxin-2, chloroplastic [Source:SWISS;Acc:P16972]	238	514	1.11	0.0482	0.887738	yes	UP	N	N	N	Y	Y	250.25	490.8
TBIG001840	Bol044241G	SBPase	Sedoheptulose-1,7-bisphosphatase, chloroplastic [Source:SWISS;Acc:P46283]	71.5	161	1.17	0.039	0.86901	yes	UP	N	N	N	Y	Y	75.12	153.71
TBIG001851	Bol044252G	PMTM_ARATH	Probable methyltransferase PMT22 [Source:SWISS;Acc:Q9LYN3]	1.77	8.82	2.32	0.01845	0.694385	yes	UP	N	N	N	Y	Y	1.86	8.42
TBIG001875	Bol044275G	WRKY70	Probable WRKY transcription factor 70 [Source:SWISS;Acc:Q9LY00]	1.49	0	#NAME?	0.0016	0.241821	yes	DOWN	N	N	Y	Y	Y	1.57	0
TBIG001881	Bol044281G	-	-	49	0	#NAME?	0.01875	0.694385	yes	DOWN	N	N	N	Y	Y	51.51	0
TBIG001914	Bol044314G	-	-	60.2	0	#NAME?	0.0458	0.86901	yes	DOWN	N	N	N	Y	Y	63.29	0
TBIG001985	Bol043412G	-	-	12	35.5	1.56	0.0359	0.849573	yes	UP	N	N	N	Y	Y	12.63	33.88
TBIG002026	Bol043451G	TIFY9	Protein TIFY 9 [Source:SWISS;Acc:Q93ZM9]	1.96	0	#NAME?	0.01875	0.694385	yes	DOWN	N	N	N	Y	Y	2.06	0
TBIG002034	Bol043458G	OLE96_ARATH	Pollen-specific protein-like At4g18596 [Source:SWISS;Acc:Q6NMJ2]	29.7	8.08	-1.88	0.025	0.762897	yes	DOWN	N	N	N	Y	Y	31.26	7.71
TBIG002036	Bol043460G	G6PDH2	Glucose-6-phosphate 1-dehydrogenase 2, chloroplastic [Source:SWISS;Acc:Q9FY99]	14.9	4.97	-1.58	0.01835	0.694385	yes	DOWN	N	N	N	Y	Y	15.63	4.74
TBIG002044	Bol043468G	CALS3	Callose synthase 3 [Source:SWISS;Acc:Q9LXT9]	17.4	4.15	-2.07	0.0006	0.153192	yes	DOWN	N	N	Y	Y	Y	18.29	3.96
TBIG002056	Bol043480G	UGT92A1	UDP-glycosyltransferase 92A1 [Source:SWISS;Acc:Q9LXV0]	1.77	9.86	2.48	0.01535	0.670555	yes	UP	N	N	N	Y	Y	1.86	9.41
TBIG002062	Bol043486G	-	-	55.6	123	1.15	0.03725	0.860053	yes	UP	N	N	N	Y	Y	58.41	117.77
TBIG002087	Bol043511G	CLE22	CLAVATA3/ESR (CLE)-related protein 22 [Source:SWISS;Acc:Q3E9I4]	6.48	0	#NAME?	0.0458	0.86901	yes	DOWN	N	N	N	Y	Y	6.81	0
TBIG002096	Bol043520G	CYS1	Cysteine proteinase inhibitor 1 [Source:SWISS;Acc:Q945Q1]	3070	1350	-1.18	0.03595	0.849573	yes	DOWN	N	N	N	Y	Y	3225.07	1288.77
TBIG002174	Bol043598G	Q9LFP0_ARATH	None [Source:SWISS;Acc:Q9LFP0]	2.68	0	#NAME?	0.00335	0.358123	yes	DOWN	N	N	Y	Y	Y	2.82	0
TBIG002193	Bol043617G	CIPK5	CBL-interacting serine/threonine-protein kinase 5 [Source:SWISS;Acc:Q9LEU7]	19.9	45.9	1.21	0.0395	0.86901	yes	UP	N	N	N	Y	Y	20.88	43.79
TBIG002201	Bol043625G	ASPG2	Protein ASPARTIC PROTEASE IN GUARD CELL 2 [Source:SWISS;Acc:Q9LHE3]	24.4	62.5	1.36	0.02185	0.739525	yes	UP	N	N	N	Y	Y	25.64	59.59
TBIG002203	BONG000470.1G	ASPG2	Protein ASPARTIC PROTEASE IN GUARD CELL 2 [Source:SWISS;Acc:Q9LHE3]	1.69	34.9	4.37	0.02655	0.762897	yes	UP	N	N	N	Y	Y	1.77	33.28
TBIG002250	Bol043671G	H32_WHEAT	Histone H3.2 [Source:SWISS;Acc:P68428]	112	38.1	-1.56	0.0387	0.86901	yes	DOWN	N	N	N	Y	Y	117.82	36.39
TBIG002296	Bol043716G	ABCF2	ABC transporter F family member 2 [Source:SWISS;Acc:Q9FIB4]	22.3	54.1	1.28	0.02545	0.762897	yes	UP	N	N	N	Y	Y	23.45	51.65
TBIG002315	Bol043735G	MDH2	Malate dehydrogenase 2, glyoxysomal [Source:SWISS;Acc:Q9XFW3]	2.29	10.9	2.25	0.00375	0.380763	yes	UP	N	N	Y	Y	Y	2.4	10.4
TBIG002326	Bol043746G	Q9FE06_ARATH	None [Source:SWISS;Acc:Q9FE06]	37.6	180	2.26	0.00015	0.0616359	yes	UP	N	Y	Y	Y	Y	39.54	172.1
TBIG002409	Bol043828G	E13L3_ARATH	Glucan endo-1,3-beta-glucosidase-like protein 3 [Source:SWISS;Acc:Q9SD84]	87.7	34.2	-1.36	0.0231	0.741011	yes	DOWN	N	N	N	Y	Y	92.18	32.59
TBIG002427	Bol043846G	-	-	40.4	112	1.47	0.01445	0.654101	yes	UP	N	N	N	Y	Y	42.44	107.02
TBIG002428	Bol043847G	ASPG2	Protein ASPARTIC PROTEASE IN GUARD CELL 2 [Source:SWISS;Acc:Q9LHE3]	175	52.6	-1.73	0.00315	0.348062	yes	DOWN	N	N	Y	Y	Y	183.62	50.22
TBIG002432	Bol043851G	CIPK2	CBL-interacting serine/threonine-protein kinase 2 [Source:SWISS;Acc:Q9LYQ8]	32.2	11.4	-1.5	0.04495	0.86901	yes	DOWN	N	N	N	Y	Y	33.79	10.84
TBIG002484	Bol043903G	Y5694_ARATH	Probably inactive leucine-rich repeat receptor-like protein kinase At5g06940 [Source:SWISS;Acc:Q9FL51]	13.8	4.96	-1.47	0.0279	0.778064	yes	DOWN	N	N	N	Y	Y	14.49	4.74
TBIG002510	Bol043928G	PGIP1	Polygalacturonase inhibitor 1 [Source:SWISS;Acc:Q9M5J9]	9.09	0	#NAME?	0.01875	0.694385	yes	DOWN	N	N	N	Y	Y	9.55	0
TBIG002546	Bol043963G	HVA22I	HVA22-like protein i [Source:SWISS;Acc:Q8LE10]	1.44	0	#NAME?	0.0458	0.86901	yes	DOWN	N	N	N	Y	Y	1.51	0
TBIG002551	Bol043968G	Y5625_ARATH	B3 domain-containing protein At5g06250 [Source:SWISS;Acc:Q9FNI3]	3.58	0	#NAME?	0.0458	0.86901	yes	DOWN	N	N	N	Y	Y	3.76	0
TBIG002572	Bol043989G	NEDD1	Protein NEDD1 [Source:SWISS;Acc:Q3B7M6]	4.76	1.34	-1.83	0.04845	0.887738	yes	DOWN	N	N	N	Y	Y	5	1.28
TBIG002589	Bol044006G	PIRL1	Plant intracellular Ras-group-related LRR protein 1 [Source:SWISS;Acc:Q9FFJ3]	2.08	10	2.27	0.0223	0.741011	yes	UP	N	N	N	Y	Y	2.19	9.55
TBIG002626	Bol044043G	-	-	7.09	0	#NAME?	0.01875	0.694385	yes	DOWN	N	N	N	Y	Y	7.44	0
TBIG002637	Bol044054G	Y5520_ARATH	Uncharacterized aarF domain-containing protein kinase At5g05200, chloroplastic [Source:SWISS;Acc:Q9ASX5]	17.8	49.3	1.47	0.01245	0.625559	yes	UP	N	N	N	Y	Y	18.73	47.08
TBIG002645	Bol044062G	LUX	Transcription factor LUX [Source:SWISS;Acc:Q9SNB4]	9.44	26.5	1.49	0.0433	0.86901	yes	UP	N	N	N	Y	Y	9.92	25.24
TBIG002703	Bol043202G	PCMP-H50	Pentatricopeptide repeat-containing protein At1g47580, chloroplastic [Source:SWISS;Acc:P0C7R1]	0	3.36	inf	0.03535	0.844355	yes	UP	N	N	N	Y	Y	0	3.21
TBIG002735	Bol043234G	AAP5	Amino acid permease 5 [Source:SWISS;Acc:Q8GUM3]	6.66	21.6	1.7	0.0172	0.694385	yes	UP	N	N	N	Y	Y	7	20.64
TBIG002789	Bol043289G	COL16	Zinc finger protein CONSTANS-LIKE 16 [Source:SWISS;Acc:Q8RWD0]	1.56	8.17	2.39	0.03325	0.844355	yes	UP	N	N	N	Y	Y	1.64	7.79
TBIG002795	Bol043295G	COL16	Zinc finger protein CONSTANS-LIKE 16 [Source:SWISS;Acc:Q8RWD0]	10.6	56	2.41	0.00035	0.109575	yes	UP	N	N	Y	Y	Y	11.09	53.41
TBIG002858	Bol042699G	Q9FZ86_ARATH	None [Source:SWISS;Acc:Q9FZ86]	1.63	0	#NAME?	0.0458	0.86901	yes	DOWN	N	N	N	Y	Y	1.71	0
TBIG002902	Bol042743G	CHUP1	Protein CHUP1, chloroplastic [Source:SWISS;Acc:Q9LI74]	58	161	1.48	0.03175	0.825877	yes	UP	N	N	N	Y	Y	60.91	153.93
TBIG002927	Bol042768G	ERF119	Ethylene-responsive transcription factor ERF119 [Source:SWISS;Acc:Q9LUA2]	15.5	37.4	1.27	0.0454	0.86901	yes	UP	N	N	N	Y	Y	16.3	35.68
TBIG002928	Bol042769G	HMT1	Homocysteine S-methyltransferase 1 [Source:SWISS;Acc:A4ZGQ8]	77.6	18.4	-2.07	0.001	0.210384	yes	DOWN	N	N	Y	Y	Y	81.55	17.58
TBIG002953	Bol042794G	CYP71B22	Cytochrome P450 71B22 [Source:SWISS;Acc:Q9LTM1]	3	11.4	1.93	0.03975	0.86901	yes	UP	N	N	N	Y	Y	3.15	10.9
TBIG002957	Bol042798G	CYP71B3	Cytochrome P450 71B3 [Source:SWISS;Acc:O65785]	19.7	54.4	1.46	0.0112	0.617479	yes	UP	N	N	N	Y	Y	20.73	51.85
TBIG002973	Bol042814G	-	-	3.35	21.3	2.67	0.02885	0.78703	yes	UP	N	N	N	Y	Y	3.52	20.37
TBIG002992	Bol042833G	SCRM	Transcription factor ICE1 [Source:SWISS;Acc:Q9LSE2]	63.4	26.2	-1.28	0.02185	0.739525	yes	DOWN	N	N	N	Y	Y	66.64	24.95
TBIG003019	Bol042859G	htpX2	Protease HtpX homolog 2 [Source:SWISS;Acc:Q8PSE5]	18.7	42.5	1.18	0.04915	0.887738	yes	UP	N	N	N	Y	Y	19.66	40.5
TBIG003078	Bol042916G	CAB36	Chlorophyll a-b binding protein 36, chloroplastic [Source:SWISS;Acc:P27494]	37.9	122	1.68	0.00485	0.405221	yes	UP	N	N	Y	Y	Y	39.81	115.94
TBIG003120	Bol042958G	SAP12	Zinc finger AN1 domain-containing stress-associated protein 12 [Source:SWISS;Acc:Q67YE6]	18.2	3.72	-2.29	0.04705	0.881283	yes	DOWN	N	N	N	Y	Y	19.16	3.55
TBIG003133	Bol042970G	bcsl1b	Probable mitochondrial chaperone BCS1-B [Source:SWISS;Acc:Q54DY9]	23.5	5.55	-2.08	0.0027	0.311424	yes	DOWN	N	N	Y	Y	Y	24.72	5.3
TBIG003160	Bol042996G	SMC4	Structural maintenance of chromosomes protein 4 [Source:SWISS;Acc:Q9FJL0]	20.2	7.33	-1.46	0.01065	0.607965	yes	DOWN	N	N	N	Y	Y	21.22	7
TBIG003162	BONG000620.1G	AIG2	Protein AIG2 [Source:SWISS;Acc:P54121]	0	1.94	inf	0.0234	0.741011	yes	UP	N	N	N	Y	Y	0	1.85
TBIG003169	Bol043003G	EXPA5	Expansin-A5 [Source:SWISS;Acc:Q38864]	41	10.4	-1.98	0.01	0.600411	yes	DOWN	N	N	Y	Y	Y	43.06	9.92
TBIG003183	Bol043017G	Y637_PELLD	UPF0301 protein Plut_0637 [Source:SWISS;Acc:Q3B561]	6.22	17.8	1.52	0.03975	0.86901	yes	UP	N	N	N	Y	Y	6.54	16.98
TBIG003192	Bol043024G	-	-	0	1.15	inf	0.00405	0.383118	yes	UP	N	N	Y	Y	Y	0	1.1
TBIG003203	Bol043035G	COBL3	COBRA-like protein 2 [Source:SWISS;Acc:Q8L8Q7]	2.2	16.1	2.87	0.00765	0.536479	yes	UP	N	N	Y	Y	Y	2.31	15.34
TBIG003208	Bol043040G	MED15C	Probable mediator of RNA polymerase II transcription subunit 15c [Source:SWISS;Acc:Q9SHV7]	0.777	6.81	3.13	0.00525	0.424814	yes	UP	N	N	Y	Y	Y	0.82	6.5
TBIG003266	Bol043098G	-	-	3.94	1.03	-1.94	0.0194	0.700798	yes	DOWN	N	N	N	Y	Y	4.14	0.98
TBIG003269	Bol043101G	FH9	Formin-like protein 9 [Source:SWISS;Acc:Q8GX37]	8	2.76	-1.53	0.04235	0.86901	yes	DOWN	N	N	N	Y	Y	8.4	2.63
TBIG003278	Bol043110G	Y5848_ARATH	Uncharacterized protein At5g48480 [Source:SWISS;Acc:Q9LV66]	54.4	19.7	-1.47	0.0466	0.877227	yes	DOWN	N	N	N	Y	Y	57.21	18.77
TBIG003290	Bol043122G	FKBP15-2	Peptidyl-prolyl cis-trans isomerase FKBP15-2 [Source:SWISS;Acc:Q38936]	123	52.3	-1.23	0.0489	0.887738	yes	DOWN	N	N	N	Y	Y	129.03	49.88
TBIG003291	Bol043123G	-	-	36	84.5	1.23	0.0283	0.785056	yes	UP	N	N	N	Y	Y	37.82	80.62
TBIG003296	Bol043128G	-	-	2.03	0	#NAME?	0.0049	0.405221	yes	DOWN	N	N	Y	Y	Y	2.13	0
TBIG003309	Bol043141G	Q8GXU5_ARATH	None [Source:SWISS;Acc:Q8GXU5]	16.8	2.19	-2.94	0.0146	0.654101	yes	DOWN	N	N	N	Y	Y	17.64	2.09
TBIG003318	Bol042391G	-	-	12.3	33.5	1.44	0.0304	0.809989	yes	UP	N	N	N	Y	Y	12.94	31.93
TBIG003321	Bol042394G	IAA7	Auxin-responsive protein IAA7 [Source:SWISS;Acc:Q38825]	33.6	95.7	1.51	0.0114	0.621986	yes	UP	N	N	N	Y	Y	35.32	91.28
TBIG003327	Bol042400G	POL	Retrovirus-related Pol polyprotein from transposon 412 [Source:SWISS;Acc:P10394]	0	4.19	inf	0.03535	0.844355	yes	UP	N	N	N	Y	Y	0	3.99
TBIG003328	Bol042401G	MYB15-like	Transcription factor MYB15 (Arabidopsis thaliana) [Source:SWISS;Acc:Q9LTC4]	6.29	0	#NAME?	0.02695	0.762897	yes	DOWN	N	N	N	Y	Y	6.61	0
TBIG003413	Bol042485G	FKBP15-1	Peptidyl-prolyl cis-trans isomerase FKBP15-1 [Source:SWISS;Acc:Q38935]	157	71.3	-1.14	0.04765	0.887464	yes	DOWN	N	N	N	Y	Y	165.09	68.04
TBIG003448	Bol042518G	FLA7	Fasciclin-like arabinogalactan protein 7 [Source:SWISS;Acc:Q9SJ81]	197	87.5	-1.17	0.03715	0.860053	yes	DOWN	N	N	N	Y	Y	207.34	83.44
TBIG003467	Bol042537G	CAB-151	Chlorophyll a-b binding protein 151, chloroplastic [Source:SWISS;Acc:P27518]	328	860	1.39	0.04515	0.86901	yes	UP	N	N	N	Y	Y	344.68	820.73
TBIG003474	Bol042543G	-	-	258	75.8	-1.77	0.0153	0.670555	yes	DOWN	N	N	N	Y	Y	270.98	72.3
TBIG003475	Bol042544G	-	-	2450	982	-1.32	0.03545	0.845208	yes	DOWN	N	N	N	Y	Y	2569.95	936.64
TBIG003506	Bol042574G	AGT1	Serine--glyoxylate aminotransferase [Source:SWISS;Acc:Q56YA5]	169	910	2.43	0.0045	0.405221	yes	UP	N	N	Y	Y	Y	177.23	867.99
TBIG003514	Bol042582G	ABCG5	ABC transporter G family member 5 [Source:SWISS;Acc:Q9SIT6]	23.1	9.87	-1.23	0.04125	0.86901	yes	DOWN	N	N	N	Y	Y	24.26	9.41
TBIG003543	Bol042610G	-	-	28.4	110	1.95	0.00095	0.20478	yes	UP	N	N	Y	Y	Y	29.88	105.06
TBIG003606	Bol042671G	-	-	5.57	0.638	-3.13	0.04235	0.86901	yes	DOWN	N	N	N	Y	Y	5.86	0.61
TBIG003626	Bol042690G	UGT90A1	UDP-glycosyltransferase 90A1 [Source:SWISS;Acc:Q9ZVX4]	30.7	85.2	1.47	0.01095	0.615306	yes	UP	N	N	N	Y	Y	32.27	81.25
TBIG003645	Bol041917G	CYP81D1	Cytochrome P450 81D1 [Source:SWISS;Acc:Q9FG65]	45.3	2.14	-4.41	0.00115	0.23086	yes	DOWN	N	N	Y	Y	Y	47.58	2.04
TBIG003653	Bol041925G	AXX15_SOYBN	Auxin-induced protein X15 [Source:SWISS;Acc:P33082]	0	3.22	inf	0.00405	0.383118	yes	UP	N	N	Y	Y	Y	0	3.08
TBIG003714	Bol041986G	UGT85A1	UDP-glycosyltransferase 85A1 [Source:SWISS;Acc:Q9SK82]	4.37	12.9	1.56	0.0359	0.849573	yes	UP	N	N	N	Y	Y	4.59	12.29
TBIG003790	Bol042060G	PGRL1A	PGR5-like protein 1A, chloroplastic [Source:SWISS;Acc:Q8H112]	49.6	154	1.63	0.00565	0.439597	yes	UP	N	N	Y	Y	Y	52.13	146.82
TBIG003812	Bol042082G	CRK5	Cysteine-rich receptor-like protein kinase 5 [Source:SWISS;Acc:Q9C5S8]	0	1.72	inf	0.00055	0.144639	yes	UP	N	N	Y	Y	Y	0	1.64
TBIG003831	Bol042100G	GSVIVT00026920001	Probable polygalacturonase [Source:SWISS;Acc:A7PZL3]	46	20.8	-1.15	0.04115	0.86901	yes	DOWN	N	N	N	Y	Y	48.35	19.84
TBIG003846	Bol042115G	MLP328	MLP-like protein 328 [Source:SWISS;Acc:Q9ZVF3]	3.66	0	#NAME?	0.0049	0.405221	yes	DOWN	N	N	Y	Y	Y	3.85	0
TBIG003861	Bol042130G	WRKY53	Probable WRKY transcription factor 53 [Source:SWISS;Acc:Q9SUP6]	1.93	0	#NAME?	0.00125	0.233138	yes	DOWN	N	N	Y	Y	Y	2.03	0
TBIG003874	Bol042143G	CSLG3	Cellulose synthase-like protein G3 [Source:SWISS;Acc:Q0WVN5]	3.33	16.2	2.29	0.02145	0.738129	yes	UP	N	N	N	Y	Y	3.5	15.5
TBIG003894	Bol042163G	-	-	7.2	0	#NAME?	0.0049	0.405221	yes	DOWN	N	N	Y	Y	Y	7.57	0
TBIG003927	Bol042196G	IRX15-L	Protein IRX15-LIKE [Source:SWISS;Acc:Q9FH92]	1.27	0	#NAME?	0.0049	0.405221	yes	DOWN	N	N	Y	Y	Y	1.33	0
TBIG003955	Bol042224G	-	-	3.93	0	#NAME?	0.02695	0.762897	yes	DOWN	N	N	N	Y	Y	4.13	0
TBIG004060	Bol042329G	Q9LJB7_ARATH	None [Source:SWISS;Acc:Q9LJB7]	8.89	26.7	1.59	0.04795	0.887696	yes	UP	N	N	N	Y	Y	9.34	25.5
TBIG004103	Bol042372G	COX6B-3	Cytochrome c oxidase subunit 6b-3 [Source:SWISS;Acc:Q9SUD3]	99.4	0	#NAME?	0.0458	0.86901	yes	DOWN	N	N	N	Y	Y	104.45	0
TBIG004157	Bol041632G	H2AV	Histone H2A variant 1 [Source:SWISS;Acc:O23628]	72	26.1	-1.46	0.0399	0.86901	yes	DOWN	N	N	N	Y	Y	75.66	24.94
TBIG004186	Bol041660G	CDKB1-1	Cyclin-dependent kinase B1-1 [Source:SWISS;Acc:P25859]	15.7	3.16	-2.31	0.02015	0.716087	yes	DOWN	N	N	N	Y	Y	16.46	3.01
TBIG004194	Bol041668G	FBP	Fructose-1,6-bisphosphatase, chloroplastic [Source:SWISS;Acc:Q07204]	16.7	118	2.83	5e-05	0.0285848	yes	UP	Y	Y	Y	Y	Y	17.53	112.89
TBIG004219	Bol041692G	RPS21C	40S ribosomal protein S21-2 [Source:SWISS;Acc:Q3E902]	13200	5990	-1.14	0.04405	0.86901	yes	DOWN	N	N	N	Y	Y	13847.5	5713.87
TBIG004232	Bol041705G	CHX20	Cation/H(+) antiporter 20 [Source:SWISS;Acc:Q9M353]	3.48	9.72	1.48	0.03355	0.844355	yes	UP	N	N	N	Y	Y	3.66	9.27
TBIG004260	Bol041733G	XI-D	Myosin-10 [Source:SWISS;Acc:F4IVR7]	0	422	inf	0.03535	0.844355	yes	UP	N	N	N	Y	Y	0	402.69
TBIG004300	Bol041773G	CSP4	Cold shock domain-containing protein 4 [Source:SWISS;Acc:Q38896]	55.3	16.6	-1.74	0.0215	0.738129	yes	DOWN	N	N	N	Y	Y	58.09	15.82
TBIG004347	Bol041820G	PELP	Pistil-specific extensin-like protein [Source:SWISS;Acc:Q03211]	90.6	37.8	-1.26	0.0297	0.797804	yes	DOWN	N	N	N	Y	Y	95.21	36.07
TBIG004367	Bol041840G	GRXC9	Glutaredoxin-C9 [Source:SWISS;Acc:Q9SGP6]	6.86	0	#NAME?	0.0016	0.241821	yes	DOWN	N	N	Y	Y	Y	7.21	0
TBIG004426	Bol041900G	GDL14_ARATH	GDSL esterase/lipase At1g29660 [Source:SWISS;Acc:Q9C7N5]	270	108	-1.33	0.0223	0.741011	yes	DOWN	N	N	N	Y	Y	283.78	102.56
TBIG004444	Bol041434G	Q84TH4_ARATH	None [Source:SWISS;Acc:Q84TH4]	16.3	4.29	-1.93	0.04505	0.86901	yes	DOWN	N	N	N	Y	Y	17.15	4.1
TBIG004501	Bol041488G	OBF1	Ocs element-binding factor 1 [Source:SWISS;Acc:P24068]	13.9	54.1	1.96	0.0194	0.700798	yes	UP	N	N	N	Y	Y	14.61	51.62
TBIG004522	Bol041509G	RPL6	60S ribosomal protein L6, mitochondrial [Source:SWISS;Acc:P26861]	209	64.3	-1.7	0.0413	0.86901	yes	DOWN	N	N	N	Y	Y	219.49	61.3
TBIG004628	Bol041271G	-	-	0	5.68	inf	0.01255	0.625559	yes	UP	N	N	N	Y	Y	0	5.41
TBIG004652	Bol041294G	YLS9	Protein YLS9 [Source:SWISS;Acc:Q9SJ52]	21.7	4.71	-2.2	0.0488	0.887738	yes	DOWN	N	N	N	Y	Y	22.8	4.49
TBIG004815	Bol040703G	ASPG1	Protein ASPARTIC PROTEASE IN GUARD CELL 1 [Source:SWISS;Acc:Q9LS40]	53	12.4	-2.1	0.0015	0.241821	yes	DOWN	N	N	Y	Y	Y	55.68	11.81
TBIG004826	Bol040714G	CIPK9	CBL-interacting serine/threonine-protein kinase 9 [Source:SWISS;Acc:Q9MAM1]	27.6	92.2	1.74	0.00265	0.309732	yes	UP	N	N	Y	Y	Y	29.02	88
TBIG004827	Bol040715G	KCS1	3-ketoacyl-CoA synthase 1 [Source:SWISS;Acc:Q9MAM3]	24.5	57.3	1.22	0.02855	0.785383	yes	UP	N	N	N	Y	Y	25.77	54.69
TBIG004829	Bol040717G	RPP1C	60S acidic ribosomal protein P1-3 [Source:SWISS;Acc:Q8LEQ0]	1060	471	-1.17	0.0348	0.844355	yes	DOWN	N	N	N	Y	Y	1111.88	449.19
TBIG004867	Bol040755G	F21D18.17	Polygalacturonase At1g48100 [Source:SWISS;Acc:Q949Z1]	9.44	2.49	-1.92	0.03915	0.86901	yes	DOWN	N	N	N	Y	Y	9.91	2.38
TBIG004882	Bol040770G	CSLD5	Cellulose synthase-like protein D5 [Source:SWISS;Acc:Q9SRW9]	16.1	3.13	-2.36	0.0003	0.0974	yes	DOWN	N	Y	Y	Y	Y	16.91	2.99
TBIG004889	Bol040777G	LEA5	Late embryogenesis abundant protein Lea5 [Source:SWISS;Acc:Q39644]	85.4	2720	4.99	5e-05	0.0285848	yes	UP	Y	Y	Y	Y	Y	89.76	2594.71
TBIG004905	Bol040792G	Y1301_ARATH	BTB/POZ domain-containing protein At1g03010 [Source:SWISS;Acc:Q9SA69]	3.72	14.1	1.92	0.01105	0.61697	yes	UP	N	N	N	Y	Y	3.91	13.42
TBIG004956	Bol040843G	TPX2	Protein TPX2 [Source:SWISS;Acc:F4I2H7]	5.55	0.907	-2.62	0.011	0.616797	yes	DOWN	N	N	N	Y	Y	5.84	0.86
TBIG004963	Bol040849G	GRXS13	Monothiol glutaredoxin-S13 [Source:SWISS;Acc:Q84TF4]	15.2	0	#NAME?	0.01875	0.694385	yes	DOWN	N	N	N	Y	Y	15.98	0
TBIG004972	Bol040858G	VPS2.3	Vacuolar protein sorting-associated protein 2 homolog 3 [Source:SWISS;Acc:Q941D5]	16.4	52.6	1.68	0.0178	0.694385	yes	UP	N	N	N	Y	Y	17.22	50.16
TBIG004982	Bol040868G	SDD1	Subtilisin-like protease SDD1 [Source:SWISS;Acc:O64495]	9.99	1.27	-2.98	0.00565	0.439597	yes	DOWN	N	N	Y	Y	Y	10.5	1.21
TBIG004990	Bol040876G	IAA17	Auxin-responsive protein IAA17 [Source:SWISS;Acc:P93830]	17.8	91.6	2.36	0.00165	0.245151	yes	UP	N	N	Y	Y	Y	18.73	87.4
TBIG005031	Bol040917G	T1G11.7	Probable pectate lyase 1 [Source:SWISS;Acc:Q940Q1]	20.7	6.29	-1.72	0.0227	0.741011	yes	DOWN	N	N	N	Y	Y	21.79	6
TBIG005041	Bol040927G	-	-	124	19	-2.7	0.00055	0.144639	yes	DOWN	N	N	Y	Y	Y	130.11	18.16
TBIG005050	Bol040936G	SPS3	Probable sucrose-phosphate synthase 3 [Source:SWISS;Acc:Q8RY24]	3.69	1.13	-1.7	0.03825	0.868287	yes	DOWN	N	N	N	Y	Y	3.88	1.08
TBIG005073	Bol040957G	B3GALT2	Probable beta-1,3-galactosyltransferase 2 [Source:SWISS;Acc:A8MRC7]	13.6	34.4	1.34	0.02925	0.791375	yes	UP	N	N	N	Y	Y	14.28	32.84
TBIG005081	Bol040964G	PER2	Peroxidase 2 [Source:SWISS;Acc:Q67Z07]	8.81	1.75	-2.33	0.04185	0.86901	yes	DOWN	N	N	N	Y	Y	9.26	1.67
TBIG005091	Bol040974G	ZIP5	Zinc transporter 5 [Source:SWISS;Acc:O23039]	11.4	43	1.91	0.0043	0.396777	yes	UP	N	N	Y	Y	Y	12.02	40.97
TBIG005110	Bol040993G	CLSY3	SNF2 domain-containing protein CLASSY 3 [Source:SWISS;Acc:F4I8S3]	1.16	0.24	-2.28	0.0483	0.887738	yes	DOWN	N	N	N	Y	Y	1.22	0.23
TBIG005115	Bol040998G	UGT75B1	UDP-glycosyltransferase 75B1 [Source:SWISS;Acc:Q9LR44]	2.42	9.03	1.9	0.04145	0.86901	yes	UP	N	N	N	Y	Y	2.54	8.62
TBIG005197	Bol041074G	PSBP	Oxygen-evolving enhancer protein 2, chloroplastic [Source:SWISS;Acc:P11594]	273	715	1.39	0.03665	0.85673	yes	UP	N	N	N	Y	Y	286.75	682.16
TBIG005216	Bol041093G	-	-	0	5.06	inf	0.00165	0.245151	yes	UP	N	N	Y	Y	Y	0	4.82
TBIG005223	Bol041100G	Ifi30	Gamma-interferon-inducible lysosomal thiol reductase [Source:SWISS;Acc:Q499T2]	42.6	116	1.45	0.0163	0.694385	yes	UP	N	N	N	Y	Y	44.73	110.76
TBIG005232	Bol041109G	NDA1	Internal alternative NAD(P)H-ubiquinone oxidoreductase A1, mitochondrial [Source:SWISS;Acc:Q8GWA1]	7.99	1.05	-2.93	0.01675	0.694385	yes	DOWN	N	N	N	Y	Y	8.39	1
TBIG005236	Bol041113G	NPC1	Non-specific phospholipase C1 [Source:SWISS;Acc:Q8L7Y9]	23.1	55.2	1.26	0.0267	0.762897	yes	UP	N	N	N	Y	Y	24.28	52.64
TBIG005240	Bol041117G	-	-	16.2	58.9	1.86	0.00255	0.300717	yes	UP	N	N	Y	Y	Y	16.98	56.16
TBIG005256	Bol041133G	-	-	28.7	0	#NAME?	0.0458	0.86901	yes	DOWN	N	N	N	Y	Y	30.13	0
TBIG005272	Bol041148G	H4_SOYBN	Histone H4 [Source:SWISS;Acc:P0CG89]	129	33.5	-1.95	0.0406	0.86901	yes	DOWN	N	N	N	Y	Y	135.7	31.98
TBIG005334	Bol041208G	Q949Q5_ARATH	None [Source:SWISS;Acc:Q949Q5]	240	527	1.13	0.044	0.86901	yes	UP	N	N	N	Y	Y	252.56	502.74
TBIG005351	Bol041223G	AtACHT4	Thioredoxin-like 1-1, chloroplastic [Source:SWISS;Acc:O64654]	15.7	45.4	1.53	0.03235	0.836168	yes	UP	N	N	N	Y	Y	16.51	43.3
TBIG005385	Bol041257G	Q9XFR5_ARATH	None [Source:SWISS;Acc:Q9XFR5]	29.5	9.31	-1.66	0.04515	0.86901	yes	DOWN	N	N	N	Y	Y	30.98	8.88
TBIG005414	Bol040390G	Beta-1,3-glucanase 4	Glucan endo-1,3-beta-glucosidase 4 [Source:SWISS;Acc:Q94CD8]	35.9	15.1	-1.25	0.0353	0.844355	yes	DOWN	N	N	N	Y	Y	37.76	14.39
TBIG005507	Bol040481G	PUB33	U-box domain-containing protein 33 [Source:SWISS;Acc:Q8GUH1]	0.764	7.57	3.31	0.01865	0.694385	yes	UP	N	N	N	Y	Y	0.8	7.22
TBIG005548	Bol040521G	Y1796_ARATH	Uncharacterized aarF domain-containing protein kinase At1g79600, chloroplastic [Source:SWISS;Acc:Q9MA15]	57.6	134	1.22	0.04565	0.86901	yes	UP	N	N	N	Y	Y	60.52	128.16
TBIG005563	Bol040536G	WRKY40	Probable WRKY transcription factor 40 [Source:SWISS;Acc:Q9SAH7]	40.4	14.9	-1.44	0.0316	0.82524	yes	DOWN	N	N	N	Y	Y	42.43	14.2
TBIG005642	Bol040615G	CYP89A2	Cytochrome P450 89A2 [Source:SWISS;Acc:Q42602]	6.71	17.2	1.36	0.036	0.849573	yes	UP	N	N	N	Y	Y	7.05	16.43
TBIG005644	Bol040617G	SIGA	RNA polymerase sigma factor sigA [Source:SWISS;Acc:O24629]	66.4	149	1.16	0.0441	0.86901	yes	UP	N	N	N	Y	Y	69.8	142.03
TBIG005756	Bol040168G	RBCS F1	Ribulose bisphosphate carboxylase small chain F1, chloroplastic [Source:SWISS;Acc:P27985]	247	2550	3.37	5e-05	0.0285848	yes	UP	Y	Y	Y	Y	Y	259.08	2434.81
TBIG005773	Bol040185G	Y3028_ARATH	Uncharacterized acetyltransferase At3g50280 [Source:SWISS;Acc:Q9SND9]	1.49	0	#NAME?	0.00125	0.233138	yes	DOWN	N	N	Y	Y	Y	1.56	0
TBIG005792	Bol040203G	HSP15.7	15.7 kDa heat shock protein, peroxisomal [Source:SWISS;Acc:Q9FHQ3]	3.44	0	#NAME?	0.01875	0.694385	yes	DOWN	N	N	N	Y	Y	3.61	0
TBIG005845	Bol040255G	-	-	24.5	6.22	-1.98	0.03725	0.860053	yes	DOWN	N	N	N	Y	Y	25.78	5.93
TBIG005846	Bol040256G	PGLP1B	Phosphoglycolate phosphatase 1B, chloroplastic [Source:SWISS;Acc:P0DKC4]	128	305	1.25	0.0453	0.86901	yes	UP	N	N	N	Y	Y	134.6	290.74
TBIG005899	Bol040309G	PSAL	Photosystem I reaction center subunit XI, chloroplastic [Source:SWISS;Acc:Q9SUI4]	409	1020	1.32	0.0372	0.860053	yes	UP	N	N	N	Y	Y	429.38	970.9
TBIG005900	Bol040310G	dhmA2	Haloalkane dehalogenase 2 [Source:SWISS;Acc:P64304]	24	66.1	1.46	0.01355	0.643209	yes	UP	N	N	N	Y	Y	25.23	63.05
TBIG005928	Bol040338G	-	-	3.75	0.766	-2.29	0.04805	0.887738	yes	DOWN	N	N	N	Y	Y	3.94	0.73
TBIG005947	Bol040357G	ERF062	Ethylene-responsive transcription factor ERF062 [Source:SWISS;Acc:Q9SVQ0]	0	3.11	inf	5e-05	0.0285848	yes	UP	Y	Y	Y	Y	Y	0	2.97
TBIG005981	Bol039837G	-	-	2.97	13.3	2.16	0.0297	0.797804	yes	UP	N	N	N	Y	Y	3.12	12.65
TBIG005984	Bol039840G	COMT1	Caffeic acid 3-O-methyltransferase [Source:SWISS;Acc:Q8W013]	7.41	0.896	-3.05	0.0437	0.86901	yes	DOWN	N	N	N	Y	Y	7.78	0.85
TBIG005995	Bol039851G	-	-	14.7	43.1	1.56	0.0238	0.744224	yes	UP	N	N	N	Y	Y	15.39	41.13
TBIG006009	Bol039865G	CYCB2-4	Cyclin-B2-4 [Source:SWISS;Acc:Q9SFW6]	3.57	0	#NAME?	5e-05	0.0285848	yes	DOWN	Y	Y	Y	Y	Y	3.76	0
TBIG006111	Bol039964G	Q9C907_ARATH	None [Source:SWISS;Acc:Q9C907]	8.36	22	1.39	0.04525	0.86901	yes	UP	N	N	N	Y	Y	8.78	20.96
TBIG006131	Bol039984G	-	-	0	3.51	inf	0.0179	0.694385	yes	UP	N	N	N	Y	Y	0	3.35
TBIG006144	Bol039997G	FKBP17-3	Peptidyl-prolyl cis-trans isomerase FKBP17-3, chloroplastic [Source:SWISS;Acc:Q8LB65]	34.2	90.9	1.41	0.0175	0.694385	yes	UP	N	N	N	Y	Y	35.96	86.76
TBIG006177	Bol040029G	PEPR1	Leucine-rich repeat receptor-like protein kinase PEPR1 [Source:SWISS;Acc:Q9SSL9]	15.1	6.25	-1.27	0.0333	0.844355	yes	DOWN	N	N	N	Y	Y	15.89	5.96
TBIG006181	Bol040033G	FK109_ARATH	Putative F-box/kelch-repeat protein At5g03000 [Source:SWISS;Acc:Q9LYY5]	2.09	0	#NAME?	0.02695	0.762897	yes	DOWN	N	N	N	Y	Y	2.19	0
TBIG006209	Bol040058G	-	-	0	3.89	inf	0.0001	0.0505731	yes	UP	N	Y	Y	Y	Y	0	3.71
TBIG006214	Bol040063G	-	-	1.76	9.11	2.37	0.03745	0.862399	yes	UP	N	N	N	Y	Y	1.85	8.69
TBIG006301	Bol039493G	FSD1	Superoxide dismutase [Fe] 1, chloroplastic [Source:SWISS;Acc:P21276]	7.84	91.2	3.54	0.0024	0.284303	yes	UP	N	N	Y	Y	Y	8.23	87.01
TBIG006357	Bol039549G	dl4780c	DeSI-like protein At4g17486 [Source:SWISS;Acc:Q93VG8]	1.19	0	#NAME?	0.01875	0.694385	yes	DOWN	N	N	N	Y	Y	1.25	0
TBIG006376	Bol039568G	ORP4B	Oxysterol-binding protein-related protein 4B [Source:SWISS;Acc:Q9SW00]	3.57	11.6	1.7	0.03485	0.844355	yes	UP	N	N	N	Y	Y	3.75	11.07
TBIG006390	Bol039582G	CIA2	Protein CHLOROPLAST IMPORT APPARATUS 2 [Source:SWISS;Acc:Q9LU68]	9.53	1.39	-2.78	0.02085	0.730111	yes	DOWN	N	N	N	Y	Y	10.01	1.33
TBIG006401	Bol039593G	ABI1	Protein phosphatase 2C 56 [Source:SWISS;Acc:P49597]	39.1	107	1.45	0.01275	0.625559	yes	UP	N	N	N	Y	Y	41.04	102.07
TBIG006453	Bol039645G	ALF_ARATH	Fructose-bisphosphate aldolase, cytoplasmic isozyme [Source:SWISS;Acc:P22197]	90.1	431	2.26	0.0018	0.254497	yes	UP	N	N	Y	Y	Y	94.69	411.44
TBIG006484	Bol039676G	MAP65-2	65-kDa microtubule-associated protein 2 [Source:SWISS;Acc:Q8LEG3]	3.45	0.511	-2.76	0.02285	0.741011	yes	DOWN	N	N	N	Y	Y	3.63	0.49
TBIG006543	Bol039734G	Y1680_ARATH	Probable leucine-rich repeat receptor-like protein kinase At1g68400 [Source:SWISS;Acc:Q9M9C5]	11.6	2.58	-2.16	0.0056	0.439597	yes	DOWN	N	N	Y	Y	Y	12.14	2.46
TBIG006586	Bol039776G	FLA16	Fasciclin-like arabinogalactan protein 16 [Source:SWISS;Acc:Q8RWC5]	12.3	3.69	-1.74	0.0345	0.844355	yes	DOWN	N	N	N	Y	Y	12.92	3.52
TBIG006589	BONG001310.1G	Y1130_ARATH	G-type lectin S-receptor-like serine/threonine-protein kinase At1g11300 [Source:SWISS;Acc:Q9SXB4]	5.5	0.321	-4.1	0.0485	0.887738	yes	DOWN	N	N	N	Y	Y	5.78	0.31
TBIG006616	Bol039805G	-	-	33.5	94	1.49	0.01385	0.64694	yes	UP	N	N	N	Y	Y	35.23	89.65
TBIG006656	Bol039237G	PHT1-9	Probable inorganic phosphate transporter 1-9 [Source:SWISS;Acc:Q9S735]	10.5	24.7	1.24	0.0496	0.8928	yes	UP	N	N	N	Y	Y	11.01	23.54
TBIG006687	Bol039269G	AAE5	Probable acyl-activating enzyme 5, peroxisomal [Source:SWISS;Acc:Q9FFE6]	17.2	40	1.22	0.0309	0.815053	yes	UP	N	N	N	Y	Y	18.04	38.14
TBIG006724	Bol039306G	AX6B_SOYBN	Auxin-induced protein 6B [Source:SWISS;Acc:P33083]	8.06	36.7	2.19	0.0465	0.8766	yes	UP	N	N	N	Y	Y	8.47	35
TBIG006728	Bol039310G	-	-	1.23	0	#NAME?	0.02695	0.762897	yes	DOWN	N	N	N	Y	Y	1.3	0
TBIG006749	Bol039331G	IFRH_ARATH	Isoflavone reductase homolog P3 [Source:SWISS;Acc:P52577]	1.75	0	#NAME?	0.0016	0.241821	yes	DOWN	N	N	Y	Y	Y	1.84	0
TBIG006807	BONG001330.1G	-	-	0	3.05	inf	0.03535	0.844355	yes	UP	N	N	N	Y	Y	0	2.91
TBIG006815	Bol039395G	SOT16	Cytosolic sulfotransferase 16 [Source:SWISS;Acc:Q9C9D0]	69.5	24.9	-1.48	0.0148	0.658562	yes	DOWN	N	N	N	Y	Y	73.05	23.79
TBIG006818	Bol039398G	SS1	Strictosidine synthase 1 [Source:SWISS;Acc:P94111]	5.51	26.8	2.28	0.0086	0.572564	yes	UP	N	N	Y	Y	Y	5.78	25.57
TBIG006838	Bol039417G	-	-	41.6	90.1	1.11	0.048	0.887696	yes	UP	N	N	N	Y	Y	43.75	85.97
TBIG006878	Bol038963G	rbcL	Ribulose bisphosphate carboxylase large chain [Source:SWISS;Acc:P48686]	16	205	3.68	5e-05	0.0285848	yes	UP	Y	Y	Y	Y	Y	16.81	195.27
TBIG006883	Bol038968G	psbC	Photosystem II CP43 chlorophyll apoprotein [Source:SWISS;Acc:A4QK14]	17.2	206	3.58	5e-05	0.0285848	yes	UP	Y	Y	Y	Y	Y	18.09	196.83
TBIG006887	Bol038972G	-	-	304000	1760000	2.54	0.0076	0.535831	yes	UP	N	N	Y	Y	Y	319015	1680130
TBIG006892	Bol038977G	VHA-D1	V-type proton ATPase subunit d1 [Source:SWISS;Acc:Q9LJI5]	0	805	inf	0.01055	0.607098	yes	UP	N	N	N	Y	Y	0	768.07
TBIG006910	Bol038995G	PCTP	Phosphatidylcholine transfer protein [Source:SWISS;Acc:Q9UKL6]	13.1	39.5	1.6	0.01115	0.617479	yes	UP	N	N	N	Y	Y	13.72	37.64
TBIG006929	Bol039013G	PSAG	Photosystem I reaction center subunit V, chloroplastic [Source:SWISS;Acc:Q9S7N7]	15.5	113	2.86	0.0018	0.254497	yes	UP	N	N	Y	Y	Y	16.27	107.48
TBIG006992	Bol039076G	GDL20_ARATH	GDSL esterase/lipase At1g54020 [Source:SWISS;Acc:Q9C5N8]	59.2	4.75	-3.64	0.0005	0.141387	yes	DOWN	N	N	Y	Y	Y	62.15	4.53
TBIG006996	Bol039080G	-	-	23.1	0	#NAME?	5e-05	0.0285848	yes	DOWN	Y	Y	Y	Y	Y	24.29	0
TBIG007074	Bol039157G	NAC019	NAC domain-containing protein 19 [Source:SWISS;Acc:Q9C932]	71	159	1.17	0.04105	0.86901	yes	UP	N	N	N	Y	Y	74.56	151.82
TBIG007231	Bol038837G	OMT1	Flavone 3'-O-methyltransferase 1 [Source:SWISS;Acc:Q9FK25]	18.2	43.9	1.27	0.0347	0.844355	yes	UP	N	N	N	Y	Y	19.07	41.9
TBIG007240	Bol038846G	CAB13	Chlorophyll a-b binding protein 13, chloroplastic [Source:SWISS;Acc:P27489]	60.5	265	2.13	0.0005	0.141387	yes	UP	N	N	Y	Y	Y	63.55	252.96
TBIG007248	Bol038854G	THE1	Receptor-like protein kinase THESEUS 1 [Source:SWISS;Acc:Q9LK35]	10.9	4.31	-1.34	0.04175	0.86901	yes	DOWN	N	N	N	Y	Y	11.43	4.11
TBIG007259	Bol038864G	PBP1	Calcium-binding protein PBP1 [Source:SWISS;Acc:Q9LSQ6]	128	34	-1.91	0.01335	0.640654	yes	DOWN	N	N	N	Y	Y	134.12	32.45
TBIG007350	Bol038952G	DIR1	Putative lipid-transfer protein DIR1 [Source:SWISS;Acc:Q8W453]	155	14.4	-3.43	0.0102	0.605507	yes	DOWN	N	N	N	Y	Y	163.22	13.76
TBIG007351	Bol038953G	DIR1	Putative lipid-transfer protein DIR1 [Source:SWISS;Acc:Q8W453]	10.4	0	#NAME?	0.01875	0.694385	yes	DOWN	N	N	N	Y	Y	10.93	0
TBIG007366	Bol038487G	EP1	Epidermis-specific secreted glycoprotein EP1 [Source:SWISS;Acc:Q39688]	11.1	2.7	-2.04	0.03105	0.81737	yes	DOWN	N	N	N	Y	Y	11.63	2.57
TBIG007381	Bol038502G	PSBR	Photosystem II 10 kDa polypeptide, chloroplastic [Source:SWISS;Acc:P49108]	128	756	2.56	5e-05	0.0285848	yes	UP	Y	Y	Y	Y	Y	134.66	721.38
TBIG007443	Bol038564G	ATJ8	Chaperone protein dnaJ 8, chloroplastic [Source:SWISS;Acc:Q9SAG8]	20.6	86.5	2.07	0.006	0.457357	yes	UP	N	N	Y	Y	Y	21.61	82.53
TBIG007494	Bol038615G	IAA2	Auxin-responsive protein IAA2 [Source:SWISS;Acc:P49678]	118	288	1.29	0.02215	0.741011	yes	UP	N	N	N	Y	Y	124.06	274.52
TBIG007496	Bol038617G	IAA7	Auxin-responsive protein IAA7 [Source:SWISS;Acc:Q38825]	43.6	136	1.65	0.0047	0.405221	yes	UP	N	N	Y	Y	Y	45.77	130.2
TBIG007515	Bol038636G	RLK902	Probable inactive receptor kinase RLK902 [Source:SWISS;Acc:Q9LVI6]	22.6	8.81	-1.36	0.02265	0.741011	yes	DOWN	N	N	N	Y	Y	23.73	8.41
TBIG007558	Bol038679G	POK1	Phragmoplast orienting kinesin 1 [Source:SWISS;Acc:Q27IK7]	1.79	0.563	-1.67	0.0403	0.86901	yes	DOWN	N	N	N	Y	Y	1.88	0.54
TBIG007565	Bol038685G	psaA	Photosystem I P700 chlorophyll a apoprotein A1 [Source:SWISS;Acc:A4QJB5]	34.8	284	3.03	0.00025	0.0913125	yes	UP	N	Y	Y	Y	Y	36.52	271.18
TBIG007566	Bol038686G	psaB	Photosystem I P700 chlorophyll a apoprotein A2 [Source:SWISS;Acc:A4QK17]	32.6	237	2.86	5e-05	0.0285848	yes	UP	Y	Y	Y	Y	Y	34.3	226.44
TBIG007567	Bol038687G	psaA	Photosystem I P700 chlorophyll a apoprotein A1 [Source:SWISS;Acc:A4QLA6]	18.7	138	2.88	0.00235	0.28091	yes	UP	N	N	Y	Y	Y	19.68	131.53
TBIG007621	Bol038324G	CYCU1-1	Cyclin-U1-1 [Source:SWISS;Acc:Q9LJ45]	5.47	26.8	2.29	0.0432	0.86901	yes	UP	N	N	N	Y	Y	5.75	25.57
TBIG007725	Bol038426G	PSBT	Photosystem II 5 kDa protein, chloroplastic [Source:SWISS;Acc:Q39195]	29.3	118	2.01	0.0344	0.844355	yes	UP	N	N	N	Y	Y	30.8	112.33
TBIG007738	Bol038439G	NEK6	Serine/threonine-protein kinase Nek6 [Source:SWISS;Acc:Q9LT35]	5.87	0.871	-2.75	0.03265	0.839325	yes	DOWN	N	N	N	Y	Y	6.17	0.83
TBIG007773	Bol038472G	H2A2_ARATH	Probable histone H2A.2 [Source:SWISS;Acc:Q9LHQ5]	74.4	13.1	-2.5	0.0137	0.644559	yes	DOWN	N	N	N	Y	Y	78.2	12.52
TBIG007849	Bol038053G	ADNT1	Mitochondrial adenine nucleotide transporter ADNT1 [Source:SWISS;Acc:O04619]	1.3	0	#NAME?	0.0458	0.86901	yes	DOWN	N	N	N	Y	Y	1.36	0
TBIG007893	Bol038097G	CPN10	10 kDa chaperonin [Source:SWISS;Acc:P34893]	1200	514	-1.22	0.03475	0.844355	yes	DOWN	N	N	N	Y	Y	1260.11	490.09
TBIG007913	Bol038117G	ABCG35	ABC transporter G family member 35 [Source:SWISS;Acc:Q7PC86]	3.69	14	1.93	0.02345	0.741011	yes	UP	N	N	N	Y	Y	3.87	13.39
TBIG007914	Bol038118G	ABCG35	ABC transporter G family member 35 [Source:SWISS;Acc:Q7PC86]	3.7	14.3	1.95	0.0047	0.405221	yes	UP	N	N	Y	Y	Y	3.88	13.6
TBIG007952	Bol038155G	CYCA2-3	Cyclin-A2-3 [Source:SWISS;Acc:Q38819]	13.1	2.66	-2.3	0.02055	0.723459	yes	DOWN	N	N	N	Y	Y	13.73	2.53
TBIG007964	Bol038167G	MTP10	Metal tolerance protein 10 [Source:SWISS;Acc:Q0WU02]	0	1.53	inf	0.01255	0.625559	yes	UP	N	N	N	Y	Y	0	1.46
TBIG007970	Bol038173G	CB4_SPIOL	Chlorophyll a-b binding protein CP24, chloroplastic [Source:SWISS;Acc:P36494]	92	246	1.42	0.01395	0.649305	yes	UP	N	N	N	Y	Y	96.64	234.33
TBIG007984	Bol038187G	-	-	31.7	92.3	1.54	0.00735	0.526677	yes	UP	N	N	Y	Y	Y	33.28	88.02
TBIG008005	Bol038208G	GAPCP2	Glyceraldehyde 3-phosphate dehydrogenase GAPCP2, chloroplastic [Source:SWISS;Acc:Q5E924]	24.5	9.12	-1.43	0.033	0.844196	yes	DOWN	N	N	N	Y	Y	25.76	8.7
TBIG008007	Bol038210G	-	-	58.5	132	1.17	0.03615	0.849573	yes	UP	N	N	N	Y	Y	61.47	125.97
TBIG008019	Bol038222G	CYP79F1	Dihomomethionine N-hydroxylase [Source:SWISS;Acc:Q949U1]	28.8	71.4	1.31	0.0205	0.723459	yes	UP	N	N	N	Y	Y	30.24	68.08
TBIG008039	Bol038242G	-	-	4.73	1.02	-2.22	0.0211	0.731077	yes	DOWN	N	N	N	Y	Y	4.97	0.97
TBIG008057	Bol038260G	Q9FZ47_ARATH	None [Source:SWISS;Acc:Q9FZ47]	78	259	1.73	0.00435	0.397209	yes	UP	N	N	Y	Y	Y	81.92	246.92
TBIG008074	Bol038277G	SPS2	Solanesyl diphosphate synthase 2, chloroplastic [Source:SWISS;Acc:Q76FS5]	33.5	79.2	1.24	0.02585	0.762897	yes	UP	N	N	N	Y	Y	35.2	75.53
TBIG008199	Bol037747G	ARF31	B3 domain-containing protein At2g36080 [Source:SWISS;Acc:Q8GYJ2]	1.3	0	#NAME?	0.01875	0.694385	yes	DOWN	N	N	N	Y	Y	1.36	0
TBIG008319	Bol037866G	LHCB1.3	Chlorophyll a-b binding protein 1, chloroplastic [Source:SWISS;Acc:P04778]	297	1740	2.55	0.0082	0.558662	yes	UP	N	N	Y	Y	Y	312.43	1660.3
TBIG008376	Bol037923G	NAC48	NAC domain-containing protein 48 [Source:SWISS;Acc:Q7F2L3]	0	1.23	inf	0.01255	0.625559	yes	UP	N	N	N	Y	Y	0	1.18
TBIG008411	Bol037958G	GUN11_ARATH	Endoglucanase 11 [Source:SWISS;Acc:O48766]	13.3	3.99	-1.73	0.0361	0.849573	yes	DOWN	N	N	N	Y	Y	13.96	3.81
TBIG008418	Bol037964G	Q9M2J5_ARATH	None [Source:SWISS;Acc:Q9M2J5]	18.9	74.4	1.98	0.00155	0.241821	yes	UP	N	N	Y	Y	Y	19.84	70.98
TBIG008436	Bol037445G	CNGC4	Cyclic nucleotide-gated ion channel 4 [Source:SWISS;Acc:Q94AS9]	2.89	10.3	1.83	0.02865	0.785383	yes	UP	N	N	N	Y	Y	3.04	9.78
TBIG008458	Bol037467G	T6A9_9	Uncharacterized calcium-binding protein At1g02270 [Source:SWISS;Acc:O81916]	7.49	27.4	1.87	0.009	0.580103	yes	UP	N	N	Y	Y	Y	7.88	26.15
TBIG008482	Bol037491G	CB12_PETHY	Chlorophyll a-b binding protein, chloroplastic [Source:SWISS;Acc:P13869]	109	373	1.78	0.00365	0.373493	yes	UP	N	N	Y	Y	Y	114.03	355.49
TBIG008559	Bol037566G	-	-	22.5	5.94	-1.92	0.0211	0.731077	yes	DOWN	N	N	N	Y	Y	23.68	5.67
TBIG008646	Bol037649G	PGI1	Glucose-6-phosphate isomerase 1, chloroplastic [Source:SWISS;Acc:Q8H103]	1.79	0	#NAME?	5e-05	0.0285848	yes	DOWN	Y	Y	Y	Y	Y	1.88	0
TBIG008661	Bol037664G	CTR1	Serine/threonine-protein kinase CTR1 [Source:SWISS;Acc:Q05609]	4.95	14.4	1.54	0.01145	0.622278	yes	UP	N	N	N	Y	Y	5.21	13.78
TBIG008681	Bol037260G	-	-	2.17	0	#NAME?	0.0127	0.625559	yes	DOWN	N	N	N	Y	Y	2.28	0
TBIG008729	Bol037305G	KIN12B	Kinesin-like protein KIN12B [Source:SWISS;Acc:Q8L7Y8]	4.67	1.46	-1.68	0.0263	0.762897	yes	DOWN	N	N	N	Y	Y	4.9	1.39
TBIG008734	Bol037310G	XTH16	Probable xyloglucan endotransglucosylase/hydrolase protein 16 [Source:SWISS;Acc:Q8LG58]	31.9	7.73	-2.04	0.00745	0.530949	yes	DOWN	N	N	Y	Y	Y	33.5	7.37
TBIG008782	Bol037352G	-	-	239	78.2	-1.61	0.04935	0.889518	yes	DOWN	N	N	N	Y	Y	251.51	74.61
TBIG008843	Bol037413G	SWEET11	Bidirectional sugar transporter SWEET11 [Source:SWISS;Acc:Q9SMM5]	20.1	80	1.99	0.0022	0.276189	yes	UP	N	N	Y	Y	Y	21.13	76.35
TBIG008844	Bol037414G	HHT1	Omega-hydroxypalmitate O-feruloyl transferase [Source:SWISS;Acc:Q94CD1]	15.5	54	1.8	0.0039	0.383118	yes	UP	N	N	Y	Y	Y	16.25	51.47
TBIG008850	Bol037420G	NFYC4	Nuclear transcription factor Y subunit C-4 [Source:SWISS;Acc:Q9FMV5]	2.73	15.3	2.49	0.03765	0.864733	yes	UP	N	N	N	Y	Y	2.87	14.59
TBIG008870	Bol037440G	GPPL2_ARATH	Haloacid dehalogenase-like hydrolase domain-containing protein At3g48420 [Source:SWISS;Acc:Q94K71]	48.4	133	1.46	0.01165	0.625559	yes	UP	N	N	N	Y	Y	50.84	126.75
TBIG008881	Bol036948G	RETOL_ARATH	Reticuline oxidase-like protein [Source:SWISS;Acc:Q9SVG4]	9.97	2.77	-1.85	0.0245	0.753568	yes	DOWN	N	N	N	Y	Y	10.48	2.64
TBIG008906	Bol036973G	CAB1	Chlorophyll a-b binding protein 1, chloroplastic [Source:SWISS;Acc:P13851]	252	1210	2.26	0.00415	0.389774	yes	UP	N	N	Y	Y	Y	264.86	1152.52
TBIG008928	Bol036995G	12KD_FRAAN	Auxin-repressed 12.5 kDa protein [Source:SWISS;Acc:Q05349]	9.05	99.5	3.46	0.04885	0.887738	yes	UP	N	N	N	Y	Y	9.51	94.95
TBIG008939	Bol037006G	-	-	24.9	9.47	-1.4	0.0245	0.753568	yes	DOWN	N	N	N	Y	Y	26.16	9.03
TBIG009096	Bol037160G	aco	1-aminocyclopropane-1-carboxylate oxidase [Source:SWISS;Acc:A6BM06]	27.1	105	1.96	0.002	0.272518	yes	UP	N	N	Y	Y	Y	28.5	100.35
TBIG009181	Bol036615G	RAV1	AP2/ERF and B3 domain-containing transcription factor RAV1 [Source:SWISS;Acc:Q9ZWM9]	24.3	62.9	1.37	0.0181	0.694385	yes	UP	N	N	N	Y	Y	25.53	60.03
TBIG009224	Bol036658G	FB316_ARATH	F-box protein At1g61340 [Source:SWISS;Acc:Q8GX77]	1.83	0	#NAME?	0.0458	0.86901	yes	DOWN	N	N	N	Y	Y	1.92	0
TBIG009274	Bol036708G	F21D18.17	Polygalacturonase At1g48100 [Source:SWISS;Acc:Q949Z1]	9.27	1.51	-2.62	0.01075	0.607965	yes	DOWN	N	N	N	Y	Y	9.74	1.44
TBIG009284	Bol036718G	PUB18	U-box domain-containing protein 18 [Source:SWISS;Acc:Q9XIJ5]	1.7	5.84	1.78	0.02965	0.797804	yes	UP	N	N	N	Y	Y	1.78	5.57
TBIG009292	Bol036726G	-	-	0	2.21	inf	0.01255	0.625559	yes	UP	N	N	N	Y	Y	0	2.11
TBIG009334	Bol036769G	BCAT1	Branched-chain-amino-acid aminotransferase 1, mitochondrial [Source:SWISS;Acc:Q93Y32]	140	36.7	-1.93	0.0013	0.235775	yes	DOWN	N	N	Y	Y	Y	147.43	35.02
TBIG009386	Bol036821G	RPL21C	60S ribosomal protein L21-1 [Source:SWISS;Acc:Q43291]	585	250	-1.23	0.0317	0.825877	yes	DOWN	N	N	N	Y	Y	614.25	238.03
TBIG009388	Bol036823G	F4I111_ARATH	None [Source:SWISS;Acc:F4I111]	11.5	3.08	-1.91	0.045	0.86901	yes	DOWN	N	N	N	Y	Y	12.11	2.93
TBIG009410	Bol036842G	CSP41B	Chloroplast stem-loop binding protein of 41 kDa b, chloroplastic [Source:SWISS;Acc:Q9SA52]	196	527	1.43	0.0429	0.86901	yes	UP	N	N	N	Y	Y	206.1	502.98
TBIG009418	Bol036850G	NAS3	Nicotianamine synthase 3 [Source:SWISS;Acc:O80483]	0	39.8	inf	5e-05	0.0285848	yes	UP	Y	Y	Y	Y	Y	0	38
TBIG009435	Bol036866G	atpF	ATP synthase subunit b, chloroplastic [Source:SWISS;Acc:A4QLR9]	52	146	1.48	0.01665	0.694385	yes	UP	N	N	N	Y	Y	54.69	138.85
TBIG009436	Bol036867G	atpA	ATP synthase subunit alpha, chloroplastic [Source:SWISS;Acc:P56757]	18.1	57.3	1.67	0.0068	0.50803	yes	UP	N	N	Y	Y	Y	18.97	54.64
TBIG009437	Bol036868G	psbA	Photosystem Q(B) protein [Source:SWISS;Acc:P11848]	107	1970	4.21	0.00135	0.236682	yes	UP	N	N	Y	Y	Y	112.03	1882.85
TBIG009438	Bol036869G	rpl2-B	50S ribosomal protein L2, chloroplastic [Source:SWISS;Acc:A4QLN5]	107	239	1.16	0.04915	0.887738	yes	UP	N	N	N	Y	Y	112.72	227.9
TBIG009451	Bol036882G	C/VIF1	Cell wall / vacuolar inhibitor of fructosidase 1 [Source:SWISS;Acc:F4HWQ8]	23.4	3.88	-2.59	0.0283	0.785056	yes	DOWN	N	N	N	Y	Y	24.61	3.7
TBIG009580	Bol036548G	TPK1	Two-pore potassium channel 1 [Source:SWISS;Acc:Q8LBL1]	2.96	15	2.34	0.01905	0.698484	yes	UP	N	N	N	Y	Y	3.11	14.32
TBIG009617	Bol036583G	BHLH155	Transcription factor bHLH155 [Source:SWISS;Acc:Q58G01]	1.39	0	#NAME?	0.0049	0.405221	yes	DOWN	N	N	Y	Y	Y	1.46	0
TBIG009625	Bol036591G	PUB19	U-box domain-containing protein 19 [Source:SWISS;Acc:O80742]	6.25	16.5	1.4	0.02695	0.762897	yes	UP	N	N	N	Y	Y	6.57	15.74
TBIG009639	Bol036605G	-	-	0	3.12	inf	0.03535	0.844355	yes	UP	N	N	N	Y	Y	0	2.98
TBIG009641	Bol036607G	DRP4C	Dynamin-related protein 4C [Source:SWISS;Acc:Q9ZP55]	37.6	16.2	-1.21	0.03015	0.805777	yes	DOWN	N	N	N	Y	Y	39.46	15.47
TBIG009734	Bol036382G	-	-	29.1	13.2	-1.15	0.04845	0.887738	yes	DOWN	N	N	N	Y	Y	30.61	12.57
TBIG009761	Bol036409G	CLC-A	Chloride channel protein CLC-a [Source:SWISS;Acc:P92941]	0.628	4.61	2.88	0.0188	0.694385	yes	UP	N	N	N	Y	Y	0.66	4.4
TBIG009791	Bol036437G	-	-	15.2	39.4	1.38	0.03615	0.849573	yes	UP	N	N	N	Y	Y	15.95	37.6
TBIG009895	Bol036035G	-	-	7.97	0	#NAME?	0.0458	0.86901	yes	DOWN	N	N	N	Y	Y	8.38	0
TBIG009901	Bol036041G	RPL10AC	60S ribosomal protein L10a-3 [Source:SWISS;Acc:P59231]	67.5	29.5	-1.2	0.03295	0.844196	yes	DOWN	N	N	N	Y	Y	70.96	28.13
TBIG009902	Bol036042G	-	-	3.24	0	#NAME?	0.0049	0.405221	yes	DOWN	N	N	Y	Y	Y	3.4	0
TBIG009991	Bol036131G	GER3	Germin-like protein subfamily 3 member 3 [Source:SWISS;Acc:P94072]	78.1	14.5	-2.43	0.00225	0.276189	yes	DOWN	N	N	Y	Y	Y	82.01	13.82
TBIG010018	Bol036158G	RD22	Dehydration-responsive protein RD22 [Source:SWISS;Acc:Q08298]	11.2	28.8	1.36	0.02595	0.762897	yes	UP	N	N	N	Y	Y	11.79	27.52
TBIG010020	Bol036160G	-	-	10.7	4.46	-1.26	0.0447	0.86901	yes	DOWN	N	N	N	Y	Y	11.21	4.26
TBIG010029	Bol036169G	EBF2	EIN3-binding F-box protein 2 [Source:SWISS;Acc:Q708Y0]	8.61	27.5	1.67	0.00775	0.539801	yes	UP	N	N	Y	Y	Y	9.04	26.2
TBIG010033	Bol036173G	-	-	2.84	0	#NAME?	0.0458	0.86901	yes	DOWN	N	N	N	Y	Y	2.98	0
TBIG010072	Bol036211G	SIGE	RNA polymerase sigma factor sigE, chloroplastic/mitochondrial [Source:SWISS;Acc:Q9ZNX9]	24.7	89	1.85	0.0027	0.311424	yes	UP	N	N	Y	Y	Y	25.99	84.92
TBIG010076	Bol036215G	CHIB1	Acidic endochitinase [Source:SWISS;Acc:P19172]	0	2.12	inf	0.01255	0.625559	yes	UP	N	N	N	Y	Y	0	2.02
TBIG010083	Bol036222G	KIF22	Kinesin-like protein KIF22 [Source:SWISS;Acc:Q14807]	7.81	2.2	-1.83	0.0303	0.808143	yes	DOWN	N	N	N	Y	Y	8.21	2.1
TBIG010125	Bol036264G	RLK1	G-type lectin S-receptor-like serine/threonine-protein kinase RLK1 [Source:SWISS;Acc:Q39202]	2.38	8.97	1.91	0.0106	0.607965	yes	UP	N	N	N	Y	Y	2.51	8.55
TBIG010133	Bol036272G	HDA5	Histone deacetylase 5 [Source:SWISS;Acc:Q8RX28]	31.8	72.5	1.19	0.0387	0.86901	yes	UP	N	N	N	Y	Y	33.44	69.21
TBIG010136	Bol036275G	RPS19C	40S ribosomal protein S19-3 [Source:SWISS;Acc:Q9FNP8]	224	87.7	-1.35	0.02785	0.778064	yes	DOWN	N	N	N	Y	Y	235.4	83.66
TBIG010161	Bol035916G	-	-	1230	4080	1.74	0.00385	0.383118	yes	UP	N	N	Y	Y	Y	1287.19	3894.39
TBIG010162	Bol035917G	rps12-B	30S ribosomal protein S12-B, chloroplastic [Source:SWISS;Acc:A4GYN8]	238	744	1.65	0.0292	0.791375	yes	UP	N	N	N	Y	Y	249.85	709.46
TBIG010168	Bol035923G	rbcL	Ribulose bisphosphate carboxylase large chain [Source:SWISS;Acc:P48686]	46.1	552	3.58	5e-05	0.0285848	yes	UP	Y	Y	Y	Y	Y	48.41	526.94
TBIG010169	Bol035924G	atpB	ATP synthase subunit beta, chloroplastic [Source:SWISS;Acc:Q9MS49]	44.2	132	1.57	0.01255	0.625559	yes	UP	N	N	N	Y	Y	46.41	125.45
TBIG010170	Bol035925G	atpB	ATP synthase subunit beta, chloroplastic [Source:SWISS;Acc:Q9MS49]	40	119	1.57	0.0083	0.56256	yes	UP	N	N	Y	Y	Y	42.08	113.75
TBIG010316	Bol035747G	-	-	3.47	26	2.9	0.0173	0.694385	yes	UP	N	N	N	Y	Y	3.65	24.79
TBIG010321	Bol035752G	-	-	24.6	71.2	1.53	0.0227	0.741011	yes	UP	N	N	N	Y	Y	25.89	67.92
TBIG010363	Bol035794G	21KD_DAUCA	21 kDa protein [Source:SWISS;Acc:P17407]	74.4	8.64	-3.11	0.00115	0.23086	yes	DOWN	N	N	Y	Y	Y	78.17	8.24
TBIG010373	Bol035804G	-	-	2.06	0	#NAME?	0.02695	0.762897	yes	DOWN	N	N	N	Y	Y	2.16	0
TBIG010415	Bol035846G	PAP8	Probable plastid-lipid-associated protein 8, chloroplastic [Source:SWISS;Acc:Q941D3]	63.7	140	1.14	0.0407	0.86901	yes	UP	N	N	N	Y	Y	66.9	133.95
TBIG010539	Bol035636G	psbB	Photosystem II CP47 chlorophyll apoprotein [Source:SWISS;Acc:A4QLM0]	1.99	23.9	3.59	0.00215	0.276189	yes	UP	N	N	Y	Y	Y	2.09	22.83
TBIG010542	Bol035639G	rps7-B	30S ribosomal protein S7, chloroplastic [Source:SWISS;Acc:A4QJX6]	224	506	1.18	0.0369	0.858758	yes	UP	N	N	N	Y	Y	234.99	482.36
TBIG010544	Bol035641G	POK2	Phragmoplast orienting kinesin 2 [Source:SWISS;Acc:Q27IK6]	4.01	1.15	-1.8	0.0166	0.694385	yes	DOWN	N	N	N	Y	Y	4.21	1.09
TBIG010603	Bol035428G	CAB8	Chlorophyll a-b binding protein 8, chloroplastic [Source:SWISS;Acc:P27522]	127	436	1.78	0.00435	0.397209	yes	UP	N	N	Y	Y	Y	133.8	416.32
TBIG010607	Bol035432G	Y1136_ARATH	G-type lectin S-receptor-like serine/threonine-protein kinase At1g61360 [Source:SWISS;Acc:O64784]	1.48	6.71	2.18	0.00905	0.58048	yes	UP	N	N	Y	Y	Y	1.56	6.4
TBIG010633	Bol035458G	-	-	80.4	218	1.44	0.01205	0.625559	yes	UP	N	N	N	Y	Y	84.49	207.6
TBIG010634	Bol035459G	NAC-alpha-like protein 1	Nascent polypeptide-associated complex subunit alpha-like protein 1 [Source:SWISS;Acc:Q9LHG9]	216	96.7	-1.16	0.03745	0.862399	yes	DOWN	N	N	N	Y	Y	227.38	92.22
TBIG010642	Bol035467G	CHI2_BRANA	Endochitinase CH25 [Source:SWISS;Acc:Q09023]	1.79	0	#NAME?	0.00125	0.233138	yes	DOWN	N	N	Y	Y	Y	1.88	0
TBIG010744	Bol035570G	ARA12	Subtilisin-like protease [Source:SWISS;Acc:O65351]	22.9	6	-1.93	0.02045	0.723459	yes	DOWN	N	N	N	Y	Y	24.08	5.72
TBIG010754	Bol035580G	GLO2	Peroxisomal (S)-2-hydroxy-acid oxidase GLO2 [Source:SWISS;Acc:Q9LRS0]	62.3	163	1.39	0.0188	0.694385	yes	UP	N	N	N	Y	Y	65.46	155.89
TBIG010805	Bol035278G	H32_WHEAT	Histone H3.2 [Source:SWISS;Acc:P68428]	118	35.2	-1.75	0.0217	0.738994	yes	DOWN	N	N	N	Y	Y	124.02	33.59
TBIG010843	Bol035316G	ycf68-2	Uncharacterized protein ycf68 [Source:SWISS;Acc:Q49KT9]	79.9	255	1.68	0.00475	0.405221	yes	UP	N	N	Y	Y	Y	83.96	243.53
TBIG010846	Bol035319G	-	-	87.4	402	2.2	0.0031	0.348062	yes	UP	N	N	Y	Y	Y	91.84	383.05
TBIG010861	Bol035334G	SOT11	Cytosolic sulfotransferase 11 [Source:SWISS;Acc:Q8RV79]	62.5	28.4	-1.14	0.0481	0.887738	yes	DOWN	N	N	N	Y	Y	65.65	27.12
TBIG010904	Bol035373G	GOLS2	Galactinol synthase 2 [Source:SWISS;Acc:Q9FXB2]	63.8	306	2.26	0.00015	0.0616359	yes	UP	N	Y	Y	Y	Y	67.07	291.72
TBIG010962	Bol035045G	CHUP1	Protein CHUP1, chloroplastic [Source:SWISS;Acc:Q9LI74]	5.53	15.1	1.44	0.02925	0.791375	yes	UP	N	N	N	Y	Y	5.81	14.37
TBIG010970	Bol035053G	PSAH	Photosystem I reaction center subunit VI, chloroplastic [Source:SWISS;Acc:O04006]	21.2	92.3	2.12	0.01305	0.63436	yes	UP	N	N	N	Y	Y	22.29	88.02
TBIG010977	Bol035060G	ABA2	Xanthoxin dehydrogenase [Source:SWISS;Acc:Q9C826]	0	4.32	inf	0.03535	0.844355	yes	UP	N	N	N	Y	Y	0	4.12
TBIG011004	Bol035085G	-	-	7.13	1.88	-1.92	0.03895	0.86901	yes	DOWN	N	N	N	Y	Y	7.49	1.8
TBIG011010	Bol035091G	-	-	34.6	2.06	-4.07	0.00425	0.393544	yes	DOWN	N	N	Y	Y	Y	36.39	1.97
TBIG011057	Bol035137G	Y5393_ARATH	Probable receptor-like protein kinase At5g39030 [Source:SWISS;Acc:Q9FID5]	0	1.92	inf	0.01255	0.625559	yes	UP	N	N	N	Y	Y	0	1.83
TBIG011064	Bol035144G	GLIP5	GDSL esterase/lipase 5 [Source:SWISS;Acc:Q9SSA7]	5.92	1.12	-2.4	0.0379	0.867445	yes	DOWN	N	N	N	Y	Y	6.22	1.07
TBIG011205	Bol034868G	LOX4	Lipoxygenase 4, chloroplastic [Source:SWISS;Acc:Q9FNX8]	18.4	4.51	-2.03	0.00395	0.383118	yes	DOWN	N	N	Y	Y	Y	19.33	4.3
TBIG011259	Bol034923G	Q9MAP5_ARATH	None [Source:SWISS;Acc:Q9MAP5]	1010	354	-1.52	0.0101	0.605034	yes	DOWN	N	N	N	Y	Y	1062.58	337.49
TBIG011359	Bol034639G	CAT2	Catalase-2 [Source:SWISS;Acc:P25819]	2.65	143	5.76	0.0001	0.0505731	yes	UP	N	Y	Y	Y	Y	2.78	136.48
TBIG011366	Bol034646G	O49605_ARATH	None [Source:SWISS;Acc:O49605]	3.18	0	#NAME?	0.0458	0.86901	yes	DOWN	N	N	N	Y	Y	3.35	0
TBIG011373	Bol034653G	plcA	1-phosphatidylinositol phosphodiesterase [Source:SWISS;Acc:P34024]	5.39	16.3	1.6	0.0482	0.887738	yes	UP	N	N	N	Y	Y	5.67	15.54
TBIG011385	Bol034665G	AX15A_SOYBN	Auxin-induced protein 15A [Source:SWISS;Acc:P33081]	10.7	0	#NAME?	0.0127	0.625559	yes	DOWN	N	N	N	Y	Y	11.21	0
TBIG011428	Bol034707G	Bg	Basic 7S globulin 2 [Source:SWISS;Acc:Q8RVH5]	1.87	27.4	3.87	0.00535	0.428946	yes	UP	N	N	Y	Y	Y	1.97	26.13
TBIG011470	Bol034748G	SULTR3	Probable sulfate transporter 3.4 [Source:SWISS;Acc:Q9LW86]	3.85	13.1	1.77	0.01975	0.70761	yes	UP	N	N	N	Y	Y	4.04	12.54
TBIG011491	Bol034769G	-	-	10.7	40.6	1.93	0.02305	0.741011	yes	UP	N	N	N	Y	Y	11.21	38.7
TBIG011522	Bol034800G	-	-	0	2.5	inf	0.0023	0.276189	yes	UP	N	N	Y	Y	Y	0	2.38
TBIG011526	Bol034804G	AtPP2C41	Probable protein phosphatase 2C 41 [Source:SWISS;Acc:Q9LRZ4]	1.55	17.9	3.53	0.00875	0.575269	yes	UP	N	N	Y	Y	Y	1.63	17.09
TBIG011574	Bol034224G	TIFY9	Protein TIFY 9 [Source:SWISS;Acc:Q93ZM9]	1.64	0	#NAME?	0.02695	0.762897	yes	DOWN	N	N	N	Y	Y	1.73	0
TBIG011606	Bol034256G	-	-	0	2.09	inf	0.0234	0.741011	yes	UP	N	N	N	Y	Y	0	1.99
TBIG011626	Bol034276G	O70511_RAT	None [Source:SWISS;Acc:O70511]	5.05	1.61	-1.65	0.04215	0.86901	yes	DOWN	N	N	N	Y	Y	5.31	1.54
TBIG011678	Bol034328G	GASA4	Gibberellin-regulated protein 4 [Source:SWISS;Acc:P46690]	214	66	-1.7	0.0381	0.868287	yes	DOWN	N	N	N	Y	Y	224.84	63.01
TBIG011737	Bol034387G	CSLA15	Probable mannan synthase 15 [Source:SWISS;Acc:Q9T0L2]	57.3	17.1	-1.75	0.0036	0.372728	yes	DOWN	N	N	Y	Y	Y	60.17	16.29
TBIG011739	Bol034389G	-	-	30.9	3.57	-3.11	0.01465	0.654101	yes	DOWN	N	N	N	Y	Y	32.44	3.4
TBIG011746	Bol034396G	-	-	73	29.9	-1.29	0.02535	0.762897	yes	DOWN	N	N	N	Y	Y	76.75	28.5
TBIG011747	Bol034397G	-	-	69.6	24.2	-1.53	0.021	0.731077	yes	DOWN	N	N	N	Y	Y	73.17	23.06
TBIG011790	Bol034438G	-	-	5.24	0.774	-2.76	0.02075	0.727578	yes	DOWN	N	N	N	Y	Y	5.5	0.74
TBIG011825	Bol034472G	AX15A_SOYBN	Auxin-induced protein 15A [Source:SWISS;Acc:P33081]	0	15.9	inf	0.01255	0.625559	yes	UP	N	N	N	Y	Y	0	15.2
TBIG011914	Bol034559G	SULTR3	Probable sulfate transporter 3.5 [Source:SWISS;Acc:Q94LW6]	1	5.32	2.41	0.0361	0.849573	yes	UP	N	N	N	Y	Y	1.05	5.08
TBIG011930	Bol034575G	PAP8	Probable plastid-lipid-associated protein 8, chloroplastic [Source:SWISS;Acc:Q941D3]	29.4	80.1	1.44	0.0179	0.694385	yes	UP	N	N	N	Y	Y	30.93	76.4
TBIG011943	Bol034588G	dlcB	Dynein light chain, cytoplasmic [Source:SWISS;Acc:Q86A88]	0	1.95	inf	0.0023	0.276189	yes	UP	N	N	Y	Y	Y	0	1.86
TBIG011949	Bol034594G	-	-	109	32.9	-1.72	0.00545	0.434315	yes	DOWN	N	N	Y	Y	Y	114.29	31.4
TBIG011965	Bol034610G	GER3	Germin-like protein subfamily 3 member 3 [Source:SWISS;Acc:P94072]	185	38.4	-2.27	0.0005	0.141387	yes	DOWN	N	N	Y	Y	Y	193.99	36.62
TBIG011993	Bol033896G	HCC1	Protein SCO1 homolog 1, mitochondrial [Source:SWISS;Acc:Q8VYP0]	0	1.33	inf	0.0179	0.694385	yes	UP	N	N	N	Y	Y	0	1.27
TBIG012002	Bol033905G	U503A_ARATH	UPF0503 protein At3g09070, chloroplastic [Source:SWISS;Acc:Q9SS80]	6.53	1.5	-2.12	0.0129	0.629396	yes	DOWN	N	N	N	Y	Y	6.86	1.43
TBIG012095	Bol033998G	A6	Probable glucan endo-1,3-beta-glucosidase A6 [Source:SWISS;Acc:Q06915]	45	12	-1.91	0.0035	0.368172	yes	DOWN	N	N	Y	Y	Y	47.33	11.42
TBIG012184	Bol034087G	-	-	17.3	0	#NAME?	0.02695	0.762897	yes	DOWN	N	N	N	Y	Y	18.13	0
TBIG012203	Bol034105G	FH11	Formin-like protein 11 [Source:SWISS;Acc:Q9MA60]	2.61	0.294	-3.15	0.0433	0.86901	yes	DOWN	N	N	N	Y	Y	2.74	0.28
TBIG012206	Bol034108G	guaD	Guanine deaminase [Source:SWISS;Acc:O34598]	1.12	0	#NAME?	0.0458	0.86901	yes	DOWN	N	N	N	Y	Y	1.18	0
TBIG012222	Bol034124G	p20	Uncharacterized N-acetyltransferase p20 [Source:SWISS;Acc:P05332]	0	1.39	inf	0.03535	0.844355	yes	UP	N	N	N	Y	Y	0	1.32
TBIG012260	Bol034162G	LTL1	GDSL esterase/lipase LTL1 [Source:SWISS;Acc:Q9M8Y5]	13.1	0	#NAME?	5e-05	0.0285848	yes	DOWN	Y	Y	Y	Y	Y	13.73	0
TBIG012264	Bol034166G	GAPC	Glyceraldehyde-3-phosphate dehydrogenase, cytosolic [Source:SWISS;Acc:P04796]	250	87.6	-1.51	0.0125	0.625559	yes	DOWN	N	N	N	Y	Y	263.11	83.59
TBIG012268	Bol034170G	Y4885_ARATH	Probable LRR receptor-like serine/threonine-protein kinase At4g08850 [Source:SWISS;Acc:Q8VZG8]	23.7	2.36	-3.32	0.0009	0.198892	yes	DOWN	N	N	Y	Y	Y	24.87	2.26
TBIG012289	Bol034191G	ESC	Putative DNA-binding protein ESCAROLA [Source:SWISS;Acc:Q9S7C9]	0	1.48	inf	0.00405	0.383118	yes	UP	N	N	Y	Y	Y	0	1.41
TBIG012292	Bol033524G	-	-	23.5	105	2.16	0.0003	0.0974	yes	UP	N	Y	Y	Y	Y	24.67	100.29
TBIG012296	Bol033528G	SUR1	S-alkyl-thiohydroximate lyase SUR1 [Source:SWISS;Acc:Q9SIV0]	42.1	2.47	-4.09	0.00085	0.191054	yes	DOWN	N	N	Y	Y	Y	44.18	2.35
TBIG012299	Bol033531G	-	-	295	0	#NAME?	0.0458	0.86901	yes	DOWN	N	N	N	Y	Y	309.79	0
TBIG012317	Bol033549G	Q9SRY4_ARATH	None [Source:SWISS;Acc:Q9SRY4]	39.6	85.6	1.11	0.0458	0.86901	yes	UP	N	N	N	Y	Y	41.57	81.7
TBIG012327	Bol033559G	BSPA	Bark storage protein A [Source:SWISS;Acc:Q07469]	179	15.2	-3.56	5e-05	0.0285848	yes	DOWN	Y	Y	Y	Y	Y	188.44	14.52
TBIG012370	Bol033602G	Q9XEX4_ARATH	None [Source:SWISS;Acc:Q9XEX4]	1.45	0	#NAME?	0.0127	0.625559	yes	DOWN	N	N	N	Y	Y	1.52	0
TBIG012385	BONG002220.1G	-	-	0	1.83	inf	0.03535	0.844355	yes	UP	N	N	N	Y	Y	0	1.75
TBIG012398	Bol033628G	-	-	0	6.14	inf	0.0023	0.276189	yes	UP	N	N	Y	Y	Y	0	5.85
TBIG012423	Bol033653G	XTH24	Xyloglucan endotransglucosylase/hydrolase protein 24 [Source:SWISS;Acc:P24806]	139	607	2.13	0.00115	0.23086	yes	UP	N	N	Y	Y	Y	145.9	579.09
TBIG012425	BONG002240.1G	XTH18	Probable xyloglucan endotransglucosylase/hydrolase protein 18 [Source:SWISS;Acc:Q9M0D2]	62	20.8	-1.58	0.01465	0.654101	yes	DOWN	N	N	N	Y	Y	65.14	19.84
TBIG012426	Bol033655G	XTH17	Probable xyloglucan endotransglucosylase/hydrolase protein 17 [Source:SWISS;Acc:O80803]	43.9	16.1	-1.45	0.0396	0.86901	yes	DOWN	N	N	N	Y	Y	46.13	15.35
TBIG012492	Bol033719G	-	-	2.19	0	#NAME?	0.0049	0.405221	yes	DOWN	N	N	Y	Y	Y	2.3	0
TBIG012511	Bol033738G	RSZ22	Serine/arginine-rich splicing factor RSZ22 [Source:SWISS;Acc:O81126]	3.43	0	#NAME?	0.0016	0.241821	yes	DOWN	N	N	Y	Y	Y	3.6	0
TBIG012524	Bol033751G	GPX7	Putative glutathione peroxidase 7, chloroplastic [Source:SWISS;Acc:Q9SZ54]	172	464	1.43	0.0153	0.670555	yes	UP	N	N	N	Y	Y	180.42	442.16
TBIG012600	Bol033827G	GH3.12	4-substituted benzoates-glutamate ligase GH3.12 [Source:SWISS;Acc:Q9LYU4]	1.14	0	#NAME?	0.01875	0.694385	yes	DOWN	N	N	N	Y	Y	1.2	0
TBIG012636	Bol033861G	CYCD3-1	Cyclin-D3-1 [Source:SWISS;Acc:P42753]	13	2.43	-2.42	0.02905	0.789212	yes	DOWN	N	N	N	Y	Y	13.65	2.32
TBIG012654	Bol033474G	Bp10	L-ascorbate oxidase homolog [Source:SWISS;Acc:Q00624]	35.9	16.3	-1.14	0.049	0.887738	yes	DOWN	N	N	N	Y	Y	37.68	15.55
TBIG012661	Bol033481G	Q9LHB1_ARATH	None [Source:SWISS;Acc:Q9LHB1]	1.2	0	#NAME?	0.0458	0.86901	yes	DOWN	N	N	N	Y	Y	1.26	0
TBIG012677	Bol033496G	PSAL	Photosystem I reaction center subunit XI, chloroplastic [Source:SWISS;Acc:Q9SUI4]	174	666	1.93	0.002	0.272518	yes	UP	N	N	Y	Y	Y	183.23	635.56
TBIG012711	Bol033399G	WTR8_ARATH	WAT1-related protein At1g44800 [Source:SWISS;Acc:Q9LPF1]	69.4	27.2	-1.35	0.01975	0.70761	yes	DOWN	N	N	N	Y	Y	72.9	25.91
TBIG012717	Bol033405G	PSBS	Photosystem II 22 kDa protein, chloroplastic [Source:SWISS;Acc:Q9XF91]	294	771	1.39	0.03375	0.844355	yes	UP	N	N	N	Y	Y	309.26	735.27
TBIG012718	Bol033406G	CAO	Chlorophyllide a oxygenase, chloroplastic [Source:SWISS;Acc:Q9MBA1]	45.8	140	1.61	0.0091	0.582267	yes	UP	N	N	Y	Y	Y	48.11	133.73
TBIG012734	Bol033422G	FBPase	Fructose-1,6-bisphosphatase, cytosolic [Source:SWISS;Acc:Q9MA79]	92.2	253	1.45	0.0143	0.654101	yes	UP	N	N	N	Y	Y	96.85	240.97
TBIG012738	BONG002310.1G	RLP12	Receptor-like protein 12 [Source:SWISS;Acc:Q9C9H7]	1.26	7.16	2.5	0.04215	0.86901	yes	UP	N	N	N	Y	Y	1.33	6.83
TBIG012801	Bol033228G	TKRP125	125 kDa kinesin-related protein [Source:SWISS;Acc:O23826]	16	6.41	-1.32	0.0253	0.762897	yes	DOWN	N	N	N	Y	Y	16.77	6.11
TBIG012815	Bol033242G	-	-	0.961	4.58	2.25	0.0234	0.741011	yes	UP	N	N	N	Y	Y	1.01	4.37
TBIG012816	Bol033243G	OLP1_SOLLC	Osmotin-like protein [Source:SWISS;Acc:Q41350]	33.6	9.14	-1.88	0.0274	0.769835	yes	DOWN	N	N	N	Y	Y	35.33	8.72
TBIG012859	Bol033285G	F22G5.20	Tropinone reductase homolog At1g07440 [Source:SWISS;Acc:Q9ASX2]	3.25	16.6	2.35	0.03985	0.86901	yes	UP	N	N	N	Y	Y	3.42	15.8
TBIG012868	Bol033294G	TUBB7	Tubulin beta-7 chain [Source:SWISS;Acc:P29515]	76.9	28.3	-1.44	0.01125	0.617646	yes	DOWN	N	N	N	Y	Y	80.82	27.03
TBIG012890	Bol033316G	PP176_ARATH	Pentatricopeptide repeat-containing protein At2g30100, chloroplastic [Source:SWISS;Acc:Q0WNN7]	17.3	44	1.35	0.0177	0.694385	yes	UP	N	N	N	Y	Y	18.19	41.98
TBIG013026	Bol033074G	KAT5	3-ketoacyl-CoA thiolase 5, peroxisomal [Source:SWISS;Acc:Q570C8]	156	46.1	-1.76	0.00365	0.373493	yes	DOWN	N	N	Y	Y	Y	163.8	44.02
TBIG013028	Bol033076G	Q8GXU5_ARATH	None [Source:SWISS;Acc:Q8GXU5]	30.3	2.47	-3.61	0.0065	0.491198	yes	DOWN	N	N	Y	Y	Y	31.79	2.36
TBIG013047	Bol033094G	EXPA5	Expansin-A5 [Source:SWISS;Acc:Q38864]	28.6	7.74	-1.88	0.0266	0.762897	yes	DOWN	N	N	N	Y	Y	30.01	7.39
TBIG013102	Bol033149G	BCK1	Serine/threonine-protein kinase BCK1/SLK1/SSP31 [Source:SWISS;Acc:Q01389]	0	1.9	inf	0.0179	0.694385	yes	UP	N	N	N	Y	Y	0	1.81
TBIG013138	Bol033185G	TMEM230	Transmembrane protein 230 [Source:SWISS;Acc:Q96A57]	3.13	0	#NAME?	0.0458	0.86901	yes	DOWN	N	N	N	Y	Y	3.29	0
TBIG013159	Bol033205G	Q9LHA1_ARATH	None [Source:SWISS;Acc:Q9LHA1]	15.4	46.8	1.6	0.0071	0.517218	yes	UP	N	N	Y	Y	Y	16.19	44.67
TBIG013164	Bol032815G	TPS03	Tricyclene synthase, chloroplastic [Source:SWISS;Acc:A4FVP2]	0	2.86	inf	0.0008	0.182943	yes	UP	N	N	Y	Y	Y	0	2.73
TBIG013165	Bol032816G	TPS03	Tricyclene synthase, chloroplastic [Source:SWISS;Acc:A4FVP2]	0	3.43	inf	0.0008	0.182943	yes	UP	N	N	Y	Y	Y	0	3.28
TBIG013301	Bol032951G	H4_SOYBN	Histone H4 [Source:SWISS;Acc:P0CG89]	734	322	-1.19	0.0374	0.862399	yes	DOWN	N	N	N	Y	Y	771.3	307.53
TBIG013369	Bol033016G	GGAT2	Glutamate--glyoxylate aminotransferase 2 [Source:SWISS;Acc:Q9S7E9]	24.7	62.2	1.33	0.0174	0.694385	yes	UP	N	N	N	Y	Y	25.95	59.31
TBIG013438	Bol032743G	ndhM	NAD(P)H-quinone oxidoreductase subunit M, chloroplastic [Source:SWISS;Acc:Q2V2S7]	31.1	110	1.82	0.00555	0.439597	yes	UP	N	N	Y	Y	Y	32.64	104.86
TBIG013439	Bol032744G	SHM1	Serine hydroxymethyltransferase 1, mitochondrial [Source:SWISS;Acc:Q9SZJ5]	179	603	1.75	0.0338	0.844355	yes	UP	N	N	N	Y	Y	188.5	574.99
TBIG013461	Bol032766G	GPPL1_ARATH	Haloacid dehalogenase-like hydrolase domain-containing protein At4g39970 [Source:SWISS;Acc:Q680K2]	31.2	86.5	1.47	0.01085	0.612303	yes	UP	N	N	N	Y	Y	32.76	82.53
TBIG013467	Bol032772G	-	-	104	39.5	-1.4	0.0217	0.738994	yes	DOWN	N	N	N	Y	Y	109.4	37.71
TBIG013513	Bol032490G	DCR	BAHD acyltransferase DCR [Source:SWISS;Acc:Q9FF86]	33.9	0.982	-5.11	0.00415	0.389774	yes	DOWN	N	N	Y	Y	Y	35.65	0.94
TBIG013549	Bol032525G	PHO1-H5	Phosphate transporter PHO1 homolog 5 [Source:SWISS;Acc:Q6R8G5]	1.42	0	#NAME?	0.00055	0.144639	yes	DOWN	N	N	Y	Y	Y	1.49	0
TBIG013550	Bol032526G	PHO1-H5	Phosphate transporter PHO1 homolog 5 [Source:SWISS;Acc:Q6R8G5]	2.93	0	#NAME?	0.00125	0.233138	yes	DOWN	N	N	Y	Y	Y	3.08	0
TBIG013613	Bol032588G	AOC3	Allene oxide cyclase 3, chloroplastic [Source:SWISS;Acc:Q9LS01]	18.2	4.04	-2.17	0.0229	0.741011	yes	DOWN	N	N	N	Y	Y	19.15	3.86
TBIG013652	Bol032627G	ATK5	Kinesin-5 [Source:SWISS;Acc:F4JGP4]	8.01	2.93	-1.45	0.0358	0.849573	yes	DOWN	N	N	N	Y	Y	8.42	2.79
TBIG013665	Bol032639G	MYB39	Transcription factor MYB39 [Source:SWISS;Acc:Q8GWP0]	0	1.59	inf	0.0023	0.276189	yes	UP	N	N	Y	Y	Y	0	1.52
TBIG013698	Bol032672G	KEA3	K(+) efflux antiporter 3, chloroplastic [Source:SWISS;Acc:Q9M0Z3]	35	83	1.24	0.03105	0.81737	yes	UP	N	N	N	Y	Y	36.82	79.18
TBIG013706	Bol032680G	ATPC1	ATP synthase gamma chain 1, chloroplastic [Source:SWISS;Acc:Q01908]	41.4	148	1.84	0.00295	0.334393	yes	UP	N	N	Y	Y	Y	43.46	141.57
TBIG013716	Bol032160G	-	-	33	94.6	1.52	0.0097	0.594617	yes	UP	N	N	Y	Y	Y	34.66	90.24
TBIG013741	Bol032186G	ARA12	Subtilisin-like protease [Source:SWISS;Acc:O65351]	7.43	1.07	-2.79	0.0082	0.558662	yes	DOWN	N	N	Y	Y	Y	7.8	1.03
TBIG013752	Bol032197G	LIR1	Light-regulated protein [Source:SWISS;Acc:Q03200]	10.5	62.4	2.57	0.02595	0.762897	yes	UP	N	N	N	Y	Y	11.03	59.55
TBIG013786	Bol032230G	CAB36	Chlorophyll a-b binding protein 36, chloroplastic [Source:SWISS;Acc:P27494]	222	944	2.09	0.00315	0.348062	yes	UP	N	N	Y	Y	Y	232.77	900.51
TBIG013836	Bol032278G	-	-	5.59	28.7	2.36	0.0074	0.528818	yes	UP	N	N	Y	Y	Y	5.88	27.43
TBIG013884	Bol032326G	Y5848_ARATH	Uncharacterized protein At5g48480 [Source:SWISS;Acc:Q9LV66]	242	112	-1.11	0.04875	0.887738	yes	DOWN	N	N	N	Y	Y	254.36	106.81
TBIG013891	Bol032333G	SUMO6	Putative small ubiquitin-related modifier 6 [Source:SWISS;Acc:Q9FKC6]	629	0	#NAME?	0.0458	0.86901	yes	DOWN	N	N	N	Y	Y	661.39	0
TBIG013896	Bol032338G	Q8GXU5_ARATH	None [Source:SWISS;Acc:Q8GXU5]	10.7	0	#NAME?	5e-05	0.0285848	yes	DOWN	Y	Y	Y	Y	Y	11.2	0
TBIG013923	Bol032365G	-	-	5.65	0	#NAME?	0.0127	0.625559	yes	DOWN	N	N	N	Y	Y	5.93	0
TBIG014022	Bol032464G	UBP12	Ubiquitin carboxyl-terminal hydrolase 12 [Source:SWISS;Acc:Q9FPT1]	282	38.7	-2.86	5e-05	0.0285848	yes	DOWN	Y	Y	Y	Y	Y	296.1	36.92
TBIG014026	Bol032468G	Chac2	Cation transport regulator-like protein 2 [Source:SWISS;Acc:Q641Z5]	126	28	-2.17	0.0011	0.227778	yes	DOWN	N	N	Y	Y	Y	132.85	26.71
TBIG014081	Bol032055G	-	-	0	1.16	inf	0.0023	0.276189	yes	UP	N	N	Y	Y	Y	0	1.11
TBIG014246	Bol032007G	RPS18C	40S ribosomal protein S18 [Source:SWISS;Acc:P34788]	171	74.2	-1.21	0.04775	0.887696	yes	DOWN	N	N	N	Y	Y	179.91	70.74
TBIG014257	Bol032018G	GDL17_ARATH	GDSL esterase/lipase At1g33811 [Source:SWISS;Acc:Q8L5Z1]	22.7	4.58	-2.31	0.0099	0.597133	yes	DOWN	N	N	Y	Y	Y	23.87	4.37
TBIG014264	Bol031833G	-	-	0	1.78	inf	0.0179	0.694385	yes	UP	N	N	N	Y	Y	0	1.7
TBIG014278	Bol031847G	FB348_ARATH	F-box protein At2g16365 [Source:SWISS;Acc:Q84V03]	8.47	19.1	1.17	0.0495	0.89161	yes	UP	N	N	N	Y	Y	8.9	18.2
TBIG014329	Bol031898G	NIR1	Ferredoxin--nitrite reductase, chloroplastic [Source:SWISS;Acc:Q39161]	15.8	42.7	1.44	0.0144	0.654101	yes	UP	N	N	N	Y	Y	16.56	40.71
TBIG014364	Bol031933G	KCS8	3-ketoacyl-CoA synthase 8 [Source:SWISS;Acc:Q4V3C9]	1.36	0	#NAME?	0.00095	0.20478	yes	DOWN	N	N	Y	Y	Y	1.43	0
TBIG014399	Bol031685G	CDCA7L	Cell division cycle-associated 7-like protein [Source:SWISS;Acc:Q96GN5]	2.97	0	#NAME?	5e-05	0.0285848	yes	DOWN	Y	Y	Y	Y	Y	3.12	0
TBIG014409	Bol031695G	Y2232_ARATH	Probable receptor-like protein kinase At2g23200 [Source:SWISS;Acc:O22187]	0.971	4.87	2.33	0.0392	0.86901	yes	UP	N	N	N	Y	Y	1.02	4.65
TBIG014489	Bol031772G	ATHB-6	Homeobox-leucine zipper protein ATHB-6 [Source:SWISS;Acc:P46668]	27.7	61.6	1.15	0.04865	0.887738	yes	UP	N	N	N	Y	Y	29.08	58.77
TBIG014491	Bol031774G	-	-	0	20.6	inf	0.03535	0.844355	yes	UP	N	N	N	Y	Y	0	19.61
TBIG014541	Bol031824G	FAH1	Fatty acid 2-hydroxylase 1 [Source:SWISS;Acc:O48916]	1.95	11.8	2.59	0.03595	0.849573	yes	UP	N	N	N	Y	Y	2.05	11.21
TBIG014545	Bol031828G	-	-	0	8.22	inf	0.0234	0.741011	yes	UP	N	N	N	Y	Y	0	7.85
TBIG014633	Bol031655G	-	-	69.4	161	1.21	0.03945	0.86901	yes	UP	N	N	N	Y	Y	72.93	153.67
TBIG014663	Bol031250G	DEGP14	Putative protease Do-like 14 [Source:SWISS;Acc:Q3E6S8]	5.34	26	2.28	0.00925	0.584751	yes	UP	N	N	Y	Y	Y	5.61	24.82
TBIG014685	Bol031271G	F21D18.17	Polygalacturonase At1g48100 [Source:SWISS;Acc:Q949Z1]	63.6	24.2	-1.39	0.01405	0.650505	yes	DOWN	N	N	N	Y	Y	66.87	23.12
TBIG014703	Bol031289G	PIP5K7	Phosphatidylinositol 4-phosphate 5-kinase 7 [Source:SWISS;Acc:Q9SUI2]	0.922	4.61	2.32	0.03475	0.844355	yes	UP	N	N	N	Y	Y	0.97	4.4
TBIG014714	BONG002690.1G	SUB	Protein STRUBBELIG [Source:SWISS;Acc:Q8RWZ1]	10.5	2.25	-2.22	0.01025	0.60574	yes	DOWN	N	N	N	Y	Y	10.99	2.15
TBIG014764	Bol031347G	-	-	168	53.4	-1.65	0.0134	0.640715	yes	DOWN	N	N	N	Y	Y	176.09	50.91
TBIG014767	Bol031350G	FMOGS-OX5	Flavin-containing monooxygenase FMO GS-OX5 [Source:SWISS;Acc:A8MRX0]	8.98	36.3	2.01	0.00465	0.405221	yes	UP	N	N	Y	Y	Y	9.44	34.59
TBIG014775	Bol031356G	BFRUCT4	Acid beta-fructofuranosidase 4, vacuolar [Source:SWISS;Acc:Q39041]	16.7	52.8	1.66	0.0051	0.41395	yes	UP	N	N	Y	Y	Y	17.58	50.34
TBIG014814	Bol031393G	GAPA2	Glyceraldehyde 3-phosphate dehydrogenase GAPA2, chloroplastic [Source:SWISS;Acc:Q9LPW0]	183	626	1.78	0.02055	0.723459	yes	UP	N	N	N	Y	Y	191.79	597.42
TBIG014822	Bol031401G	-	-	1880	0	#NAME?	0.0458	0.86901	yes	DOWN	N	N	N	Y	Y	1971.25	0
TBIG014834	Bol031413G	CYP71B29	Cytochrome P450 71B29 [Source:SWISS;Acc:Q9SAE4]	2.86	9.11	1.67	0.03955	0.86901	yes	UP	N	N	N	Y	Y	3.01	8.69
TBIG014853	Bol031431G	RAV1	AP2/ERF and B3 domain-containing transcription factor RAV1 [Source:SWISS;Acc:Q9ZWM9]	33	76.3	1.21	0.0348	0.844355	yes	UP	N	N	N	Y	Y	34.7	72.75
TBIG014863	Bol031441G	Q9FMC2_ARATH	None [Source:SWISS;Acc:Q9FMC2]	1.3	0	#NAME?	0.02695	0.762897	yes	DOWN	N	N	N	Y	Y	1.36	0
TBIG014901	Bol031477G	PQL1	PsbQ-like protein 1, chloroplastic [Source:SWISS;Acc:Q9XI73]	13.9	46.9	1.75	0.01855	0.694385	yes	UP	N	N	N	Y	Y	14.62	44.69
TBIG014924	Bol031500G	Q9M9S0_ARATH	None [Source:SWISS;Acc:Q9M9S0]	12.1	2.01	-2.59	0.029	0.788668	yes	DOWN	N	N	N	Y	Y	12.76	1.92
TBIG014950	Bol031526G	MAP70.4	Microtubule-associated protein 70-4 [Source:SWISS;Acc:Q9LQU7]	3.82	0.669	-2.51	0.03385	0.844355	yes	DOWN	N	N	N	Y	Y	4.01	0.64
TBIG014952	Bol031528G	NUDT18	Nudix hydrolase 18, mitochondrial [Source:SWISS;Acc:Q9LQU5]	117	52.1	-1.17	0.04545	0.86901	yes	DOWN	N	N	N	Y	Y	123.4	49.69
TBIG014958	Bol031534G	PCR2	Protein PLANT CADMIUM RESISTANCE 2 [Source:SWISS;Acc:Q9LQU4]	25.3	86.1	1.77	0.0182	0.694385	yes	UP	N	N	N	Y	Y	26.58	82.16
TBIG015026	Bol031074G	CYP71B23	Cytochrome P450 71B23 [Source:SWISS;Acc:Q9LTM0]	8.46	21.9	1.37	0.03085	0.815053	yes	UP	N	N	N	Y	Y	8.89	20.88
TBIG015027	Bol031075G	CYP71B3	Cytochrome P450 71B3 [Source:SWISS;Acc:O65785]	0	8.8	inf	5e-05	0.0285848	yes	UP	Y	Y	Y	Y	Y	0	8.4
TBIG015048	Bol031095G	Q9LIN3_ARATH	None [Source:SWISS;Acc:Q9LIN3]	18.9	0	#NAME?	0.0458	0.86901	yes	DOWN	N	N	N	Y	Y	19.85	0
TBIG015054	Bol031101G	TIP1-2	Aquaporin TIP1-2 [Source:SWISS;Acc:Q41963]	1370	468	-1.55	0.0259	0.762897	yes	DOWN	N	N	N	Y	Y	1442.64	446.46
TBIG015132	Bol031177G	M810_ARATH	Uncharacterized mitochondrial protein AtMg00810 [Source:SWISS;Acc:P92519]	3.56	0	#NAME?	0.02695	0.762897	yes	DOWN	N	N	N	Y	Y	3.74	0
TBIG015139	Bol031184G	CAB36	Chlorophyll a-b binding protein 36, chloroplastic [Source:SWISS;Acc:P27494]	71.1	300	2.08	0.00065	0.164362	yes	UP	N	N	Y	Y	Y	74.7	286.42
TBIG015168	Bol031213G	PER31	Peroxidase 31 [Source:SWISS;Acc:Q9LHA7]	40	14.5	-1.47	0.0339	0.844355	yes	DOWN	N	N	N	Y	Y	42.02	13.79
TBIG015176	Bol031221G	CLE25	CLAVATA3/ESR (CLE)-related protein 25 [Source:SWISS;Acc:Q8LFL4]	70.1	0	#NAME?	0.0458	0.86901	yes	DOWN	N	N	N	Y	Y	73.65	0
TBIG015177	Bol031222G	RPP2C	60S acidic ribosomal protein P2-3 [Source:SWISS;Acc:Q9LH85]	7.49	0	#NAME?	0.0127	0.625559	yes	DOWN	N	N	N	Y	Y	7.87	0
TBIG015198	Bol030881G	SAMDC3	S-adenosylmethionine decarboxylase proenzyme 3 [Source:SWISS;Acc:Q9SDM8]	2.68	0	#NAME?	0.00125	0.233138	yes	DOWN	N	N	Y	Y	Y	2.81	0
TBIG015312	Bol030992G	-	-	0	2150	inf	0.0179	0.694385	yes	UP	N	N	N	Y	Y	0	2051.25
TBIG015389	Bol030743G	-	-	37.5	113	1.59	0.0185	0.694385	yes	UP	N	N	N	Y	Y	39.43	107.7
TBIG015393	Bol030747G	Q24JN5_ARATH	None [Source:SWISS;Acc:Q24JN5]	40.8	10.5	-1.96	0.0404	0.86901	yes	DOWN	N	N	N	Y	Y	42.87	10.02
TBIG015401	Bol030755G	Klhdc3	Kelch domain-containing protein 3 [Source:SWISS;Acc:Q6AYI2]	11.8	35.3	1.58	0.00795	0.547301	yes	UP	N	N	Y	Y	Y	12.35	33.63
TBIG015428	Bol030782G	NACK1	Kinesin-like protein NACK1 [Source:SWISS;Acc:Q8S905]	3.9	0.731	-2.42	0.01465	0.654101	yes	DOWN	N	N	N	Y	Y	4.1	0.7
TBIG015439	Bol030793G	TLPH_ARATH	Thaumatin-like protein [Source:SWISS;Acc:P50699]	113	24.9	-2.18	0.0013	0.235775	yes	DOWN	N	N	Y	Y	Y	118.98	23.8
TBIG015482	Bol030835G	-	-	3.02	0	#NAME?	0.02695	0.762897	yes	DOWN	N	N	N	Y	Y	3.17	0
TBIG015483	Bol030836G	PSBO2	Oxygen-evolving enhancer protein 1-2, chloroplastic [Source:SWISS;Acc:Q9S841]	104	240	1.2	0.04325	0.86901	yes	UP	N	N	N	Y	Y	109.52	228.68
TBIG015531	Bol030534G	CYP76C2	Cytochrome P450 76C2 [Source:SWISS;Acc:O64637]	4.87	32.3	2.73	0.00095	0.20478	yes	UP	N	N	Y	Y	Y	5.12	30.79
TBIG015534	Bol030537G	SKU5	Monocopper oxidase-like protein SKU5 [Source:SWISS;Acc:Q9SU40]	31.1	7.76	-2	0.00215	0.276189	yes	DOWN	N	N	Y	Y	Y	32.63	7.4
TBIG015538	Bol030541G	Q39176_ARATH	None [Source:SWISS;Acc:Q39176]	6.75	0	#NAME?	0.0016	0.241821	yes	DOWN	N	N	Y	Y	Y	7.09	0
TBIG015558	Bol030560G	WRKY42	Probable WRKY transcription factor 42 [Source:SWISS;Acc:Q9XEC3]	0.479	6.18	3.69	0.0439	0.86901	yes	UP	N	N	N	Y	Y	0.5	5.89
TBIG015569	Bol030571G	ATPC1	ATP synthase gamma chain 1, chloroplastic [Source:SWISS;Acc:Q01908]	124	319	1.37	0.02365	0.743068	yes	UP	N	N	N	Y	Y	130.29	304.71
TBIG015590	Bol030592G	TPC1	Two pore calcium channel protein 1 [Source:SWISS;Acc:Q94KI8]	10.7	30.8	1.52	0.01205	0.625559	yes	UP	N	N	N	Y	Y	11.28	29.41
TBIG015593	Bol030595G	CYCA2-4	Cyclin-A2-4 [Source:SWISS;Acc:Q9C968]	1.22	0	#NAME?	0.00335	0.358123	yes	DOWN	N	N	Y	Y	Y	1.28	0
TBIG015612	Bol030614G	petC	Cytochrome b6-f complex iron-sulfur subunit, chloroplastic [Source:SWISS;Acc:Q9ZR03]	149	398	1.42	0.0176	0.694385	yes	UP	N	N	N	Y	Y	156.54	379.84
TBIG015616	Bol030618G	XTH9	Xyloglucan endotransglucosylase/hydrolase protein 9 [Source:SWISS;Acc:Q8LDW9]	504	133	-1.92	0.00335	0.358123	yes	DOWN	N	N	Y	Y	Y	529.96	127.35
TBIG015644	Bol030644G	-	-	7	1.15	-2.6	0.02755	0.773223	yes	DOWN	N	N	N	Y	Y	7.36	1.1
TBIG015738	Bol030347G	CAB8	Chlorophyll a-b binding protein 8, chloroplastic [Source:SWISS;Acc:P27522]	160	521	1.71	0.0092	0.584751	yes	UP	N	N	Y	Y	Y	167.97	497.45
TBIG015758	Bol030366G	-	-	0	1.11	inf	0.03535	0.844355	yes	UP	N	N	N	Y	Y	0	1.06
TBIG015793	Bol030400G	CCR2	Cinnamoyl-CoA reductase 2 [Source:SWISS;Acc:Q9SAH9]	23.4	6.07	-1.95	0.0112	0.617479	yes	DOWN	N	N	N	Y	Y	24.63	5.79
TBIG015818	Bol030424G	Q9M2H6_ARATH	None [Source:SWISS;Acc:Q9M2H6]	0	3.93	inf	0.0234	0.741011	yes	UP	N	N	N	Y	Y	0	3.74
TBIG015829	Bol030435G	Q9LXG5_ARATH	None [Source:SWISS;Acc:Q9LXG5]	9.56	0	#NAME?	0.0458	0.86901	yes	DOWN	N	N	N	Y	Y	10.04	0
TBIG015894	Bol030500G	NIK1	Protein NSP-INTERACTING KINASE 1 [Source:SWISS;Acc:Q9LFS4]	15	4.72	-1.67	0.0186	0.694385	yes	DOWN	N	N	N	Y	Y	15.71	4.5
TBIG016022	Bol029976G	Q9SKX1_ARATH	None [Source:SWISS;Acc:Q9SKX1]	0	2.32	inf	0.0234	0.741011	yes	UP	N	N	N	Y	Y	0	2.21
TBIG016041	Bol029995G	INT1	Inositol transporter 1 [Source:SWISS;Acc:Q8VZR6]	7.4	26.7	1.85	0.005	0.408354	yes	UP	N	N	Y	Y	Y	7.77	25.51
TBIG016059	Bol030013G	DEF2_SINAL	Defensin-like protein 2 [Source:SWISS;Acc:P26780]	108	19.2	-2.48	0.043	0.86901	yes	DOWN	N	N	N	Y	Y	113.11	18.36
TBIG016094	Bol030048G	ARL	ARGOS-like protein [Source:SWISS;Acc:Q8RXL7]	4.48	0	#NAME?	0.0458	0.86901	yes	DOWN	N	N	N	Y	Y	4.7	0
TBIG016118	Bol030071G	MFSD12	Major facilitator superfamily domain-containing protein 12 [Source:SWISS;Acc:Q6NUT3]	17.4	52	1.57	0.01025	0.60574	yes	UP	N	N	N	Y	Y	18.33	49.58
TBIG016253	Bol030204G	PEX11D	Peroxisomal membrane protein 11D [Source:SWISS;Acc:O80845]	48.2	223	2.21	0.0003	0.0974	yes	UP	N	Y	Y	Y	Y	50.66	212.31
TBIG016254	Bol030205G	PMTG_ARATH	Probable methyltransferase PMT16 [Source:SWISS;Acc:O80844]	5.84	1.54	-1.93	0.03685	0.858354	yes	DOWN	N	N	N	Y	Y	6.13	1.47
TBIG016270	Bol030221G	-	-	6.74	0.653	-3.37	0.0128	0.626842	yes	DOWN	N	N	N	Y	Y	7.08	0.62
TBIG016290	Bol029837G	PVA14	Vesicle-associated protein 1-4 [Source:SWISS;Acc:Q9SYC9]	0	1.13	inf	0.03535	0.844355	yes	UP	N	N	N	Y	Y	0	1.08
TBIG016297	Bol029844G	PP2A1	Protein PHLOEM PROTEIN 2-LIKE A1 [Source:SWISS;Acc:O81865]	47	165	1.81	0.0026	0.305245	yes	UP	N	N	Y	Y	Y	49.36	157.57
TBIG016633	Bol029470G	CHI4_BRANA	Basic endochitinase CHB4 [Source:SWISS;Acc:Q06209]	108	43.4	-1.32	0.04385	0.86901	yes	DOWN	N	N	N	Y	Y	113.84	41.38
TBIG016655	Bol029491G	-	-	0	1.98	inf	0.01255	0.625559	yes	UP	N	N	N	Y	Y	0	1.88
TBIG016732	Bol029564G	PEX11D	Peroxisomal membrane protein 11D [Source:SWISS;Acc:O80845]	40.5	102	1.33	0.02135	0.736827	yes	UP	N	N	N	Y	Y	42.53	97.02
TBIG016733	Bol029565G	BAP2	BON1-associated protein 2 [Source:SWISS;Acc:Q58FX0]	1.52	0	#NAME?	0.01875	0.694385	yes	DOWN	N	N	N	Y	Y	1.59	0
TBIG016889	Bol029388G	MAP65-3	65-kDa microtubule-associated protein 3 [Source:SWISS;Acc:Q9FHM4]	4.3	1.19	-1.85	0.0422	0.86901	yes	DOWN	N	N	N	Y	Y	4.52	1.14
TBIG016899	Bol029398G	ARA12	Subtilisin-like protease [Source:SWISS;Acc:O65351]	18.1	4.27	-2.08	0.00285	0.325867	yes	DOWN	N	N	Y	Y	Y	19.03	4.08
TBIG016917	Bol029416G	abhd17c	Alpha/beta hydrolase domain-containing protein 17C [Source:SWISS;Acc:Q7ZVZ7]	792	0	#NAME?	0.02695	0.762897	yes	DOWN	N	N	N	Y	Y	832.69	0
TBIG016936	Bol029090G	-	-	2.01	0	#NAME?	0.00125	0.233138	yes	DOWN	N	N	Y	Y	Y	2.12	0
TBIG016957	Bol029111G	GTF2H5	General transcription factor IIH subunit 5 [Source:SWISS;Acc:Q5ZKH0]	416	0	#NAME?	0.0458	0.86901	yes	DOWN	N	N	N	Y	Y	436.72	0
TBIG017134	Bol029286G	Q9FZ47_ARATH	None [Source:SWISS;Acc:Q9FZ47]	131	298	1.18	0.03915	0.86901	yes	UP	N	N	N	Y	Y	138.02	283.91
TBIG017174	Bol029325G	LOX3	Lipoxygenase 3, chloroplastic [Source:SWISS;Acc:Q9LNR3]	4.49	0.64	-2.81	0.02155	0.738669	yes	DOWN	N	N	N	Y	Y	4.72	0.61
TBIG017179	Bol028782G	Q8GYS1_ARATH	None [Source:SWISS;Acc:Q8GYS1]	6.81	26.9	1.98	0.01995	0.710901	yes	UP	N	N	N	Y	Y	7.16	25.64
TBIG017180	Bol028783G	PRP4	Proline-rich protein 4 [Source:SWISS;Acc:Q9T0I5]	175	479	1.45	0.02335	0.741011	yes	UP	N	N	N	Y	Y	184.29	457.16
TBIG017188	Bol028791G	FBA2	Probable fructose-bisphosphate aldolase 2, chloroplastic [Source:SWISS;Acc:Q944G9]	158	463	1.55	0.0178	0.694385	yes	UP	N	N	N	Y	Y	165.81	442.07
TBIG017232	Bol028834G	FKBP16-2	Peptidyl-prolyl cis-trans isomerase FKBP16-2, chloroplastic [Source:SWISS;Acc:Q9SCY3]	9.91	39.4	1.99	0.0349	0.844355	yes	UP	N	N	N	Y	Y	10.41	37.61
TBIG017251	Bol028853G	PCMP-E98	Pentatricopeptide repeat-containing protein At4g39952, mitochondrial [Source:SWISS;Acc:Q3E9N1]	2.81	0	#NAME?	0.01875	0.694385	yes	DOWN	N	N	N	Y	Y	2.95	0
TBIG017258	Bol028860G	SRK2F	Serine/threonine-protein kinase SRK2F [Source:SWISS;Acc:Q9SMQ4]	8.46	73	3.11	0.00025	0.0913125	yes	UP	N	Y	Y	Y	Y	8.89	69.66
TBIG017276	Bol028878G	SHM1	Serine hydroxymethyltransferase 1, mitochondrial [Source:SWISS;Acc:Q9SZJ5]	136	605	2.16	0.0115	0.622278	yes	UP	N	N	N	Y	Y	142.64	577.12
TBIG017292	Bol028893G	GRF2	Growth-regulating factor 2 [Source:SWISS;Acc:Q8L8A8]	17.8	6.77	-1.39	0.0478	0.887696	yes	DOWN	N	N	N	Y	Y	18.68	6.46
TBIG017310	Bol028910G	-	-	1.26	0	#NAME?	0.0458	0.86901	yes	DOWN	N	N	N	Y	Y	1.32	0
TBIG017319	Bol028919G	CYP81F1	Cytochrome P450 81F1 [Source:SWISS;Acc:O65790]	0	1.16	inf	0.0008	0.182943	yes	UP	N	N	Y	Y	Y	0	1.11
TBIG017322	Bol028921G	Q9LHA1_ARATH	None [Source:SWISS;Acc:Q9LHA1]	44.2	123	1.47	0.01165	0.625559	yes	UP	N	N	N	Y	Y	46.49	117.07
TBIG017324	Bol028923G	Q6WNQ8_MEDTR	None [Source:SWISS;Acc:Q6WNQ8]	5.89	15.4	1.38	0.04575	0.86901	yes	UP	N	N	N	Y	Y	6.19	14.67
TBIG017385	Bol028984G	rsc5	Random slug protein 5 [Source:SWISS;Acc:Q55CU8]	4.47	0	#NAME?	0.0003	0.0974	yes	DOWN	N	Y	Y	Y	Y	4.69	0
TBIG017414	Bol029011G	Y4361_ARATH	Probable LRR receptor-like serine/threonine-protein kinase At4g36180 [Source:SWISS;Acc:C0LGS2]	5.21	1.63	-1.67	0.03685	0.858354	yes	DOWN	N	N	N	Y	Y	5.47	1.56
TBIG017563	Bol028737G	-	-	49.9	13.8	-1.86	0.00175	0.254497	yes	DOWN	N	N	Y	Y	Y	52.45	13.14
TBIG017564	Bol028738G	PHO1	Phosphate transporter PHO1 [Source:SWISS;Acc:Q8S403]	5.83	18.1	1.63	0.0119	0.625559	yes	UP	N	N	N	Y	Y	6.13	17.25
TBIG017594	Bol028766G	AtDCL2	Endoribonuclease Dicer homolog 2 [Source:SWISS;Acc:Q3EBC8]	474	133	-1.84	0.0064	0.486437	yes	DOWN	N	N	Y	Y	Y	498.36	126.67
TBIG017607	Bol028779G	CHAT	(Z)-3-hexen-1-ol acetyltransferase [Source:SWISS;Acc:Q9SRQ2]	10.3	27	1.39	0.03605	0.849573	yes	UP	N	N	N	Y	Y	10.84	25.75
TBIG017624	Bol028557G	-	-	0.673	4.83	2.84	0.0224	0.741011	yes	UP	N	N	N	Y	Y	0.71	4.6
TBIG017719	Bol028652G	clpS	ATP-dependent Clp protease adapter protein ClpS [Source:SWISS;Acc:Q31QE7]	0	2.96	inf	0.0234	0.741011	yes	UP	N	N	N	Y	Y	0	2.83
TBIG017723	Bol028656G	-	-	0	3.79	inf	0.0179	0.694385	yes	UP	N	N	N	Y	Y	0	3.61
TBIG017732	Bol028665G	COL6	Zinc finger protein CONSTANS-LIKE 6 [Source:SWISS;Acc:Q8LG76]	0.694	11.7	4.07	0.01035	0.607098	yes	UP	N	N	N	Y	Y	0.73	11.12
TBIG017752	Bol028336G	PCAP1	Plasma membrane-associated cation-binding protein 1 [Source:SWISS;Acc:Q96262]	92.1	225	1.29	0.0235	0.741011	yes	UP	N	N	N	Y	Y	96.79	214.46
TBIG017753	Bol028337G	BAM3	Leucine-rich repeat receptor-like serine/threonine-protein kinase BAM3 [Source:SWISS;Acc:O65440]	15.8	6.01	-1.39	0.02295	0.741011	yes	DOWN	N	N	N	Y	Y	16.56	5.74
TBIG017765	Bol028349G	-	-	5.76	0	#NAME?	0.0049	0.405221	yes	DOWN	N	N	Y	Y	Y	6.06	0
TBIG017766	Bol028350G	Q9ZSP5_ARATH	None [Source:SWISS;Acc:Q9ZSP5]	4.78	1.29	-1.9	0.04335	0.86901	yes	DOWN	N	N	N	Y	Y	5.03	1.23
TBIG017773	Bol028357G	CML42	Calcium-binding protein CML42 [Source:SWISS;Acc:Q9SVG9]	21.9	3.36	-2.71	0.0241	0.750038	yes	DOWN	N	N	N	Y	Y	23.06	3.21
TBIG017824	Bol028406G	PSBQ1	Oxygen-evolving enhancer protein 3-1, chloroplastic [Source:SWISS;Acc:Q9XFT3]	63.6	140	1.13	0.0423	0.86901	yes	UP	N	N	N	Y	Y	66.85	133.25
TBIG017881	Bol028462G	-	-	0	2.38	inf	0.00055	0.144639	yes	UP	N	N	Y	Y	Y	0	2.27
TBIG017903	Bol028483G	Bp10	L-ascorbate oxidase homolog [Source:SWISS;Acc:Q00624]	9.88	1.21	-3.03	0.013	0.6331	yes	DOWN	N	N	N	Y	Y	10.39	1.15
TBIG017923	Bol028502G	PAP2	Plastid lipid-associated protein 2, chloroplastic [Source:SWISS;Acc:Q94KU6]	99.3	218	1.14	0.04985	0.89363	yes	UP	N	N	N	Y	Y	104.29	208.16
TBIG017934	Bol028513G	UAF30	Upstream activation factor subunit UAF30 [Source:SWISS;Acc:Q08747]	68	16.2	-2.07	0.0019	0.26298	yes	DOWN	N	N	Y	Y	Y	71.4	15.47
TBIG017970	Bol028217G	ZAT9	Zinc finger protein ZAT9 [Source:SWISS;Acc:Q9M202]	1.31	0	#NAME?	0.01875	0.694385	yes	DOWN	N	N	N	Y	Y	1.38	0
TBIG017979	Bol028226G	CYS4	Cysteine proteinase inhibitor 4 [Source:SWISS;Acc:Q84WT8]	2190	929	-1.24	0.03755	0.86319	yes	DOWN	N	N	N	Y	Y	2302.62	885.78
TBIG017988	Bol028236G	-	-	14.5	41.3	1.51	0.0315	0.824266	yes	UP	N	N	N	Y	Y	15.23	39.39
TBIG018022	Bol028270G	FAM179B	Protein FAM179B [Source:SWISS;Acc:Q9Y4F4]	19.4	3.45	-2.49	0.01215	0.625559	yes	DOWN	N	N	N	Y	Y	20.43	3.29
TBIG018040	Bol028288G	Dl3855w	CASP-like protein At4g15630 [Source:SWISS;Acc:Q8L8Z1]	17.7	3.48	-2.35	0.03895	0.86901	yes	DOWN	N	N	N	Y	Y	18.62	3.32
TBIG018062	Bol028310G	-	-	2.72	0	#NAME?	0.01875	0.694385	yes	DOWN	N	N	N	Y	Y	2.86	0
TBIG018120	Bol028160G	-	-	26.6	82.1	1.63	0.02415	0.750705	yes	UP	N	N	N	Y	Y	27.95	78.29
TBIG018179	Bol027878G	RIE1	E3 ubiquitin protein ligase RIE1 [Source:SWISS;Acc:Q8GUU2]	0	1.34	inf	0.01255	0.625559	yes	UP	N	N	N	Y	Y	0	1.28
TBIG018189	Bol027888G	-	-	31.2	4.4	-2.83	0.02865	0.785383	yes	DOWN	N	N	N	Y	Y	32.74	4.19
TBIG018199	Bol027896G	-	-	569	1310	1.2	0.03385	0.844355	yes	UP	N	N	N	Y	Y	597.88	1248.21
TBIG018212	Bol027909G	DIR1	Putative lipid-transfer protein DIR1 [Source:SWISS;Acc:Q8W453]	9.43	0	#NAME?	0.02695	0.762897	yes	DOWN	N	N	N	Y	Y	9.91	0
TBIG018223	Bol027920G	Beta-1,3-glucanase 3	Glucan endo-1,3-beta-glucosidase 3 [Source:SWISS;Acc:Q9ZU91]	14	3.44	-2.03	0.0167	0.694385	yes	DOWN	N	N	N	Y	Y	14.75	3.28
TBIG018234	Bol027931G	-	-	112	31.7	-1.81	0.0298	0.798859	yes	DOWN	N	N	N	Y	Y	117.28	30.27
TBIG018252	Bol027948G	-	-	0	4.32	inf	0.0234	0.741011	yes	UP	N	N	N	Y	Y	0	4.12
TBIG018382	Bol028079G	MAP65-3	65-kDa microtubule-associated protein 3 [Source:SWISS;Acc:Q9FHM4]	4.39	0.769	-2.51	0.0287	0.785383	yes	DOWN	N	N	N	Y	Y	4.62	0.73
TBIG018384	Bol028081G	-	-	54.2	14.2	-1.93	0.0115	0.622278	yes	DOWN	N	N	N	Y	Y	56.91	13.55
TBIG018430	Bol027769G	NRT1.4	Nitrate transporter 1.4 [Source:SWISS;Acc:Q9SZY4]	58.1	144	1.31	0.02485	0.761661	yes	UP	N	N	N	Y	Y	61.01	137.1
TBIG018464	Bol027803G	IPT1	Adenylate isopentenyltransferase 1, chloroplastic [Source:SWISS;Acc:Q94ID3]	1.59	0	#NAME?	0.0016	0.241821	yes	DOWN	N	N	Y	Y	Y	1.67	0
TBIG018485	Bol027824G	HPR	Glycerate dehydrogenase HPR, peroxisomal [Source:SWISS;Acc:Q9C9W5]	16.9	102	2.6	5e-05	0.0285848	yes	UP	Y	Y	Y	Y	Y	17.77	97.47
TBIG018487	Bol027826G	LOX2	Lipoxygenase 2, chloroplastic [Source:SWISS;Acc:P38418]	6.73	1.37	-2.29	0.00945	0.589544	yes	DOWN	N	N	Y	Y	Y	7.07	1.31
TBIG018501	Bol027839G	Stat2	Signal transducer and activator of transcription 2 [Source:SWISS;Acc:Q9WVL2]	71.2	311	2.13	0.0005	0.141387	yes	UP	N	N	Y	Y	Y	74.82	296.64
TBIG018518	Bol027852G	PSBY	Photosystem II core complex proteins psbY, chloroplastic [Source:SWISS;Acc:O49347]	70.9	258	1.86	0.0018	0.254497	yes	UP	N	N	Y	Y	Y	74.51	246.12
TBIG018528	Bol027862G	ORTH2	E3 ubiquitin-protein ligase ORTHRUS 2 [Source:SWISS;Acc:Q8VYZ0]	14.1	5.78	-1.28	0.03935	0.86901	yes	DOWN	N	N	N	Y	Y	14.77	5.52
TBIG018552	Bol027478G	Y1853_ARATH	Receptor-like serine/threonine-protein kinase At1g78530 [Source:SWISS;Acc:Q9SYM9]	28.4	81.4	1.52	0.0107	0.607965	yes	UP	N	N	N	Y	Y	29.88	77.65
TBIG018575	Bol027501G	-	-	8.69	27.5	1.66	0.04075	0.86901	yes	UP	N	N	N	Y	Y	9.13	26.27
TBIG018592	Bol027518G	-	-	16	74.6	2.22	0.0086	0.572564	yes	UP	N	N	Y	Y	Y	16.83	71.17
TBIG018615	Bol027537G	NIA1	Nitrate reductase [NADH], clone PBNBR1405 [Source:SWISS;Acc:P39867]	48.3	183	1.93	0.0022	0.276189	yes	UP	N	N	Y	Y	Y	50.71	174.96
TBIG018616	Bol027538G	NIA1	Nitrate reductase [NADH], clone PBNBR1405 [Source:SWISS;Acc:P39867]	81	235	1.53	0.00935	0.586841	yes	UP	N	N	Y	Y	Y	85.16	223.96
TBIG018647	Bol027569G	AEE4	Probable acyl-activating enzyme 4 [Source:SWISS;Acc:O80658]	40	0.536	-6.22	0.02165	0.738994	yes	DOWN	N	N	N	Y	Y	42.02	0.51
TBIG018662	Bol027583G	PPD4	PsbP domain-containing protein 4, chloroplastic [Source:SWISS;Acc:O49292]	26.9	72.7	1.43	0.01915	0.698484	yes	UP	N	N	N	Y	Y	28.3	69.4
TBIG018685	Bol027606G	-	-	2.66	0.485	-2.46	0.0058	0.445989	yes	DOWN	N	N	Y	Y	Y	2.8	0.46
TBIG018693	Bol027614G	-	-	24.7	87.9	1.83	0.0047	0.405221	yes	UP	N	N	Y	Y	Y	25.92	83.88
TBIG018701	Bol027622G	H4_SOYBN	Histone H4 [Source:SWISS;Acc:P0CG89]	120	33.3	-1.86	0.0448	0.86901	yes	DOWN	N	N	N	Y	Y	126.53	31.74
TBIG018744	Bol027664G	AMY2	Probable alpha-amylase 2 [Source:SWISS;Acc:Q8LFG1]	19.5	126	2.69	5e-05	0.0285848	yes	UP	Y	Y	Y	Y	Y	20.52	120.23
TBIG018775	Bol027695G	TUBB1	Tubulin beta-1 chain [Source:SWISS;Acc:P12411]	333	149	-1.17	0.0361	0.849573	yes	DOWN	N	N	N	Y	Y	350.31	141.7
TBIG018798	Bol027718G	-	-	1.82	0	#NAME?	0.02695	0.762897	yes	DOWN	N	N	N	Y	Y	1.91	0
TBIG018805	Bol027725G	CKX5	Cytokinin dehydrogenase 5 [Source:SWISS;Acc:Q67YU0]	1.38	7.11	2.36	0.0189	0.6971	yes	UP	N	N	N	Y	Y	1.45	6.79
TBIG018808	Bol027728G	BLH3	BEL1-like homeodomain protein 3 [Source:SWISS;Acc:Q9FWS9]	2.21	23.4	3.41	0.00215	0.276189	yes	UP	N	N	Y	Y	Y	2.32	22.35
TBIG018825	Bol027744G	Q9FRL5_ARATH	None [Source:SWISS;Acc:Q9FRL5]	15.3	3.69	-2.06	0.02675	0.762897	yes	DOWN	N	N	N	Y	Y	16.13	3.52
TBIG018853	Bol027265G	PXG3	Probable peroxygenase 3 [Source:SWISS;Acc:O22788]	271	118	-1.2	0.0349	0.844355	yes	DOWN	N	N	N	Y	Y	285.27	112.41
TBIG018861	Bol027273G	NAC002	NAC domain-containing protein 2 [Source:SWISS;Acc:Q39013]	0	1.59	inf	0.03535	0.844355	yes	UP	N	N	N	Y	Y	0	1.52
TBIG018870	Bol027282G	BUBR1	Mitotic spindle checkpoint protein BUBR1 [Source:SWISS;Acc:O22806]	7.52	0.844	-3.16	0.0205	0.723459	yes	DOWN	N	N	N	Y	Y	7.9	0.81
TBIG018933	Bol027342G	DTXL1	MATE efflux family protein 5 [Source:SWISS;Acc:Q9SIA4]	1.05	7.48	2.83	0.02215	0.741011	yes	UP	N	N	N	Y	Y	1.11	7.13
TBIG018938	Bol027347G	CAB1	Chlorophyll a-b binding protein 1, chloroplastic [Source:SWISS;Acc:P13851]	94.3	348	1.89	0.00215	0.276189	yes	UP	N	N	Y	Y	Y	99.05	332.26
TBIG018939	Bol027348G	CAB1	Chlorophyll a-b binding protein 1, chloroplastic [Source:SWISS;Acc:P13851]	10.7	108	3.34	0.00015	0.0616359	yes	UP	N	Y	Y	Y	Y	11.24	103.37
TBIG018987	Bol027396G	ctps2	CTP synthase 2 [Source:SWISS;Acc:Q6GME1]	0.371	8.69	4.55	0.0391	0.86901	yes	UP	N	N	N	Y	Y	0.39	8.29
TBIG019024	Bol027430G	-	-	13.2	93.9	2.83	0.00015	0.0616359	yes	UP	N	Y	Y	Y	Y	13.85	89.54
TBIG019026	Bol027432G	-	-	21.9	102	2.21	0.0236	0.743068	yes	UP	N	N	N	Y	Y	23	96.89
TBIG019033	Bol027439G	GDH3	Glycine cleavage system H protein 3, mitochondrial [Source:SWISS;Acc:Q9LQL0]	4.5	42.1	3.23	0.014	0.650481	yes	UP	N	N	N	Y	Y	4.73	40.21
TBIG019041	Bol027447G	-	-	25.6	3.83	-2.74	0.02375	0.744224	yes	DOWN	N	N	N	Y	Y	26.9	3.65
TBIG019151	Bol027195G	DDM1	ATP-dependent DNA helicase DDM1 [Source:SWISS;Acc:Q9XFH4]	6.48	2.14	-1.6	0.0331	0.844355	yes	DOWN	N	N	N	Y	Y	6.81	2.05
TBIG019154	Bol027198G	-	-	11.4	131	3.52	0.0099	0.597133	yes	UP	N	N	Y	Y	Y	11.97	124.83
TBIG019198	Bol027241G	Y5720_ARATH	Probable inactive receptor kinase At5g67200 [Source:SWISS;Acc:Q93Y06]	11.4	4.01	-1.51	0.04465	0.86901	yes	DOWN	N	N	N	Y	Y	12.02	3.83
TBIG019199	Bol027242G	IRX15-L	Protein IRX15-LIKE [Source:SWISS;Acc:Q9FH92]	11.8	1.28	-3.2	0.0381	0.868287	yes	DOWN	N	N	N	Y	Y	12.41	1.22
TBIG019243	Bol027038G	-	-	108	597	2.47	0.00025	0.0913125	yes	UP	N	Y	Y	Y	Y	113.13	569.29
TBIG019289	Bol027084G	ZIP10	Probable zinc transporter 10 [Source:SWISS;Acc:Q8W245]	1.95	35.4	4.18	0.00365	0.373493	yes	UP	N	N	Y	Y	Y	2.05	33.77
TBIG019344	Bol026856G	Y1015_ARATH	Uncharacterized protein At1g01500 [Source:SWISS;Acc:Q8GUH2]	9.67	28.2	1.54	0.0273	0.768667	yes	UP	N	N	N	Y	Y	10.16	26.91
TBIG019366	Bol026878G	SFH4	Phosphatidylinositol/phosphatidylcholine transfer protein SFH4 [Source:SWISS;Acc:F4HP88]	5.73	14.5	1.34	0.04045	0.86901	yes	UP	N	N	N	Y	Y	6.02	13.86
TBIG019367	Bol026879G	BBD2	Bifunctional nuclease 2 [Source:SWISS;Acc:Q93VH2]	14.2	34.8	1.29	0.0353	0.844355	yes	UP	N	N	N	Y	Y	14.94	33.18
TBIG019368	Bol026880G	CLH1	Chlorophyllase-1 [Source:SWISS;Acc:O22527]	11.8	1.17	-3.33	0.0342	0.844355	yes	DOWN	N	N	N	Y	Y	12.37	1.11
TBIG019377	Bol026888G	PUP14	Probable purine permease 14 [Source:SWISS;Acc:Q9FXH5]	1.59	9.86	2.63	0.0303	0.808143	yes	UP	N	N	N	Y	Y	1.68	9.41
TBIG019378	Bol026889G	PUP14	Probable purine permease 14 [Source:SWISS;Acc:Q9FXH5]	7.52	35.4	2.23	0.00955	0.589544	yes	UP	N	N	Y	Y	Y	7.9	33.75
TBIG019442	Bol026950G	DRT112	Plastocyanin major isoform, chloroplastic [Source:SWISS;Acc:P42699]	129	373	1.54	0.00715	0.517991	yes	UP	N	N	Y	Y	Y	135.15	356.29
TBIG019466	Bol026974G	FH19	Formin-like protein 19 [Source:SWISS;Acc:Q9FF14]	0	3.38	inf	0.0234	0.741011	yes	UP	N	N	N	Y	Y	0	3.22
TBIG019570	Bol026769G	BGLU18	Beta-D-glucopyranosyl abscisate beta-glucosidase [Source:SWISS;Acc:Q9SE50]	123	23.9	-2.36	0.0002	0.0785015	yes	DOWN	N	Y	Y	Y	Y	128.94	22.77
TBIG019609	Bol026807G	TY3B-I	Transposon Ty3-I Gag-Pol polyprotein [Source:SWISS;Acc:Q7LHG5]	1.71	7.09	2.06	0.01615	0.692843	yes	UP	N	N	N	Y	Y	1.79	6.77
TBIG019725	Bol026644G	H2A2_ARATH	Probable histone H2A.2 [Source:SWISS;Acc:Q9LHQ5]	365	165	-1.14	0.04825	0.887738	yes	DOWN	N	N	N	Y	Y	383.58	157.72
TBIG019743	Bol026662G	-	-	6.79	1.88	-1.86	0.04725	0.882515	yes	DOWN	N	N	N	Y	Y	7.13	1.79
TBIG019748	Bol026667G	KIN12A	Kinesin-like protein KIN12A [Source:SWISS;Acc:Q9LDN0]	6.62	2.67	-1.31	0.04575	0.86901	yes	DOWN	N	N	N	Y	Y	6.96	2.55
TBIG019758	Bol026677G	TMEM53	Transmembrane protein 53 [Source:SWISS;Acc:Q2TBP5]	12.6	2.52	-2.33	0.0151	0.666275	yes	DOWN	N	N	N	Y	Y	13.26	2.4
TBIG019820	Bol026394G	-	-	6.83	0	#NAME?	0.0458	0.86901	yes	DOWN	N	N	N	Y	Y	7.18	0
TBIG019959	Bol026529G	EBF1	EIN3-binding F-box protein 1 [Source:SWISS;Acc:Q9SKK0]	41	93.5	1.19	0.0409	0.86901	yes	UP	N	N	N	Y	Y	43.06	89.16
TBIG020018	Bol026129G	-	-	58.5	146	1.32	0.0238	0.744224	yes	UP	N	N	N	Y	Y	61.45	139.64
TBIG020021	Bol026131G	PR-5	Pathogenesis-related protein 5 [Source:SWISS;Acc:P28493]	74.1	9.63	-2.94	0.0001	0.0505731	yes	DOWN	N	Y	Y	Y	Y	77.91	9.19
TBIG020052	Bol026161G	HVA22A	HVA22-like protein a [Source:SWISS;Acc:Q9S7V4]	2.63	0	#NAME?	0.0458	0.86901	yes	DOWN	N	N	N	Y	Y	2.77	0
TBIG020063	Bol026171G	MYB34	Transcription factor MYB34 [Source:SWISS;Acc:O64399]	13.8	3.6	-1.94	0.043	0.86901	yes	DOWN	N	N	N	Y	Y	14.48	3.44
TBIG020069	Bol026177G	Y1743_ARATH	Probable LRR receptor-like serine/threonine-protein kinase At1g74360 [Source:SWISS;Acc:C0LGJ1]	0.613	2.27	1.89	0.04485	0.86901	yes	UP	N	N	N	Y	Y	0.64	2.16
TBIG020099	Bol026207G	ENO1	Enolase 1, chloroplastic [Source:SWISS;Acc:Q9C9C4]	11.3	3.97	-1.52	0.0454	0.86901	yes	DOWN	N	N	N	Y	Y	11.92	3.79
TBIG020137	Bol026245G	CDKD-1	Cyclin-dependent kinase D-1 [Source:SWISS;Acc:Q9C9U2]	1.59	0	#NAME?	0.0015	0.241821	yes	DOWN	N	N	Y	Y	Y	1.67	0
TBIG020141	Bol026249G	CML26	Probable calcium-binding protein CML26 [Source:SWISS;Acc:Q9C9U8]	4.6	26	2.5	0.0361	0.849573	yes	UP	N	N	N	Y	Y	4.83	24.83
TBIG020148	Bol026257G	VAS	Lipid transfer-like protein VAS [Source:SWISS;Acc:Q9FFY3]	3.31	0	#NAME?	0.02695	0.762897	yes	DOWN	N	N	N	Y	Y	3.47	0
TBIG020152	Bol026261G	CSE	Caffeoylshikimate esterase [Source:SWISS;Acc:Q9C942]	34.1	14.5	-1.24	0.03975	0.86901	yes	DOWN	N	N	N	Y	Y	35.85	13.83
TBIG020162	Bol026271G	U3KRG0_CRATA	None [Source:SWISS;Acc:U3KRG0]	16.2	2.46	-2.72	0.02445	0.753568	yes	DOWN	N	N	N	Y	Y	16.99	2.34
TBIG020192	Bol026300G	PS2	Inorganic pyrophosphatase 1 [Source:SWISS;Acc:Q67YC0]	9.19	25.4	1.47	0.04565	0.86901	yes	UP	N	N	N	Y	Y	9.66	24.21
TBIG020224	Bol026331G	-	-	2.89	0	#NAME?	0.0458	0.86901	yes	DOWN	N	N	N	Y	Y	3.04	0
TBIG020232	Bol026339G	TIFY11B	Protein TIFY 11B [Source:SWISS;Acc:Q9C9E3]	88.5	33.1	-1.42	0.0168	0.694385	yes	DOWN	N	N	N	Y	Y	93.02	31.55
TBIG020315	Bol025833G	FAR4	Probable fatty acyl-CoA reductase 4 [Source:SWISS;Acc:Q9LXN3]	27.3	1.03	-4.73	0.00355	0.370468	yes	DOWN	N	N	Y	Y	Y	28.65	0.98
TBIG020350	Bol025865G	-	-	1.95	0	#NAME?	0.0458	0.86901	yes	DOWN	N	N	N	Y	Y	2.05	0
TBIG020394	Bol025908G	MMN10.22	Probable histone H2A.7 [Source:SWISS;Acc:Q9FJE8]	122	36.2	-1.75	0.0139	0.648124	yes	DOWN	N	N	N	Y	Y	127.66	34.56
TBIG020421	Bol025933G	Y3475_ARATH	Probable LRR receptor-like serine/threonine-protein kinase At3g47570 [Source:SWISS;Acc:C0LGP4]	0.394	2.21	2.49	0.043	0.86901	yes	UP	N	N	N	Y	Y	0.41	2.11
TBIG020451	Bol025962G	CYP20-1	Peptidyl-prolyl cis-trans isomerase CYP20-1 [Source:SWISS;Acc:Q9SP02]	26.2	3.99	-2.72	0.02535	0.762897	yes	DOWN	N	N	N	Y	Y	27.58	3.81
TBIG020459	Bol025970G	BGLU3	Beta-glucosidase 3 [Source:SWISS;Acc:O65458]	13.8	47.5	1.78	0.00315	0.348062	yes	UP	N	N	Y	Y	Y	14.48	45.28
TBIG020480	Bol025991G	ycf54	Uncharacterized protein ycf54 [Source:SWISS;Acc:P51204]	85.2	22.4	-1.92	0.0048	0.405221	yes	DOWN	N	N	Y	Y	Y	89.49	21.4
TBIG020567	Bol026077G	PROF_MERAN	Profilin [Source:SWISS;Acc:O49894]	0	4.89	inf	0.0234	0.741011	yes	UP	N	N	N	Y	Y	0	4.67
TBIG020597	Bol025617G	-	-	128	33.1	-1.95	0.01075	0.607965	yes	DOWN	N	N	N	Y	Y	134.61	31.59
TBIG020643	Bol025663G	HSP22.0	22.0 kDa heat shock protein [Source:SWISS;Acc:Q38806]	139	30.3	-2.19	0.0007	0.17045	yes	DOWN	N	N	Y	Y	Y	145.79	28.92
TBIG020650	Bol025670G	LHCB5	Chlorophyll a-b binding protein CP26, chloroplastic [Source:SWISS;Acc:Q9XF89]	45.3	144	1.66	0.00345	0.365839	yes	UP	N	N	Y	Y	Y	47.62	137.05
TBIG020735	Bol025753G	MT-3	Metallothionein-like protein type 3 [Source:SWISS;Acc:Q96386]	1930	11100	2.52	0.0324	0.836168	yes	UP	N	N	N	Y	Y	2029.41	10563.3
TBIG020781	Bol025473G	CDKB2-2	Cyclin-dependent kinase B2-2 [Source:SWISS;Acc:Q8LG64]	14.3	2.37	-2.6	0.02505	0.762897	yes	DOWN	N	N	N	Y	Y	15.07	2.26
TBIG020788	Bol025480G	-	-	15.1	46.6	1.62	0.0458	0.86901	yes	UP	N	N	N	Y	Y	15.88	44.41
TBIG020796	Bol025488G	-	-	39.3	11.1	-1.82	0.01825	0.694385	yes	DOWN	N	N	N	Y	Y	41.31	10.59
TBIG020843	Bol025534G	AAED1_ARATH	Thioredoxin-like protein AAED1, chloroplastic [Source:SWISS;Acc:Q9ZUU2]	69.8	171	1.29	0.02385	0.744902	yes	UP	N	N	N	Y	Y	73.38	162.91
TBIG020868	Bol025558G	CHX20	Cation/H(+) antiporter 20 [Source:SWISS;Acc:Q9M353]	0	2.12	inf	0.01255	0.625559	yes	UP	N	N	N	Y	Y	0	2.02
TBIG020876	Bol025566G	RPL36B	60S ribosomal protein L36-2 [Source:SWISS;Acc:Q9M352]	666	305	-1.13	0.04425	0.86901	yes	DOWN	N	N	N	Y	Y	700.2	290.58
TBIG020880	Bol025570G	AS1	Transcription factor AS1 [Source:SWISS;Acc:O80931]	60	27	-1.15	0.03995	0.86901	yes	DOWN	N	N	N	Y	Y	63.05	25.75
TBIG020923	Bol025228G	TKRP125	125 kDa kinesin-related protein [Source:SWISS;Acc:O23826]	2.37	0.368	-2.69	0.0277	0.775777	yes	DOWN	N	N	N	Y	Y	2.5	0.35
TBIG020972	Bol025277G	IRX12	Laccase-4 [Source:SWISS;Acc:O80434]	2.42	0	#NAME?	0.02695	0.762897	yes	DOWN	N	N	N	Y	Y	2.54	0
TBIG020980	Bol025285G	PDX11	Pyridoxal biosynthesis protein PDX1.1 [Source:SWISS;Acc:O80448]	132	427	1.7	0.0086	0.572564	yes	UP	N	N	Y	Y	Y	138.2	407.05
TBIG020995	BONG004080.1G	WAX9B	Non-specific lipid-transfer protein B [Source:SWISS;Acc:Q42642]	76	11.7	-2.7	0.02435	0.75336	yes	DOWN	N	N	N	Y	Y	79.81	11.15
TBIG021029	Bol025331G	-	-	6.18	21.4	1.79	0.0068	0.50803	yes	UP	N	N	Y	Y	Y	6.49	20.4
TBIG021047	Bol025349G	O80644_ARATH	None [Source:SWISS;Acc:O80644]	35.4	87	1.3	0.0216	0.738669	yes	UP	N	N	N	Y	Y	37.18	82.99
TBIG021139	Bol025439G	-	-	4.26	31.3	2.88	0.01755	0.694385	yes	UP	N	N	N	Y	Y	4.47	29.86
TBIG021140	Bol025440G	TIP2-1	Aquaporin TIP2-1 [Source:SWISS;Acc:Q41951]	28.1	4.33	-2.7	0.01015	0.605271	yes	DOWN	N	N	N	Y	Y	29.53	4.13
TBIG021176	Bol025020G	-	-	7.6	0.985	-2.95	0.0184	0.694385	yes	DOWN	N	N	N	Y	Y	7.98	0.94
TBIG021211	Bol025055G	RPS14B	40S ribosomal protein S14-2 [Source:SWISS;Acc:Q9CAX6]	54.2	14.6	-1.89	0.04395	0.86901	yes	DOWN	N	N	N	Y	Y	56.99	13.94
TBIG021213	Bol025057G	UBICEP52-7	Ubiquitin-60S ribosomal protein L40 [Source:SWISS;Acc:P49636]	603	269	-1.16	0.03645	0.855096	yes	DOWN	N	N	N	Y	Y	633.92	256.97
TBIG021254	Bol025096G	PLY12_ARATH	Probable pectate lyase 12 [Source:SWISS;Acc:Q9SCP2]	6.93	1.08	-2.69	0.026	0.762897	yes	DOWN	N	N	N	Y	Y	7.28	1.03
TBIG021265	Bol025107G	REM20	B3 domain-containing protein REM20 [Source:SWISS;Acc:Q8LAV5]	0	2.39	inf	0.0018	0.254497	yes	UP	N	N	Y	Y	Y	0	2.28
TBIG021296	Bol025138G	H2B9_ARATH	Histone H2B.9 [Source:SWISS;Acc:Q9LZ45]	180	65.9	-1.45	0.0224	0.741011	yes	DOWN	N	N	N	Y	Y	189.09	62.84
TBIG021319	Bol025161G	PTR45_ARATH	Probable peptide/nitrate transporter At3g53960 [Source:SWISS;Acc:Q9M331]	3.39	13.7	2.02	0.01915	0.698484	yes	UP	N	N	N	Y	Y	3.57	13.11
TBIG021354	Bol025196G	nep1	Aspartic proteinase nepenthesin-1 [Source:SWISS;Acc:Q766C3]	48.3	19.6	-1.3	0.02665	0.762897	yes	DOWN	N	N	N	Y	Y	50.78	18.74
TBIG021388	Bol024871G	AtPS3	Putative glycerol-3-phosphate transporter 1 [Source:SWISS;Acc:Q9C5L3]	22	56.5	1.36	0.01775	0.694385	yes	UP	N	N	N	Y	Y	23.11	53.93
TBIG021390	Bol024873G	PEX11B	Peroxisomal membrane protein 11B [Source:SWISS;Acc:Q9STY0]	27.3	73.7	1.43	0.03185	0.827659	yes	UP	N	N	N	Y	Y	28.7	70.35
TBIG021395	Bol024878G	LHCA4	Chlorophyll a-b binding protein 4, chloroplastic [Source:SWISS;Acc:P27521]	163	807	2.31	0.0005	0.141387	yes	UP	N	N	Y	Y	Y	170.77	769.44
TBIG021493	Bol024974G	PTR10_ARATH	Probable peptide/nitrate transporter At1g22550 [Source:SWISS;Acc:Q9SK96]	14.1	34.2	1.28	0.03075	0.814868	yes	UP	N	N	N	Y	Y	14.84	32.62
TBIG021539	Bol024765G	RBCS F1	Ribulose bisphosphate carboxylase small chain F1, chloroplastic [Source:SWISS;Acc:P27985]	183	925	2.34	0.0002	0.0785015	yes	UP	N	Y	Y	Y	Y	192.01	882.25
TBIG021552	Bol024778G	-	-	14.6	4.28	-1.77	0.03155	0.824753	yes	DOWN	N	N	N	Y	Y	15.36	4.09
TBIG021567	Bol024792G	CDF1	Cyclic dof factor 1 [Source:SWISS;Acc:Q8W1E3]	0	9.81	inf	0.0018	0.254497	yes	UP	N	N	Y	Y	Y	0	9.36
TBIG021569	Bol024794G	SMC2-1	Structural maintenance of chromosomes protein 2-1 [Source:SWISS;Acc:Q9C5Y4]	6.64	2.81	-1.24	0.0464	0.875971	yes	DOWN	N	N	N	Y	Y	6.98	2.68
TBIG021585	Bol024809G	ERL1	LRR receptor-like serine/threonine-protein kinase ERL1 [Source:SWISS;Acc:C0LGW6]	4.06	0.93	-2.13	0.03125	0.820992	yes	DOWN	N	N	N	Y	Y	4.27	0.89
TBIG021596	Bol024820G	PGAP3_DROME	Post-GPI attachment to proteins factor 3 [Source:SWISS;Acc:Q7K0P4]	39.4	105	1.42	0.01175	0.625559	yes	UP	N	N	N	Y	Y	41.36	100.23
TBIG021625	Bol024849G	-	-	21.6	51.9	1.26	0.02505	0.762897	yes	UP	N	N	N	Y	Y	22.73	49.48
TBIG021632	Bol024442G	-	-	8.49	19.6	1.2	0.0383	0.868287	yes	UP	N	N	N	Y	Y	8.92	18.66
TBIG021635	Bol024445G	KCS21	3-ketoacyl-CoA synthase 21 [Source:SWISS;Acc:Q9LZ72]	10.8	0	#NAME?	5e-05	0.0285848	yes	DOWN	Y	Y	Y	Y	Y	11.33	0
TBIG021642	Bol024452G	Q9LZ23_ARATH	None [Source:SWISS;Acc:Q9LZ23]	11.6	1.01	-3.52	0.0327	0.83979	yes	DOWN	N	N	N	Y	Y	12.17	0.97
TBIG021690	Bol024500G	CYCB1-2	Cyclin-B1-2 [Source:SWISS;Acc:Q39067]	15.2	3.81	-1.99	0.0191	0.698484	yes	DOWN	N	N	N	Y	Y	15.94	3.64
TBIG021700	Bol024510G	ABCG22	ABC transporter G family member 22 [Source:SWISS;Acc:Q93YS4]	31.2	140	2.17	0.00045	0.136024	yes	UP	N	N	Y	Y	Y	32.79	133.68
TBIG021731	Bol024541G	GDH2	Glutamate dehydrogenase 2 [Source:SWISS;Acc:Q38946]	2.02	7.41	1.87	0.0479	0.887696	yes	UP	N	N	N	Y	Y	2.12	7.07
TBIG021748	Bol024558G	Y3028_ARATH	Uncharacterized acetyltransferase At3g50280 [Source:SWISS;Acc:Q9SND9]	3.6	14.6	2.02	0.01655	0.694385	yes	UP	N	N	N	Y	Y	3.78	13.97
TBIG021799	Bol024608G	AGP1	Classical arabinogalactan protein 1 [Source:SWISS;Acc:Q8LCN5]	9.28	0	#NAME?	0.00335	0.358123	yes	DOWN	N	N	Y	Y	Y	9.75	0
TBIG021809	Bol024617G	MDH1	Malate dehydrogenase 1, glyoxysomal [Source:SWISS;Acc:Q43743]	221	642	1.54	0.02185	0.739525	yes	UP	N	N	N	Y	Y	231.72	612.51
TBIG021834	Bol024641G	DFC	Protein DOWNSTREAM OF FLC [Source:SWISS;Acc:Q9LX15]	3.39	0	#NAME?	0.0049	0.405221	yes	DOWN	N	N	Y	Y	Y	3.57	0
TBIG021848	Bol024653G	H32_WHEAT	Histone H3.2 [Source:SWISS;Acc:P68428]	115	26.3	-2.12	0.0148	0.658562	yes	DOWN	N	N	N	Y	Y	120.48	25.1
TBIG021849	Bol024654G	TT12	Protein TRANSPARENT TESTA 12 [Source:SWISS;Acc:Q9LYT3]	2.07	0	#NAME?	0.00015	0.0616359	yes	DOWN	N	Y	Y	Y	Y	2.17	0
TBIG021869	BONG004270.1G	ASPG2	Protein ASPARTIC PROTEASE IN GUARD CELL 2 [Source:SWISS;Acc:Q9LHE3]	25.4	64.7	1.35	0.0228	0.741011	yes	UP	N	N	N	Y	Y	26.74	61.74
TBIG021874	Bol024679G	FBT6_ARATH	Probable folate-biopterin transporter 6 [Source:SWISS;Acc:Q9LEV7]	3.62	0	#NAME?	0.0458	0.86901	yes	DOWN	N	N	N	Y	Y	3.8	0
TBIG021889	Bol024694G	-	-	11.1	58.9	2.41	0.0324	0.836168	yes	UP	N	N	N	Y	Y	11.62	56.24
TBIG021930	Bol024218G	O49485_ARATH	None [Source:SWISS;Acc:O49485]	12.5	3.84	-1.7	0.0235	0.741011	yes	DOWN	N	N	N	Y	Y	13.15	3.67
TBIG021972	Bol024259G	CAT2	Catalase-2 [Source:SWISS;Acc:P25819]	4.74	230	5.6	5e-05	0.0285848	yes	UP	Y	Y	Y	Y	Y	4.98	219.19
TBIG022009	Bol024295G	NRT1.8	Nitrate transporter 1.8 [Source:SWISS;Acc:Q8GXN2]	17.9	3.5	-2.35	0.0193	0.700071	yes	DOWN	N	N	N	Y	Y	18.8	3.34
TBIG022056	Bol024341G	PCAP1	Plasma membrane-associated cation-binding protein 1 [Source:SWISS;Acc:Q96262]	103	297	1.53	0.0095	0.589544	yes	UP	N	N	Y	Y	Y	108.04	283.39
TBIG022140	Bol024425G	-	-	0.473	6.09	3.69	0.0439	0.86901	yes	UP	N	N	N	Y	Y	0.5	5.81
TBIG022146	Bol024431G	-	-	16.7	0	#NAME?	0.0458	0.86901	yes	DOWN	N	N	N	Y	Y	17.53	0
TBIG022212	Bol024186G	LAML_ARATH	Lamin-like protein [Source:SWISS;Acc:Q39131]	520	204	-1.35	0.0177	0.694385	yes	DOWN	N	N	N	Y	Y	545.95	194.87
TBIG022287	Bol023887G	NRT1.2	Nitrate transporter 1.2 [Source:SWISS;Acc:Q8H157]	7.31	30.3	2.05	0.0033	0.358123	yes	UP	N	N	Y	Y	Y	7.68	28.89
TBIG022301	Bol023901G	HVA22C	HVA22-like protein c [Source:SWISS;Acc:Q9S784]	92	20.4	-2.17	0.00315	0.348062	yes	DOWN	N	N	Y	Y	Y	96.7	19.47
TBIG022324	Bol023924G	METTL7A	Methyltransferase-like protein 7A [Source:SWISS;Acc:Q9H8H3]	3.76	17.8	2.24	0.02305	0.741011	yes	UP	N	N	N	Y	Y	3.95	16.98
TBIG022325	Bol023925G	METTL7A	Methyltransferase-like protein 7A [Source:SWISS;Acc:Q9H8H3]	17.6	59.8	1.76	0.00495	0.406797	yes	UP	N	N	Y	Y	Y	18.49	57.03
TBIG022326	Bol023926G	METTL7A	Methyltransferase-like protein 7A [Source:SWISS;Acc:Q9H8H3]	22	65.9	1.58	0.0095	0.589544	yes	UP	N	N	Y	Y	Y	23.16	62.9
TBIG022394	Bol023993G	PII-2	Piriformospora indica-insensitive protein 2 [Source:SWISS;Acc:Q5PP26]	15.7	4.6	-1.77	0.0176	0.694385	yes	DOWN	N	N	N	Y	Y	16.53	4.39
TBIG022428	Bol024027G	Os03g0144800	Xyloglucan galactosyltransferase KATAMARI1 homolog [Source:SWISS;Acc:Q8H038]	9.69	2.35	-2.04	0.03005	0.803922	yes	DOWN	N	N	N	Y	Y	10.18	2.24
TBIG022432	Bol024031G	NDT2	Nicotinamide adenine dinucleotide transporter 2, mitochondrial [Source:SWISS;Acc:Q8RWA5]	0	1.65	inf	0.00165	0.245151	yes	UP	N	N	Y	Y	Y	0	1.58
TBIG022465	Bol024064G	CAP12_ARATH	Putative clathrin assembly protein At1g68110 [Source:SWISS;Acc:Q9C9X5]	0	1.64	inf	0.0018	0.254497	yes	UP	N	N	Y	Y	Y	0	1.56
TBIG022474	Bol024073G	HPR	Glycerate dehydrogenase HPR, peroxisomal [Source:SWISS;Acc:Q9C9W5]	106	386	1.87	0.0048	0.405221	yes	UP	N	N	Y	Y	Y	110.86	368.13
TBIG022566	Bol023814G	CAS	Calcium sensing receptor, chloroplastic [Source:SWISS;Acc:Q9FN48]	35.6	81.6	1.2	0.0375	0.862795	yes	UP	N	N	N	Y	Y	37.41	77.85
TBIG022583	Bol023831G	RPL37AC	60S ribosomal protein L37a-2 [Source:SWISS;Acc:Q8RXU5]	2220	1030	-1.11	0.0491	0.887738	yes	DOWN	N	N	N	Y	Y	2329.37	981.59
TBIG022649	Bol023627G	MAP70.2	Microtubule-associated protein 70-2 [Source:SWISS;Acc:Q8L7S4]	41	18.6	-1.14	0.0412	0.86901	yes	DOWN	N	N	N	Y	Y	43.1	17.77
TBIG022675	Bol023652G	COL16	Zinc finger protein CONSTANS-LIKE 16 [Source:SWISS;Acc:Q8RWD0]	5.93	25	2.08	0.00495	0.406797	yes	UP	N	N	Y	Y	Y	6.23	23.86
TBIG022677	Bol023654G	dhs-21	Probable L-xylulose reductase [Source:SWISS;Acc:Q21929]	0	7.85	inf	0.0234	0.741011	yes	UP	N	N	N	Y	Y	0	7.48
TBIG022729	Bol023705G	MED10B	Mediator of RNA polymerase II transcription subunit 10b [Source:SWISS;Acc:F4HPA7]	0	2.19	inf	0.0234	0.741011	yes	UP	N	N	N	Y	Y	0	2.09
TBIG022740	Bol023716G	-	-	8.78	20.7	1.24	0.04615	0.872504	yes	UP	N	N	N	Y	Y	9.22	19.74
TBIG022775	Bol023481G	F26F24.26	F-box/kelch-repeat protein At1g23390 [Source:SWISS;Acc:Q9LDE3]	4.62	14.4	1.64	0.0476	0.887464	yes	UP	N	N	N	Y	Y	4.85	13.71
TBIG022786	Bol023492G	GGAT1	Glutamate--glyoxylate aminotransferase 1 [Source:SWISS;Acc:Q9LR30]	107	410	1.94	0.0079	0.545287	yes	UP	N	N	Y	Y	Y	112.67	391.52
TBIG022805	Bol023510G	-	-	12.2	48.2	1.98	0.03655	0.856677	yes	UP	N	N	N	Y	Y	12.86	45.98
TBIG022883	Bol023586G	ARF5	Auxin response factor 5 [Source:SWISS;Acc:P93024]	5.15	1.39	-1.89	0.0434	0.86901	yes	DOWN	N	N	N	Y	Y	5.41	1.32
TBIG022910	Bol023613G	DRT112	Plastocyanin major isoform, chloroplastic [Source:SWISS;Acc:P42699]	468	1570	1.75	0.0099	0.597133	yes	UP	N	N	Y	Y	Y	492.06	1499.04
TBIG022940	Bol023341G	Os04g0670200	Oryzain beta chain [Source:SWISS;Acc:P25777]	0	1.72	inf	0.0023	0.276189	yes	UP	N	N	Y	Y	Y	0	1.64
TBIG022952	Bol023353G	PSBP	Oxygen-evolving enhancer protein 2, chloroplastic [Source:SWISS;Acc:P11594]	226	641	1.5	0.01745	0.694385	yes	UP	N	N	N	Y	Y	237.87	611.56
TBIG022972	BONG004410.1G	-	-	0	4.61	inf	0.0234	0.741011	yes	UP	N	N	N	Y	Y	0	4.4
TBIG022990	Bol023390G	-	-	13.3	0	#NAME?	0.0458	0.86901	yes	DOWN	N	N	N	Y	Y	13.94	0
TBIG023081	Bol023225G	UGT71B2	UDP-glycosyltransferase 71B2 [Source:SWISS;Acc:Q9LSY8]	1.64	7.44	2.18	0.046	0.871239	yes	UP	N	N	N	Y	Y	1.72	7.1
TBIG023083	Bol023227G	UGT71B7	UDP-glycosyltransferase 71B7 [Source:SWISS;Acc:Q9LSY5]	1.03	21.3	4.36	0.0039	0.383118	yes	UP	N	N	Y	Y	Y	1.09	20.32
TBIG023088	Bol023232G	Q9LJB7_ARATH	None [Source:SWISS;Acc:Q9LJB7]	0	4.46	inf	0.03535	0.844355	yes	UP	N	N	N	Y	Y	0	4.25
TBIG023132	Bol023275G	EBP2_ARATH	Probable rRNA-processing protein EBP2 homolog [Source:SWISS;Acc:Q9LUJ5]	50.5	21.7	-1.22	0.033	0.844196	yes	DOWN	N	N	N	Y	Y	53.03	20.69
TBIG023167	Bol023309G	CIPK7	CBL-interacting serine/threonine-protein kinase 7 [Source:SWISS;Acc:Q9XIW0]	22.9	54.5	1.25	0.03495	0.844355	yes	UP	N	N	N	Y	Y	24.04	52.04
TBIG023169	Bol023311G	IAA2	Auxin-responsive protein IAA2 [Source:SWISS;Acc:P49678]	11.2	40	1.84	0.04675	0.87785	yes	UP	N	N	N	Y	Y	11.74	38.14
TBIG023208	Bol023059G	-	-	3.76	0	#NAME?	0.01875	0.694385	yes	DOWN	N	N	N	Y	Y	3.95	0
TBIG023306	Bol023155G	PME25	Probable pectinesterase/pectinesterase inhibitor 25 [Source:SWISS;Acc:Q94CB1]	6.64	16.4	1.3	0.0498	0.893343	yes	UP	N	N	N	Y	Y	6.97	15.63
TBIG023339	Bol023187G	CPRD49	GDSL esterase/lipase CPRD49 [Source:SWISS;Acc:Q9SRM5]	17.3	2.33	-2.89	0.0198	0.708436	yes	DOWN	N	N	N	Y	Y	18.13	2.22
TBIG023348	Bol023196G	PP2CA	Protein phosphatase 2C 37 [Source:SWISS;Acc:P49598]	20	53.6	1.42	0.0172	0.694385	yes	UP	N	N	N	Y	Y	20.97	51.09
TBIG023352	Bol023200G	ROPGAP4	Rho GTPase-activating protein 4 [Source:SWISS;Acc:Q9CAX8]	9.05	2.42	-1.9	0.0385	0.86901	yes	DOWN	N	N	N	Y	Y	9.5	2.3
TBIG023366	Bol022871G	ATL77	RING-H2 finger protein ATL77 [Source:SWISS;Acc:Q9LS99]	0	7.11	inf	0.00055	0.144639	yes	UP	N	N	Y	Y	Y	0	6.78
TBIG023410	Bol022914G	-	-	68.5	183	1.41	0.0142	0.653996	yes	UP	N	N	N	Y	Y	72.02	174.15
TBIG023428	Bol022931G	CIPK1	CBL-interacting serine/threonine-protein kinase 1 [Source:SWISS;Acc:Q8RWC9]	18.2	45.7	1.32	0.023	0.741011	yes	UP	N	N	N	Y	Y	19.16	43.57
TBIG023487	Bol022991G	TIP2-1	Aquaporin TIP2-1 [Source:SWISS;Acc:Q41951]	26.1	8.14	-1.68	0.03945	0.86901	yes	DOWN	N	N	N	Y	Y	27.41	7.76
TBIG023510	Bol023013G	-	-	31.5	82.8	1.39	0.01895	0.697965	yes	UP	N	N	N	Y	Y	33.12	78.99
TBIG023518	Bol022774G	ALMT13	Aluminum-activated malate transporter 13 [Source:SWISS;Acc:Q9LS23]	52.6	20.5	-1.36	0.04245	0.86901	yes	DOWN	N	N	N	Y	Y	55.31	19.59
TBIG023563	Bol022819G	GDL85_ARATH	GDSL esterase/lipase At5g45950 [Source:SWISS;Acc:Q9FJ41]	35.1	3.96	-3.15	0.00395	0.383118	yes	DOWN	N	N	Y	Y	Y	36.91	3.78
TBIG023600	Bol022856G	CYP707A3	Abscisic acid 8'-hydroxylase 3 [Source:SWISS;Acc:Q9FH76]	51	16.6	-1.62	0.0078	0.539801	yes	DOWN	N	N	Y	Y	Y	53.59	15.88
TBIG023670	Bol022746G	PRMT12	Probable protein arginine N-methyltransferase 1.2 [Source:SWISS;Acc:O82210]	22.1	8.14	-1.44	0.03945	0.86901	yes	DOWN	N	N	N	Y	Y	23.25	7.76
TBIG023719	Bol022592G	SCL28	Scarecrow-like protein 28 [Source:SWISS;Acc:Q9CAN3]	9.18	0.809	-3.5	0.00865	0.572992	yes	DOWN	N	N	Y	Y	Y	9.64	0.77
TBIG023724	Bol022597G	Y1322_ARATH	C2 domain-containing protein At1g63220 [Source:SWISS;Acc:Q9C8S6]	32.1	8.7	-1.88	0.0478	0.887696	yes	DOWN	N	N	N	Y	Y	33.7	8.3
TBIG023783	Bol022657G	PCMP-E65	Putative pentatricopeptide repeat-containing protein At1g64310 [Source:SWISS;Acc:Q9C7V5]	1.95	0	#NAME?	0.0458	0.86901	yes	DOWN	N	N	N	Y	Y	2.05	0
TBIG023803	Bol022677G	Y5986_ARATH	Uncharacterized protein At5g39865 [Source:SWISS;Acc:Q9FLE8]	25.3	68.4	1.43	0.01125	0.617646	yes	UP	N	N	N	Y	Y	26.63	65.25
TBIG023890	Bol022547G	PSAK	Photosystem I reaction center subunit psaK, chloroplastic [Source:SWISS;Acc:Q9SUI5]	87.5	260	1.57	0.016	0.689784	yes	UP	N	N	N	Y	Y	91.96	248.24
TBIG023932	Bol022284G	Notum	Protein notum homolog [Source:SWISS;Acc:Q8R116]	56.6	26	-1.12	0.04495	0.86901	yes	DOWN	N	N	N	Y	Y	59.51	24.78
TBIG023943	Bol022295G	UBP12	Ubiquitin carboxyl-terminal hydrolase 12 [Source:SWISS;Acc:Q9FPT1]	63.3	27.8	-1.19	0.0398	0.86901	yes	DOWN	N	N	N	Y	Y	66.56	26.53
TBIG023973	Bol022325G	TINY	Ethylene-responsive transcription factor TINY [Source:SWISS;Acc:Q39127]	0	1.64	inf	0.0215	0.738129	yes	UP	N	N	N	Y	Y	0	1.56
TBIG023984	Bol022336G	-	-	4.96	0.741	-2.74	0.0082	0.558662	yes	DOWN	N	N	Y	Y	Y	5.21	0.71
TBIG024008	Bol022360G	EBF2	EIN3-binding F-box protein 2 [Source:SWISS;Acc:Q708Y0]	41.8	103	1.31	0.0253	0.762897	yes	UP	N	N	N	Y	Y	43.89	98.73
TBIG024025	Bol022376G	CIPK25	CBL-interacting serine/threonine-protein kinase 25 [Source:SWISS;Acc:Q8W1D5]	6.06	31.7	2.39	0.00685	0.508281	yes	UP	N	N	Y	Y	Y	6.37	30.22
TBIG024106	Bol022455G	SIGE	RNA polymerase sigma factor sigE, chloroplastic/mitochondrial [Source:SWISS;Acc:Q9ZNX9]	20.6	76.8	1.9	0.0015	0.241821	yes	UP	N	N	Y	Y	Y	21.66	73.24
TBIG024120	Bol022468G	DCR	BAHD acyltransferase DCR [Source:SWISS;Acc:Q9FF86]	13.5	0.707	-4.25	0.02255	0.741011	yes	DOWN	N	N	N	Y	Y	14.18	0.67
TBIG024141	Bol022198G	ADHL3_ARATH	Alcohol dehydrogenase-like 3 [Source:SWISS;Acc:A1L4Y2]	1.26	0	#NAME?	0.0015	0.241821	yes	DOWN	N	N	Y	Y	Y	1.32	0
TBIG024171	Bol022226G	NRT1.5	Nitrate transporter 1.5 [Source:SWISS;Acc:Q9LQL2]	10	62.3	2.64	0.00035	0.109575	yes	UP	N	N	Y	Y	Y	10.53	59.43
TBIG024211	Bol022266G	PLGG1	Plastidal glycolate/glycerate translocator 1, chloroplastic [Source:SWISS;Acc:Q9FVQ4]	43.6	115	1.4	0.01695	0.694385	yes	UP	N	N	N	Y	Y	45.77	109.4
TBIG024212	Bol022267G	PRKase	Phosphoribulokinase, chloroplastic [Source:SWISS;Acc:P25697]	87.4	353	2.01	0.0019	0.26298	yes	UP	N	N	Y	Y	Y	91.84	336.61
TBIG024250	Bol022050G	UGT90A2	UDP-glycosyltransferase 90A2 [Source:SWISS;Acc:Q9SY84]	10.4	3.74	-1.48	0.04605	0.871239	yes	DOWN	N	N	N	Y	Y	10.96	3.57
TBIG024307	Bol022105G	Lars	Leucine--tRNA ligase, cytoplasmic [Source:SWISS;Acc:Q8BMJ2]	1.64	0	#NAME?	0.0458	0.86901	yes	DOWN	N	N	N	Y	Y	1.72	0
TBIG024315	Bol022113G	GLP4	Germin-like protein subfamily 2 member 1 [Source:SWISS;Acc:P94014]	0	2.76	inf	0.0234	0.741011	yes	UP	N	N	N	Y	Y	0	2.63
TBIG024341	Bol022138G	H32_WHEAT	Histone H3.2 [Source:SWISS;Acc:P68428]	152	44.9	-1.76	0.01385	0.64694	yes	DOWN	N	N	N	Y	Y	159.95	42.86
TBIG024356	Bol022152G	EBM	Mannosylglycoprotein endo-beta-mannosidase [Source:SWISS;Acc:Q75W54]	10.5	2.6	-2.02	0.00565	0.439597	yes	DOWN	N	N	Y	Y	Y	11.04	2.48
TBIG024400	Bol021932G	WSD1	O-acyltransferase WSD1 [Source:SWISS;Acc:Q93ZR6]	1.18	6.07	2.36	0.0378	0.867421	yes	UP	N	N	N	Y	Y	1.24	5.79
TBIG024461	Bol021992G	MYB44	Transcription factor MYB44 [Source:SWISS;Acc:Q9FDW1]	32.1	10.5	-1.61	0.04905	0.887738	yes	DOWN	N	N	N	Y	Y	33.68	10.03
TBIG024556	Bol021919G	POT9	Potassium transporter 9 [Source:SWISS;Acc:O49423]	14.8	57.2	1.95	0.0008	0.182943	yes	UP	N	N	Y	Y	Y	15.51	54.53
TBIG024603	Bol021571G	PDF1	Protodermal factor 1 [Source:SWISS;Acc:Q9S728]	45.3	2.41	-4.23	0.00455	0.405221	yes	DOWN	N	N	Y	Y	Y	47.65	2.3
TBIG024649	Bol021617G	DEF4_BRANA	Defensin-like protein 4 [Source:SWISS;Acc:P80301]	8.55	0	#NAME?	0.0458	0.86901	yes	DOWN	N	N	N	Y	Y	8.98	0
TBIG024653	Bol021621G	DEF2_SINAL	Defensin-like protein 2 [Source:SWISS;Acc:P26780]	46.2	0	#NAME?	0.00015	0.0616359	yes	DOWN	N	Y	Y	Y	Y	48.57	0
TBIG024655	Bol021623G	ATTI6	Defensin-like protein 197 [Source:SWISS;Acc:O22869]	1560	411	-1.92	0.0081	0.556172	yes	DOWN	N	N	Y	Y	Y	1639.99	392.44
TBIG024689	Bol021657G	DAPB1	4-hydroxy-tetrahydrodipicolinate reductase 1, chloroplastic [Source:SWISS;Acc:O80574]	44.3	19.9	-1.15	0.04855	0.887738	yes	DOWN	N	N	N	Y	Y	46.5	18.97
TBIG024731	Bol021699G	ERF13	Ethylene-responsive transcription factor 13 [Source:SWISS;Acc:Q8L9K1]	9.99	0.996	-3.33	0.0468	0.87785	yes	DOWN	N	N	N	Y	Y	10.5	0.95
TBIG024746	Bol021714G	YAB1	Axial regulator YABBY 1 [Source:SWISS;Acc:O22152]	2.72	0	#NAME?	0.0016	0.241821	yes	DOWN	N	N	Y	Y	Y	2.86	0
TBIG024827	Bol021794G	CYP78A6	Cytochrome P450 78A6 [Source:SWISS;Acc:Q9ZNR0]	1.04	5.15	2.31	0.04525	0.86901	yes	UP	N	N	N	Y	Y	1.09	4.91
TBIG024839	Bol021806G	CURT1B	Protein CURVATURE THYLAKOID 1B, chloroplastic [Source:SWISS;Acc:Q8LCA1]	50.5	259	2.36	0.00075	0.179305	yes	UP	N	N	Y	Y	Y	53.1	247.31
TBIG024846	Bol021813G	ABCB4	ABC transporter B family member 4 [Source:SWISS;Acc:O80725]	4.03	10.5	1.38	0.0296	0.797562	yes	UP	N	N	N	Y	Y	4.23	10.02
TBIG024925	Bol021485G	ATJ8	Chaperone protein dnaJ 8, chloroplastic [Source:SWISS;Acc:Q9SAG8]	76.9	229	1.57	0.0089	0.579337	yes	UP	N	N	Y	Y	Y	80.81	218.54
TBIG024929	Bol021489G	ASPG2	Protein ASPARTIC PROTEASE IN GUARD CELL 2 [Source:SWISS;Acc:Q9LHE3]	11.6	3.68	-1.65	0.0389	0.86901	yes	DOWN	N	N	N	Y	Y	12.14	3.51
TBIG024959	Bol021519G	Q91YT7_MOUSE	None [Source:SWISS;Acc:Q91YT7]	25.5	64.5	1.34	0.0177	0.694385	yes	UP	N	N	N	Y	Y	26.75	61.57
TBIG024975	Bol021533G	PSBR	Photosystem II 10 kDa polypeptide, chloroplastic [Source:SWISS;Acc:P49108]	84.9	303	1.83	0.00355	0.370468	yes	UP	N	N	Y	Y	Y	89.18	288.58
TBIG025010	Bol021189G	-	-	0	2.39	inf	0.0234	0.741011	yes	UP	N	N	N	Y	Y	0	2.28
TBIG025011	Bol021190G	CCR2	Cinnamoyl-CoA reductase 2 [Source:SWISS;Acc:Q9SAH9]	16	4.17	-1.94	0.01975	0.70761	yes	DOWN	N	N	N	Y	Y	16.8	3.98
TBIG025016	Bol021195G	CA2	Carbonic anhydrase 2, chloroplastic [Source:SWISS;Acc:P42737]	2.34	154	6.04	0.0003	0.0974	yes	UP	N	Y	Y	Y	Y	2.46	146.86
TBIG025040	Bol021219G	Q9LXG5_ARATH	None [Source:SWISS;Acc:Q9LXG5]	20.6	0	#NAME?	0.0127	0.625559	yes	DOWN	N	N	N	Y	Y	21.63	0
TBIG025061	Bol021240G	LNG1	Protein LONGIFOLIA 1 [Source:SWISS;Acc:Q9LF24]	12.5	3.39	-1.89	0.00585	0.448523	yes	DOWN	N	N	Y	Y	Y	13.18	3.23
TBIG025065	Bol021244G	RGP2	UDP-arabinopyranose mutase 2 [Source:SWISS;Acc:Q9LFW1]	67	23.5	-1.51	0.0117	0.625559	yes	DOWN	N	N	N	Y	Y	70.4	22.42
TBIG025082	Bol021261G	DHRSX	Dehydrogenase/reductase SDR family member on chromosome X [Source:SWISS;Acc:Q8N5I4]	1.18	0	#NAME?	0.0049	0.405221	yes	DOWN	N	N	Y	Y	Y	1.24	0
TBIG025085	Bol021264G	gpsn2	Very-long-chain enoyl-CoA reductase [Source:SWISS;Acc:Q55C17]	57.4	125	1.12	0.04525	0.86901	yes	UP	N	N	N	Y	Y	60.33	119.39
TBIG025092	Bol021271G	-	-	0	1.93	inf	0.0023	0.276189	yes	UP	N	N	Y	Y	Y	0	1.84
TBIG025113	Bol021292G	GLN1-4	Glutamine synthetase cytosolic isozyme 1-4 [Source:SWISS;Acc:Q9FMD9]	50.7	132	1.38	0.01645	0.694385	yes	UP	N	N	N	Y	Y	53.26	126.12
TBIG025142	Bol021320G	-	-	72.9	196	1.43	0.0134	0.640715	yes	UP	N	N	N	Y	Y	76.58	187.01
TBIG025148	Bol021326G	PSY1	Phytoene synthase, chloroplastic [Source:SWISS;Acc:P37271]	35.6	101	1.51	0.00885	0.577512	yes	UP	N	N	Y	Y	Y	37.43	96.82
TBIG025150	Bol021328G	CYCA1-1	Cyclin-A1-1 [Source:SWISS;Acc:Q9C6Y3]	7.52	1.63	-2.2	0.04225	0.86901	yes	DOWN	N	N	N	Y	Y	7.9	1.56
TBIG025223	Bol021399G	ARG7	Indole-3-acetic acid-induced protein ARG7 [Source:SWISS;Acc:P32295]	0	4900	inf	0.0023	0.276189	yes	UP	N	N	Y	Y	Y	0	4678.05
TBIG025284	Bol021119G	PSAE1	Photosystem I reaction center subunit IV A, chloroplastic [Source:SWISS;Acc:Q9S831]	211	589	1.48	0.01115	0.617479	yes	UP	N	N	N	Y	Y	221.56	561.9
TBIG025295	Bol021128G	Tbc1d15	TBC1 domain family member 15 [Source:SWISS;Acc:Q9CXF4]	28.3	68	1.26	0.0243	0.75336	yes	UP	N	N	N	Y	Y	29.76	64.88
TBIG025300	Bol021133G	-	-	1750	0	#NAME?	5e-05	0.0285848	yes	DOWN	Y	Y	Y	Y	Y	1839.84	0
TBIG025311	Bol021144G	RMA2	E3 ubiquitin-protein ligase RMA2 [Source:SWISS;Acc:P93030]	3.39	16.6	2.3	0.0466	0.877227	yes	UP	N	N	N	Y	Y	3.56	15.87
TBIG025313	Bol021146G	-	-	676	2030	1.58	0.01735	0.694385	yes	UP	N	N	N	Y	Y	709.88	1933.47
TBIG025400	Bol020969G	HMA2	Cadmium/zinc-transporting ATPase HMA2 [Source:SWISS;Acc:Q9SZW4]	1.95	5.59	1.52	0.0397	0.86901	yes	UP	N	N	N	Y	Y	2.04	5.33
TBIG025408	Bol020977G	Y4318_ARATH	Uncharacterized protein At4g30180 [Source:SWISS;Acc:Q9SUM5]	3.78	0	#NAME?	0.0049	0.405221	yes	DOWN	N	N	Y	Y	Y	3.98	0
TBIG025419	BONG004920.3G	bcsl1b	Probable mitochondrial chaperone BCS1-B [Source:SWISS;Acc:Q54DY9]	56.6	18.2	-1.64	0.00535	0.428946	yes	DOWN	N	N	Y	Y	Y	59.5	17.36
TBIG025447	Bol021013G	LACS3	Long chain acyl-CoA synthetase 3 [Source:SWISS;Acc:Q9C7W4]	22.7	50.2	1.15	0.03985	0.86901	yes	UP	N	N	N	Y	Y	23.83	47.91
TBIG025534	Bol020891G	-	-	0	1.57	inf	0.01255	0.625559	yes	UP	N	N	N	Y	Y	0	1.5
TBIG025601	Bol020846G	SPS4	Probable sucrose-phosphate synthase 4 [Source:SWISS;Acc:F4JLK2]	6.58	69.1	3.39	5e-05	0.0285848	yes	UP	Y	Y	Y	Y	Y	6.91	65.91
TBIG025609	Bol020853G	LHCB5	Chlorophyll a-b binding protein CP26, chloroplastic [Source:SWISS;Acc:Q9XF89]	140	404	1.53	0.0142	0.653996	yes	UP	N	N	N	Y	Y	146.71	385.21
TBIG025630	Bol020656G	OSB2	Protein OSB2, chloroplastic [Source:SWISS;Acc:Q8GXH3]	0	632	inf	0.03535	0.844355	yes	UP	N	N	N	Y	Y	0	603.16
TBIG025684	Bol020709G	BT1	BTB/POZ and TAZ domain-containing protein 1 [Source:SWISS;Acc:Q9FMK7]	3.4	20.3	2.58	0.0112	0.617479	yes	UP	N	N	N	Y	Y	3.57	19.37
TBIG025737	Bol020762G	PSAN	Photosystem I reaction center subunit N, chloroplastic [Source:SWISS;Acc:P49107]	119	279	1.23	0.0288	0.786482	yes	UP	N	N	N	Y	Y	125.01	265.81
TBIG025748	Bol020773G	Q9FE06_ARATH	None [Source:SWISS;Acc:Q9FE06]	117	254	1.12	0.0487	0.887738	yes	UP	N	N	N	Y	Y	123.03	242.7
TBIG025750	Bol020775G	AGP1	Classical arabinogalactan protein 1 [Source:SWISS;Acc:Q8LCN5]	48	12.9	-1.89	0.043	0.86901	yes	DOWN	N	N	N	Y	Y	50.41	12.32
TBIG025759	Bol020784G	-	-	11.9	30.9	1.38	0.02285	0.741011	yes	UP	N	N	N	Y	Y	12.47	29.51
TBIG025858	Bol020557G	-	-	10.9	0	#NAME?	0.0458	0.86901	yes	DOWN	N	N	N	Y	Y	11.45	0
TBIG025873	Bol020573G	CAM5	Calmodulin-5 [Source:SWISS;Acc:Q682T9]	52	256	2.3	0.0014	0.240635	yes	UP	N	N	Y	Y	Y	54.6	244.29
TBIG025884	Bol020584G	-	-	0	12	inf	0.0179	0.694385	yes	UP	N	N	N	Y	Y	0	11.45
TBIG025907	Bol020607G	Y2048_ARATH	WEB family protein At2g40480 [Source:SWISS;Acc:Q5XVC7]	72.3	29	-1.32	0.01925	0.700071	yes	DOWN	N	N	N	Y	Y	75.94	27.63
TBIG025928	Bol020627G	FTR-A	Ferredoxin-thioredoxin reductase, variable chain [Source:SWISS;Acc:P80680]	46.6	154	1.72	0.0125	0.625559	yes	UP	N	N	N	Y	Y	49	146.58
TBIG025929	Bol020628G	HMGB7	High mobility group B protein 7 [Source:SWISS;Acc:Q8LDF9]	26.7	9.52	-1.49	0.04575	0.86901	yes	DOWN	N	N	N	Y	Y	28.03	9.08
TBIG025932	Bol020631G	GEML8_ARATH	Putative GEM-like protein 8 [Source:SWISS;Acc:Q9FMW4]	0	2.05	inf	0.01055	0.607098	yes	UP	N	N	N	Y	Y	0	1.95
TBIG025947	Bol020647G	MAM1	Methylthioalkylmalate synthase 1, chloroplastic [Source:SWISS;Acc:Q9FG67]	17.2	44.9	1.38	0.0193	0.700071	yes	UP	N	N	N	Y	Y	18.07	42.83
TBIG025967	BONG005000.1G	GPDL2	Probable glycerophosphoryl diester phosphodiesterase 2 [Source:SWISS;Acc:Q9SZ11]	2.53	13.9	2.46	0.01615	0.692843	yes	UP	N	N	N	Y	Y	2.66	13.28
TBIG025969	Bol020332G	D7SFH9_ARATH	None [Source:SWISS;Acc:D7SFH9]	2.38	13.7	2.52	0.0269	0.762897	yes	UP	N	N	N	Y	Y	2.5	13.04
TBIG025978	Bol020340G	PYL4	Abscisic acid receptor PYL4 [Source:SWISS;Acc:O80920]	0	2.18	inf	0.01255	0.625559	yes	UP	N	N	N	Y	Y	0	2.08
TBIG026017	Bol020379G	ANN4	Annexin D4 [Source:SWISS;Acc:Q9ZVJ6]	42.8	5.06	-3.08	0.0019	0.26298	yes	DOWN	N	N	Y	Y	Y	45	4.83
TBIG026091	Bol020453G	HSPRO2	Nematode resistance protein-like HSPRO2 [Source:SWISS;Acc:O04203]	24.1	56.1	1.22	0.0298	0.798859	yes	UP	N	N	N	Y	Y	25.3	53.51
TBIG026132	Bol020198G	PPD	Pheophorbidase [Source:SWISS;Acc:Q2V0W1]	2.06	26.1	3.66	0.00765	0.536479	yes	UP	N	N	Y	Y	Y	2.17	24.93
TBIG026151	Bol020217G	nep2	Aspartic proteinase nepenthesin-2 [Source:SWISS;Acc:Q766C2]	10.5	27.4	1.38	0.0355	0.845633	yes	UP	N	N	N	Y	Y	11.03	26.1
TBIG026208	Bol020271G	-	-	112	25.1	-2.16	0.0137	0.644559	yes	DOWN	N	N	N	Y	Y	117.68	23.93
TBIG026221	Bol020284G	TOC159	Translocase of chloroplast 159, chloroplastic [Source:SWISS;Acc:O81283]	7.16	15.7	1.13	0.0489	0.887738	yes	UP	N	N	N	Y	Y	7.52	14.97
TBIG026237	Bol020300G	GRXS4	Monothiol glutaredoxin-S4 [Source:SWISS;Acc:O23419]	11.2	0	#NAME?	0.02695	0.762897	yes	DOWN	N	N	N	Y	Y	11.73	0
TBIG026275	Bol020122G	NOP12	Nucleolar protein 12 [Source:SWISS;Acc:Q6C2Q7]	6.22	0	#NAME?	0.0458	0.86901	yes	DOWN	N	N	N	Y	Y	6.53	0
TBIG026315	Bol020162G	ERF2	Ethylene-responsive transcription factor 2 [Source:SWISS;Acc:O80338]	43.5	17.7	-1.3	0.0487	0.887738	yes	DOWN	N	N	N	Y	Y	45.68	16.85
TBIG026354	Bol020029G	NIK2	Protein NSP-INTERACTING KINASE 2 [Source:SWISS;Acc:Q8RY65]	0	1.35	inf	0.0179	0.694385	yes	UP	N	N	N	Y	Y	0	1.28
TBIG026469	Bol019947G	HAT4	Homeobox-leucine zipper protein HAT4 [Source:SWISS;Acc:Q05466]	14.7	41.5	1.5	0.025	0.762897	yes	UP	N	N	N	Y	Y	15.44	39.63
TBIG026477	BONG005060.2G	-	-	0	1.79	inf	0.0315	0.824266	yes	UP	N	N	N	Y	Y	0	1.71
TBIG026495	Bol019970G	BAM3	Beta-amylase 3, chloroplastic [Source:SWISS;Acc:O23553]	43.1	110	1.36	0.02105	0.731077	yes	UP	N	N	N	Y	Y	45.26	105.35
TBIG026539	Bol020013G	-	-	4.69	0.837	-2.49	0.03405	0.844355	yes	DOWN	N	N	N	Y	Y	4.93	0.8
TBIG026554	Bol019733G	APL	Myb family transcription factor APL [Source:SWISS;Acc:Q9SAK5]	9.33	33.9	1.86	0.00685	0.508281	yes	UP	N	N	Y	Y	Y	9.81	32.38
TBIG026563	Bol019742G	-	-	1.45	9.32	2.68	0.0288	0.786482	yes	UP	N	N	N	Y	Y	1.53	8.89
TBIG026567	Bol019746G	FB126_ARATH	F-box protein At2g34280 [Source:SWISS;Acc:O80777]	1.14	0	#NAME?	0.02695	0.762897	yes	DOWN	N	N	N	Y	Y	1.2	0
TBIG026633	Bol019811G	F4KGY6_ARATH	None [Source:SWISS;Acc:F4KGY6]	15.7	39	1.31	0.0386	0.86901	yes	UP	N	N	N	Y	Y	16.5	37.24
TBIG026649	Bol019827G	-	-	0	1.55	inf	0.00405	0.383118	yes	UP	N	N	Y	Y	Y	0	1.48
TBIG026697	Bol019871G	PIN8	Putative auxin efflux carrier component 8 [Source:SWISS;Acc:Q9FFD0]	3.66	20.4	2.48	0.01365	0.644559	yes	UP	N	N	N	Y	Y	3.85	19.48
TBIG026715	Bol019887G	-	-	35	3.88	-3.17	0.0141	0.651673	yes	DOWN	N	N	N	Y	Y	36.75	3.7
TBIG026746	Bol019584G	Beta-1,3-glucanase 12	Glucan endo-1,3-beta-glucosidase 12 [Source:SWISS;Acc:Q8VYE5]	25	9.55	-1.39	0.03165	0.825726	yes	DOWN	N	N	N	Y	Y	26.23	9.11
TBIG026788	Bol019620G	TOP2	DNA topoisomerase 2 [Source:SWISS;Acc:P30182]	14.9	2.68	-2.48	0.00015	0.0616359	yes	DOWN	N	Y	Y	Y	Y	15.69	2.56
TBIG026802	Bol019634G	GDL67_ARATH	GDSL esterase/lipase At4g28780 [Source:SWISS;Acc:Q9SVU5]	29	7.67	-1.92	0.0123	0.625559	yes	DOWN	N	N	N	Y	Y	30.44	7.32
TBIG026805	Bol019637G	PSAE1	Photosystem I reaction center subunit IV A, chloroplastic [Source:SWISS;Acc:Q9S831]	49.2	145	1.56	0.01735	0.694385	yes	UP	N	N	N	Y	Y	51.73	138.74
TBIG026810	Bol019642G	-	-	3.88	0	#NAME?	0.0458	0.86901	yes	DOWN	N	N	N	Y	Y	4.08	0
TBIG026843	Bol019675G	ERF1A	Ethylene-responsive transcription factor 1A [Source:SWISS;Acc:O80337]	12.9	2.6	-2.31	0.04095	0.86901	yes	DOWN	N	N	N	Y	Y	13.51	2.48
TBIG026853	Bol019685G	TOR1	Microtubule-associated protein TORTIFOLIA1 [Source:SWISS;Acc:Q9T041]	3.97	0.541	-2.88	0.02005	0.713498	yes	DOWN	N	N	N	Y	Y	4.17	0.52
TBIG026869	Bol019700G	-	-	5.24	0	#NAME?	0.0127	0.625559	yes	DOWN	N	N	N	Y	Y	5.51	0
TBIG026945	Bol019506G	plekha8	Pleckstrin homology domain-containing family A member 8 [Source:SWISS;Acc:Q5U3N0]	0	1.12	inf	0.03535	0.844355	yes	UP	N	N	N	Y	Y	0	1.07
TBIG026956	BONG005240.1G	Y2289_ARATH	Probable LRR receptor-like serine/threonine-protein kinase At2g28960 [Source:SWISS;Acc:C0LGL4]	2.43	11.9	2.3	0.043	0.86901	yes	UP	N	N	N	Y	Y	2.55	11.39
TBIG026999	Bol019558G	TUBB3	Tubulin beta-3 chain [Source:SWISS;Acc:Q9ASR0]	61.5	10.1	-2.61	5e-05	0.0285848	yes	DOWN	Y	Y	Y	Y	Y	64.65	9.62
TBIG027107	Bol019217G	ycf36	Uncharacterized protein ycf36 [Source:SWISS;Acc:P51273]	42	196	2.22	0.0001	0.0505731	yes	UP	N	Y	Y	Y	Y	44.08	186.51
TBIG027110	Bol019220G	ARA12	Subtilisin-like protease [Source:SWISS;Acc:O65351]	22.5	5.35	-2.07	0.0033	0.358123	yes	DOWN	N	N	Y	Y	Y	23.61	5.1
TBIG027112	Bol019222G	ARA12	Subtilisin-like protease [Source:SWISS;Acc:O65351]	10.7	24.4	1.19	0.03945	0.86901	yes	UP	N	N	N	Y	Y	11.22	23.25
TBIG027128	Bol019238G	RALFL34	Protein RALF-like 34 [Source:SWISS;Acc:Q9FHA6]	111	27	-2.03	0.01745	0.694385	yes	DOWN	N	N	N	Y	Y	116.13	25.79
TBIG027139	Bol019249G	ASOL_TOBAC	L-ascorbate oxidase homolog [Source:SWISS;Acc:P29162]	22.7	69.3	1.61	0.0056	0.439597	yes	UP	N	N	Y	Y	Y	23.89	66.15
TBIG027164	Bol019271G	STS14	STS14 protein [Source:SWISS;Acc:Q41495]	132	58.2	-1.18	0.04435	0.86901	yes	DOWN	N	N	N	Y	Y	139	55.53
TBIG027181	Bol019288G	RAB18	Dehydrin Rab18 [Source:SWISS;Acc:P30185]	357	1030	1.52	0.0158	0.685657	yes	UP	N	N	N	Y	Y	375.25	980.27
TBIG027184	Bol019291G	-	-	17.6	2.61	-2.75	0.0069	0.508281	yes	DOWN	N	N	Y	Y	Y	18.44	2.49
TBIG027186	Bol019293G	LFNR1	Ferredoxin--NADP reductase, leaf isozyme 1, chloroplastic [Source:SWISS;Acc:Q9FKW6]	137	422	1.62	0.0145	0.654101	yes	UP	N	N	N	Y	Y	144.07	402.77
TBIG027216	Bol019322G	AGT1	Serine--glyoxylate aminotransferase [Source:SWISS;Acc:Q56YA5]	114	352	1.63	0.0123	0.625559	yes	UP	N	N	N	Y	Y	119.81	335.56
TBIG027237	Bol019343G	MYRO_BRANA	Myrosinase [Source:SWISS;Acc:Q00326]	166	37.5	-2.15	0.0009	0.198892	yes	DOWN	N	N	Y	Y	Y	174.72	35.77
TBIG027253	Bol019359G	NIR1	Ferredoxin--nitrite reductase, chloroplastic [Source:SWISS;Acc:Q39161]	29	92.3	1.67	0.004	0.383118	yes	UP	N	N	Y	Y	Y	30.43	88.09
TBIG027268	Bol019047G	H32_WHEAT	Histone H3.2 [Source:SWISS;Acc:P68428]	145	51.3	-1.5	0.0219	0.740053	yes	DOWN	N	N	N	Y	Y	152.21	48.92
TBIG027330	Bol019109G	PSAN	Photosystem I reaction center subunit N, chloroplastic [Source:SWISS;Acc:P49107]	12.5	132	3.4	0.00295	0.334393	yes	UP	N	N	Y	Y	Y	13.12	125.45
TBIG027406	Bol019185G	PTR53_ARATH	Probable peptide/nitrate transporter At5g62680 [Source:SWISS;Acc:Q9LV10]	2.36	11.6	2.29	0.0076	0.535831	yes	UP	N	N	Y	Y	Y	2.48	11.04
TBIG027497	Bol019013G	OMT1	Caffeic acid 3-O-methyltransferase 1 [Source:SWISS;Acc:Q00763]	7.13	0.768	-3.22	0.0389	0.86901	yes	DOWN	N	N	N	Y	Y	7.5	0.73
TBIG027515	Bol019031G	AEE4	Probable acyl-activating enzyme 4 [Source:SWISS;Acc:O80658]	8.42	27.5	1.71	0.0087	0.574856	yes	UP	N	N	Y	Y	Y	8.85	26.23
TBIG027556	Bol018890G	-	-	0	1.87	inf	0.03535	0.844355	yes	UP	N	N	N	Y	Y	0	1.79
TBIG027569	Bol018903G	NFYB2	Nuclear transcription factor Y subunit B-2 [Source:SWISS;Acc:Q9FGJ3]	9.65	33.4	1.79	0.03075	0.814868	yes	UP	N	N	N	Y	Y	10.14	31.87
TBIG027594	Bol018928G	PVA21	Vesicle-associated protein 2-1 [Source:SWISS;Acc:Q9LVU1]	2.76	15.9	2.53	0.03555	0.846058	yes	UP	N	N	N	Y	Y	2.9	15.21
TBIG027677	Bol018833G	H2A2_ARATH	Probable histone H2A.2 [Source:SWISS;Acc:Q9LHQ5]	62	17	-1.86	0.0425	0.86901	yes	DOWN	N	N	N	Y	Y	65.09	16.24
TBIG027689	Bol018845G	UBP12	Ubiquitin carboxyl-terminal hydrolase 12 [Source:SWISS;Acc:Q9FPT1]	2.49	9.62	1.95	0.04085	0.86901	yes	UP	N	N	N	Y	Y	2.61	9.18
TBIG027740	Bol018757G	TIC62	Protein TIC 62, chloroplastic [Source:SWISS;Acc:Q8SKU2]	56.5	128	1.18	0.0448	0.86901	yes	UP	N	N	N	Y	Y	59.37	121.95
TBIG027747	Bol018764G	PBE2	Proteasome subunit beta type-5-B [Source:SWISS;Acc:Q9LIP2]	0	5.39	inf	0.01055	0.607098	yes	UP	N	N	N	Y	Y	0	5.15
TBIG027766	Bol018515G	MTN1	5'-methylthioadenosine/S-adenosylhomocysteine nucleosidase 1 [Source:SWISS;Acc:Q9T0I8]	0	4.8	inf	0.01255	0.625559	yes	UP	N	N	N	Y	Y	0	4.58
TBIG027767	Bol018516G	-	-	27	134	2.31	0.0001	0.0505731	yes	UP	N	Y	Y	Y	Y	28.32	127.81
TBIG027800	Bol018549G	EC1.4	Egg cell-secreted protein 1.4 [Source:SWISS;Acc:Q9T039]	3.45	0	#NAME?	0.02695	0.762897	yes	DOWN	N	N	N	Y	Y	3.62	0
TBIG027846	Bol018592G	XTH7	Probable xyloglucan endotransglucosylase/hydrolase protein 7 [Source:SWISS;Acc:Q8LER3]	21.6	104	2.26	0.00025	0.0913125	yes	UP	N	Y	Y	Y	Y	22.74	98.92
TBIG027871	Bol018617G	-	-	178	40.8	-2.12	0.00135	0.236682	yes	DOWN	N	N	Y	Y	Y	186.68	38.89
TBIG027896	Bol018642G	PSBO	Oxygen-evolving enhancer protein 1, chloroplastic [Source:SWISS;Acc:P26320]	19.5	67.5	1.79	0.00375	0.380763	yes	UP	N	N	Y	Y	Y	20.47	64.37
TBIG027907	Bol018653G	PLT6	Probable polyol transporter 6 [Source:SWISS;Acc:Q8GXR2]	10.7	3.93	-1.45	0.03665	0.85673	yes	DOWN	N	N	N	Y	Y	11.24	3.75
TBIG027919	Bol018664G	UBC17	Probable ubiquitin-conjugating enzyme E2 17 [Source:SWISS;Acc:O23239]	0	3.85	inf	0.00405	0.383118	yes	UP	N	N	Y	Y	Y	0	3.67
TBIG027941	Bol018686G	MCA1	Protein MID1-COMPLEMENTING ACTIVITY 1 [Source:SWISS;Acc:Q8L7E9]	17.1	3.13	-2.45	0.0058	0.445989	yes	DOWN	N	N	Y	Y	Y	17.98	2.98
TBIG028059	Bol018367G	BRCA1	Protein BREAST CANCER SUSCEPTIBILITY 1 homolog [Source:SWISS;Acc:Q8RXD4]	13.1	5.24	-1.33	0.04415	0.86901	yes	DOWN	N	N	N	Y	Y	13.79	4.99
TBIG028070	Bol018378G	TPX2	Protein TPX2 [Source:SWISS;Acc:F4I2H7]	5.5	0.929	-2.57	0.01325	0.638184	yes	DOWN	N	N	N	Y	Y	5.78	0.89
TBIG028112	Bol018418G	-	-	2.12	0	#NAME?	0.02695	0.762897	yes	DOWN	N	N	N	Y	Y	2.22	0
TBIG028133	Bol018439G	T6A9_9	Uncharacterized calcium-binding protein At1g02270 [Source:SWISS;Acc:O81916]	2.86	9.95	1.8	0.01905	0.698484	yes	UP	N	N	N	Y	Y	3	9.49
TBIG028164	Bol018469G	FRO1	Probable ferric reduction oxidase 1 [Source:SWISS;Acc:Q9LMM2]	1.07	9.5	3.15	0.0115	0.622278	yes	UP	N	N	N	Y	Y	1.13	9.06
TBIG028187	Bol018492G	-	-	0	3.16	inf	0.0234	0.741011	yes	UP	N	N	N	Y	Y	0	3.01
TBIG028227	Bol018196G	KIN12B	Kinesin-like protein KIN12B [Source:SWISS;Acc:Q8L7Y8]	5.88	1.36	-2.11	0.01315	0.636867	yes	DOWN	N	N	N	Y	Y	6.18	1.3
TBIG028229	Bol018198G	-	-	73.5	12.8	-2.53	0.03315	0.844355	yes	DOWN	N	N	N	Y	Y	77.27	12.18
TBIG028280	Bol018250G	ATK3	Kinesin-3 [Source:SWISS;Acc:P46875]	6.19	1.42	-2.12	0.01375	0.644559	yes	DOWN	N	N	N	Y	Y	6.5	1.36
TBIG028329	Bol018090G	FPP7	Filament-like plant protein 7 [Source:SWISS;Acc:Q9SLN1]	20.7	8.93	-1.21	0.0334	0.844355	yes	DOWN	N	N	N	Y	Y	21.78	8.52
TBIG028370	Bol018130G	BCAT4	Methionine aminotransferase BCAT4 [Source:SWISS;Acc:Q9LE06]	56.3	153	1.44	0.01275	0.625559	yes	UP	N	N	N	Y	Y	59.2	145.54
TBIG028393	Bol018153G	TMEM53	Transmembrane protein 53 [Source:SWISS;Acc:Q2TBP5]	13.4	3.69	-1.86	0.0279	0.778064	yes	DOWN	N	N	N	Y	Y	14.04	3.52
TBIG028422	Bol017861G	AUR1	Serine/threonine-protein kinase Aurora-1 [Source:SWISS;Acc:Q9M077]	12.8	2.44	-2.39	0.0379	0.867445	yes	DOWN	N	N	N	Y	Y	13.46	2.33
TBIG028429	Bol017868G	ERF043	Ethylene-responsive transcription factor ERF043 [Source:SWISS;Acc:Q9M080]	56.8	15.4	-1.88	0.0097	0.594617	yes	DOWN	N	N	Y	Y	Y	59.68	14.71
TBIG028436	Bol017875G	PERK14	Proline-rich receptor-like protein kinase PERK14 [Source:SWISS;Acc:O65530]	12.1	4.62	-1.38	0.04275	0.86901	yes	DOWN	N	N	N	Y	Y	12.67	4.41
TBIG028486	Bol017925G	IAA29	Auxin-responsive protein IAA29 [Source:SWISS;Acc:Q93WC4]	0	1.31	inf	0.03535	0.844355	yes	UP	N	N	N	Y	Y	0	1.25
TBIG028513	Bol017952G	PUB7	U-box domain-containing protein 7 [Source:SWISS;Acc:Q9CAG5]	17.5	7.16	-1.29	0.0497	0.893343	yes	DOWN	N	N	N	Y	Y	18.44	6.83
TBIG028554	Bol017993G	CYP71B2	Cytochrome P450 71B2 [Source:SWISS;Acc:O65788]	0	3.94	inf	0.0008	0.182943	yes	UP	N	N	Y	Y	Y	0	3.76
TBIG028563	Bol018002G	Y4139_ARATH	Uncharacterized aarF domain-containing protein kinase At4g31390, chloroplastic [Source:SWISS;Acc:Q8RWG1]	31.3	76.7	1.29	0.0248	0.761016	yes	UP	N	N	N	Y	Y	32.92	73.17
TBIG028674	Bol017760G	GPAT6	Glycerol-3-phosphate 2-O-acyltransferase 6 [Source:SWISS;Acc:O80437]	62.1	20.8	-1.58	0.0071	0.517218	yes	DOWN	N	N	Y	Y	Y	65.3	19.81
TBIG028735	Bol017820G	WAX9D	Non-specific lipid-transfer protein D [Source:SWISS;Acc:Q43304]	2440	857	-1.51	0.01625	0.694385	yes	DOWN	N	N	N	Y	Y	2563.28	817.67
TBIG028740	Bol017825G	APS1	Acid phosphatase 1 [Source:SWISS;Acc:P27061]	1.32	0	#NAME?	0.01875	0.694385	yes	DOWN	N	N	N	Y	Y	1.38	0
TBIG028860	Bol017587G	F22G5.20	Tropinone reductase homolog At1g07440 [Source:SWISS;Acc:Q9ASX2]	12.7	46.2	1.86	0.01645	0.694385	yes	UP	N	N	N	Y	Y	13.34	44.12
TBIG028877	Bol017604G	-	-	0	6.34	inf	0.03535	0.844355	yes	UP	N	N	N	Y	Y	0	6.05
TBIG028890	Bol017617G	TUBB8	Tubulin beta-8 chain [Source:SWISS;Acc:P29516]	53.8	17.5	-1.62	0.0084	0.563529	yes	DOWN	N	N	Y	Y	Y	56.57	16.74
TBIG028907	Bol017634G	UGT71C2	UDP-glycosyltransferase 71C2 [Source:SWISS;Acc:O82382]	11.3	33.4	1.57	0.01375	0.644559	yes	UP	N	N	N	Y	Y	11.85	31.82
TBIG028924	Bol017648G	O80872_ARATH	None [Source:SWISS;Acc:O80872]	33	10.2	-1.69	0.012	0.625559	yes	DOWN	N	N	N	Y	Y	34.66	9.77
TBIG028963	Bol017463G	WRKY18	WRKY transcription factor 18 [Source:SWISS;Acc:Q9C5T4]	2.85	0	#NAME?	0.0049	0.405221	yes	DOWN	N	N	Y	Y	Y	2.99	0
TBIG028966	Bol017466G	ENL1_ARATH	Early nodulin-like protein 1 [Source:SWISS;Acc:Q9SK27]	4.84	0	#NAME?	0.0015	0.241821	yes	DOWN	N	N	Y	Y	Y	5.09	0
TBIG028967	Bol017467G	-	-	0	15.9	inf	0.03535	0.844355	yes	UP	N	N	N	Y	Y	0	15.17
TBIG029013	Bol017512G	-	-	0	2.43	inf	0.01255	0.625559	yes	UP	N	N	N	Y	Y	0	2.32
TBIG029043	Bol017541G	PER47	Peroxidase 47 [Source:SWISS;Acc:Q9SZB9]	22.7	59.6	1.39	0.0222	0.741011	yes	UP	N	N	N	Y	Y	23.83	56.9
TBIG029063	Bol017561G	FAR3	Fatty acyl-CoA reductase 3 [Source:SWISS;Acc:Q93ZB9]	8.01	29.6	1.88	0.00575	0.444746	yes	UP	N	N	Y	Y	Y	8.42	28.19
TBIG029091	Bol017347G	NAC029	NAC transcription factor 29 [Source:SWISS;Acc:O49255]	0	1.48	inf	0.00405	0.383118	yes	UP	N	N	Y	Y	Y	0	1.41
TBIG029110	Bol017366G	-	-	2.42	0	#NAME?	0.01875	0.694385	yes	DOWN	N	N	N	Y	Y	2.54	0
TBIG029143	Bol017399G	F20P5.1	WAT1-related protein At1g70260 [Source:SWISS;Acc:F4I5D5]	0	3.14	inf	0.00025	0.0913125	yes	UP	N	Y	Y	Y	Y	0	2.99
TBIG029146	Bol017402G	-	-	0	41.9	inf	0.03535	0.844355	yes	UP	N	N	N	Y	Y	0	39.96
TBIG029149	Bol017405G	JP650	Probable polygalacturonase non-catalytic subunit JP650 [Source:SWISS;Acc:P92990]	8.64	1.42	-2.6	0.01105	0.61697	yes	DOWN	N	N	N	Y	Y	9.08	1.36
TBIG029163	Bol017419G	CEL1	Endoglucanase 8 [Source:SWISS;Acc:Q9CAC1]	7.28	0.571	-3.67	0.03055	0.81234	yes	DOWN	N	N	N	Y	Y	7.64	0.54
TBIG029308	Bol017170G	AGP22	Arabinogalactan peptide 22 [Source:SWISS;Acc:Q9FK16]	648	0	#NAME?	0.0458	0.86901	yes	DOWN	N	N	N	Y	Y	681.22	0
TBIG029363	Bol017225G	SCRM	Transcription factor ICE1 [Source:SWISS;Acc:Q9LSE2]	0	1.68	inf	0.03535	0.844355	yes	UP	N	N	N	Y	Y	0	1.6
TBIG029436	Bol017020G	RPE	Ribulose-phosphate 3-epimerase, chloroplastic [Source:SWISS;Acc:Q43157]	172	398	1.21	0.03715	0.860053	yes	UP	N	N	N	Y	Y	180.79	379.36
TBIG029459	Bol017043G	E13L2_ARATH	Glucan endo-1,3-beta-glucosidase-like protein 2 [Source:SWISS;Acc:Q9FNQ2]	58.2	21.3	-1.45	0.03495	0.844355	yes	DOWN	N	N	N	Y	Y	61.16	20.34
TBIG029473	Bol017057G	kif4	Chromosome-associated kinesin KIF4 [Source:SWISS;Acc:Q91784]	5.87	1.54	-1.93	0.0083	0.56256	yes	DOWN	N	N	Y	Y	Y	6.17	1.47
TBIG029486	Bol017070G	MAM2	Methylthioalkylmalate synthase 2, chloroplastic [Source:SWISS;Acc:Q8VX04]	25.2	57.8	1.2	0.03345	0.844355	yes	UP	N	N	N	Y	Y	26.44	55.13
TBIG029490	Bol017074G	PURU1	Formyltetrahydrofolate deformylase 1, mitochondrial [Source:SWISS;Acc:Q93YQ3]	3.8	0	#NAME?	0.0458	0.86901	yes	DOWN	N	N	N	Y	Y	4	0
TBIG029491	Bol017075G	CAS	Calcium sensing receptor, chloroplastic [Source:SWISS;Acc:Q9FN48]	82.8	200	1.27	0.0319	0.82814	yes	UP	N	N	N	Y	Y	87.01	190.8
TBIG029520	Bol017104G	Y4885_ARATH	Probable LRR receptor-like serine/threonine-protein kinase At4g08850 [Source:SWISS;Acc:Q8VZG8]	9.56	2.13	-2.16	0.0244	0.753568	yes	DOWN	N	N	N	Y	Y	10.05	2.03
TBIG029590	Bol016845G	DIVARICATA	Transcription factor DIVARICATA [Source:SWISS;Acc:Q8S9H7]	15.8	4.87	-1.7	0.0396	0.86901	yes	DOWN	N	N	N	Y	Y	16.58	4.64
TBIG029717	Bol016744G	-	-	4.09	0	#NAME?	0.0458	0.86901	yes	DOWN	N	N	N	Y	Y	4.3	0
TBIG029785	Bol016808G	-	-	22.9	66.9	1.55	0.00865	0.572992	yes	UP	N	N	Y	Y	Y	24.02	63.84
TBIG029814	Bol016598G	GATA16	GATA transcription factor 16 [Source:SWISS;Acc:Q9FJ10]	0	3.1	inf	0.03535	0.844354	yes	UP	N	N	N	Y	Y	0	2.96
TBIG029844	Bol016628G	BZIP63	Basic leucine zipper 63 [Source:SWISS;Acc:B9DGI8]	3.83	21.3	2.48	0.0133	0.639421	yes	UP	N	N	N	Y	Y	4.02	20.34
TBIG029851	Bol016635G	WVD2	Protein WAVE-DAMPENED 2 [Source:SWISS;Acc:Q84ZT9]	2.44	0	#NAME?	0.0016	0.241821	yes	DOWN	N	N	Y	Y	Y	2.57	0
TBIG029886	Bol016669G	-	-	7.86	0.849	-3.21	0.00425	0.393544	yes	DOWN	N	N	Y	Y	Y	8.25	0.81
TBIG029899	Bol016682G	AtACHT5	Thioredoxin-like 1-2, chloroplastic [Source:SWISS;Acc:Q9XFI1]	0	4.43	inf	0.0023	0.276189	yes	UP	N	N	Y	Y	Y	0	4.22
TBIG029910	Bol016693G	H2A5_ARATH	Probable histone H2A.5 [Source:SWISS;Acc:Q94F49]	296	118	-1.33	0.02195	0.740053	yes	DOWN	N	N	N	Y	Y	311.28	112.48
TBIG030009	Bol016557G	GUN17_ARATH	Endoglucanase 17 [Source:SWISS;Acc:O81416]	6.89	0.854	-3.01	0.01665	0.694385	yes	DOWN	N	N	N	Y	Y	7.24	0.81
TBIG030015	Bol016563G	KAP2	Importin subunit alpha-2 [Source:SWISS;Acc:O04294]	26.5	7.43	-1.84	0.0073	0.524523	yes	DOWN	N	N	Y	Y	Y	27.87	7.09
TBIG030023	Bol016571G	NAC69	NAC domain-containing protein 69 [Source:SWISS;Acc:Q9M126]	111	30.9	-1.84	0.0019	0.26298	yes	DOWN	N	N	Y	Y	Y	116.1	29.43
TBIG030072	Bol016416G	CYP71B11	Cytochrome P450 71B11 [Source:SWISS;Acc:P58049]	1.48	25.9	4.13	0.00035	0.109575	yes	UP	N	N	Y	Y	Y	1.55	24.66
TBIG030095	Bol016439G	-	-	160	40	-2	0.0409	0.86901	yes	DOWN	N	N	N	Y	Y	167.71	38.19
TBIG030184	Bol016303G	Q9FVS9_ARATH	None [Source:SWISS;Acc:Q9FVS9]	224	97.8	-1.19	0.04595	0.871228	yes	DOWN	N	N	N	Y	Y	234.91	93.33
TBIG030191	Bol016310G	Q9FVS9_ARATH	None [Source:SWISS;Acc:Q9FVS9]	25.1	1.93	-3.7	0.0015	0.241821	yes	DOWN	N	N	Y	Y	Y	26.36	1.84
TBIG030230	Bol016349G	YSL1	Metal-nicotianamine transporter YSL1 [Source:SWISS;Acc:Q6R3L0]	3.87	13.9	1.85	0.01525	0.670555	yes	UP	N	N	N	Y	Y	4.06	13.26
TBIG030278	Bol016154G	-	-	1.15	0	#NAME?	0.0458	0.86901	yes	DOWN	N	N	N	Y	Y	1.21	0
TBIG030309	Bol016185G	algC	Phosphomannomutase/phosphoglucomutase [Source:SWISS;Acc:Q88BD4]	3.74	12.9	1.78	0.015	0.662975	yes	UP	N	N	N	Y	Y	3.93	12.27
TBIG030320	Bol016196G	CEL1	Endoglucanase 8 [Source:SWISS;Acc:Q9CAC1]	13.2	3.12	-2.08	0.01615	0.692843	yes	DOWN	N	N	N	Y	Y	13.85	2.98
TBIG030408	Bol016025G	GRP10	Glycine-rich RNA-binding protein 10 [Source:SWISS;Acc:Q05966]	1380	496	-1.47	0.01715	0.694385	yes	DOWN	N	N	N	Y	Y	1447.88	472.95
TBIG030445	Bol016062G	PR-5	Pathogenesis-related protein 5 [Source:SWISS;Acc:P28493]	13.9	2.43	-2.51	0.0287	0.785383	yes	DOWN	N	N	N	Y	Y	14.56	2.32
TBIG030454	Bol016071G	-	-	4.32	14.5	1.74	0.01995	0.710901	yes	UP	N	N	N	Y	Y	4.54	13.79
TBIG030479	Bol016096G	-	-	5.9	1.59	-1.89	0.0253	0.762897	yes	DOWN	N	N	N	Y	Y	6.2	1.52
TBIG030494	Bol016111G	PSAK	Photosystem I reaction center subunit psaK, chloroplastic [Source:SWISS;Acc:Q9SUI5]	30.1	152	2.34	0.00835	0.563529	yes	UP	N	N	Y	Y	Y	31.67	145.18
TBIG030505	Bol016122G	CIPK23	CBL-interacting serine/threonine-protein kinase 23 [Source:SWISS;Acc:Q93VD3]	0	2.73	inf	0.0179	0.694385	yes	UP	N	N	N	Y	Y	0	2.6
TBIG030510	Bol016127G	INT2	Probable inositol transporter 2 [Source:SWISS;Acc:Q9C757]	0	1.2	inf	0.0007	0.17045	yes	UP	N	N	Y	Y	Y	0	1.14
TBIG030598	Bol015829G	NAC078	NAC domain-containing protein 78 [Source:SWISS;Acc:Q84K00]	14.2	4.61	-1.63	0.04705	0.881283	yes	DOWN	N	N	N	Y	Y	14.95	4.4
TBIG030645	Bol015874G	WRKY19	Probable WRKY transcription factor 19 [Source:SWISS;Acc:Q9SZ67]	5.53	1.52	-1.86	0.04865	0.887738	yes	DOWN	N	N	N	Y	Y	5.81	1.45
TBIG030671	Bol015900G	RGF9	Root meristem growth factor 9 [Source:SWISS;Acc:Q9FGF6]	0	117	inf	0.0179	0.694385	yes	UP	N	N	N	Y	Y	0	111.19
TBIG030694	Bol015921G	ANN2	Annexin D2 [Source:SWISS;Acc:Q9XEE2]	74	23.8	-1.64	0.0067	0.504861	yes	DOWN	N	N	Y	Y	Y	77.78	22.68
TBIG030706	Bol015932G	TPPJ	Probable trehalose-phosphate phosphatase J [Source:SWISS;Acc:Q5HZ05]	4.01	19.4	2.27	0.0213	0.736068	yes	UP	N	N	N	Y	Y	4.21	18.48
TBIG030713	Bol015715G	-	-	33.3	78.5	1.24	0.04995	0.894813	yes	UP	N	N	N	Y	Y	34.95	74.92
TBIG030777	Bol015776G	Y4990_ARATH	Uncharacterized protein At4g19900 [Source:SWISS;Acc:P0C8Q4]	2.11	0	#NAME?	0.00015	0.0616359	yes	DOWN	N	Y	Y	Y	Y	2.21	0
TBIG030889	Bol015603G	-	-	77.5	166	1.1	0.049	0.887738	yes	UP	N	N	N	Y	Y	81.44	158.09
TBIG030938	Bol015653G	SLC4A1AP	Kanadaptin [Source:SWISS;Acc:Q9BWU0]	1.59	0.183	-3.12	0.04255	0.86901	yes	DOWN	N	N	N	Y	Y	1.67	0.17
TBIG030984	Bol015495G	-	-	0	28.8	inf	5e-05	0.0285848	yes	UP	Y	Y	Y	Y	Y	0	27.43
TBIG031048	Bol015559G	PHOT2	Phototropin-2 [Source:SWISS;Acc:P93025]	13.4	29.1	1.11	0.045	0.86901	yes	UP	N	N	N	Y	Y	14.11	27.73
TBIG031134	Bol015307G	-	-	23.2	65.1	1.49	0.04725	0.882515	yes	UP	N	N	N	Y	Y	24.39	62.12
TBIG031142	Bol015315G	-	-	117	307	1.39	0.0135	0.643158	yes	UP	N	N	N	Y	Y	123.36	292.63
TBIG031159	Bol015333G	CSLA9	Glucomannan 4-beta-mannosyltransferase 9 [Source:SWISS;Acc:Q9LZR3]	18.2	3.8	-2.26	0.00965	0.594322	yes	DOWN	N	N	Y	Y	Y	19.12	3.63
TBIG031204	Bol015377G	-	-	5490	2400	-1.19	0.034	0.844355	yes	DOWN	N	N	N	Y	Y	5765.65	2288.94
TBIG031232	Bol015404G	CYP708A2	Cytochrome P450 708A2 [Source:SWISS;Acc:Q8L7D5]	93	21.5	-2.12	0.00075	0.179305	yes	DOWN	N	N	Y	Y	Y	97.69	20.46
TBIG031268	Bol015440G	CYCB1-2	Cyclin-B1-2 [Source:SWISS;Acc:Q39067]	7.02	1.33	-2.4	0.03925	0.86901	yes	DOWN	N	N	N	Y	Y	7.38	1.27
TBIG031276	Bol015448G	-	-	4.25	0	#NAME?	0.02695	0.762897	yes	DOWN	N	N	N	Y	Y	4.46	0
TBIG031321	Bol015223G	-	-	29	69.5	1.26	0.0284	0.785383	yes	UP	N	N	N	Y	Y	30.43	66.27
TBIG031350	Bol015251G	Y2020_MYCLE	Putative S-adenosyl-L-methionine-dependent methyltransferase ML2020 [Source:SWISS;Acc:Q9CBG0]	2.96	16.7	2.5	0.0143	0.654101	yes	UP	N	N	N	Y	Y	3.11	15.98
TBIG031360	Bol015126G	-	-	7.9	1.79	-2.14	0.0264	0.762897	yes	DOWN	N	N	N	Y	Y	8.31	1.71
TBIG031435	Bol015007G	-	-	37.6	14.5	-1.37	0.0398	0.86901	yes	DOWN	N	N	N	Y	Y	39.49	13.88
TBIG031501	Bol015070G	SF3A1_ARATH	Probable splicing factor 3A subunit 1 [Source:SWISS;Acc:Q8RXF1]	3.12	0	#NAME?	0.0127	0.625559	yes	DOWN	N	N	N	Y	Y	3.28	0
TBIG031581	Bol014937G	TIC32	Short-chain dehydrogenase TIC 32, chloroplastic [Source:SWISS;Acc:A2RVM0]	1.51	7.59	2.33	0.04165	0.86901	yes	UP	N	N	N	Y	Y	1.58	7.24
TBIG031605	Bol014961G	CRK16	Putative cysteine-rich receptor-like protein kinase 16 [Source:SWISS;Acc:O65476]	0	1.57	inf	0.00405	0.383118	yes	UP	N	N	Y	Y	Y	0	1.49
TBIG031616	Bol014972G	SPXM3_ARATH	SPX domain-containing membrane protein At4g22990 [Source:SWISS;Acc:Q93ZQ5]	23.3	50.5	1.11	0.0444	0.86901	yes	UP	N	N	N	Y	Y	24.53	48.18
TBIG031629	Bol014985G	PGRL1A	PGR5-like protein 1A, chloroplastic [Source:SWISS;Acc:Q8H112]	112	285	1.35	0.02095	0.731077	yes	UP	N	N	N	Y	Y	117.69	271.77
TBIG031671	Bol014807G	MLP328	MLP-like protein 328 [Source:SWISS;Acc:Q9ZVF3]	93.8	34.1	-1.46	0.03675	0.857543	yes	DOWN	N	N	N	Y	Y	98.6	32.49
TBIG031684	Bol014820G	MPK17	Mitogen-activated protein kinase 17 [Source:SWISS;Acc:Q84M93]	38.3	15.6	-1.29	0.0281	0.781156	yes	DOWN	N	N	N	Y	Y	40.25	14.9
TBIG031717	Bol014853G	Q6EWX1_ARATH	None [Source:SWISS;Acc:Q6EWX1]	1.2	0	#NAME?	0.01875	0.694385	yes	DOWN	N	N	N	Y	Y	1.26	0
TBIG031755	Bol014890G	PME68	Probable pectinesterase 68 [Source:SWISS;Acc:Q8LPF3]	10.1	2.05	-2.3	0.03495	0.844355	yes	DOWN	N	N	N	Y	Y	10.6	1.96
TBIG031799	Bol014727G	ELIP2	Early light-induced protein 2, chloroplastic [Source:SWISS;Acc:Q94K66]	146	336	1.21	0.0334	0.844355	yes	UP	N	N	N	Y	Y	153.07	320.47
TBIG031828	Bol014755G	LTP5	Non-specific lipid-transfer protein 5 [Source:SWISS;Acc:Q9XFS7]	172	26.1	-2.72	0.0075	0.533068	yes	DOWN	N	N	Y	Y	Y	180.79	24.85
TBIG031846	Bol014771G	LTP3	Non-specific lipid-transfer protein 3 [Source:SWISS;Acc:Q9LLR7]	91.4	8.41	-3.44	0.03375	0.844355	yes	DOWN	N	N	N	Y	Y	96.01	8.02
TBIG031912	Bol014648G	BAM9	Inactive beta-amylase 9 [Source:SWISS;Acc:Q8VYW2]	3.14	15.4	2.3	0.00895	0.580103	yes	UP	N	N	Y	Y	Y	3.3	14.7
TBIG031918	Bol014654G	Ulk4	Serine/threonine-protein kinase ULK4 [Source:SWISS;Acc:Q3V129]	3.46	0.554	-2.64	0.0105	0.607098	yes	DOWN	N	N	N	Y	Y	3.64	0.53
TBIG031957	Bol014693G	ATX1	Copper transport protein ATX1 [Source:SWISS;Acc:Q94BT9]	37.3	12.9	-1.53	0.00915	0.584045	yes	DOWN	N	N	Y	Y	Y	39.16	12.34
TBIG032003	Bol014536G	-	-	0	3.16	inf	0.0234	0.741011	yes	UP	N	N	N	Y	Y	0	3.01
TBIG032031	Bol014564G	BEL1	Homeobox protein BEL1 homolog [Source:SWISS;Acc:Q38897]	3.6	14.2	1.98	0.0114	0.621986	yes	UP	N	N	N	Y	Y	3.78	13.59
TBIG032137	Bol014453G	CSP41A	Chloroplast stem-loop binding protein of 41 kDa a, chloroplastic [Source:SWISS;Acc:Q9LYA9]	139	340	1.29	0.0428	0.86901	yes	UP	N	N	N	Y	Y	145.76	324.7
TBIG032304	Bol014211G	COL5	Zinc finger protein CONSTANS-LIKE 5 [Source:SWISS;Acc:Q9FHH8]	72.5	160	1.14	0.0472	0.882515	yes	UP	N	N	N	Y	Y	76.13	152.63
TBIG032337	Bol014242G	BHLH35	Transcription factor bHLH35 [Source:SWISS;Acc:Q2HIV9]	1.27	0	#NAME?	0.01875	0.694385	yes	DOWN	N	N	N	Y	Y	1.33	0
TBIG032347	Bol014252G	SP2L	Microtubule-associated protein SPIRAL2-like [Source:SWISS;Acc:F4I6M4]	2.16	0	#NAME?	0.02695	0.762897	yes	DOWN	N	N	N	Y	Y	2.27	0
TBIG032352	Bol014257G	-	-	89.7	38	-1.24	0.0274	0.769835	yes	DOWN	N	N	N	Y	Y	94.28	36.23
TBIG032383	Bol014189G	MYC2	Transcription factor MYC2 [Source:SWISS;Acc:Q39204]	52.8	22.8	-1.21	0.0309	0.815053	yes	DOWN	N	N	N	Y	Y	55.49	21.79
TBIG032421	Bol014099G	RPS12C	40S ribosomal protein S12-2 [Source:SWISS;Acc:Q9SKZ3]	189	53.7	-1.82	0.0072	0.518755	yes	DOWN	N	N	Y	Y	Y	198.99	51.2
TBIG032464	Bol014142G	-	-	5.21	0	#NAME?	0.0458	0.86901	yes	DOWN	N	N	N	Y	Y	5.47	0
TBIG032501	Bol014032G	GLN2	Glutamine synthetase, chloroplastic [Source:SWISS;Acc:Q42624]	121	344	1.51	0.02145	0.738129	yes	UP	N	N	N	Y	Y	126.8	327.74
TBIG032517	Bol014048G	PRKase	Phosphoribulokinase, chloroplastic [Source:SWISS;Acc:P25697]	236	835	1.82	0.02615	0.762897	yes	UP	N	N	N	Y	Y	247.97	796.53
TBIG032520	Bol014051G	HBP1A_WHEAT	Transcription factor HBP-1a [Source:SWISS;Acc:P23922]	1.4	0	#NAME?	0.0458	0.86901	yes	DOWN	N	N	N	Y	Y	1.47	0
TBIG032573	Bol013995G	HXK3_ARATH	Hexokinase-3 [Source:SWISS;Acc:Q9LPS1]	50.6	16.8	-1.59	0.0078	0.539801	yes	DOWN	N	N	Y	Y	Y	53.2	16.05
TBIG032610	Bol013900G	SOX	Sulfite oxidase [Source:SWISS;Acc:Q9S850]	1.95	0	#NAME?	0.0458	0.86901	yes	DOWN	N	N	N	Y	Y	2.05	0
TBIG032623	Bol013913G	-	-	54.5	22.2	-1.3	0.0233	0.741011	yes	DOWN	N	N	N	Y	Y	57.28	21.18
TBIG032624	Bol013914G	-	-	31.2	14.2	-1.13	0.0419	0.86901	yes	DOWN	N	N	N	Y	Y	32.74	13.57
TBIG032704	Bol013850G	UGPI7_ARATH	Uncharacterized GPI-anchored protein At4g28100 [Source:SWISS;Acc:Q9SUC9]	8.35	1.17	-2.84	0.02845	0.785383	yes	DOWN	N	N	N	Y	Y	8.77	1.11
TBIG032791	Bol013744G	FB316_ARATH	F-box protein At1g61340 [Source:SWISS;Acc:Q8GX77]	25.1	5.23	-2.26	0.03955	0.86901	yes	DOWN	N	N	N	Y	Y	26.42	4.99
TBIG032797	Bol013750G	CAB8	Chlorophyll a-b binding protein 8, chloroplastic [Source:SWISS;Acc:P27522]	292	971	1.73	0.02435	0.75336	yes	UP	N	N	N	Y	Y	307.15	926.47
TBIG032882	Bol013566G	CDC20-1	Cell division cycle 20.1, cofactor of APC complex [Source:SWISS;Acc:Q9SZA4]	6.93	0	#NAME?	0.0049	0.405221	yes	DOWN	N	N	Y	Y	Y	7.28	0
TBIG033069	Bol013468G	CAPH	Condensin complex subunit 2 [Source:SWISS;Acc:Q564K3]	5.11	1.41	-1.86	0.0485	0.887738	yes	DOWN	N	N	N	Y	Y	5.36	1.34
TBIG033104	Bol013502G	GUN11_ARATH	Endoglucanase 11 [Source:SWISS;Acc:O48766]	23.9	4.14	-2.53	0.0013	0.235775	yes	DOWN	N	N	Y	Y	Y	25.11	3.95
TBIG033109	Bol013507G	KIN12B	Kinesin-like protein KIN12B [Source:SWISS;Acc:Q8L7Y8]	0	1.28	inf	0.03535	0.844355	yes	UP	N	N	N	Y	Y	0	1.22
TBIG033141	Bol013390G	-	-	0	1.59	inf	0.03535	0.844355	yes	UP	N	N	N	Y	Y	0	1.51
TBIG033251	Bol013335G	Q9SRY4_ARATH	None [Source:SWISS;Acc:Q9SRY4]	84.4	190	1.17	0.04115	0.86901	yes	UP	N	N	N	Y	Y	88.64	181
TBIG033294	Bol013378G	GLIP3	GDSL esterase/lipase 3 [Source:SWISS;Acc:Q9SYF5]	10.1	28.5	1.5	0.02475	0.760369	yes	UP	N	N	N	Y	Y	10.62	27.18
TBIG033295	Bol013379G	UBC26	Probable ubiquitin-conjugating enzyme E2 26 [Source:SWISS;Acc:Q8GY87]	1.88	0	#NAME?	0.0015	0.241821	yes	DOWN	N	N	Y	Y	Y	1.97	0
TBIG033317	Bol013165G	CB12_PETHY	Chlorophyll a-b binding protein, chloroplastic [Source:SWISS;Acc:P13869]	65	192	1.56	0.0053	0.427544	yes	UP	N	N	Y	Y	Y	68.31	183.43
TBIG033368	Bol013216G	PTHC_ARATH	Peptidyl-tRNA hydrolase, chloroplastic [Source:SWISS;Acc:Q8GW64]	8.21	0	#NAME?	0.0458	0.86901	yes	DOWN	N	N	N	Y	Y	8.63	0
TBIG033392	Bol013240G	Q7XTV7_ORYSJ	None [Source:SWISS;Acc:Q7XTV7]	6.78	1.32	-2.36	0.0418	0.86901	yes	DOWN	N	N	N	Y	Y	7.12	1.26
TBIG033397	Bol013245G	MIR	Miraculin [Source:SWISS;Acc:P13087]	30.8	7.08	-2.12	0.0287	0.785383	yes	DOWN	N	N	N	Y	Y	32.4	6.75
TBIG033443	Bol013056G	SD11	G-type lectin S-receptor-like serine/threonine-protein kinase SD1-1 [Source:SWISS;Acc:O81833]	2.63	11.2	2.09	0.01625	0.694385	yes	UP	N	N	N	Y	Y	2.76	10.69
TBIG033484	Bol013096G	-	-	2.41	0	#NAME?	0.01875	0.694385	yes	DOWN	N	N	N	Y	Y	2.53	0
TBIG033493	Bol013105G	AtStr14	Rhodanese-like domain-containing protein 14, chloroplastic [Source:SWISS;Acc:Q94A65]	21.5	53.8	1.32	0.03965	0.86901	yes	UP	N	N	N	Y	Y	22.59	51.37
TBIG033512	Bol013124G	TRY	Transcription factor TRY [Source:SWISS;Acc:Q8GV05]	1540	0	#NAME?	0.0458	0.86901	yes	DOWN	N	N	N	Y	Y	1619.95	0
TBIG033588	Bol013004G	Y4318_ARATH	Uncharacterized protein At4g30180 [Source:SWISS;Acc:Q9SUM5]	3.83	0	#NAME?	0.0049	0.405221	yes	DOWN	N	N	Y	Y	Y	4.03	0
TBIG033623	Bol013038G	Beta-1,3-glucanase 12	Glucan endo-1,3-beta-glucosidase 12 [Source:SWISS;Acc:Q8VYE5]	11.4	2.78	-2.04	0.0157	0.683574	yes	DOWN	N	N	N	Y	Y	12.02	2.65
TBIG033625	Bol013040G	APS1	Acid phosphatase 1 [Source:SWISS;Acc:P27061]	203	27.3	-2.9	5e-05	0.0285848	yes	DOWN	Y	Y	Y	Y	Y	213.8	26.08
TBIG033693	Bol012919G	-	-	0	8.61	inf	0.0234	0.741011	yes	UP	N	N	N	Y	Y	0	8.21
TBIG033780	Bol012842G	OMT1	Caffeic acid 3-O-methyltransferase 1 [Source:SWISS;Acc:Q00763]	1.64	0	#NAME?	0.00125	0.233138	yes	DOWN	N	N	Y	Y	Y	1.72	0
TBIG033798	Bol012859G	CESA4	Cellulose synthase A catalytic subunit 4 [UDP-forming] [Source:SWISS;Acc:Q84JA6]	11.4	4.84	-1.24	0.04625	0.873766	yes	DOWN	N	N	N	Y	Y	12.03	4.61
TBIG033805	Bol012713G	MYRO_BRANA	Myrosinase [Source:SWISS;Acc:Q00326]	98.2	28.5	-1.78	0.0023	0.276189	yes	DOWN	N	N	Y	Y	Y	103.22	27.21
TBIG033839	Bol012747G	MYRO_BRANA	Myrosinase [Source:SWISS;Acc:Q00326]	75.8	23	-1.72	0.00425	0.393544	yes	DOWN	N	N	Y	Y	Y	79.65	21.93
TBIG033865	Bol012773G	H2A5_ARATH	Probable histone H2A.5 [Source:SWISS;Acc:Q94F49]	235	95.2	-1.3	0.02855	0.785383	yes	DOWN	N	N	N	Y	Y	246.88	90.79
TBIG034001	Bol012527G	CML23	Probable calcium-binding protein CML23 [Source:SWISS;Acc:Q9C8Y1]	124	31.7	-1.96	0.0065	0.491198	yes	DOWN	N	N	Y	Y	Y	129.95	30.26
TBIG034033	Bol012558G	-	-	17.9	6.27	-1.51	0.0455	0.86901	yes	DOWN	N	N	N	Y	Y	18.77	5.99
TBIG034049	Bol012573G	TSF	Protein TWIN SISTER of FT [Source:SWISS;Acc:Q9S7R5]	2.15	0	#NAME?	0.01875	0.694385	yes	DOWN	N	N	N	Y	Y	2.26	0
TBIG034066	Bol012590G	GPDL2	Probable glycerophosphoryl diester phosphodiesterase 2 [Source:SWISS;Acc:Q9SZ11]	15.9	6.53	-1.29	0.04255	0.86901	yes	DOWN	N	N	N	Y	Y	16.76	6.23
TBIG034129	Bol012474G	BCS1_SCHPO	Probable mitochondrial chaperone bcs1 [Source:SWISS;Acc:Q9P6Q3]	25.1	6.77	-1.89	0.006	0.457357	yes	DOWN	N	N	Y	Y	Y	26.37	6.46
TBIG034258	Bol012261G	atpA	ATP synthase subunit alpha, chloroplastic [Source:SWISS;Acc:A4QK03]	9.82	24.3	1.31	0.0354	0.844781	yes	UP	N	N	N	Y	Y	10.31	23.15
TBIG034325	Bol012327G	ERF019	Ethylene-responsive transcription factor ERF019 [Source:SWISS;Acc:O80542]	2.84	0	#NAME?	0.01875	0.694385	yes	DOWN	N	N	N	Y	Y	2.98	0
TBIG034356	Bol012187G	CER3	Protein ECERIFERUM 3 [Source:SWISS;Acc:Q8H1Z0]	42.5	17.1	-1.31	0.02175	0.738994	yes	DOWN	N	N	N	Y	Y	44.66	16.31
TBIG034359	Bol012189G	-	-	5.03	27.2	2.44	0.03715	0.860053	yes	UP	N	N	N	Y	Y	5.28	25.98
TBIG034421	Bol012251G	-	-	4.8	1.34	-1.83	0.029	0.788668	yes	DOWN	N	N	N	Y	Y	5.04	1.28
TBIG034535	Bol012074G	PAP1	Probable plastid-lipid-associated protein 1, chloroplastic [Source:SWISS;Acc:O81439]	120	500	2.06	0.00215	0.276189	yes	UP	N	N	Y	Y	Y	126.12	476.58
TBIG034569	Bol011986G	HMT3	Homocysteine S-methyltransferase 3 [Source:SWISS;Acc:Q8LAX0]	22.8	52.8	1.21	0.0372	0.860053	yes	UP	N	N	N	Y	Y	23.96	50.36
TBIG034648	Bol011931G	NRPB2	DNA-directed RNA polymerase II subunit 2 [Source:SWISS;Acc:P38420]	0.198	3.89	4.3	0.02675	0.762897	yes	UP	N	N	N	Y	Y	0.21	3.71
TBIG034682	Bol011965G	NRPB2	DNA-directed RNA polymerase II subunit 2 [Source:SWISS;Acc:P38420]	0.39	7.48	4.26	0.00395	0.383118	yes	UP	N	N	Y	Y	Y	0.41	7.13
TBIG034711	Bol011827G	GLO2	Peroxisomal (S)-2-hydroxy-acid oxidase GLO2 [Source:SWISS;Acc:Q9LRS0]	73.4	199	1.44	0.0132	0.638113	yes	UP	N	N	N	Y	Y	77.12	189.4
TBIG034712	Bol011828G	GLO1	Peroxisomal (S)-2-hydroxy-acid oxidase GLO1 [Source:SWISS;Acc:Q9LRR9]	107	452	2.07	0.0031	0.348062	yes	UP	N	N	Y	Y	Y	112.85	431.66
TBIG034733	Bol011847G	-	-	2.44	0	#NAME?	0.01875	0.694385	yes	DOWN	N	N	N	Y	Y	2.57	0
TBIG034814	Bol011783G	TIO	Serine/threonine-protein kinase TIO [Source:SWISS;Acc:Q2QAV0]	6.41	2.28	-1.49	0.03255	0.838394	yes	DOWN	N	N	N	Y	Y	6.73	2.17
TBIG034858	Bol011691G	ERF038	Ethylene-responsive transcription factor ERF038 [Source:SWISS;Acc:Q9ZQP3]	0	1.5	inf	0.0234	0.741011	yes	UP	N	N	N	Y	Y	0	1.43
TBIG034931	Bol011640G	neur	Protein neuralized [Source:SWISS;Acc:P29503]	0.826	3.1	1.91	0.04385	0.86901	yes	UP	N	N	N	Y	Y	0.87	2.96
TBIG034961	Bol011670G	PSAF	Photosystem I reaction center subunit III, chloroplastic [Source:SWISS;Acc:Q9SHE8]	414	1130	1.45	0.02445	0.753568	yes	UP	N	N	N	Y	Y	435.22	1077.64
TBIG035027	Bol011587G	RPL23C	60S ribosomal protein L23 [Source:SWISS;Acc:P49690]	295	126	-1.23	0.0351	0.844355	yes	DOWN	N	N	N	Y	Y	310.49	120.1
TBIG035044	Bol011604G	IAA17	Auxin-responsive protein IAA17 [Source:SWISS;Acc:P93830]	4.38	19	2.12	0.0308	0.814868	yes	UP	N	N	N	Y	Y	4.6	18.12
TBIG035080	Bol011394G	PRL	Protein PROLIFERA [Source:SWISS;Acc:P43299]	14.7	6.19	-1.24	0.0473	0.882821	yes	DOWN	N	N	N	Y	Y	15.4	5.91
TBIG035081	Bol011395G	STP7	Sugar transport protein 7 [Source:SWISS;Acc:O04249]	2.17	7.8	1.84	0.0479	0.887696	yes	UP	N	N	N	Y	Y	2.28	7.44
TBIG035123	Bol011435G	NAC68	NAC domain-containing protein 68 [Source:SWISS;Acc:A8MQY1]	3.94	23.8	2.59	0.03595	0.849573	yes	UP	N	N	N	Y	Y	4.14	22.7
TBIG035128	Bol011440G	PPA	Soluble inorganic pyrophosphatase [Source:SWISS;Acc:Q43187]	7.97	55.8	2.81	0.0069	0.508281	yes	UP	N	N	Y	Y	Y	8.38	53.26
TBIG035133	Bol011445G	UBP13	Ubiquitin carboxyl-terminal hydrolase 13 [Source:SWISS;Acc:Q84WU2]	2.05	23.7	3.53	0.0084	0.563529	yes	UP	N	N	Y	Y	Y	2.15	22.61
TBIG035244	Bol011245G	Y3868_ARATH	Probable inactive receptor kinase At3g08680 [Source:SWISS;Acc:Q9C9Y8]	75.5	0	#NAME?	0.0458	0.86901	yes	DOWN	N	N	N	Y	Y	79.35	0
TBIG035262	Bol011263G	LTP6	Non-specific lipid-transfer protein 6 [Source:SWISS;Acc:Q9LDB4]	18.9	0	#NAME?	0.00125	0.233138	yes	DOWN	N	N	Y	Y	Y	19.81	0
TBIG035272	Bol011273G	LHCB4.2	Chlorophyll a-b binding protein CP29.2, chloroplastic [Source:SWISS;Acc:Q9XF88]	70.2	335	2.26	0.0002	0.0785015	yes	UP	N	Y	Y	Y	Y	73.8	320.04
TBIG035294	Bol011295G	POLX_TOBAC	Retrovirus-related Pol polyprotein from transposon TNT 1-94 [Source:SWISS;Acc:P10978]	0	2.03	inf	0.0023	0.276189	yes	UP	N	N	Y	Y	Y	0	1.93
TBIG035311	Bol011312G	-	-	18.4	49.5	1.43	0.01055	0.607098	yes	UP	N	N	N	Y	Y	19.28	47.26
TBIG035361	Bol011361G	HBPL1_ARATH	Heme-binding-like protein At3g10130, chloroplastic [Source:SWISS;Acc:Q9SR77]	4.76	18.4	1.95	0.01925	0.700071	yes	UP	N	N	N	Y	Y	5	17.51
TBIG035364	Bol011364G	CML36	Probable calcium-binding protein CML36 [Source:SWISS;Acc:Q9SS31]	17.6	4.37	-2.01	0.0366	0.85673	yes	DOWN	N	N	N	Y	Y	18.46	4.17
TBIG035368	Bol011368G	LCY1	Lycopene beta cyclase, chloroplastic [Source:SWISS;Acc:Q38933]	33.2	74.1	1.16	0.0394	0.86901	yes	UP	N	N	N	Y	Y	34.88	70.71
TBIG035385	Bol011385G	ycf45	Uncharacterized protein ycf45 [Source:SWISS;Acc:P51281]	32.5	74	1.19	0.0382	0.868287	yes	UP	N	N	N	Y	Y	34.19	70.61
TBIG035441	Bol011144G	gsp	4'-phosphopantetheinyl transferase gsp [Source:SWISS;Acc:P40683]	0	1.44	inf	0.00405	0.383118	yes	UP	N	N	Y	Y	Y	0	1.37
TBIG035442	Bol011145G	MT-3	Metallothionein-like protein type 3 [Source:SWISS;Acc:Q40256]	4170	16800	2.01	0.0362	0.849989	yes	UP	N	N	N	Y	Y	4377.65	16063.6
TBIG035455	Bol011158G	TSJT1	Stem-specific protein TSJT1 [Source:SWISS;Acc:P24805]	18.5	75	2.02	0.0036	0.372728	yes	UP	N	N	Y	Y	Y	19.49	71.55
TBIG035559	Bol011052G	PXM16	Zinc-metallopeptidase, peroxisomal [Source:SWISS;Acc:O22941]	1.26	4.15	1.72	0.03345	0.844355	yes	UP	N	N	N	Y	Y	1.32	3.96
TBIG035560	Bol011053G	-	-	10.5	0	#NAME?	0.01875	0.694385	yes	DOWN	N	N	N	Y	Y	11.05	0
TBIG035572	Bol011065G	BGL	Glucan endo-1,3-beta-glucosidase [Source:SWISS;Acc:P49236]	120	14.3	-3.07	5e-05	0.0285848	yes	DOWN	Y	Y	Y	Y	Y	126.02	13.61
TBIG035625	Bol010995G	TPRP-F1	36.4 kDa proline-rich protein [Source:SWISS;Acc:Q00451]	9.89	0	#NAME?	5e-05	0.0285848	yes	DOWN	Y	Y	Y	Y	Y	10.4	0
TBIG035726	Bol010804G	LOX2	Lipoxygenase 2, chloroplastic [Source:SWISS;Acc:P38418]	27.7	9.36	-1.57	0.0072	0.518755	yes	DOWN	N	N	Y	Y	Y	29.09	8.93
TBIG035759	Bol010837G	CP12-2	Calvin cycle protein CP12-2, chloroplastic [Source:SWISS;Acc:Q9LZP9]	58.5	257	2.13	0.00425	0.393544	yes	UP	N	N	Y	Y	Y	61.47	244.94
TBIG035871	Bol010720G	NAC008	NAC domain-containing protein 8 [Source:SWISS;Acc:Q6NQK2]	20.5	6.69	-1.62	0.0211	0.731077	yes	DOWN	N	N	N	Y	Y	21.59	6.38
TBIG035876	Bol010725G	-	-	42.1	17	-1.31	0.02365	0.743068	yes	DOWN	N	N	N	Y	Y	44.28	16.25
TBIG035934	Bol010783G	STR4	Rhodanese-like domain-containing protein 4, chloroplastic [Source:SWISS;Acc:Q9M158]	23.4	56.1	1.26	0.0216	0.738669	yes	UP	N	N	N	Y	Y	24.56	53.52
TBIG035937	Bol010786G	CNGC13	Putative cyclic nucleotide-gated ion channel 13 [Source:SWISS;Acc:Q9LD40]	8.11	18.5	1.19	0.0465	0.8766	yes	UP	N	N	N	Y	Y	8.52	17.64
TBIG035953	Bol010802G	WTR30_ARATH	WAT1-related protein At4g01450 [Source:SWISS;Acc:Q9M129]	2.07	10	2.28	0.04265	0.86901	yes	UP	N	N	N	Y	Y	2.17	9.56
TBIG035997	Bol010663G	CRK15	Cysteine-rich receptor-like protein kinase 15 [Source:SWISS;Acc:Q8W4G6]	11.1	36	1.69	0.0186	0.694385	yes	UP	N	N	N	Y	Y	11.69	34.34
TBIG036063	Bol010589G	-	-	10.7	2.26	-2.24	0.0112	0.617479	yes	DOWN	N	N	N	Y	Y	11.23	2.16
TBIG036072	Bol010598G	IQD14	Protein IQ-DOMAIN 14 [Source:SWISS;Acc:Q8LPG9]	16.3	0	#NAME?	0.0016	0.241821	yes	DOWN	N	N	Y	Y	Y	17.13	0
TBIG036093	Bol010619G	Y3172_ARATH	WEB family protein At3g51720 [Source:SWISS;Acc:Q9SCT6]	27.4	8.2	-1.74	0.007	0.512774	yes	DOWN	N	N	Y	Y	Y	28.75	7.82
TBIG036115	Bol010475G	PSBY	Photosystem II core complex proteins psbY, chloroplastic [Source:SWISS;Acc:O49347]	77.4	180	1.22	0.03495	0.844355	yes	UP	N	N	N	Y	Y	81.33	171.73
TBIG036133	Bol010493G	CCoAOMT	Putative caffeoyl-CoA O-methyltransferase At1g67980 [Source:SWISS;Acc:Q9C9W3]	4.71	25.4	2.43	0.01575	0.684617	yes	UP	N	N	N	Y	Y	4.94	24.2
TBIG036185	Bol010373G	CYP78A5	Cytochrome P450 78A5 [Source:SWISS;Acc:Q9LMX7]	0.956	8.64	3.18	0.0125	0.625559	yes	UP	N	N	N	Y	Y	1	8.24
TBIG036223	Bol010410G	PFP-BETA1	Pyrophosphate--fructose 6-phosphate 1-phosphotransferase subunit beta 1 [Source:SWISS;Acc:Q8W4M5]	30.3	11.2	-1.43	0.0194	0.700798	yes	DOWN	N	N	N	Y	Y	31.83	10.73
TBIG036261	Bol010446G	SLAC1	Guard cell S-type anion channel SLAC1 [Source:SWISS;Acc:Q9LD83]	5.31	19.7	1.89	0.015	0.662975	yes	UP	N	N	N	Y	Y	5.58	18.75
TBIG036266	Bol010451G	Q9LQ04_ARATH	None [Source:SWISS;Acc:Q9LQ04]	13.3	2.98	-2.16	0.02805	0.781156	yes	DOWN	N	N	N	Y	Y	14.02	2.84
TBIG036293	Bol010249G	-	-	8	1.26	-2.66	0.0211	0.731077	yes	DOWN	N	N	N	Y	Y	8.41	1.21
TBIG036331	Bol010285G	-	-	0	1.44	inf	0.03535	0.844355	yes	UP	N	N	N	Y	Y	0	1.38
TBIG036363	Bol010317G	PGIP1	Polygalacturonase inhibitor 1 [Source:SWISS;Acc:Q9M5J9]	15.1	4.36	-1.79	0.04935	0.889518	yes	DOWN	N	N	N	Y	Y	15.87	4.16
TBIG036391	Bol010345G	USPAL_ARATH	Universal stress protein A-like protein [Source:SWISS;Acc:Q8LGG8]	55.1	136	1.3	0.033	0.844196	yes	UP	N	N	N	Y	Y	57.85	129.29
TBIG036431	Bol010199G	PUP10	Probable purine permease 10 [Source:SWISS;Acc:O49725]	0	1.29	inf	0.01055	0.607098	yes	UP	N	N	N	Y	Y	0	1.24
TBIG036484	Bol010135G	DRL3_ARATH	Probable disease resistance protein At1g15890 [Source:SWISS;Acc:Q9LMP6]	8.97	22	1.29	0.027	0.76349	yes	UP	N	N	N	Y	Y	9.43	21
TBIG036492	Bol010143G	F11F12.9	Pirin-like protein At1g50590 [Source:SWISS;Acc:Q9LPS9]	8.7	1.15	-2.92	0.0255	0.762897	yes	DOWN	N	N	N	Y	Y	9.14	1.1
TBIG036543	Bol010007G	-	-	0	831	inf	0.03535	0.844355	yes	UP	N	N	N	Y	Y	0	793.2
TBIG036579	Bol010042G	KIPK	Serine/threonine-protein kinase KIPK [Source:SWISS;Acc:Q9LFA2]	0.469	3.08	2.72	0.0235	0.741011	yes	UP	N	N	N	Y	Y	0.49	2.94
TBIG036603	Bol010066G	-	-	67.9	199	1.55	0.0093	0.586502	yes	UP	N	N	Y	Y	Y	71.29	189.56
TBIG036661	Bol009947G	ATK1	Kinesin-1 [Source:SWISS;Acc:Q07970]	5.64	0.892	-2.66	0.01075	0.607965	yes	DOWN	N	N	N	Y	Y	5.93	0.85
TBIG036696	Bol009982G	-	-	1.38	0	#NAME?	0.0458	0.86901	yes	DOWN	N	N	N	Y	Y	1.45	0
TBIG036771	Bol009730G	NACK1	Kinesin-like protein NACK1 [Source:SWISS;Acc:Q8S905]	4.41	0.564	-2.97	0.0145	0.654101	yes	DOWN	N	N	N	Y	Y	4.63	0.54
TBIG036817	Bol009774G	TIFY11A	Protein TIFY 11A [Source:SWISS;Acc:Q9LDU5]	93.1	31	-1.59	0.007	0.512774	yes	DOWN	N	N	Y	Y	Y	97.82	29.57
TBIG036903	Bol009860G	CAP10A	Chlorophyll a-b binding protein CP24 10A, chloroplastic [Source:SWISS;Acc:P27524]	73.7	194	1.4	0.01565	0.682527	yes	UP	N	N	N	Y	Y	77.44	184.96
TBIG036918	Bol009638G	EXT3	Extensin-3 [Source:SWISS;Acc:Q9FS16]	401	51.5	-2.96	5e-05	0.0285848	yes	DOWN	Y	Y	Y	Y	Y	421.06	49.12
TBIG036933	Bol009653G	CPEP phosphonomutase	Carboxyvinyl-carboxyphosphonate phosphorylmutase, chloroplastic [Source:SWISS;Acc:O49290]	88.3	29.4	-1.58	0.0078	0.539801	yes	DOWN	N	N	Y	Y	Y	92.75	28.09
TBIG036944	Bol009664G	AEE9	Probable acyl-activating enzyme 9 [Source:SWISS;Acc:Q9LPK6]	2.39	7.13	1.58	0.0498	0.893343	yes	UP	N	N	N	Y	Y	2.51	6.8
TBIG036951	Bol009671G	NADK2	NAD kinase 2, chloroplastic [Source:SWISS;Acc:Q9C5W3]	18.2	45.6	1.33	0.02095	0.731077	yes	UP	N	N	N	Y	Y	19.1	43.51
TBIG036985	Bol009705G	-	-	8.58	1.77	-2.28	0.04115	0.86901	yes	DOWN	N	N	N	Y	Y	9.02	1.69
TBIG036991	Bol009711G	-	-	226	0	#NAME?	0.0458	0.86901	yes	DOWN	N	N	N	Y	Y	237.99	0
TBIG037004	Bol009541G	GWD2	Alpha-glucan water dikinase 2 [Source:SWISS;Acc:Q9STV0]	15.8	56.2	1.83	0.0022	0.276189	yes	UP	N	N	Y	Y	Y	16.63	53.65
TBIG037018	Bol009555G	-	-	441	182	-1.28	0.0294	0.7938	yes	DOWN	N	N	N	Y	Y	463.27	173.24
TBIG037024	Bol009561G	-	-	2.37	0	#NAME?	0.02695	0.762897	yes	DOWN	N	N	N	Y	Y	2.49	0
TBIG037039	Bol009576G	YSL1	Metal-nicotianamine transporter YSL1 [Source:SWISS;Acc:Q6R3L0]	22.6	61.1	1.44	0.01375	0.644559	yes	UP	N	N	N	Y	Y	23.73	58.28
TBIG037070	Bol009607G	GSVIVT00026920001	Probable polygalacturonase [Source:SWISS;Acc:A7PZL3]	8.91	1.69	-2.4	0.01405	0.650505	yes	DOWN	N	N	N	Y	Y	9.36	1.61
TBIG037073	Bol009610G	HMGB6	High mobility group B protein 6 [Source:SWISS;Acc:Q9SUP7]	32.2	10.9	-1.56	0.01035	0.607098	yes	DOWN	N	N	N	Y	Y	33.78	10.4
TBIG037101	Bol009473G	VPS2.2	Vacuolar protein sorting-associated protein 2 homolog 2 [Source:SWISS;Acc:Q0WTY4]	1.55	0	#NAME?	0.0458	0.86901	yes	DOWN	N	N	N	Y	Y	1.62	0
TBIG037141	Bol009512G	APS1	Acid phosphatase 1 [Source:SWISS;Acc:P27061]	9.69	1.81	-2.42	0.03825	0.868287	yes	DOWN	N	N	N	Y	Y	10.19	1.73
TBIG037185	Bol009450G	ANN1	Annexin D1 [Source:SWISS;Acc:Q9SYT0]	54.8	15	-1.87	0.00435	0.397209	yes	DOWN	N	N	Y	Y	Y	57.55	14.33
TBIG037214	Bol009341G	-	-	35.1	86.3	1.3	0.0395	0.86901	yes	UP	N	N	N	Y	Y	36.88	82.35
TBIG037218	Bol009345G	CCD4	Probable carotenoid cleavage dioxygenase 4, chloroplastic [Source:SWISS;Acc:O49675]	16.2	68.4	2.08	0.0004	0.122316	yes	UP	N	N	Y	Y	Y	17.03	65.28
TBIG037263	Bol009389G	LRX5	Leucine-rich repeat extensin-like protein 5 [Source:SWISS;Acc:Q9SN46]	40.6	10.4	-1.96	0.0021	0.276189	yes	DOWN	N	N	Y	Y	Y	42.71	9.96
TBIG037265	Bol009391G	-	-	81	0	#NAME?	0.0458	0.86901	yes	DOWN	N	N	N	Y	Y	85.16	0
TBIG037271	Bol009397G	PYL13	Abscisic acid receptor PYL13 [Source:SWISS;Acc:Q9SN51]	1.92	0	#NAME?	0.02695	0.762897	yes	DOWN	N	N	N	Y	Y	2.02	0
TBIG037278	Bol009404G	CHUP1	Protein CHUP1, chloroplastic [Source:SWISS;Acc:Q9LI74]	8.12	2.6	-1.64	0.0432	0.86901	yes	DOWN	N	N	N	Y	Y	8.53	2.48
TBIG037342	Bol009301G	C/VIF1	Cell wall / vacuolar inhibitor of fructosidase 1 [Source:SWISS;Acc:F4HWQ8]	36.5	4.86	-2.91	0.0167	0.694385	yes	DOWN	N	N	N	Y	Y	38.34	4.64
TBIG037365	Bol009323G	YLS9	Protein YLS9 [Source:SWISS;Acc:Q9SJ52]	7.77	103	3.74	0.0014	0.240635	yes	UP	N	N	Y	Y	Y	8.16	98.72
TBIG037407	Bol009233G	-	-	14	6.05	-1.21	0.04065	0.86901	yes	DOWN	N	N	N	Y	Y	14.73	5.77
TBIG037462	Bol009189G	U603_ARATH	UPF0603 protein At1g54780, chloroplastic [Source:SWISS;Acc:Q9ZVL6]	147	353	1.27	0.0279	0.778064	yes	UP	N	N	N	Y	Y	154.22	336.95
TBIG037501	Bol009119G	nep2	Aspartic proteinase nepenthesin-2 [Source:SWISS;Acc:Q766C2]	130	41.6	-1.64	0.00455	0.405221	yes	DOWN	N	N	Y	Y	Y	136.73	39.72
TBIG037514	Bol009132G	FLA15	Fasciclin-like arabinogalactan protein 15 [Source:SWISS;Acc:Q9FT45]	99	45.9	-1.11	0.04715	0.882515	yes	DOWN	N	N	N	Y	Y	104.02	43.82
TBIG037536	Bol009153G	-	-	0	7.22	inf	0.0179	0.694385	yes	UP	N	N	N	Y	Y	0	6.89
TBIG037586	Bol008980G	PUB3	U-box domain-containing protein 3 [Source:SWISS;Acc:Q8GWV5]	4.23	0.727	-2.54	0.02865	0.785383	yes	DOWN	N	N	N	Y	Y	4.44	0.69
TBIG037590	Bol008984G	PIP2-5	Probable aquaporin PIP2-5 [Source:SWISS;Acc:Q9SV31]	16.6	4.3	-1.95	0.03925	0.86901	yes	DOWN	N	N	N	Y	Y	17.47	4.1
TBIG037657	Bol009051G	SPS2	Probable sucrose-phosphate synthase 2 [Source:SWISS;Acc:Q9FY54]	2.72	11.3	2.05	0.0054	0.431639	yes	UP	N	N	Y	Y	Y	2.86	10.73
TBIG037658	Bol009052G	-	-	8.03	30.2	1.91	0.0397	0.86901	yes	UP	N	N	N	Y	Y	8.44	28.77
TBIG037700	Bol008901G	RIBA3	Monofunctional riboflavin biosynthesis protein RIBA 3, chloroplastic [Source:SWISS;Acc:Q9FN89]	2.9	18.8	2.7	0.0027	0.311424	yes	UP	N	N	Y	Y	Y	3.04	17.91
TBIG037714	Bol008915G	MMN10.22	Probable histone H2A.7 [Source:SWISS;Acc:Q9FJE8]	237	77.8	-1.61	0.00985	0.597133	yes	DOWN	N	N	Y	Y	Y	249.33	74.22
TBIG037717	BONG007170.1G	H2B10_ARATH	Histone H2B.10 [Source:SWISS;Acc:Q9FFC0]	158	46.8	-1.76	0.00885	0.577512	yes	DOWN	N	N	Y	Y	Y	166.45	44.67
TBIG037839	Bol008812G	AGAL_COFAR	Alpha-galactosidase [Source:SWISS;Acc:Q42656]	22	9.2	-1.26	0.0405	0.86901	yes	DOWN	N	N	N	Y	Y	23.17	8.78
TBIG037841	Bol008814G	GEML4_ARATH	GEM-like protein 4 [Source:SWISS;Acc:Q9FTA0]	0	1.51	inf	0.0234	0.741011	yes	UP	N	N	N	Y	Y	0	1.44
TBIG037849	Bol008822G	SCPL35	Serine carboxypeptidase-like 35 [Source:SWISS;Acc:Q9LEY1]	72.4	8.39	-3.11	5e-05	0.0285848	yes	DOWN	Y	Y	Y	Y	Y	76.05	8
TBIG037886	Bol008858G	MSRA3	Peptide methionine sulfoxide reductase A3 [Source:SWISS;Acc:Q9LY14]	483	46.5	-3.38	5e-05	0.0285848	yes	DOWN	Y	Y	Y	Y	Y	507.79	44.4
TBIG037887	Bol008859G	MRSA2	Peptide methionine sulfoxide reductase A2 [Source:SWISS;Acc:Q9LY15]	999	70.5	-3.82	5e-05	0.0285848	yes	DOWN	Y	Y	Y	Y	Y	1049.76	67.29
TBIG037912	Bol008884G	PGIP2	Polygalacturonase inhibitor 2 [Source:SWISS;Acc:Q9M5J8]	80.8	11.3	-2.84	0.0003	0.0974	yes	DOWN	N	Y	Y	Y	Y	84.9	10.77
TBIG037940	Bol008681G	TPS9	Probable alpha,alpha-trehalose-phosphate synthase [UDP-forming] 9 [Source:SWISS;Acc:Q9LRA7]	2.37	9.81	2.05	0.00875	0.575269	yes	UP	N	N	Y	Y	Y	2.49	9.36
TBIG037985	Bol008722G	RING1	E3 ubiquitin-protein ligase RING1 [Source:SWISS;Acc:P0CH30]	0	2.62	inf	0.0023	0.276189	yes	UP	N	N	Y	Y	Y	0	2.5
TBIG038006	Bol008611G	WRI1	Ethylene-responsive transcription factor WRI1 [Source:SWISS;Acc:Q6X5Y6]	6.06	1.23	-2.3	0.0407	0.86901	yes	DOWN	N	N	N	Y	Y	6.37	1.18
TBIG038031	Bol008636G	PIP2-5	Probable aquaporin PIP2-5 [Source:SWISS;Acc:Q9SV31]	34.8	10.8	-1.69	0.0249	0.762305	yes	DOWN	N	N	N	Y	Y	36.52	10.27
TBIG038033	Bol008638G	LHCA1	Chlorophyll a-b binding protein 6, chloroplastic [Source:SWISS;Acc:Q01667]	133	569	2.1	0.0013	0.235775	yes	UP	N	N	Y	Y	Y	139.88	543.08
TBIG038035	Bol008640G	PMR6	Probable pectate lyase 13 [Source:SWISS;Acc:Q93Z04]	46.6	20	-1.22	0.0424	0.86901	yes	DOWN	N	N	N	Y	Y	48.96	19.08
TBIG038036	Bol008641G	-	-	40.1	0	#NAME?	0.0458	0.86901	yes	DOWN	N	N	N	Y	Y	42.14	0
TBIG038090	Bol008564G	GDL15_ARATH	GDSL esterase/lipase At1g29670 [Source:SWISS;Acc:Q9C7N4]	62.7	26.9	-1.22	0.03525	0.844355	yes	DOWN	N	N	N	Y	Y	65.85	25.65
TBIG038092	Bol008566G	-	-	0	2.7	inf	0.03535	0.844355	yes	UP	N	N	N	Y	Y	0	2.57
TBIG038135	Bol008455G	ctdspl2	CTD small phosphatase-like protein 2 [Source:SWISS;Acc:Q54GB2]	28.1	65.2	1.22	0.0314	0.824109	yes	UP	N	N	N	Y	Y	29.5	62.19
TBIG038199	Bol008519G	HSP14.7	14.7 kDa heat shock protein [Source:SWISS;Acc:Q6NLV0]	1.71	0	#NAME?	0.0458	0.86901	yes	DOWN	N	N	N	Y	Y	1.8	0
TBIG038236	Bol008407G	ERF11	Ethylene-responsive transcription factor 11 [Source:SWISS;Acc:Q9C5I3]	85.3	29	-1.56	0.02565	0.762897	yes	DOWN	N	N	N	Y	Y	89.6	27.68
TBIG038238	Bol008409G	ERF12	Ethylene-responsive transcription factor 12 [Source:SWISS;Acc:Q94ID6]	1.36	0	#NAME?	0.0458	0.86901	yes	DOWN	N	N	N	Y	Y	1.43	0
TBIG038247	Bol008418G	PUP1	Purine permease 1 [Source:SWISS;Acc:Q9FZ96]	14	69.8	2.32	0.00135	0.236682	yes	UP	N	N	Y	Y	Y	14.67	66.56
TBIG038268	Bol008439G	UGPI5_ARATH	Uncharacterized GPI-anchored protein At1g27950 [Source:SWISS;Acc:Q9C7F7]	44.9	13.8	-1.7	0.0272	0.766673	yes	DOWN	N	N	N	Y	Y	47.16	13.19
TBIG038281	Bol008452G	ZAT10	Zinc finger protein ZAT10 [Source:SWISS;Acc:Q96289]	44.1	16.3	-1.44	0.03975	0.86901	yes	DOWN	N	N	N	Y	Y	46.31	15.55
TBIG038282	BONG007270.1G	-	-	434	0	#NAME?	0.02695	0.762897	yes	DOWN	N	N	N	Y	Y	455.69	0
TBIG038299	Bol008355G	OLP1_SOLLC	Osmotin-like protein [Source:SWISS;Acc:Q41350]	39	3.97	-3.3	0.0099	0.597133	yes	DOWN	N	N	Y	Y	Y	41.02	3.78
TBIG038308	Bol008364G	-	-	0	1.97	inf	0.01055	0.607098	yes	UP	N	N	N	Y	Y	0	1.88
TBIG038320	Bol008376G	LBD11	LOB domain-containing protein 11 [Source:SWISS;Acc:Q9SK08]	25.6	5.77	-2.15	0.02175	0.738994	yes	DOWN	N	N	N	Y	Y	26.88	5.5
TBIG038321	Bol008377G	AMP2-2	Vicilin-like antimicrobial peptides 2-2 [Source:SWISS;Acc:Q9SPL4]	4.68	0.954	-2.3	0.04765	0.887464	yes	DOWN	N	N	N	Y	Y	4.92	0.91
TBIG038420	Bol008267G	CDT1A	CDT1-like protein a, chloroplastic [Source:SWISS;Acc:Q9SJW9]	8.08	2.51	-1.69	0.04085	0.86901	yes	DOWN	N	N	N	Y	Y	8.49	2.39
TBIG038440	Bol008287G	ASP1	Aspartate aminotransferase, mitochondrial [Source:SWISS;Acc:P46643]	1.28	9	2.81	0.01915	0.698484	yes	UP	N	N	N	Y	Y	1.35	8.59
TBIG038492	Bol008153G	AIR12	Auxin-induced in root cultures protein 12 [Source:SWISS;Acc:Q94BT2]	36.9	4.17	-3.14	0.00385	0.383118	yes	DOWN	N	N	Y	Y	Y	38.74	3.98
TBIG038522	BONG007350.1G	LECRKS2	Receptor like protein kinase S.2 [Source:SWISS;Acc:O48837]	3.97	11.1	1.49	0.04665	0.877541	yes	UP	N	N	N	Y	Y	4.17	10.63
TBIG038547	Bol008205G	-	-	67.7	12.6	-2.43	0.0152	0.669564	yes	DOWN	N	N	N	Y	Y	71.11	11.99
TBIG038609	Bol008059G	SGT1_ARATH	Protein SGT1 homolog At5g65490 [Source:SWISS;Acc:Q9LSM5]	0	4.59	inf	0.03535	0.844355	yes	UP	N	N	N	Y	Y	0	4.37
TBIG038613	Bol008063G	BHLH93	Transcription factor bHLH93 [Source:SWISS;Acc:Q9LSL1]	10.6	2.92	-1.86	0.04245	0.86901	yes	DOWN	N	N	N	Y	Y	11.13	2.79
TBIG038636	Bol008086G	-	-	0	2.99	inf	0.03535	0.844355	yes	UP	N	N	N	Y	Y	0	2.86
TBIG038639	Bol008089G	ycf36	Uncharacterized protein ycf36 [Source:SWISS;Acc:P51273]	109	239	1.13	0.04305	0.86901	yes	UP	N	N	N	Y	Y	114.36	227.81
TBIG038652	Bol008100G	SDH1-1	Succinate dehydrogenase [ubiquinone] flavoprotein subunit 1, mitochondrial [Source:SWISS;Acc:O82663]	20.2	46.5	1.2	0.03265	0.839325	yes	UP	N	N	N	Y	Y	21.26	44.37
TBIG038673	Bol007984G	-	-	0	3170	inf	0.0179	0.694385	yes	UP	N	N	N	Y	Y	0	3021.35
TBIG038678	Bol007989G	MYB44	Transcription factor MYB44 [Source:SWISS;Acc:Q9FDW1]	77.1	26.2	-1.56	0.0118	0.625559	yes	DOWN	N	N	N	Y	Y	81.06	25
TBIG038735	Bol007885G	ERF2	Ethylene-responsive transcription factor 2 [Source:SWISS;Acc:O80338]	24.9	3.13	-2.99	0.01485	0.659671	yes	DOWN	N	N	N	Y	Y	26.12	2.99
TBIG038760	Bol007910G	TDT	Tonoplast dicarboxylate transporter [Source:SWISS;Acc:Q8LG88]	73.4	327	2.15	0.0021	0.276189	yes	UP	N	N	Y	Y	Y	77.09	311.51
TBIG038767	Bol007917G	-	-	3.89	0	#NAME?	0.0049	0.405221	yes	DOWN	N	N	Y	Y	Y	4.09	0
TBIG038813	Bol007963G	-	-	0	2.23	inf	0.0234	0.741011	yes	UP	N	N	N	Y	Y	0	2.13
TBIG038874	Bol007772G	E13L2_ARATH	Glucan endo-1,3-beta-glucosidase-like protein 2 [Source:SWISS;Acc:Q9FNQ2]	14.7	4.22	-1.8	0.0324	0.836168	yes	DOWN	N	N	N	Y	Y	15.39	4.02
TBIG039092	Bol007533G	EF-1-delta 1	Elongation factor 1-delta 1 [Source:SWISS;Acc:P48006]	1.33	0	#NAME?	0.0458	0.86901	yes	DOWN	N	N	N	Y	Y	1.4	0
TBIG039281	Bol007354G	-	-	1.73	0	#NAME?	0.0458	0.86901	yes	DOWN	N	N	N	Y	Y	1.81	0
TBIG039456	Bol007171G	PDF2.2	Defensin-like protein 2 [Source:SWISS;Acc:Q39182]	65000	18700	-1.8	0.00345	0.365839	yes	DOWN	N	N	Y	Y	Y	68328.8	17806.4
TBIG039503	Bol007218G	EXPA15	Expansin-A15 [Source:SWISS;Acc:O80622]	256	70.1	-1.87	0.0016	0.241821	yes	DOWN	N	N	Y	Y	Y	269.39	66.92
TBIG039531	Bol007100G	ASP2	Aspartate aminotransferase, cytoplasmic isozyme 1 [Source:SWISS;Acc:P46645]	137	51.2	-1.42	0.01355	0.643209	yes	DOWN	N	N	N	Y	Y	143.85	48.88
TBIG039570	Bol007138G	Bg	Basic 7S globulin 2 [Source:SWISS;Acc:Q8RVH5]	13.7	3.63	-1.92	0.03945	0.86901	yes	DOWN	N	N	N	Y	Y	14.41	3.46
TBIG039572	Bol007140G	ATX1	Copper transport protein ATX1 [Source:SWISS;Acc:Q94BT9]	71.6	26.8	-1.42	0.01585	0.686598	yes	DOWN	N	N	N	Y	Y	75.27	25.58
TBIG039677	Bol006994G	4CLL5	4-coumarate--CoA ligase-like 5 [Source:SWISS;Acc:Q84P21]	50.1	18.9	-1.41	0.0143	0.654101	yes	DOWN	N	N	N	Y	Y	52.63	18.04
TBIG039706	Bol007022G	-	-	115	254	1.15	0.0409	0.86901	yes	UP	N	N	N	Y	Y	120.45	242.27
TBIG039726	Bol006955G	ASP1	Aspartic proteinase Asp1 [Source:SWISS;Acc:Q0IU52]	3.61	0	#NAME?	0.02695	0.762897	yes	DOWN	N	N	N	Y	Y	3.8	0
TBIG039731	Bol006960G	BCS1_SCHPO	Probable mitochondrial chaperone bcs1 [Source:SWISS;Acc:Q9P6Q3]	79.3	9.96	-2.99	5e-05	0.0285848	yes	DOWN	Y	Y	Y	Y	Y	83.3	9.5
TBIG039760	Bol006878G	POT2	Potassium transporter 2 [Source:SWISS;Acc:O22881]	8.83	3.13	-1.5	0.0438	0.86901	yes	DOWN	N	N	N	Y	Y	9.28	2.98
TBIG039777	Bol006895G	WTR15_ARATH	WAT1-related protein At2g40900 [Source:SWISS;Acc:F4IJ08]	14.2	33.5	1.24	0.0451	0.86901	yes	UP	N	N	N	Y	Y	14.95	32
TBIG039857	Bol006843G	IAA14	Auxin-responsive protein IAA14 [Source:SWISS;Acc:Q38832]	0	1.4	inf	0.01255	0.625559	yes	UP	N	N	N	Y	Y	0	1.34
TBIG039937	Bol006726G	FBA1	Probable fructose-bisphosphate aldolase 1, chloroplastic [Source:SWISS;Acc:Q9SJU4]	111	490	2.14	0.0018	0.254497	yes	UP	N	N	Y	Y	Y	117.11	467.39
TBIG039963	Bol006752G	CLC-A	Chloride channel protein CLC-a [Source:SWISS;Acc:P92941]	3.18	11.7	1.88	0.01435	0.654101	yes	UP	N	N	N	Y	Y	3.34	11.16
TBIG039989	Bol006680G	-	-	0	1.18	inf	0.03535	0.844355	yes	UP	N	N	N	Y	Y	0	1.12
TBIG040120	Bol006542G	ADT6	Arogenate dehydratase/prephenate dehydratase 6, chloroplastic [Source:SWISS;Acc:Q9SGD6]	1.7	0	#NAME?	0.0015	0.241821	yes	DOWN	N	N	Y	Y	Y	1.79	0
TBIG040121	Bol006543G	Q9SGD1_ARATH	None [Source:SWISS;Acc:Q9SGD1]	13.9	2.57	-2.43	0.01455	0.654101	yes	DOWN	N	N	N	Y	Y	14.57	2.45
TBIG040125	Bol006547G	Q949Q5_ARATH	None [Source:SWISS;Acc:Q949Q5]	423	969	1.2	0.0427	0.86901	yes	UP	N	N	N	Y	Y	444.42	924.1
TBIG040134	Bol006556G	AtACHT4	Thioredoxin-like 1-1, chloroplastic [Source:SWISS;Acc:O64654]	37.6	109	1.53	0.01225	0.625559	yes	UP	N	N	N	Y	Y	39.46	103.8
TBIG040206	Bol006468G	MED36A	Mediator of RNA polymerase II transcription subunit 36a [Source:SWISS;Acc:Q94AH9]	177	55.2	-1.68	0.00575	0.444746	yes	DOWN	N	N	Y	Y	Y	185.82	52.62
TBIG040233	Bol006495G	-	-	1150	0	#NAME?	0.02695	0.762897	yes	DOWN	N	N	N	Y	Y	1210.3	0
TBIG040237	Bol006499G	MAP65-2	65-kDa microtubule-associated protein 2 [Source:SWISS;Acc:Q8LEG3]	6.42	1.77	-1.86	0.0263	0.762897	yes	DOWN	N	N	N	Y	Y	6.75	1.69
TBIG040249	BONG007680.1G	CSLB3	Cellulose synthase-like protein B3 [Source:SWISS;Acc:Q8RX83]	8.95	30.8	1.78	0.0269	0.762897	yes	UP	N	N	N	Y	Y	9.41	29.4
TBIG040316	Bol006351G	TY3B-I	Transposon Ty3-I Gag-Pol polyprotein [Source:SWISS;Acc:Q7LHG5]	5.89	19.1	1.7	0.0069	0.508281	yes	UP	N	N	Y	Y	Y	6.19	18.22
TBIG040331	Bol006366G	CYP71B11	Cytochrome P450 71B11 [Source:SWISS;Acc:P58049]	0	3.08	inf	5e-05	0.0285848	yes	UP	Y	Y	Y	Y	Y	0	2.94
TBIG040399	Bol006342G	KAT1	Potassium channel KAT1 [Source:SWISS;Acc:Q39128]	2.12	7.44	1.81	0.02715	0.766084	yes	UP	N	N	N	Y	Y	2.23	7.09
TBIG040401	Bol006344G	MCM3	DNA replication licensing factor MCM3 homolog [Source:SWISS;Acc:Q9FL33]	27.4	12.7	-1.11	0.04525	0.86901	yes	DOWN	N	N	N	Y	Y	28.81	12.1
TBIG040440	Bol006296G	T16O9.7	Probable methyltransferase PMT18 [Source:SWISS;Acc:Q9C884]	27.1	11.6	-1.23	0.0315	0.824266	yes	DOWN	N	N	N	Y	Y	28.48	11.06
TBIG040445	Bol006216G	Q9LNB6_ARATH	None [Source:SWISS;Acc:Q9LNB6]	0	618	inf	0.0179	0.694385	yes	UP	N	N	N	Y	Y	0	589.27
TBIG040458	Bol006229G	FLA1	Fasciclin-like arabinogalactan protein 1 [Source:SWISS;Acc:Q9FM65]	88.2	19.6	-2.17	0.00085	0.191054	yes	DOWN	N	N	Y	Y	Y	92.7	18.73
TBIG040487	Bol006257G	NAS2	Nicotianamine synthase 2 [Source:SWISS;Acc:Q9FKT9]	0	3.71	inf	0.0179	0.694385	yes	UP	N	N	N	Y	Y	0	3.54
TBIG040507	Bol006191G	APC7	Anaphase-promoting complex subunit 7 [Source:SWISS;Acc:Q8VY89]	0	3.24	inf	0.03535	0.844355	yes	UP	N	N	N	Y	Y	0	3.09
TBIG040597	Bol006041G	SUS3	Sucrose synthase 3 [Source:SWISS;Acc:Q9M111]	3.92	32.3	3.04	0.00055	0.144639	yes	UP	N	N	Y	Y	Y	4.12	30.79
TBIG040602	Bol006046G	PME41	Probable pectinesterase/pectinesterase inhibitor 41 [Source:SWISS;Acc:Q8RXK7]	32.5	6.29	-2.37	0.002	0.272518	yes	DOWN	N	N	Y	Y	Y	34.11	6
TBIG040636	Bol006079G	SULTR3	Sulfate transporter 3.2 [Source:SWISS;Acc:O04289]	3.35	0.706	-2.24	0.0489	0.887738	yes	DOWN	N	N	N	Y	Y	3.52	0.67
TBIG040642	Bol006085G	psaD1	Photosystem I reaction center subunit II-1, chloroplastic [Source:SWISS;Acc:Q9S7H1]	380	1010	1.4	0.0308	0.814868	yes	UP	N	N	N	Y	Y	399.57	959.64
TBIG040674	Bol006115G	XTH9	Xyloglucan endotransglucosylase/hydrolase protein 9 [Source:SWISS;Acc:Q8LDW9]	711	186	-1.93	0.0045	0.405221	yes	DOWN	N	N	Y	Y	Y	746.78	177.34
TBIG040788	Bol005943G	Q9LRW7_ARATH	None [Source:SWISS;Acc:Q9LRW7]	9.4	25.5	1.44	0.02115	0.731846	yes	UP	N	N	N	Y	Y	9.88	24.29
TBIG040799	Bol005954G	DIR3	Dirigent protein 3 [Source:SWISS;Acc:Q9FI66]	25.9	0	#NAME?	5e-05	0.0285848	yes	DOWN	Y	Y	Y	Y	Y	27.19	0
TBIG040811	Bol005841G	neur	Protein neuralized [Source:SWISS;Acc:P29503]	13.7	35.3	1.37	0.0159	0.686598	yes	UP	N	N	N	Y	Y	14.38	33.7
TBIG040832	Bol005862G	rnf126-b	RING finger protein 126-B [Source:SWISS;Acc:Q6IRP0]	0	1.6	inf	0.0234	0.741011	yes	UP	N	N	N	Y	Y	0	1.52
TBIG040876	Bol005905G	PP2CA	Protein phosphatase 2C 37 [Source:SWISS;Acc:P49598]	76.3	183	1.26	0.0281	0.781156	yes	UP	N	N	N	Y	Y	80.18	174.56
TBIG040901	Bol005821G	H2A1_ARATH	Probable histone H2A.1 [Source:SWISS;Acc:Q9C681]	154	39.6	-1.96	0.01075	0.607965	yes	DOWN	N	N	N	Y	Y	162.21	37.8
TBIG040940	Bol005790G	mhkB	Myosin heavy chain kinase B [Source:SWISS;Acc:P90648]	0	1.15	inf	0.0018	0.254497	yes	UP	N	N	Y	Y	Y	0	1.1
TBIG041020	Bol005635G	WRKY49	Probable WRKY transcription factor 49 [Source:SWISS;Acc:Q9FHR7]	2.79	0	#NAME?	0.00015	0.0616359	yes	DOWN	N	Y	Y	Y	Y	2.93	0
TBIG041078	Bol005689G	GT-3A	Trihelix transcription factor GT-3a [Source:SWISS;Acc:Q9SDW0]	9.27	0.989	-3.23	0.03815	0.868287	yes	DOWN	N	N	N	Y	Y	9.74	0.94
TBIG041099	Bol005591G	GDL82_ARATH	GDSL esterase/lipase At5g45670 [Source:SWISS;Acc:Q9FK75]	9.69	1.67	-2.54	0.03225	0.836168	yes	DOWN	N	N	N	Y	Y	10.18	1.59
TBIG041109	Bol005600G	-	-	5.6	1.19	-2.24	0.01965	0.706916	yes	DOWN	N	N	N	Y	Y	5.89	1.13
TBIG041110	Bol005601G	-	-	5.62	0.722	-2.96	0.01495	0.662975	yes	DOWN	N	N	N	Y	Y	5.9	0.69
TBIG041122	Bol005613G	-	-	136	522	1.94	0.00115	0.23086	yes	UP	N	N	Y	Y	Y	143.32	498.38
TBIG041125	Bol005616G	-	-	1.51	0	#NAME?	0.02695	0.762897	yes	DOWN	N	N	N	Y	Y	1.59	0
TBIG041142	Bol005518G	-	-	2.33	0	#NAME?	0.00335	0.358123	yes	DOWN	N	N	Y	Y	Y	2.45	0
TBIG041152	Bol005528G	AKR4C9	Aldo-keto reductase family 4 member C9 [Source:SWISS;Acc:Q0PGJ6]	0	1.49	inf	0.0023	0.276189	yes	UP	N	N	Y	Y	Y	0	1.42
TBIG041169	Bol005544G	H4_SOYBN	Histone H4 [Source:SWISS;Acc:P0CG89]	480	188	-1.35	0.0256	0.762897	yes	DOWN	N	N	N	Y	Y	504.57	179.8
TBIG041186	Bol005560G	LOG3	Cytokinin riboside 5'-monophosphate phosphoribohydrolase LOG3 [Source:SWISS;Acc:Q8L8B8]	1.22	0	#NAME?	0.02695	0.762897	yes	DOWN	N	N	N	Y	Y	1.29	0
TBIG041193	Bol005567G	PIP2-2	Aquaporin PIP2-2 [Source:SWISS;Acc:P43287]	3.51	0	#NAME?	0.00015	0.0616359	yes	DOWN	N	Y	Y	Y	Y	3.69	0
TBIG041238	Bol005421G	JKD	Zinc finger protein JACKDAW [Source:SWISS;Acc:Q700D2]	3.04	0	#NAME?	0.0015	0.241821	yes	DOWN	N	N	Y	Y	Y	3.19	0
TBIG041320	Bol005378G	CHX20	Cation/H(+) antiporter 20 [Source:SWISS;Acc:Q9M353]	26.9	71.4	1.41	0.01215	0.625559	yes	UP	N	N	N	Y	Y	28.26	68.1
TBIG041353	Bol005411G	PAL2	Phenylalanine ammonia-lyase 2 [Source:SWISS;Acc:P45724]	29.5	12	-1.3	0.02695	0.762897	yes	DOWN	N	N	N	Y	Y	30.96	11.46
TBIG041390	Bol005359G	RBCS F1	Ribulose bisphosphate carboxylase small chain F1, chloroplastic [Source:SWISS;Acc:P27985]	338	1560	2.21	0.0014	0.240635	yes	UP	N	N	Y	Y	Y	354.94	1489.65
TBIG041431	Bol005311G	CCoAOMT	Putative caffeoyl-CoA O-methyltransferase At1g67980 [Source:SWISS;Acc:Q9C9W3]	22.3	5.68	-1.97	0.03375	0.844355	yes	DOWN	N	N	N	Y	Y	23.42	5.42
TBIG041468	Bol005275G	CYP71A26	Cytochrome P450 71A26 [Source:SWISS;Acc:Q9STK7]	0	1.74	inf	0.0003	0.0974	yes	UP	N	Y	Y	Y	Y	0	1.66
TBIG041474	Bol005229G	CIPK23	CBL-interacting serine/threonine-protein kinase 23 [Source:SWISS;Acc:Q93VD3]	32.8	80	1.29	0.0231	0.741011	yes	UP	N	N	N	Y	Y	34.45	76.31
TBIG041523	Bol005189G	dnaJ	Chaperone protein DnaJ [Source:SWISS;Acc:Q75VW3]	28	79.9	1.51	0.01275	0.625559	yes	UP	N	N	N	Y	Y	29.47	76.18
TBIG041541	BONG007940.1G	GAUT1	Polygalacturonate 4-alpha-galacturonosyltransferase [Source:SWISS;Acc:Q9LE59]	6.57	0	#NAME?	0.01875	0.694385	yes	DOWN	N	N	N	Y	Y	6.91	0
TBIG041547	Bol005103G	LBD15	LOB domain-containing protein 15 [Source:SWISS;Acc:Q8L5T5]	1.23	0	#NAME?	0.01875	0.694385	yes	DOWN	N	N	N	Y	Y	1.29	0
TBIG041633	Bol005066G	ESM1	GDSL esterase/lipase ESM1 [Source:SWISS;Acc:Q9LJG3]	14.7	4.15	-1.82	0.02955	0.797032	yes	DOWN	N	N	N	Y	Y	15.39	3.96
TBIG041662	Bol005094G	-	-	1.57	0	#NAME?	0.02695	0.762897	yes	DOWN	N	N	N	Y	Y	1.65	0
TBIG041668	BONG007960.1G	-	-	52.6	145	1.47	0.0202	0.716896	yes	UP	N	N	N	Y	Y	55.28	138.6
TBIG041701	Bol005006G	IRL7	Plant intracellular Ras-group-related LRR protein 7 [Source:SWISS;Acc:B9F655]	22.7	0	#NAME?	0.0458	0.86901	yes	DOWN	N	N	N	Y	Y	23.82	0
TBIG041740	BONG007980.1G	ABCG43	ABC transporter G family member 43 [Source:SWISS;Acc:Q7PC81]	0.905	5.08	2.49	0.01445	0.654101	yes	UP	N	N	N	Y	Y	0.95	4.85
TBIG041753	Bol005057G	PPDK	Pyruvate, phosphate dikinase 1, chloroplastic [Source:SWISS;Acc:O23404]	5.83	79.4	3.77	5e-05	0.0285848	yes	UP	Y	Y	Y	Y	Y	6.12	75.77
TBIG041808	Bol004974G	PRN1	Pirin-1 [Source:SWISS;Acc:Q9LX49]	4.73	21.9	2.21	0.01065	0.607965	yes	UP	N	N	N	Y	Y	4.98	20.9
TBIG041820	Bol004888G	CYP734A6	Cytochrome P450 734A6 [Source:SWISS;Acc:B9X287]	0.617	10.9	4.14	0.01015	0.605271	yes	UP	N	N	N	Y	Y	0.65	10.4
TBIG041835	Bol004903G	APRR9	Two-component response regulator-like APRR9 [Source:SWISS;Acc:Q8L500]	49.5	140	1.5	0.0109	0.613808	yes	UP	N	N	N	Y	Y	51.98	133.62
TBIG041841	Bol004909G	HIC	3-ketoacyl-CoA synthase 13 [Source:SWISS;Acc:Q9ZUZ0]	85.4	17.2	-2.31	0.0003	0.0974	yes	DOWN	N	Y	Y	Y	Y	89.68	16.37
TBIG041857	Bol004925G	AIB	Transcription factor ABA-INDUCIBLE bHLH-TYPE [Source:SWISS;Acc:Q9ZPY8]	19.9	5.88	-1.76	0.00955	0.589544	yes	DOWN	N	N	Y	Y	Y	20.93	5.61
TBIG041868	Bol004823G	Q9SIN2_ARATH	None [Source:SWISS;Acc:Q9SIN2]	27.9	9.3	-1.59	0.024	0.748698	yes	DOWN	N	N	N	Y	Y	29.37	8.87
TBIG041886	Bol004841G	-	-	5.29	1.2	-2.14	0.0311	0.817868	yes	DOWN	N	N	N	Y	Y	5.56	1.15
TBIG041901	Bol004856G	-	-	10.4	0	#NAME?	0.001	0.210384	yes	DOWN	N	N	Y	Y	Y	10.98	0
TBIG041976	Bol004760G	-	-	14.7	34.5	1.23	0.0489	0.887738	yes	UP	N	N	N	Y	Y	15.49	32.89
TBIG041983	Bol004767G	UBC29	Ubiquitin-conjugating enzyme E2 29 [Source:SWISS;Acc:Q9SLE4]	6.4	55.8	3.13	0.01445	0.654101	yes	UP	N	N	N	Y	Y	6.72	53.24
TBIG042044	Bol004670G	HMGYA_SOYBN	HMG-Y-related protein A [Source:SWISS;Acc:Q00423]	61.3	23.9	-1.36	0.0381	0.868287	yes	DOWN	N	N	N	Y	Y	64.43	22.78
TBIG042087	Bol004611G	-	-	3.8	15.4	2.02	0.01805	0.694385	yes	UP	N	N	N	Y	Y	4	14.7
TBIG042101	Bol004625G	GSTF10	Glutathione S-transferase F10 [Source:SWISS;Acc:P42761]	63.8	25.5	-1.32	0.04675	0.87785	yes	DOWN	N	N	N	Y	Y	67.04	24.33
TBIG042164	Bol004602G	ATPC1	ATP synthase gamma chain 1, chloroplastic [Source:SWISS;Acc:Q01908]	36.5	161	2.14	0.0004	0.122316	yes	UP	N	N	Y	Y	Y	38.37	153.91
TBIG042175	Bol004557G	-	-	23.6	55.8	1.24	0.0482	0.887738	yes	UP	N	N	N	Y	Y	24.82	53.21
TBIG042307	Bol004412G	COMT1	Caffeic acid 3-O-methyltransferase [Source:SWISS;Acc:Q8W013]	55.7	14.6	-1.93	0.00405	0.383118	yes	DOWN	N	N	Y	Y	Y	58.53	13.95
TBIG042362	Bol004386G	GSTU13	Glutathione S-transferase U13 [Source:SWISS;Acc:Q9FUS6]	96.9	31.5	-1.62	0.00955	0.589544	yes	DOWN	N	N	Y	Y	Y	101.84	30.02
TBIG042374	Bol004398G	MLP423	MLP-like protein 423 [Source:SWISS;Acc:Q93VR4]	1040	175	-2.58	5e-05	0.0285848	yes	DOWN	Y	Y	Y	Y	Y	1097.51	166.6
TBIG042454	BONG008100.1G	ERF105	Ethylene-responsive transcription factor ERF105 [Source:SWISS;Acc:Q8VY90]	47.8	9.48	-2.33	0.0078	0.539801	yes	DOWN	N	N	Y	Y	Y	50.21	9.04
TBIG042470	Bol004222G	dl4885w	Uncharacterized protein At4g17700 [Source:SWISS;Acc:O23610]	43.9	9.18	-2.26	0.04155	0.86901	yes	DOWN	N	N	N	Y	Y	46.14	8.75
TBIG042499	Bol004251G	PP379_ARATH	Pentatricopeptide repeat-containing protein At5g13770, chloroplastic [Source:SWISS;Acc:Q66GP4]	22.8	54.4	1.25	0.029	0.788668	yes	UP	N	N	N	Y	Y	23.97	51.89
TBIG042548	Bol004197G	CRD1	Magnesium-protoporphyrin IX monomethyl ester [oxidative] cyclase, chloroplastic [Source:SWISS;Acc:Q9M591]	178	427	1.26	0.04855	0.887738	yes	UP	N	N	N	Y	Y	187.3	407.23
TBIG042583	Bol004117G	-	-	7.66	1.92	-2	0.03965	0.86901	yes	DOWN	N	N	N	Y	Y	8.05	1.83
TBIG042620	Bol004153G	PSBP	Oxygen-evolving enhancer protein 2, chloroplastic [Source:SWISS;Acc:P11594]	64.7	166	1.36	0.0205	0.723459	yes	UP	N	N	N	Y	Y	67.93	158.11
TBIG042752	Bol004041G	-	-	93.8	20.1	-2.22	0.02435	0.75336	yes	DOWN	N	N	N	Y	Y	98.54	19.14
TBIG042777	Bol003960G	IP5P2	Type I inositol 1,4,5-trisphosphate 5-phosphatase 2 [Source:SWISS;Acc:Q9FUR2]	11.8	26.8	1.18	0.039	0.86901	yes	UP	N	N	N	Y	Y	12.42	25.56
TBIG042853	Bol003922G	Y1668_ARATH	Probable inactive leucine-rich repeat receptor-like protein kinase At1g66830 [Source:SWISS;Acc:Q9C9N5]	2.76	10.5	1.92	0.04355	0.86901	yes	UP	N	N	N	Y	Y	2.9	10
TBIG042916	Bol003800G	-	-	9.07	2.02	-2.16	0.0231	0.741011	yes	DOWN	N	N	N	Y	Y	9.53	1.93
TBIG042919	Bol003803G	GOT1	Protein transport protein GOT1 [Source:SWISS;Acc:Q03554]	0	6.76	inf	0.0023	0.276189	yes	UP	N	N	Y	Y	Y	0	6.45
TBIG042968	Bol003763G	RPL31C	60S ribosomal protein L31-3 [Source:SWISS;Acc:P51420]	257	99.5	-1.37	0.0276	0.7738	yes	DOWN	N	N	N	Y	Y	270.06	94.94
TBIG043020	Bol003759G	-	-	2600	0	#NAME?	0.0458	0.86901	yes	DOWN	N	N	N	Y	Y	2733.1	0
TBIG043023	Bol003697G	FAO4A	Long-chain-alcohol oxidase FAO4A [Source:SWISS;Acc:O65709]	2.94	0	#NAME?	0.0127	0.625559	yes	DOWN	N	N	N	Y	Y	3.09	0
TBIG043059	Bol003733G	BOI	E3 ubiquitin-protein ligase BOI [Source:SWISS;Acc:O81851]	3.32	13.4	2.01	0.03705	0.860053	yes	UP	N	N	N	Y	Y	3.49	12.78
TBIG043111	Bol003656G	OXA1L	Mitochondrial inner membrane protein OXA1-like [Source:SWISS;Acc:Q9SKD3]	0	2.04	inf	0.0179	0.694385	yes	UP	N	N	N	Y	Y	0	1.95
TBIG043117	Bol003662G	CAB13	Chlorophyll a-b binding protein 13, chloroplastic [Source:SWISS;Acc:P27489]	4.71	46.4	3.3	0.00285	0.325867	yes	UP	N	N	Y	Y	Y	4.95	44.31
TBIG043126	Bol003620G	AAE12	Probable acyl-activating enzyme 12, peroxisomal [Source:SWISS;Acc:Q9SS00]	5.67	28.6	2.34	0.0006	0.153192	yes	UP	N	N	Y	Y	Y	5.95	27.28
TBIG043180	Bol003530G	maf1	Repressor of RNA polymerase III transcription MAF1 homolog [Source:SWISS;Acc:Q7ZWL6]	1.51	0	#NAME?	0.0458	0.86901	yes	DOWN	N	N	N	Y	Y	1.58	0
TBIG043195	Bol003545G	CLE40	CLAVATA3/ESR (CLE)-related protein 40 [Source:SWISS;Acc:Q9LXU0]	39.4	0	#NAME?	0.02695	0.762897	yes	DOWN	N	N	N	Y	Y	41.36	0
TBIG043212	Bol003562G	crtp1	Crt homolog 1 [Source:SWISS;Acc:Q9GSB0]	6.19	17.2	1.47	0.03835	0.868672	yes	UP	N	N	N	Y	Y	6.5	16.38
TBIG043265	Bol003517G	PER12	Peroxidase 12 [Source:SWISS;Acc:Q96520]	442	150	-1.56	0.0098	0.597133	yes	DOWN	N	N	Y	Y	Y	464.66	143.25
TBIG043301	Bol003438G	HO1	Heme oxygenase 1, chloroplastic [Source:SWISS;Acc:O48782]	33.8	85.2	1.33	0.02195	0.740053	yes	UP	N	N	N	Y	Y	35.5	81.25
TBIG043310	Bol003447G	BPS1	Protein BPS1, chloroplastic [Source:SWISS;Acc:Q9LMM6]	15.8	3.86	-2.04	0.01695	0.694385	yes	DOWN	N	N	N	Y	Y	16.62	3.68
TBIG043372	Bol003432G	CB12_PETHY	Chlorophyll a-b binding protein, chloroplastic [Source:SWISS;Acc:P13869]	63.9	164	1.36	0.01915	0.698484	yes	UP	N	N	N	Y	Y	67.11	156.68
TBIG043423	Bol003334G	F20P5.1	WAT1-related protein At1g70260 [Source:SWISS;Acc:F4I5D5]	72.5	390	2.43	0.0005	0.141387	yes	UP	N	N	Y	Y	Y	76.19	372.38
TBIG043438	Bol003306G	COL6	Zinc finger protein CONSTANS-LIKE 6 [Source:SWISS;Acc:Q8LG76]	0	6.38	inf	5e-05	0.0285848	yes	UP	Y	Y	Y	Y	Y	0	6.08
TBIG043442	Bol003310G	XYL1	Alpha-xylosidase 1 [Source:SWISS;Acc:Q9S7Y7]	160	54.2	-1.56	0.01855	0.694385	yes	DOWN	N	N	N	Y	Y	167.86	51.73
TBIG043513	Bol003227G	TKPR1	Tetraketide alpha-pyrone reductase 1 [Source:SWISS;Acc:Q500U8]	10.5	35.9	1.78	0.01835	0.694385	yes	UP	N	N	N	Y	Y	10.99	34.26
TBIG043570	Bol003210G	CK3_ARATH	Probable choline kinase 3 [Source:SWISS;Acc:Q9SZ92]	4.6	19.3	2.07	0.01465	0.654101	yes	UP	N	N	N	Y	Y	4.83	18.39
TBIG043719	Bol003090G	PSAN	Photosystem I reaction center subunit N, chloroplastic [Source:SWISS;Acc:P49107]	221	589	1.41	0.0175	0.694385	yes	UP	N	N	N	Y	Y	232.19	561.46
TBIG043804	Bol002960G	TPRP-F1	36.4 kDa proline-rich protein [Source:SWISS;Acc:Q00451]	2270	672	-1.76	0.04295	0.86901	yes	DOWN	N	N	N	Y	Y	2387.96	641.41
TBIG043848	Bol002893G	EXPA11	Expansin-A11 [Source:SWISS;Acc:Q9LNU3]	17.6	111	2.66	5e-05	0.0285848	yes	UP	Y	Y	Y	Y	Y	18.45	105.77
TBIG043897	Bol002848G	LUL4	Probable E3 ubiquitin-protein ligase LUL4 [Source:SWISS;Acc:Q8LA32]	6.95	1.37	-2.34	0.0412	0.86901	yes	DOWN	N	N	N	Y	Y	7.31	1.31
TBIG043898	Bol002849G	-	-	17.8	5.76	-1.63	0.048	0.887696	yes	DOWN	N	N	N	Y	Y	18.67	5.49
TBIG043908	Bol002859G	ANP3	Mitogen-activated protein kinase kinase kinase 3 [Source:SWISS;Acc:O22042]	5.18	0.872	-2.57	0.0251	0.762897	yes	DOWN	N	N	N	Y	Y	5.44	0.83
TBIG043994	Bol002779G	OLEO1_ARATH	Oleosin 18.5 kDa [Source:SWISS;Acc:P29525]	0	6.25	inf	0.0007	0.17045	yes	UP	N	N	Y	Y	Y	0	5.96
TBIG044006	Bol002763G	FRO7	Ferric reduction oxidase 7, chloroplastic [Source:SWISS;Acc:Q3KTM0]	131	398	1.6	0.02835	0.785383	yes	UP	N	N	N	Y	Y	138.1	380.03
TBIG044033	Bol002758G	POK2	Phragmoplast orienting kinesin 2 [Source:SWISS;Acc:Q27IK6]	4.17	1.28	-1.7	0.00945	0.589544	yes	DOWN	N	N	Y	Y	Y	4.38	1.22
TBIG044034	Bol002759G	-	-	0	2100	inf	0.0179	0.694385	yes	UP	N	N	N	Y	Y	0	2005.16
TBIG044055	Bol002711G	HST1	Protein HASTY 1 [Source:SWISS;Acc:Q0WP44]	4.94	1.5	-1.72	0.03795	0.867834	yes	DOWN	N	N	N	Y	Y	5.19	1.43
TBIG044069	Bol002725G	ATX1	Copper transport protein ATX1 [Source:SWISS;Acc:Q94BT9]	15.9	5.63	-1.5	0.0135	0.643158	yes	DOWN	N	N	N	Y	Y	16.75	5.37
TBIG044103	Bol002670G	F12B7.2	Inactive serine/threonine-protein kinase At1g67470 [Source:SWISS;Acc:O64798]	1.44	0	#NAME?	0.0016	0.241821	yes	DOWN	N	N	Y	Y	Y	1.51	0
TBIG044104	Bol002671G	-	-	161	54.1	-1.57	0.0102	0.605507	yes	DOWN	N	N	N	Y	Y	168.76	51.65
TBIG044115	Bol002682G	ACT1	Actin-1 [Source:SWISS;Acc:Q10DV7]	1.56	35.5	4.51	0.0035	0.368172	yes	UP	N	N	Y	Y	Y	1.64	33.9
TBIG044171	Bol002601G	MAKR6	Probable membrane-associated kinase regulator 6 [Source:SWISS;Acc:Q84JK8]	0	1.56	inf	0.01255	0.625559	yes	UP	N	N	N	Y	Y	0	1.49
TBIG044235	Bol002537G	-	-	13.7	29.4	1.1	0.0488	0.887738	yes	UP	N	N	N	Y	Y	14.4	28.07
TBIG044239	Bol002541G	bHLH61-like	Transcription factor bHLH61-like protein [Source:SWISS;Acc:A0A151RQU9]	2.27	0	#NAME?	0.02695	0.762897	yes	DOWN	N	N	N	Y	Y	2.38	0
TBIG044249	Bol002551G	-	-	5.41	1.42	-1.93	0.04605	0.871239	yes	DOWN	N	N	N	Y	Y	5.68	1.36
TBIG044308	Bol002492G	NFYA2	Nuclear transcription factor Y subunit A-2 [Source:SWISS;Acc:Q9M9X4]	112	51	-1.13	0.04835	0.887738	yes	DOWN	N	N	N	Y	Y	117.17	48.7
TBIG044356	Bol002460G	-	-	7.42	38	2.36	0.01855	0.694385	yes	UP	N	N	N	Y	Y	7.79	36.28
TBIG044375	Bol002369G	PDC1	Pyruvate decarboxylase 1 [Source:SWISS;Acc:O82647]	23.7	2.23	-3.41	0.0006	0.153192	yes	DOWN	N	N	Y	Y	Y	24.86	2.13
TBIG044399	Bol002392G	ORP3A	Oxysterol-binding protein-related protein 3A [Source:SWISS;Acc:Q9LZM1]	3.92	14.5	1.89	0.0237	0.74375	yes	UP	N	N	N	Y	Y	4.12	13.81
TBIG044489	Bol002274G	Q9SD20_ARATH	None [Source:SWISS;Acc:Q9SD20]	7.49	0.596	-3.65	0.03055	0.81234	yes	DOWN	N	N	N	Y	Y	7.87	0.57
TBIG044606	Bol002145G	CA1	Carbonic anhydrase, chloroplastic [Source:SWISS;Acc:P27140]	5.97	215	5.17	0.0001	0.0505731	yes	UP	N	Y	Y	Y	Y	6.27	204.83
TBIG044611	Bol002150G	PQL2	PsbQ-like protein 2, chloroplastic [Source:SWISS;Acc:Q9SGH4]	11.9	32.5	1.45	0.0492	0.888031	yes	UP	N	N	N	Y	Y	12.46	30.97
TBIG044682	Bol002105G	LECRK91	L-type lectin-domain containing receptor kinase IX.1 [Source:SWISS;Acc:Q9LXA5]	42	15.4	-1.45	0.0491	0.887738	yes	DOWN	N	N	N	Y	Y	44.13	14.68
TBIG044691	BONG008560.1G	RFK1	Probable LRR receptor-like serine/threonine-protein kinase At1g29720 [Source:SWISS;Acc:Q9ASQ6]	36.9	148	2.01	0.01455	0.654101	yes	UP	N	N	N	Y	Y	38.75	141.27
TBIG044732	Bol002061G	HVA22F	HVA22-like protein f [Source:SWISS;Acc:Q682H0]	1.7	0	#NAME?	0.0458	0.86901	yes	DOWN	N	N	N	Y	Y	1.78	0
TBIG044745	Bol002074G	ML2	Protein MEI2-like 2 [Source:SWISS;Acc:Q9SJG8]	2.58	10.4	2.02	0.00985	0.597133	yes	UP	N	N	Y	Y	Y	2.71	9.97
TBIG044759	Bol002034G	-	-	5.4	17.2	1.67	0.0271	0.765495	yes	UP	N	N	N	Y	Y	5.68	16.4
TBIG044766	Bol002041G	-	-	0	1.62	inf	0.0234	0.741011	yes	UP	N	N	N	Y	Y	0	1.55
TBIG044806	Bol001973G	RKS1	G-type lectin S-receptor-like serine/threonine-protein kinase RKS1 [Source:SWISS;Acc:Q9ZT07]	7.6	2.43	-1.65	0.044	0.86901	yes	DOWN	N	N	N	Y	Y	7.99	2.31
TBIG044832	Bol001953G	ONAC010	NAC transcription factor ONAC010 [Source:SWISS;Acc:A2YMR0]	0	2.98	inf	0.0003	0.0974	yes	UP	N	Y	Y	Y	Y	0	2.84
TBIG044880	Bol001905G	-	-	13.9	1.69	-3.04	0.0439	0.86901	yes	DOWN	N	N	N	Y	Y	14.58	1.61
TBIG044965	Bol001832G	CHX13	Cation/H(+) symporter 13 [Source:SWISS;Acc:O22920]	1.61	6.28	1.96	0.0196	0.706083	yes	UP	N	N	N	Y	Y	1.7	5.99
TBIG045036	Bol001785G	ALMT13	Aluminum-activated malate transporter 13 [Source:SWISS;Acc:Q9LS23]	47.8	19.8	-1.27	0.03915	0.86901	yes	DOWN	N	N	N	Y	Y	50.21	18.86
TBIG045046	Bol001754G	NEK3	Serine/threonine-protein kinase Nek3 [Source:SWISS;Acc:Q8RX66]	36.2	11.5	-1.65	0.01275	0.625559	yes	DOWN	N	N	N	Y	Y	38.04	11
TBIG045155	Bol001634G	FH11	Formin-like protein 11 [Source:SWISS;Acc:Q9MA60]	8.16	0.734	-3.47	0.0076	0.535831	yes	DOWN	N	N	Y	Y	Y	8.57	0.7
TBIG045175	Bol001654G	DOX1	Alpha-dioxygenase 1 [Source:SWISS;Acc:Q9SGH6]	107	17.4	-2.61	5e-05	0.0285848	yes	DOWN	Y	Y	Y	Y	Y	112.01	16.62
TBIG045210	Bol001604G	DAO	2-oxoglutarate-dependent dioxygenase DAO [Source:SWISS;Acc:Q7XKU5]	6.34	33.1	2.38	0.00715	0.517991	yes	UP	N	N	Y	Y	Y	6.66	31.58
TBIG045238	Bol001563G	NAC021	NAC domain-containing protein 21/22 [Source:SWISS;Acc:Q84TE6]	8.41	32.4	1.94	0.0068	0.50803	yes	UP	N	N	Y	Y	Y	8.84	30.88
TBIG045248	Bol001571G	CSLE1	Cellulose synthase-like protein E1 [Source:SWISS;Acc:Q8VZK9]	5.61	16	1.51	0.04365	0.86901	yes	UP	N	N	N	Y	Y	5.89	15.24
TBIG045254	Bol001577G	PMEI	Pectinesterase inhibitor [Source:SWISS;Acc:P83326]	1.83	0	#NAME?	0.02695	0.762897	yes	DOWN	N	N	N	Y	Y	1.93	0
TBIG045301	Bol001519G	PQL2	PsbQ-like protein 2, chloroplastic [Source:SWISS;Acc:Q9SGH4]	2.75	47	4.1	0.0045	0.405221	yes	UP	N	N	Y	Y	Y	2.89	44.83
TBIG045307	Bol001524G	CA1	Carbonic anhydrase, chloroplastic [Source:SWISS;Acc:P27140]	0	17.3	inf	5e-05	0.0285848	yes	UP	Y	Y	Y	Y	Y	0	16.48
TBIG045311	Bol001491G	OMT1	Flavone 3'-O-methyltransferase 1 [Source:SWISS;Acc:Q9FK25]	52.9	10.6	-2.32	0.00105	0.21915	yes	DOWN	N	N	Y	Y	Y	55.63	10.14
TBIG045323	Bol001474G	CYCD3-1	Cyclin-D3-1 [Source:SWISS;Acc:P42753]	8.05	1.66	-2.28	0.0479	0.887696	yes	DOWN	N	N	N	Y	Y	8.46	1.58
TBIG045362	Bol001437G	GLYK	D-glycerate 3-kinase, chloroplastic [Source:SWISS;Acc:Q944I4]	3.39	11.5	1.76	0.0129	0.629396	yes	UP	N	N	N	Y	Y	3.56	10.99
TBIG045369	Bol001444G	LOR5_ARATH	Protein LURP-one-related 5 [Source:SWISS;Acc:Q9SSC7]	24.7	4.47	-2.47	0.01465	0.654101	yes	DOWN	N	N	N	Y	Y	25.99	4.26
TBIG045409	Bol001400G	-	-	6.08	23.3	1.94	0.03825	0.868287	yes	UP	N	N	N	Y	Y	6.39	22.21
TBIG045420	Bol001397G	-	-	17.2	45.4	1.4	0.0332	0.844355	yes	UP	N	N	N	Y	Y	18.05	43.32
TBIG045466	Bol001335G	ELIP1	Early light-induced protein 1, chloroplastic [Source:SWISS;Acc:P93735]	339	1010	1.57	0.01325	0.638184	yes	UP	N	N	N	Y	Y	356.38	961.14
TBIG045495	Bol001326G	LTL1	GDSL esterase/lipase LTL1 [Source:SWISS;Acc:Q9M8Y5]	46.6	2.19	-4.41	0.00505	0.411161	yes	DOWN	N	N	Y	Y	Y	48.98	2.09
TBIG045503	Bol001331G	MQC3.17	Ankyrin repeat-containing protein At3g12360 [Source:SWISS;Acc:Q9C7A2]	14.5	37.5	1.37	0.0177	0.694385	yes	UP	N	N	N	Y	Y	15.21	35.8
TBIG045533	Bol001311G	CYCB1-3	Cyclin-B1-3 [Source:SWISS;Acc:Q39069]	7.23	0	#NAME?	0.01875	0.694385	yes	DOWN	N	N	N	Y	Y	7.6	0
TBIG045612	Bol001229G	-	-	3.64	14.4	1.98	0.0383	0.868287	yes	UP	N	N	N	Y	Y	3.83	13.7
TBIG045639	Bol001176G	-	-	2.08	0.379	-2.46	0.0456	0.86901	yes	DOWN	N	N	N	Y	Y	2.19	0.36
TBIG045642	Bol001179G	EMB3004	Bifunctional 3-dehydroquinate dehydratase/shikimate dehydrogenase, chloroplastic [Source:SWISS;Acc:Q9SQT8]	6.11	1.48	-2.05	0.0333	0.844355	yes	DOWN	N	N	N	Y	Y	6.42	1.41
TBIG045668	Bol001158G	BP19	Probable pectinesterase/pectinesterase inhibitor [Source:SWISS;Acc:P41510]	2.08	0	#NAME?	0.0049	0.405221	yes	DOWN	N	N	Y	Y	Y	2.18	0
TBIG045673	Bol001163G	-	-	3.35	23.8	2.83	0.00565	0.439597	yes	UP	N	N	Y	Y	Y	3.52	22.7
TBIG045676	Bol001145G	PRKase	Phosphoribulokinase, chloroplastic [Source:SWISS;Acc:P25697]	61.2	239	1.96	0.00135	0.236682	yes	UP	N	N	Y	Y	Y	64.32	227.82
TBIG045678	Bol001147G	PLGG1	Plastidal glycolate/glycerate translocator 1, chloroplastic [Source:SWISS;Acc:Q9FVQ4]	69.4	197	1.5	0.00925	0.584751	yes	UP	N	N	Y	Y	Y	72.96	187.6
TBIG045717	Bol001095G	ML5	Protein MEI2-like 5 [Source:SWISS;Acc:Q8VWF5]	31.9	73.2	1.2	0.0379	0.867445	yes	UP	N	N	N	Y	Y	33.49	69.81
TBIG045747	Bol001067G	-	-	4.95	19.3	1.96	0.04175	0.86901	yes	UP	N	N	N	Y	Y	5.2	18.4
TBIG045765	Bol001052G	-	-	68.5	158	1.21	0.0348	0.844355	yes	UP	N	N	N	Y	Y	71.95	151.07
TBIG045788	Bol001044G	Q9M2H9_ARATH	None [Source:SWISS;Acc:Q9M2H9]	30.1	220	2.87	5e-05	0.0285848	yes	UP	Y	Y	Y	Y	Y	31.65	210.22
TBIG045805	Bol001006G	ATL64	RING-H2 finger protein ATL64 [Source:SWISS;Acc:O22255]	6.12	22.8	1.89	0.0446	0.86901	yes	UP	N	N	N	Y	Y	6.43	21.7
TBIG045818	Bol001019G	-	-	8.06	0	#NAME?	0.00125	0.233138	yes	DOWN	N	N	Y	Y	Y	8.47	0
TBIG045830	Bol000997G	GGAT1	Glutamate--glyoxylate aminotransferase 1 [Source:SWISS;Acc:Q9LR30]	133	341	1.36	0.0367	0.857137	yes	UP	N	N	N	Y	Y	139.36	325.62
TBIG045878	Bol000962G	Y2910_ARATH	Putative gamma-glutamylcyclotransferase At3g02910 [Source:SWISS;Acc:Q9M8T3]	0	2.68	inf	0.00405	0.383118	yes	UP	N	N	Y	Y	Y	0	2.55
TBIG045895	Bol000919G	AGP16	Arabinogalactan peptide 16 [Source:SWISS;Acc:O82337]	46600	15100	-1.63	0.0084	0.563529	yes	DOWN	N	N	Y	Y	Y	48952.2	14405.7
TBIG045903	Bol000927G	WRKY46	Probable WRKY transcription factor 46 [Source:SWISS;Acc:Q9SKD9]	86.2	7.58	-3.51	0.00015	0.0616359	yes	DOWN	N	Y	Y	Y	Y	90.58	7.24
TBIG045919	Bol000908G	EXLA2	Expansin-like A2 [Source:SWISS;Acc:Q9SVE5]	236	82.6	-1.52	0.00935	0.586841	yes	DOWN	N	N	Y	Y	Y	247.99	78.77
TBIG045970	Bol000856G	Y3804_ARATH	Probably inactive leucine-rich repeat receptor-like protein kinase At3g28040 [Source:SWISS;Acc:Q9LRT1]	6.42	1.68	-1.93	0.0241	0.750038	yes	DOWN	N	N	N	Y	Y	6.75	1.6
TBIG046045	Bol000788G	PPDK	Pyruvate, phosphate dikinase 1, chloroplastic [Source:SWISS;Acc:O23404]	2.48	11.7	2.23	0.0024	0.284303	yes	UP	N	N	Y	Y	Y	2.61	11.12
TBIG046061	Bol000771G	CER26L	Protein ECERIFERUM 26-like [Source:SWISS;Acc:Q9LIS1]	13.8	2.44	-2.5	0.0113	0.619099	yes	DOWN	N	N	N	Y	Y	14.53	2.33
TBIG046091	Bol000732G	Y4449_ARATH	FHA domain-containing protein At4g14490 [Source:SWISS;Acc:O23305]	5.01	1.08	-2.22	0.02525	0.762897	yes	DOWN	N	N	N	Y	Y	5.26	1.03
TBIG046108	Bol000719G	PP2A1	Protein PHLOEM PROTEIN 2-LIKE A1 [Source:SWISS;Acc:O81865]	20.9	123	2.56	0.00135	0.236682	yes	UP	N	N	Y	Y	Y	21.97	117.46
TBIG046114	Bol000707G	Y1720_ARATH	UPF0392 protein At1g27200 [Source:SWISS;Acc:Q94K98]	13.2	36.3	1.46	0.0131	0.635616	yes	UP	N	N	N	Y	Y	13.87	34.67
TBIG046160	Bol000665G	-	-	6.09	1.33	-2.19	0.04905	0.887738	yes	DOWN	N	N	N	Y	Y	6.4	1.27
TBIG046177	Bol000632G	-	-	0	1.78	inf	0.0234	0.741011	yes	UP	N	N	N	Y	Y	0	1.7
TBIG046182	Bol000637G	-	-	23.4	0	#NAME?	0.02695	0.762897	yes	DOWN	N	N	N	Y	Y	24.59	0
TBIG046185	Bol000640G	LFNR1	Ferredoxin--NADP reductase, leaf isozyme 1, chloroplastic [Source:SWISS;Acc:Q9FKW6]	26.6	64.7	1.28	0.0323	0.836168	yes	UP	N	N	N	Y	Y	27.96	61.71
TBIG046197	Bol000629G	AHP1	Histidine-containing phosphotransfer protein 1 [Source:SWISS;Acc:Q9ZNV9]	0	3.7	inf	0.01055	0.607098	yes	UP	N	N	N	Y	Y	0	3.53
TBIG046240	Bol000592G	kif22	Kinesin-like protein KIF22 [Source:SWISS;Acc:Q6P3R1]	6.71	1.35	-2.32	0.0196	0.706083	yes	DOWN	N	N	N	Y	Y	7.05	1.28
TBIG046246	Bol000582G	Q9LT69_ARATH	None [Source:SWISS;Acc:Q9LT69]	11.8	28.2	1.26	0.03475	0.844355	yes	UP	N	N	N	Y	Y	12.36	26.86
TBIG046276	Bol000550G	STP4	Sugar transport protein 4 [Source:SWISS;Acc:Q39228]	8.49	25.6	1.59	0.01705	0.694385	yes	UP	N	N	N	Y	Y	8.92	24.41
TBIG046283	Bol000537G	T6ODM	Thebaine 6-O-demethylase [Source:SWISS;Acc:D4N500]	14.9	1.76	-3.08	0.01255	0.625559	yes	DOWN	N	N	N	Y	Y	15.63	1.68
TBIG046296	Bol000532G	AX6B_SOYBN	Auxin-induced protein 6B [Source:SWISS;Acc:P33083]	0	6.55	inf	0.00405	0.383118	yes	UP	N	N	Y	Y	Y	0	6.25
TBIG046323	Bol000513G	AtDCL2	Endoribonuclease Dicer homolog 2 [Source:SWISS;Acc:Q3EBC8]	166	53.6	-1.63	0.009	0.580103	yes	DOWN	N	N	Y	Y	Y	174.41	51.12
TBIG046347	Bol000484G	-	-	1.29	0	#NAME?	0.0458	0.86901	yes	DOWN	N	N	N	Y	Y	1.36	0
TBIG046401	Bol000428G	-	-	0	129	inf	0.01055	0.607098	yes	UP	N	N	N	Y	Y	0	123.28
TBIG046413	Bol000420G	RBOHB	Respiratory burst oxidase homolog protein B [Source:SWISS;Acc:Q9SBI0]	0	2.83	inf	0.0007	0.17045	yes	UP	N	N	Y	Y	Y	0	2.7
TBIG046426	BONG008920.1G	SDR1_PICAB	Short-chain type dehydrogenase/reductase [Source:SWISS;Acc:Q08632]	1.31	0	#NAME?	0.02695	0.762897	yes	DOWN	N	N	N	Y	Y	1.38	0
TBIG046453	Bol000383G	RH46	DEAD-box ATP-dependent RNA helicase 46 [Source:SWISS;Acc:Q9LYJ9]	17.9	6.26	-1.52	0.01805	0.694385	yes	DOWN	N	N	N	Y	Y	18.81	5.97

## Sheet: A vs C
Table S2. Differentially expressed genes between A vs C.
GeneId	GeneAcc	GeneName	Desc	Value_1	Value_2	log2fc	p-value	q-value	DEG:PV=0.05:SELECT	DEG:UP_DOWN	DEG:QV<=0.05	DEG:QV<=0.10	DEG:PV<=0.01	DEG:PV<=0.05	DEG:FC2>=0	EXP:OC_A:FPKM	EXP:OC_C:FPKM
TBIG000150	Bol044924G	BGAL5	Beta-galactosidase 5 [Source:SWISS;Acc:Q9MAJ7]	24.9	2.76	-3.17	0.0267	0.793639	yes	DOWN	N	N	N	Y	Y	30.03	2.35
TBIG000184	Bol044942G	AMO_ARATH	Primary amine oxidase [Source:SWISS;Acc:Q8H1H9]	26.2	427	4.03	0.0363	0.803298	yes	UP	N	N	N	Y	Y	31.59	363.96
TBIG000248	Bol045244G	-	-	8.18	54.1	2.73	0.0463	0.845014	yes	UP	N	N	N	Y	Y	9.88	46.15
TBIG000257	Bol045249G	DTXL2	MATE efflux family protein 6 [Source:SWISS;Acc:Q9SIA3]	26.3	3.83	-2.78	0.04205	0.845014	yes	DOWN	N	N	N	Y	Y	31.79	3.27
TBIG000275	Bol045256G	CYB561A	Transmembrane ascorbate ferrireductase 1 [Source:SWISS;Acc:Q8L856]	0	1.93	inf	0.03515	0.803298	yes	UP	N	N	N	Y	Y	0	1.64
TBIG000364	Bol045024G	-	-	8.38	94.1	3.49	0.01725	0.783089	yes	UP	N	N	N	Y	Y	10.12	80.32
TBIG000366	Bol045306G	AtPOLLUX	Probable ion channel POLLUX [Source:SWISS;Acc:Q9LTX4]	1.15	0	#NAME?	0.01465	0.783089	yes	DOWN	N	N	N	Y	Y	1.39	0
TBIG000385	Bol045035G	-	-	0	5.01	inf	0.0004	0.0460103	yes	UP	Y	Y	Y	Y	Y	0	4.27
TBIG000393	Bol045320G	-	-	34.4	186	2.44	0.0369	0.806824	yes	UP	N	N	N	Y	Y	41.55	158.83
TBIG000412	Bol045046G	KOR2	Endoglucanase 7 [Source:SWISS;Acc:O04478]	0	1.48	inf	0.0152	0.783089	yes	UP	N	N	N	Y	Y	0	1.26
TBIG000452	Bol045347G	MYB75	Transcription factor MYB75 [Source:SWISS;Acc:Q9FE25]	12	144	3.58	0.0161	0.783089	yes	UP	N	N	N	Y	Y	14.54	123.09
TBIG000463	Bol045355G	ntpR	Protein NtpR [Source:SWISS;Acc:P49865]	0	5.1	inf	0.0001	0.0242486	yes	UP	Y	Y	Y	Y	Y	0	4.35
TBIG000474	Bol045079G	LECRK63	Lectin-domain containing receptor kinase VI.3 [Source:SWISS;Acc:Q9M020]	0	1.88	inf	0.0335	0.803298	yes	UP	N	N	N	Y	Y	0	1.6
TBIG000524	Bol045111G	CDCA7L	Cell division cycle-associated 7-like protein [Source:SWISS;Acc:Q96GN5]	3.57	0	#NAME?	0.0002	0.0302427	yes	DOWN	Y	Y	Y	Y	Y	4.31	0
TBIG000546	Bol044323G	LHCA1	Chlorophyll a-b binding protein 6, chloroplastic [Source:SWISS;Acc:Q01667]	50.6	420	3.05	0.03345	0.803298	yes	UP	N	N	N	Y	Y	61.07	358.2
TBIG000573	Bol044340G	ABCG18	ABC transporter G family member 18 [Source:SWISS;Acc:Q9M2V5]	127	15.5	-3.04	0.0395	0.834933	yes	DOWN	N	N	N	Y	Y	153.19	13.19
TBIG000581	Bol044346G	-	-	0	23.6	inf	0.03555	0.803298	yes	UP	N	N	N	Y	Y	0	20.14
TBIG000596	Bol044352G	GLC1	Glucan endo-1,3-beta-glucosidase [Source:SWISS;Acc:P52409]	82.1	10.5	-2.97	0.0402	0.834933	yes	DOWN	N	N	N	Y	Y	99.22	8.92
TBIG000618	Bol044361G	ESC	Putative DNA-binding protein ESCAROLA [Source:SWISS;Acc:Q9S7C9]	4.46	30.4	2.77	0.03755	0.816394	yes	UP	N	N	N	Y	Y	5.38	25.93
TBIG000632	Bol045428G	UGT76F1	UDP-glycosyltransferase 76F1 [Source:SWISS;Acc:Q9M052]	48.6	3.19	-3.93	0.0087	0.631184	yes	DOWN	N	N	Y	Y	Y	58.65	2.72
TBIG000659	Bol044376G	HTH	Protein HOTHEAD [Source:SWISS;Acc:Q9S746]	0	66.8	inf	5e-05	0.0152932	yes	UP	Y	Y	Y	Y	Y	0	57.02
TBIG000692	Bol045455G	-	-	10.2	99.8	3.29	0.0222	0.793639	yes	UP	N	N	N	Y	Y	12.31	85.15
TBIG000807	Bol045512G	F4J3G5_ARATH	None [Source:SWISS;Acc:F4J3G5]	1.21	94.6	6.29	0.04275	0.845014	yes	UP	N	N	N	Y	Y	1.46	80.68
TBIG000823	Bol045523G	GIG1	Protein GIGAS CELL1 [Source:SWISS;Acc:Q9M2R1]	8.98	0	#NAME?	0.0003	0.0354158	yes	DOWN	Y	Y	Y	Y	Y	10.85	0
TBIG000892	Bol044488G	ABCC10	ABC transporter C family member 10 [Source:SWISS;Acc:Q9LYS2]	7.9	77.9	3.3	0.02255	0.793639	yes	UP	N	N	N	Y	Y	9.54	66.47
TBIG000997	Bol044533G	ERF035	Ethylene-responsive transcription factor ERF035 [Source:SWISS;Acc:Q9M210]	2.84	0	#NAME?	0.02405	0.793639	yes	DOWN	N	N	N	Y	Y	3.43	0
TBIG001002	Bol045616G	CYCU2-2	Cyclin-U2-2 [Source:SWISS;Acc:Q9M205]	1.6	0	#NAME?	0.0451	0.845014	yes	DOWN	N	N	N	Y	Y	1.93	0
TBIG001026	Bol044539G	FLA10	Fasciclin-like arabinogalactan protein 10 [Source:SWISS;Acc:Q9LZX4]	14	0	#NAME?	5e-05	0.0152932	yes	DOWN	Y	Y	Y	Y	Y	16.93	0
TBIG001060	Bol045653G	PIP1.1	Aquaporin PIP1.1 [Source:SWISS;Acc:P61838]	2.51	128	5.67	0.0455	0.845014	yes	UP	N	N	N	Y	Y	3.03	108.95
TBIG001113	Bol045681G	BHLH67	Transcription factor bHLH67 [Source:SWISS;Acc:Q700E4]	2.02	0	#NAME?	0.02145	0.793639	yes	DOWN	N	N	N	Y	Y	2.44	0
TBIG001125	Bol044583G	YAI5_SCHPO	Uncharacterized protein C24B11.05 [Source:SWISS;Acc:Q09893]	0	4.66	inf	0.0163	0.783089	yes	UP	N	N	N	Y	Y	0	3.97
TBIG001127	Bol044584G	-	-	0	3.68	inf	0.01735	0.783089	yes	UP	N	N	N	Y	Y	0	3.14
TBIG001139	Bol044591G	AtPP2C49	Probable protein phosphatase 2C 49 [Source:SWISS;Acc:Q3EAF9]	15.3	97.9	2.68	0.023	0.793639	yes	UP	N	N	N	Y	Y	18.44	83.56
TBIG001148	Bol045695G	CP12-2	Calvin cycle protein CP12-2, chloroplastic [Source:SWISS;Acc:Q9LZP9]	24.7	500	4.34	0.0041	0.372823	yes	UP	N	N	Y	Y	Y	29.84	426.63
TBIG001178	Bol045707G	UXS2	UDP-glucuronic acid decarboxylase 2 [Source:SWISS;Acc:Q9LZI2]	45.9	4.02	-3.51	0.01235	0.782147	yes	DOWN	N	N	N	Y	Y	55.42	3.43
TBIG001204	Bol045720G	Q93ZQ3_ARATH	None [Source:SWISS;Acc:Q93ZQ3]	10.4	0	#NAME?	0.00015	0.0288386	yes	DOWN	Y	Y	Y	Y	Y	12.54	0
TBIG001217	Bol044634G	petM	Cytochrome b6-f complex subunit 7 [Source:SWISS;Acc:P80883]	122	608	2.31	0.0471	0.845014	yes	UP	N	N	N	Y	Y	147.72	518.87
TBIG001226	Bol045731G	ERECTA	LRR receptor-like serine/threonine-protein kinase ERECTA [Source:SWISS;Acc:Q42371]	36.4	2.02	-4.17	0.00605	0.496469	yes	DOWN	N	N	Y	Y	Y	43.97	1.72
TBIG001332	Bol045781G	BHLH66	Transcription factor bHLH66 [Source:SWISS;Acc:Q9ZUG9]	0	8.59	inf	0.0002	0.0302427	yes	UP	Y	Y	Y	Y	Y	0	7.33
TBIG001378	Bol044713G	FPP7	Filament-like plant protein 7 [Source:SWISS;Acc:Q9SLN1]	5.64	0	#NAME?	5e-05	0.0152932	yes	DOWN	Y	Y	Y	Y	Y	6.81	0
TBIG001379	Bol044714G	PAB4	Polyadenylate-binding protein 4 [Source:SWISS;Acc:O22173]	46.4	3.58	-3.7	0.012	0.774561	yes	DOWN	N	N	N	Y	Y	56.08	3.06
TBIG001381	Bol044715G	HMA1	Probable cadmium/zinc-transporting ATPase HMA1, chloroplastic [Source:SWISS;Acc:Q9M3H5]	1.76	14.8	3.07	0.0239	0.793639	yes	UP	N	N	N	Y	Y	2.13	12.64
TBIG001415	Bol044732G	BHLH19	Transcription factor bHLH19 [Source:SWISS;Acc:Q1PF16]	1.13	0	#NAME?	0.0451	0.845014	yes	DOWN	N	N	N	Y	Y	1.36	0
TBIG001456	Bol045839G	-	-	49.9	0	#NAME?	5e-05	0.0152932	yes	DOWN	Y	Y	Y	Y	Y	60.26	0
TBIG001480	Bol045854G	2017-09-02	Stress enhanced protein 2, chloroplastic [Source:SWISS;Acc:Q9SJ02]	59.8	538	3.17	0.032	0.803298	yes	UP	N	N	N	Y	Y	72.22	459.32
TBIG001526	Bol045872G	FBA1	Probable fructose-bisphosphate aldolase 1, chloroplastic [Source:SWISS;Acc:Q9SJU4]	8.23	217	4.72	0.00555	0.462489	yes	UP	N	N	Y	Y	Y	9.94	185
TBIG001570	Bol044812G	GLK1	Transcription activator GLK1 [Source:SWISS;Acc:Q9SIV3]	6.74	69.8	3.37	0.01895	0.785567	yes	UP	N	N	N	Y	Y	8.15	59.56
TBIG001575	Bol045897G	-	-	1060	0	#NAME?	0.0451	0.845014	yes	DOWN	N	N	N	Y	Y	1286.09	0
TBIG001603	Bol045912G	ACO1	1-aminocyclopropane-1-carboxylate oxidase 1 [Source:SWISS;Acc:Q9ZUN4]	0.97	0	#NAME?	0.0451	0.845014	yes	DOWN	N	N	N	Y	Y	1.17	0
TBIG001642	BONG000380.2G	SF3A1_ARATH	Probable splicing factor 3A subunit 1 [Source:SWISS;Acc:Q8RXF1]	14	101	2.84	0.0445	0.845014	yes	UP	N	N	N	Y	Y	16.93	86
TBIG001677	Bol044079G	HISN1A	ATP phosphoribosyltransferase 1, chloroplastic [Source:SWISS;Acc:Q9S762]	18.6	2.87	-2.69	0.0403	0.834933	yes	DOWN	N	N	N	Y	Y	22.41	2.45
TBIG001852	BONG000420.1G	IMK3	Probable leucine-rich repeat receptor-like protein kinase IMK3 [Source:SWISS;Acc:C0LGP9]	2.46	0	#NAME?	0.0002	0.0302427	yes	DOWN	Y	Y	Y	Y	Y	2.97	0
TBIG001857	Bol044257G	CCH	Copper transport protein CCH [Source:SWISS;Acc:O82089]	34.1	269	2.98	0.0394	0.834933	yes	UP	N	N	N	Y	Y	41.16	229.22
TBIG001858	Bol044258G	-	-	20.3	0	#NAME?	0.0002	0.0302427	yes	DOWN	Y	Y	Y	Y	Y	24.47	0
TBIG001985	Bol043412G	-	-	10.5	157	3.9	0.0077	0.585461	yes	UP	N	N	Y	Y	Y	12.63	133.59
TBIG002027	Bol043452G	YL728_MIMIV	Uncharacterized protein L728 [Source:SWISS;Acc:Q5UNY4]	2.84	0	#NAME?	0.0451	0.845014	yes	DOWN	N	N	N	Y	Y	3.43	0
TBIG002034	Bol043458G	OLE96_ARATH	Pollen-specific protein-like At4g18596 [Source:SWISS;Acc:Q6NMJ2]	25.9	0	#NAME?	5e-05	0.0152932	yes	DOWN	Y	Y	Y	Y	Y	31.26	0
TBIG002036	Bol043460G	G6PDH2	Glucose-6-phosphate 1-dehydrogenase 2, chloroplastic [Source:SWISS;Acc:Q9FY99]	12.9	2.06	-2.65	0.04465	0.845014	yes	DOWN	N	N	N	Y	Y	15.63	1.76
TBIG002044	Bol043468G	CALS3	Callose synthase 3 [Source:SWISS;Acc:Q9LXT9]	15.1	1.62	-3.22	0.03015	0.803298	yes	DOWN	N	N	N	Y	Y	18.29	1.38
TBIG002066	Bol043490G	-	-	0	1.79	inf	0.04045	0.834933	yes	UP	N	N	N	Y	Y	0	1.52
TBIG002116	Bol043540G	-	-	1.33	0	#NAME?	0.0365	0.803298	yes	DOWN	N	N	N	Y	Y	1.6	0
TBIG002129	Bol043553G	CSE	Caffeoylshikimate esterase [Source:SWISS;Acc:Q9C942]	14.6	125	3.1	0.0065	0.522251	yes	UP	N	N	Y	Y	Y	17.64	106.87
TBIG002133	Bol043557G	GLYT3_ARATH	Probable glycosyltransferase At5g03795 [Source:SWISS;Acc:Q9FFN2]	0	1.35	inf	0.0183	0.783089	yes	UP	N	N	N	Y	Y	0	1.15
TBIG002193	Bol043617G	CIPK5	CBL-interacting serine/threonine-protein kinase 5 [Source:SWISS;Acc:Q9LEU7]	17.3	120	2.79	0.01585	0.783089	yes	UP	N	N	N	Y	Y	20.88	102.29
TBIG002201	Bol043625G	ASPG2	Protein ASPARTIC PROTEASE IN GUARD CELL 2 [Source:SWISS;Acc:Q9LHE3]	21.2	109	2.36	0.04285	0.845014	yes	UP	N	N	N	Y	Y	25.64	93.12
TBIG002212	Bol043633G	O49500_ARATH	None [Source:SWISS;Acc:O49500]	13.7	70	2.36	0.04035	0.834933	yes	UP	N	N	N	Y	Y	16.51	59.74
TBIG002219	Bol043640G	O49500_ARATH	None [Source:SWISS;Acc:O49500]	20.1	189	3.23	0.0267	0.793639	yes	UP	N	N	N	Y	Y	24.26	161.28
TBIG002220	Bol043641G	FLP2	Flowering-promoting factor 1-like protein 2 [Source:SWISS;Acc:Q9LXB5]	0	7.59	inf	0.04595	0.845014	yes	UP	N	N	N	Y	Y	0	6.47
TBIG002225	Bol043646G	BHLH61	Transcription factor bHLH61 [Source:SWISS;Acc:Q9LXA9]	44.3	6.72	-2.72	0.0451	0.845014	yes	DOWN	N	N	N	Y	Y	53.51	5.73
TBIG002230	Bol043651G	AIL6	AP2-like ethylene-responsive transcription factor AIL6 [Source:SWISS;Acc:Q52QU2]	2.83	0	#NAME?	0.0002	0.0302427	yes	DOWN	Y	Y	Y	Y	Y	3.42	0
TBIG002244	Bol043665G	TT12	Protein TRANSPARENT TESTA 12 [Source:SWISS;Acc:Q9LYT3]	2	0	#NAME?	0.03265	0.803298	yes	DOWN	N	N	N	Y	Y	2.42	0
TBIG002293	Bol043713G	CYP78A7	Cytochrome P450 78A7 [Source:SWISS;Acc:Q9FIB0]	2.46	0	#NAME?	0.0003	0.0354158	yes	DOWN	Y	Y	Y	Y	Y	2.97	0
TBIG002315	Bol043735G	MDH2	Malate dehydrogenase 2, glyoxysomal [Source:SWISS;Acc:Q9XFW3]	1.99	51.1	4.68	0.00275	0.261551	yes	UP	N	N	Y	Y	Y	2.4	43.57
TBIG002326	Bol043746G	Q9FE06_ARATH	None [Source:SWISS;Acc:Q9FE06]	32.7	886	4.76	0.0324	0.803298	yes	UP	N	N	N	Y	Y	39.54	755.72
TBIG002352	Bol043772G	-	-	1.74	14.1	3.03	0.02685	0.793639	yes	UP	N	N	N	Y	Y	2.1	12.07
TBIG002428	Bol043847G	ASPG2	Protein ASPARTIC PROTEASE IN GUARD CELL 2 [Source:SWISS;Acc:Q9LHE3]	152	2.47	-5.95	0.03565	0.803298	yes	DOWN	N	N	N	Y	Y	183.62	2.1
TBIG002486	Bol043905G	PGIP1	Polygalacturonase inhibitor 1 [Source:SWISS;Acc:Q9M5J9]	2.42	0	#NAME?	0.02635	0.793639	yes	DOWN	N	N	N	Y	Y	2.93	0
TBIG002487	Bol043906G	PGIP1	Polygalacturonase inhibitor 1 [Source:SWISS;Acc:Q9M5J9]	209	7.6	-4.78	0.0024	0.232368	yes	DOWN	N	N	Y	Y	Y	252.85	6.49
TBIG002497	Bol043916G	GMPM1	18 kDa seed maturation protein [Source:SWISS;Acc:Q01417]	0	4.69	inf	0.02655	0.793639	yes	UP	N	N	N	Y	Y	0	4
TBIG002526	Bol043943G	ATL71	Putative RING-H2 finger protein ATL71 [Source:SWISS;Acc:Q9FG21]	5.65	0	#NAME?	0.0249	0.793639	yes	DOWN	N	N	N	Y	Y	6.83	0
TBIG002535	Bol043952G	FLA17	Fasciclin-like arabinogalactan protein 17 [Source:SWISS;Acc:Q66GR0]	28.3	3.6	-2.98	0.03005	0.803298	yes	DOWN	N	N	N	Y	Y	34.18	3.07
TBIG002581	Bol043998G	UGT76C4	UDP-glycosyltransferase 76C4 [Source:SWISS;Acc:Q9FI98]	0.989	0	#NAME?	0.02815	0.799246	yes	DOWN	N	N	N	Y	Y	1.19	0
TBIG002614	Bol044031G	DREB2A	Dehydration-responsive element-binding protein 2A [Source:SWISS;Acc:O82132]	9.43	152	4.01	0.00825	0.606713	yes	UP	N	N	Y	Y	Y	11.39	129.99
TBIG002637	Bol044054G	Y5520_ARATH	Uncharacterized aarF domain-containing protein kinase At5g05200, chloroplastic [Source:SWISS;Acc:Q9ASX5]	15.5	131	3.07	0.0359	0.803298	yes	UP	N	N	N	Y	Y	18.73	111.39
TBIG002703	Bol043202G	PCMP-H50	Pentatricopeptide repeat-containing protein At1g47580, chloroplastic [Source:SWISS;Acc:P0C7R1]	0	11.2	inf	0.02695	0.793639	yes	UP	N	N	N	Y	Y	0	9.57
TBIG002714	Bol043213G	CYCA3-2	Cyclin-A3-2 [Source:SWISS;Acc:Q9C6A9]	7.92	0	#NAME?	0.00015	0.0288386	yes	DOWN	Y	Y	Y	Y	Y	9.57	0
TBIG002735	Bol043234G	AAP5	Amino acid permease 5 [Source:SWISS;Acc:Q8GUM3]	5.8	56.8	3.29	0.02485	0.793639	yes	UP	N	N	N	Y	Y	7	48.48
TBIG002758	Bol043258G	mhkB	Myosin heavy chain kinase B [Source:SWISS;Acc:P90648]	0	1.84	inf	0.0204	0.793639	yes	UP	N	N	N	Y	Y	0	1.57
TBIG002795	Bol043295G	COL16	Zinc finger protein CONSTANS-LIKE 16 [Source:SWISS;Acc:Q8RWD0]	9.18	105	3.51	0.02045	0.793639	yes	UP	N	N	N	Y	Y	11.09	89.36
TBIG002897	Bol042738G	MIZ1	Protein MIZU-KUSSEI 1 [Source:SWISS;Acc:O22227]	1.64	0	#NAME?	0.03265	0.803298	yes	DOWN	N	N	N	Y	Y	1.98	0
TBIG002902	Bol042743G	CHUP1	Protein CHUP1, chloroplastic [Source:SWISS;Acc:Q9LI74]	50.4	498	3.31	0.029	0.803298	yes	UP	N	N	N	Y	Y	60.91	425.29
TBIG002957	Bol042798G	CYP71B3	Cytochrome P450 71B3 [Source:SWISS;Acc:O65785]	17.2	85	2.31	0.0486	0.845014	yes	UP	N	N	N	Y	Y	20.73	72.53
TBIG002975	Bol042816G	TIP1-2	Aquaporin TIP1-2 [Source:SWISS;Acc:Q41963]	127	10.6	-3.59	0.01155	0.754563	yes	DOWN	N	N	N	Y	Y	153.43	9.03
TBIG002978	Bol042819G	-	-	44.2	293	2.73	0.04505	0.845014	yes	UP	N	N	N	Y	Y	53.37	250.29
TBIG003019	Bol042859G	htpX2	Protease HtpX homolog 2 [Source:SWISS;Acc:Q8PSE5]	16.3	298	4.2	0.01545	0.783089	yes	UP	N	N	N	Y	Y	19.66	254.66
TBIG003071	BONG000590.1G	DRL43_ARATH	Probable disease resistance protein At5g66910 [Source:SWISS;Acc:Q9FKZ0]	3.38	0.000137	-14.6	0.01585	0.783089	yes	DOWN	N	N	N	Y	Y	4.09	0
TBIG003075	Bol042913G	DTL	Denticleless protein homolog [Source:SWISS;Acc:Q5ZJW8]	3.58	0	#NAME?	0.00025	0.0328244	yes	DOWN	Y	Y	Y	Y	Y	4.33	0
TBIG003113	Bol042951G	Y3804_ARATH	Probably inactive leucine-rich repeat receptor-like protein kinase At3g28040 [Source:SWISS;Acc:Q9LRT1]	49.1	5.18	-3.24	0.00445	0.395301	yes	DOWN	N	N	Y	Y	Y	59.28	4.42
TBIG003119	Bol042957G	CSLC4	Xyloglucan glycosyltransferase 4 [Source:SWISS;Acc:Q9LJP4]	37	2.32	-3.99	0.0076	0.583307	yes	DOWN	N	N	Y	Y	Y	44.67	1.98
TBIG003133	Bol042970G	bcsl1b	Probable mitochondrial chaperone BCS1-B [Source:SWISS;Acc:Q54DY9]	20.5	2.84	-2.85	0.03615	0.803298	yes	DOWN	N	N	N	Y	Y	24.72	2.42
TBIG003160	Bol042996G	SMC4	Structural maintenance of chromosomes protein 4 [Source:SWISS;Acc:Q9FJL0]	17.6	0.928	-4.24	0.005	0.424543	yes	DOWN	N	N	Y	Y	Y	21.22	0.79
TBIG003169	Bol043003G	EXPA5	Expansin-A5 [Source:SWISS;Acc:Q38864]	35.6	0	#NAME?	5e-05	0.0152932	yes	DOWN	Y	Y	Y	Y	Y	43.06	0
TBIG003202	Bol043034G	-	-	0.897	0	#NAME?	0.0249	0.793639	yes	DOWN	N	N	N	Y	Y	1.08	0
TBIG003203	Bol043035G	COBL3	COBRA-like protein 2 [Source:SWISS;Acc:Q8L8Q7]	1.91	81.2	5.41	0.0428	0.845014	yes	UP	N	N	N	Y	Y	2.31	69.27
TBIG003235	Bol043067G	-	-	15.7	170	3.44	0.02325	0.793639	yes	UP	N	N	N	Y	Y	18.97	145.32
TBIG003267	Bol043099G	RPL5B	60S ribosomal protein L5-2 [Source:SWISS;Acc:P49227]	52.1	4.96	-3.39	0.0138	0.783089	yes	DOWN	N	N	N	Y	Y	62.95	4.23
TBIG003291	Bol043123G	-	-	31.3	191	2.61	0.0269	0.793639	yes	UP	N	N	N	Y	Y	37.82	163.14
TBIG003339	Bol042411G	AAE16	Probable acyl-activating enzyme 16, chloroplastic [Source:SWISS;Acc:Q9LK39]	1.99	119	5.9	0.00095	0.0964913	yes	UP	N	Y	Y	Y	Y	2.41	101.31
TBIG003394	Bol042466G	TMKL1	Putative kinase-like protein TMKL1 [Source:SWISS;Acc:P33543]	17.1	2.55	-2.74	0.04	0.834933	yes	DOWN	N	N	N	Y	Y	20.63	2.18
TBIG003411	Bol042483G	VTH21_ARATH	Vacuolar iron transporter homolog 2.1 [Source:SWISS;Acc:Q9LSF6]	6.83	0	#NAME?	0.0003	0.0354158	yes	DOWN	Y	Y	Y	Y	Y	8.26	0
TBIG003421	Bol042493G	FH1	Formin-like protein 1 [Source:SWISS;Acc:Q9SE97]	44.5	2.82	-3.98	0.00695	0.545383	yes	DOWN	N	N	Y	Y	Y	53.8	2.4
TBIG003474	Bol042543G	-	-	224	0	#NAME?	5e-05	0.0152932	yes	DOWN	Y	Y	Y	Y	Y	270.98	0
TBIG003475	Bol042544G	-	-	2130	41.2	-5.69	0.00155	0.155671	yes	DOWN	N	N	Y	Y	Y	2569.95	35.17
TBIG003490	Bol042558G	XET16A	Xyloglucan endotransglucosylase/hydrolase [Source:SWISS;Acc:Q6YDN9]	715	26.7	-4.74	0.0006	0.0645984	yes	DOWN	N	Y	Y	Y	Y	863.64	22.76
TBIG003532	BONG000730.1G	PR-1	Pathogenesis-related protein 1 [Source:SWISS;Acc:P33154]	12.7	0	#NAME?	0.0002	0.0302427	yes	DOWN	Y	Y	Y	Y	Y	15.31	0
TBIG003543	Bol042610G	-	-	24.7	367	3.89	0.0038	0.346715	yes	UP	N	N	Y	Y	Y	29.88	312.99
TBIG003597	BONG000750.1G	PAP10	Purple acid phosphatase 10 [Source:SWISS;Acc:Q9SIV9]	0	8.25	inf	0.0001	0.0242486	yes	UP	Y	Y	Y	Y	Y	0	7.04
TBIG003600	Bol042665G	Q0WVF5_ARATH	None [Source:SWISS;Acc:Q0WVF5]	10.8	1.76	-2.62	0.04935	0.845014	yes	DOWN	N	N	N	Y	Y	13.1	1.5
TBIG003645	Bol041917G	CYP81D1	Cytochrome P450 81D1 [Source:SWISS;Acc:Q9FG65]	39.4	0	#NAME?	5e-05	0.0152932	yes	DOWN	Y	Y	Y	Y	Y	47.58	0
TBIG003717	Bol041989G	RBM38	RNA-binding protein 38 [Source:SWISS;Acc:Q9H0Z9]	0.972	0	#NAME?	0.0451	0.845014	yes	DOWN	N	N	N	Y	Y	1.17	0
TBIG003725	Bol041997G	-	-	0	1.25	inf	0.03515	0.803298	yes	UP	N	N	N	Y	Y	0	1.07
TBIG003751	Bol042022G	WTR5_ARATH	WAT1-related protein At1g21890 [Source:SWISS;Acc:F4HZQ7]	2.13	0	#NAME?	0.01485	0.783089	yes	DOWN	N	N	N	Y	Y	2.57	0
TBIG003788	Bol042058G	TPX2	Protein TPX2 [Source:SWISS;Acc:F4I2H7]	1.11	0	#NAME?	0.02145	0.793639	yes	DOWN	N	N	N	Y	Y	1.35	0
TBIG003790	Bol042060G	PGRL1A	PGR5-like protein 1A, chloroplastic [Source:SWISS;Acc:Q8H112]	43.2	444	3.36	0.018	0.783089	yes	UP	N	N	N	Y	Y	52.13	379.02
TBIG003793	Bol042063G	O82741_ARATH	None [Source:SWISS;Acc:O82741]	6.35	78.4	3.63	0.01055	0.714851	yes	UP	N	N	N	Y	Y	7.67	66.87
TBIG003802	Bol042072G	EDR1	Serine/threonine-protein kinase EDR1 [Source:SWISS;Acc:Q9FPR3]	13.3	71.6	2.43	0.03765	0.817248	yes	UP	N	N	N	Y	Y	16.08	61.05
TBIG003812	Bol042082G	CRK5	Cysteine-rich receptor-like protein kinase 5 [Source:SWISS;Acc:Q9C5S8]	0	6.82	inf	0.0004	0.0460103	yes	UP	Y	Y	Y	Y	Y	0	5.82
TBIG003831	Bol042100G	GSVIVT00026920001	Probable polygalacturonase [Source:SWISS;Acc:A7PZL3]	40	3.81	-3.39	0.0167	0.783089	yes	DOWN	N	N	N	Y	Y	48.35	3.25
TBIG003846	Bol042115G	MLP328	MLP-like protein 328 [Source:SWISS;Acc:Q9ZVF3]	3.19	0	#NAME?	0.0365	0.803298	yes	DOWN	N	N	N	Y	Y	3.85	0
TBIG003848	Bol042117G	DIR6	Dirigent protein 6 [Source:SWISS;Acc:Q9SUQ8]	7.45	0	#NAME?	0.01705	0.783089	yes	DOWN	N	N	N	Y	Y	8.99	0
TBIG003862	Bol042131G	GSVIVT00026920001	Probable polygalacturonase [Source:SWISS;Acc:A7PZL3]	114	11.9	-3.27	0.02615	0.793639	yes	DOWN	N	N	N	Y	Y	137.85	10.12
TBIG003894	Bol042163G	-	-	6.26	0	#NAME?	0.0365	0.803298	yes	DOWN	N	N	N	Y	Y	7.57	0
TBIG003927	Bol042196G	IRX15-L	Protein IRX15-LIKE [Source:SWISS;Acc:Q9FH92]	1.1	0	#NAME?	0.0365	0.803298	yes	DOWN	N	N	N	Y	Y	1.33	0
TBIG003929	Bol042198G	RPL7AA	60S ribosomal protein L7a-1 [Source:SWISS;Acc:P49692]	22.4	3.5	-2.68	0.0429	0.845014	yes	DOWN	N	N	N	Y	Y	27	2.98
TBIG003957	Bol042226G	-	-	2.06	0	#NAME?	0.03215	0.803298	yes	DOWN	N	N	N	Y	Y	2.49	0
TBIG003988	Bol042257G	GDU2	Protein GLUTAMINE DUMPER 2 [Source:SWISS;Acc:Q9SW07]	8.59	0	#NAME?	0.02635	0.793639	yes	DOWN	N	N	N	Y	Y	10.37	0
TBIG003994	Bol042263G	CIA2	Protein CHLOROPLAST IMPORT APPARATUS 2 [Source:SWISS;Acc:Q9LU68]	1.02	0	#NAME?	0.02815	0.799246	yes	DOWN	N	N	N	Y	Y	1.23	0
TBIG004004	Bol042273G	ABI1	Protein phosphatase 2C 56 [Source:SWISS;Acc:P49597]	19.2	123	2.68	0.02255	0.793639	yes	UP	N	N	N	Y	Y	23.16	104.72
TBIG004060	Bol042329G	Q9LJB7_ARATH	None [Source:SWISS;Acc:Q9LJB7]	7.73	145	4.23	0.00455	0.400222	yes	UP	N	N	Y	Y	Y	9.34	123.7
TBIG004067	Bol042336G	PORB	Protochlorophyllide reductase B, chloroplastic [Source:SWISS;Acc:P21218]	38.7	4.06	-3.25	0.02095	0.793639	yes	DOWN	N	N	N	Y	Y	46.77	3.47
TBIG004070	Bol042339G	ENL2_ARATH	Early nodulin-like protein 2 [Source:SWISS;Acc:Q9T076]	343	40.5	-3.08	0.02305	0.793639	yes	DOWN	N	N	N	Y	Y	414.33	34.59
TBIG004087	Bol042356G	PPH1	Protein phosphatase 2C 57 [Source:SWISS;Acc:P49599]	46.8	306	2.71	0.0477	0.845014	yes	UP	N	N	N	Y	Y	56.49	261.21
TBIG004088	Bol042357G	-	-	2.33	0	#NAME?	0.0451	0.845014	yes	DOWN	N	N	N	Y	Y	2.81	0
TBIG004116	Bol042385G	EXPB3	Expansin-B3 [Source:SWISS;Acc:Q9M0I2]	2.94	0	#NAME?	0.0238	0.793639	yes	DOWN	N	N	N	Y	Y	3.55	0
TBIG004147	Bol041622G	CDT1B	CDT1-like protein b [Source:SWISS;Acc:Q9M1S9]	0.884	0	#NAME?	0.02815	0.799246	yes	DOWN	N	N	N	Y	Y	1.07	0
TBIG004166	Bol041641G	nep1	Aspartic proteinase nepenthesin-1 [Source:SWISS;Acc:Q766C3]	206	2.88	-6.16	0.03075	0.803298	yes	DOWN	N	N	N	Y	Y	248.33	2.45
TBIG004194	Bol041668G	FBP	Fructose-1,6-bisphosphatase, chloroplastic [Source:SWISS;Acc:Q07204]	14.5	130	3.16	0.02955	0.803298	yes	UP	N	N	N	Y	Y	17.53	110.56
TBIG004255	Bol041728G	LOG4	Cytokinin riboside 5'-monophosphate phosphoribohydrolase LOG4 [Source:SWISS;Acc:Q9LFH3]	0	5.26	inf	0.02695	0.793639	yes	UP	N	N	N	Y	Y	0	4.49
TBIG004367	Bol041840G	GRXC9	Glutaredoxin-C9 [Source:SWISS;Acc:Q9SGP6]	5.97	0	#NAME?	0.03215	0.803298	yes	DOWN	N	N	N	Y	Y	7.21	0
TBIG004377	Bol041850G	GDL91_ARATH	GDSL esterase/lipase At1g28640 [Source:SWISS;Acc:P0C8Z7]	0	2.9	inf	0.0183	0.783089	yes	UP	N	N	N	Y	Y	0	2.47
TBIG004577	Bol041561G	FOLD4	Bifunctional protein FolD 4, chloroplastic [Source:SWISS;Acc:O65271]	0	7.69	inf	0.00015	0.0288386	yes	UP	Y	Y	Y	Y	Y	0	6.56
TBIG004711	Bol041353G	PTR41_ARATH	Probable nitrate excretion transporter 5 [Source:SWISS;Acc:Q9M173]	0	1.23	inf	0.0281	0.799246	yes	UP	N	N	N	Y	Y	0	1.05
TBIG004792	Bol040680G	PIP1-3	Aquaporin PIP1-3 [Source:SWISS;Acc:Q08733]	116	14.9	-2.96	0.0369	0.806824	yes	DOWN	N	N	N	Y	Y	140.18	12.75
TBIG004832	Bol040720G	rpoC2	DNA-directed RNA polymerase subunit beta'' [Source:SWISS;Acc:A4QK95]	36.2	2.07	-4.13	0.0054	0.451386	yes	DOWN	N	N	Y	Y	Y	43.68	1.77
TBIG004874	Bol040762G	SUD1	Probable E3 ubiquitin ligase SUD1 [Source:SWISS;Acc:F4JKK0]	0	4.6	inf	0.01805	0.783089	yes	UP	N	N	N	Y	Y	0	3.93
TBIG004878	Bol040766G	-	-	3.16	0	#NAME?	0.03265	0.803298	yes	DOWN	N	N	N	Y	Y	3.82	0
TBIG004889	Bol040777G	LEA5	Late embryogenesis abundant protein Lea5 [Source:SWISS;Acc:Q39644]	74.3	6900	6.54	0.00095	0.0964913	yes	UP	N	Y	Y	Y	Y	89.76	5883.16
TBIG004893	Bol040781G	NOP16	Nucleolar protein 16 [Source:SWISS;Acc:P0CP24]	62.8	9.38	-2.74	0.03875	0.832398	yes	DOWN	N	N	N	Y	Y	75.88	8
TBIG004894	Bol040782G	OsI_027940	Uncharacterized protein OsI_027940 [Source:SWISS;Acc:P0C8Z0]	145	29.3	-2.31	0.04915	0.845014	yes	DOWN	N	N	N	Y	Y	175.51	25.01
TBIG004917	Bol040804G	FAF2	Protein FANTASTIC FOUR 2 [Source:SWISS;Acc:Q8GXU9]	6.22	0	#NAME?	0.00065	0.0680755	yes	DOWN	N	Y	Y	Y	Y	7.52	0
TBIG004937	Bol040824G	celf5	CUGBP Elav-like family member 5 [Source:SWISS;Acc:A0JM51]	1.4	0	#NAME?	0.02405	0.793639	yes	DOWN	N	N	N	Y	Y	1.69	0
TBIG004982	Bol040868G	SDD1	Subtilisin-like protease SDD1 [Source:SWISS;Acc:O64495]	8.69	0	#NAME?	5e-05	0.0152932	yes	DOWN	Y	Y	Y	Y	Y	10.5	0
TBIG004985	Bol040871G	YUC9	Probable indole-3-pyruvate monooxygenase YUCCA9 [Source:SWISS;Acc:O64489]	0	1.44	inf	0.019	0.785567	yes	UP	N	N	N	Y	Y	0	1.23
TBIG004990	Bol040876G	IAA17	Auxin-responsive protein IAA17 [Source:SWISS;Acc:P93830]	15.5	116	2.91	0.0382	0.823871	yes	UP	N	N	N	Y	Y	18.73	99.14
TBIG004992	Bol040878G	-	-	2.39	24.3	3.35	0.01585	0.783089	yes	UP	N	N	N	Y	Y	2.88	20.7
TBIG004997	Bol040883G	ACCH6_ARATH	1-aminocyclopropane-1-carboxylate oxidase homolog 6 [Source:SWISS;Acc:P93824]	0	2.44	inf	0.02355	0.793639	yes	UP	N	N	N	Y	Y	0	2.08
TBIG004998	Bol040884G	ACCH6_ARATH	1-aminocyclopropane-1-carboxylate oxidase homolog 6 [Source:SWISS;Acc:P93824]	0	1.61	inf	0.0281	0.799246	yes	UP	N	N	N	Y	Y	0	1.37
TBIG005014	Bol040900G	CRRSP3	Cysteine-rich repeat secretory protein 3 [Source:SWISS;Acc:Q6NM73]	24.5	3.88	-2.66	0.0418	0.845014	yes	DOWN	N	N	N	Y	Y	29.65	3.31
TBIG005091	Bol040974G	ZIP5	Zinc transporter 5 [Source:SWISS;Acc:O23039]	9.95	84.6	3.09	0.03065	0.803298	yes	UP	N	N	N	Y	Y	12.02	72.17
TBIG005110	Bol040993G	CLSY3	SNF2 domain-containing protein CLASSY 3 [Source:SWISS;Acc:F4I8S3]	1.01	0	#NAME?	5e-05	0.0152932	yes	DOWN	Y	Y	Y	Y	Y	1.22	0
TBIG005129	Bol041012G	UGT74E2	UDP-glycosyltransferase 74E2 [Source:SWISS;Acc:Q9SYK9]	0	14.6	inf	5e-05	0.0152932	yes	UP	Y	Y	Y	Y	Y	0	12.44
TBIG005216	Bol041093G	-	-	0	10.4	inf	0.01355	0.783089	yes	UP	N	N	N	Y	Y	0	8.89
TBIG005218	Bol041095G	F15H18.29	Uncharacterized protein At1g18480 [Source:SWISS;Acc:Q944L7]	21.2	149	2.81	0.01725	0.783089	yes	UP	N	N	N	Y	Y	25.57	126.77
TBIG005220	Bol041097G	-	-	8.23	158	4.26	0.0044	0.392154	yes	UP	N	N	Y	Y	Y	9.95	135.04
TBIG005236	Bol041113G	NPC1	Non-specific phospholipase C1 [Source:SWISS;Acc:Q8L7Y9]	20.1	149	2.89	0.04395	0.845014	yes	UP	N	N	N	Y	Y	24.28	126.7
TBIG005240	Bol041117G	-	-	14.1	251	4.16	0.00505	0.4261	yes	UP	N	N	Y	Y	Y	16.98	213.77
TBIG005327	Bol041201G	PUB4	U-box domain-containing protein 4 [Source:SWISS;Acc:O22193]	0	1.29	inf	0.0335	0.803298	yes	UP	N	N	N	Y	Y	0	1.1
TBIG005329	Bol041203G	TGA21	TGACG-sequence-specific DNA-binding protein TGA-2.1 [Source:SWISS;Acc:O24160]	0	1	inf	0.02355	0.793639	yes	UP	N	N	N	Y	Y	0	0.85
TBIG005351	Bol041223G	AtACHT4	Thioredoxin-like 1-1, chloroplastic [Source:SWISS;Acc:O64654]	13.7	180	3.72	0.0121	0.776301	yes	UP	N	N	N	Y	Y	16.51	153.38
TBIG005369	Bol041241G	SODCC2	Superoxide dismutase [Cu-Zn] 2 [Source:SWISS;Acc:Q42612]	63.4	4.68	-3.76	0.0098	0.674621	yes	DOWN	N	N	Y	Y	Y	76.54	4
TBIG005463	Bol040437G	ARA12	Subtilisin-like protease [Source:SWISS;Acc:O65351]	4.55	46	3.34	0.0207	0.793639	yes	UP	N	N	N	Y	Y	5.5	39.22
TBIG005468	Bol040442G	FLU	Protein FLUORESCENT IN BLUE LIGHT, chloroplastic [Source:SWISS;Acc:Q940U6]	91.2	17.8	-2.36	0.04	0.834933	yes	DOWN	N	N	N	Y	Y	110.16	15.17
TBIG005527	Bol040501G	YTHDF2	YTH domain family protein 2 [Source:SWISS;Acc:Q9Y5A9]	5.25	33.6	2.68	0.0487	0.845014	yes	UP	N	N	N	Y	Y	6.35	28.63
TBIG005531	Bol040505G	2017-10-02	Organic cation/carnitine transporter 2 [Source:SWISS;Acc:O64515]	84.4	3.94	-4.42	0.0042	0.379353	yes	DOWN	N	N	Y	Y	Y	101.93	3.36
TBIG005532	Bol040506G	CHX2	Cation/H(+) antiporter 2 [Source:SWISS;Acc:Q9SAK8]	0	0.916	inf	0.0212	0.793639	yes	UP	N	N	N	Y	Y	0	0.78
TBIG005538	Bol040511G	KDSA1	2-dehydro-3-deoxyphosphooctonate aldolase 1 [Source:SWISS;Acc:Q9AV97]	1.93	0	#NAME?	0.0249	0.793639	yes	DOWN	N	N	N	Y	Y	2.34	0
TBIG005549	Bol040522G	Y5977_ARATH	Probable leucine-rich repeat receptor-like protein kinase At5g49770 [Source:SWISS;Acc:Q9LT96]	10.7	1.7	-2.65	0.04375	0.845014	yes	DOWN	N	N	N	Y	Y	12.91	1.45
TBIG005619	Bol040592G	fosB	Metallothiol transferase FosB [Source:SWISS;Acc:Q8CXK5]	0	28.1	inf	5e-05	0.0152932	yes	UP	Y	Y	Y	Y	Y	0	24
TBIG005642	Bol040615G	CYP89A2	Cytochrome P450 89A2 [Source:SWISS;Acc:Q42602]	5.83	80	3.78	0.0114	0.750226	yes	UP	N	N	N	Y	Y	7.05	68.26
TBIG005685	Bol040659G	WTR28_ARATH	WAT1-related protein At4g01430 [Source:SWISS;Acc:Q9M131]	0	0.958	inf	0.04045	0.834933	yes	UP	N	N	N	Y	Y	0	0.82
TBIG005712	Bol040124G	-	-	17.4	0	#NAME?	0.01705	0.783089	yes	DOWN	N	N	N	Y	Y	21.03	0
TBIG005756	Bol040168G	RBCS F1	Ribulose bisphosphate carboxylase small chain F1, chloroplastic [Source:SWISS;Acc:P27985]	214	5210	4.6	0.00715	0.554609	yes	UP	N	N	Y	Y	Y	259.08	4443.09
TBIG005763	Bol040175G	TLP1_PRUPE	Thaumatin-like protein 1 [Source:SWISS;Acc:P83332]	0	1	inf	0.04595	0.845014	yes	UP	N	N	N	Y	Y	0	0.86
TBIG005800	Bol040211G	GLN1-1	Glutamine synthetase cytosolic isozyme 1-1 [Source:SWISS;Acc:Q56WN1]	39	884	4.5	0.02815	0.799246	yes	UP	N	N	N	Y	Y	47.11	754.16
TBIG005830	Bol040241G	Q5XVH5_ARATH	None [Source:SWISS;Acc:Q5XVH5]	8.25	0	#NAME?	0.0238	0.793639	yes	DOWN	N	N	N	Y	Y	9.96	0
TBIG005845	Bol040255G	-	-	21.3	0	#NAME?	5e-05	0.0152932	yes	DOWN	Y	Y	Y	Y	Y	25.78	0
TBIG005873	Bol040283G	-	-	0	18.4	inf	0.03555	0.803298	yes	UP	N	N	N	Y	Y	0	15.68
TBIG005889	Bol040299G	Y3739_ARATH	Uncharacterized membrane protein At3g27390 [Source:SWISS;Acc:Q8GUM4]	0	1.56	inf	0.01805	0.783089	yes	UP	N	N	N	Y	Y	0	1.33
TBIG005900	Bol040310G	dhmA2	Haloalkane dehalogenase 2 [Source:SWISS;Acc:P64304]	20.9	199	3.25	0.02715	0.797783	yes	UP	N	N	N	Y	Y	25.23	169.76
TBIG005908	Bol040318G	SCPL20	Serine carboxypeptidase-like 20 [Source:SWISS;Acc:Q8L7B2]	7.38	78.2	3.4	0.0178	0.783089	yes	UP	N	N	N	Y	Y	8.91	66.69
TBIG005944	Bol040354G	Q9FZ86_ARATH	None [Source:SWISS;Acc:Q9FZ86]	2.52	0	#NAME?	0.0365	0.803298	yes	DOWN	N	N	N	Y	Y	3.05	0
TBIG005947	Bol040357G	ERF062	Ethylene-responsive transcription factor ERF062 [Source:SWISS;Acc:Q9SVQ0]	0	12.7	inf	0.0002	0.0302427	yes	UP	Y	Y	Y	Y	Y	0	10.86
TBIG005984	Bol039840G	COMT1	Caffeic acid 3-O-methyltransferase [Source:SWISS;Acc:Q8W013]	6.44	0	#NAME?	0.0002	0.0302427	yes	DOWN	Y	Y	Y	Y	Y	7.78	0
TBIG005999	Bol039855G	-	-	0	12.7	inf	5e-05	0.0152932	yes	UP	Y	Y	Y	Y	Y	0	10.87
TBIG006009	Bol039865G	CYCB2-4	Cyclin-B2-4 [Source:SWISS;Acc:Q9SFW6]	3.11	0	#NAME?	0.0212	0.793639	yes	DOWN	N	N	N	Y	Y	3.76	0
TBIG006042	Bol039895G	OBF1	Ocs element-binding factor 1 [Source:SWISS;Acc:P24068]	77.9	12.4	-2.65	0.04605	0.845014	yes	DOWN	N	N	N	Y	Y	94.12	10.6
TBIG006045	Bol039898G	Q9FRL5_ARATH	None [Source:SWISS;Acc:Q9FRL5]	2.24	0	#NAME?	0.02145	0.793639	yes	DOWN	N	N	N	Y	Y	2.71	0
TBIG006131	Bol039984G	-	-	0	36.2	inf	5e-05	0.0152932	yes	UP	Y	Y	Y	Y	Y	0	30.92
TBIG006132	Bol039985G	ATK4	Kinesin-4 [Source:SWISS;Acc:O81635]	0	2.93	inf	0.0001	0.0242486	yes	UP	Y	Y	Y	Y	Y	0	2.5
TBIG006232	Bol040081G	PTR25_ARATH	Probable peptide/nitrate transporter At1g72140 [Source:SWISS;Acc:Q9C7U1]	2.81	0	#NAME?	0.0238	0.793639	yes	DOWN	N	N	N	Y	Y	3.39	0
TBIG006287	Bol039479G	-	-	0	46.8	inf	0.04595	0.845014	yes	UP	N	N	N	Y	Y	0	39.9
TBIG006301	Bol039493G	FSD1	Superoxide dismutase [Fe] 1, chloroplastic [Source:SWISS;Acc:P21276]	6.82	1070	7.3	0.02985	0.803298	yes	UP	N	N	N	Y	Y	8.23	913.83
TBIG006356	Bol039548G	PTC52	Protochlorophyllide-dependent translocon component 52, chloroplastic [Source:SWISS;Acc:Q8W496]	50	326	2.7	0.03075	0.803298	yes	UP	N	N	N	Y	Y	60.45	278.24
TBIG006367	Bol039559G	GDU2	Protein GLUTAMINE DUMPER 2 [Source:SWISS;Acc:Q9SW07]	11.5	0	#NAME?	0.0365	0.803298	yes	DOWN	N	N	N	Y	Y	13.9	0
TBIG006376	Bol039568G	ORP4B	Oxysterol-binding protein-related protein 4B [Source:SWISS;Acc:Q9SW00]	3.1	24.6	2.99	0.02515	0.793639	yes	UP	N	N	N	Y	Y	3.75	20.99
TBIG006377	Bol039569G	-	-	1.72	0	#NAME?	0.0238	0.793639	yes	DOWN	N	N	N	Y	Y	2.08	0
TBIG006389	Bol039581G	PER43	Peroxidase 43 [Source:SWISS;Acc:Q9SZH2]	0	1.1	inf	0.0335	0.803298	yes	UP	N	N	N	Y	Y	0	0.94
TBIG006390	Bol039582G	CIA2	Protein CHLOROPLAST IMPORT APPARATUS 2 [Source:SWISS;Acc:Q9LU68]	8.29	0	#NAME?	0.0001	0.0242486	yes	DOWN	Y	Y	Y	Y	Y	10.01	0
TBIG006401	Bol039593G	ABI1	Protein phosphatase 2C 56 [Source:SWISS;Acc:P49597]	34	287	3.08	0.0248	0.793639	yes	UP	N	N	N	Y	Y	41.04	245.27
TBIG006453	Bol039645G	ALF_ARATH	Fructose-bisphosphate aldolase, cytoplasmic isozyme [Source:SWISS;Acc:P22197]	78.4	962	3.62	0.04895	0.845014	yes	UP	N	N	N	Y	Y	94.69	820.55
TBIG006471	Bol039663G	RNP1	Heterogeneous nuclear ribonucleoprotein 1 [Source:SWISS;Acc:Q8W034]	2.08	0	#NAME?	0.01485	0.783089	yes	DOWN	N	N	N	Y	Y	2.51	0
TBIG006478	Bol039670G	FIM1	Fimbrin-1 [Source:SWISS;Acc:Q7G188]	1.71	17.1	3.32	0.0165	0.783089	yes	UP	N	N	N	Y	Y	2.06	14.55
TBIG006534	Bol039725G	TIP1-1	Aquaporin TIP1-1 [Source:SWISS;Acc:P25818]	174	13	-3.75	0.0106	0.714851	yes	DOWN	N	N	N	Y	Y	210.6	11.05
TBIG006570	Bol039760G	Q9SIH2_ARATH	None [Source:SWISS;Acc:Q9SIH2]	0.914	0	#NAME?	0.0451	0.845014	yes	DOWN	N	N	N	Y	Y	1.1	0
TBIG006656	Bol039237G	PHT1-9	Probable inorganic phosphate transporter 1-9 [Source:SWISS;Acc:Q9S735]	9.11	67.5	2.89	0.04685	0.845014	yes	UP	N	N	N	Y	Y	11.01	57.6
TBIG006675	Bol039257G	Bp10	L-ascorbate oxidase homolog [Source:SWISS;Acc:Q00624]	95.4	4.33	-4.46	0.0038	0.346715	yes	DOWN	N	N	Y	Y	Y	115.2	3.69
TBIG006687	Bol039269G	AAE5	Probable acyl-activating enzyme 5, peroxisomal [Source:SWISS;Acc:Q9FFE6]	14.9	87.7	2.55	0.03025	0.803298	yes	UP	N	N	N	Y	Y	18.04	74.82
TBIG006699	Bol039281G	TLP1_PRUPE	Thaumatin-like protein 1 [Source:SWISS;Acc:P83332]	41.2	6.55	-2.65	0.0445	0.845014	yes	DOWN	N	N	N	Y	Y	49.73	5.59
TBIG006709	Bol039291G	GUN10_ARATH	Endoglucanase 10 [Source:SWISS;Acc:Q8LCP6]	52.8	9.08	-2.54	0.02905	0.803298	yes	DOWN	N	N	N	Y	Y	63.74	7.75
TBIG006744	Bol039326G	BBD1	Bifunctional nuclease 1 [Source:SWISS;Acc:Q9FWS6]	10.6	164	3.95	0.00905	0.646127	yes	UP	N	N	Y	Y	Y	12.78	139.92
TBIG006815	Bol039395G	SOT16	Cytosolic sulfotransferase 16 [Source:SWISS;Acc:Q9C9D0]	60.5	6.36	-3.25	0.01715	0.783089	yes	DOWN	N	N	N	Y	Y	73.05	5.42
TBIG006818	Bol039398G	SS1	Strictosidine synthase 1 [Source:SWISS;Acc:P94111]	4.79	119	4.63	0.0028	0.264438	yes	UP	N	N	Y	Y	Y	5.78	101.32
TBIG006834	Bol039414G	POLX_TOBAC	Retrovirus-related Pol polyprotein from transposon TNT 1-94 [Source:SWISS;Acc:P10978]	0	2.34	inf	0.02355	0.793639	yes	UP	N	N	N	Y	Y	0	1.99
TBIG006838	Bol039417G	-	-	36.2	186	2.36	0.0406	0.836105	yes	UP	N	N	N	Y	Y	43.75	158.38
TBIG006870	Bol038955G	ATPA	ATP synthase subunit alpha, mitochondrial [Source:SWISS;Acc:P68541]	117	6.94	-4.08	0.0086	0.627311	yes	DOWN	N	N	Y	Y	Y	141.52	5.92
TBIG006883	Bol038968G	psbC	Photosystem II CP43 chlorophyll apoprotein [Source:SWISS;Acc:A4QK14]	15	81.1	2.44	0.036	0.803298	yes	UP	N	N	N	Y	Y	18.09	69.17
TBIG006910	Bol038995G	PCTP	Phosphatidylcholine transfer protein [Source:SWISS;Acc:Q9UKL6]	11.4	210	4.21	0.0135	0.783089	yes	UP	N	N	N	Y	Y	13.72	179.18
TBIG006929	Bol039013G	PSAG	Photosystem I reaction center subunit V, chloroplastic [Source:SWISS;Acc:Q9S7N7]	13.5	217	4.01	0.00635	0.513263	yes	UP	N	N	Y	Y	Y	16.27	185.51
TBIG006953	Bol039037G	-	-	9.66	0	#NAME?	0.0451	0.845014	yes	DOWN	N	N	N	Y	Y	11.66	0
TBIG006992	Bol039076G	GDL20_ARATH	GDSL esterase/lipase At1g54020 [Source:SWISS;Acc:Q9C5N8]	51.5	5.46	-3.24	0.0225	0.793639	yes	DOWN	N	N	N	Y	Y	62.15	4.66
TBIG006996	Bol039080G	-	-	20.1	0	#NAME?	0.01465	0.783089	yes	DOWN	N	N	N	Y	Y	24.29	0
TBIG006998	Bol039082G	LOR3_ARATH	Protein LURP-one-related 3 [Source:SWISS;Acc:Q67XV7]	0	2.45	inf	0.03555	0.803298	yes	UP	N	N	N	Y	Y	0	2.09
TBIG007056	Bol039139G	Q9LNN2_ARATH	None [Source:SWISS;Acc:Q9LNN2]	6.68	0	#NAME?	0.0159	0.783089	yes	DOWN	N	N	N	Y	Y	8.07	0
TBIG007074	Bol039157G	NAC019	NAC domain-containing protein 19 [Source:SWISS;Acc:Q9C932]	61.7	435	2.82	0.03975	0.834933	yes	UP	N	N	N	Y	Y	74.56	371.34
TBIG007075	Bol039158G	NAC018	NAC domain-containing protein 18 [Source:SWISS;Acc:Q9ZNU2]	6.77	55.2	3.03	0.02695	0.793639	yes	UP	N	N	N	Y	Y	8.18	47.12
TBIG007210	Bol038816G	PVA41	Vesicle-associated protein 4-1 [Source:SWISS;Acc:Q1ECE0]	2.01	0	#NAME?	0.03215	0.803298	yes	DOWN	N	N	N	Y	Y	2.43	0
TBIG007231	Bol038837G	OMT1	Flavone 3'-O-methyltransferase 1 [Source:SWISS;Acc:Q9FK25]	15.8	95.2	2.59	0.02585	0.793639	yes	UP	N	N	N	Y	Y	19.07	81.18
TBIG007238	Bol038844G	CNGC4	Cyclic nucleotide-gated ion channel 4 [Source:SWISS;Acc:Q94AS9]	12.3	59.1	2.26	0.0499	0.845014	yes	UP	N	N	N	Y	Y	14.88	50.46
TBIG007363	Bol038484G	EP1	Epidermis-specific secreted glycoprotein EP1 [Source:SWISS;Acc:Q39688]	85.7	4.9	-4.13	0.00605	0.496469	yes	DOWN	N	N	Y	Y	Y	103.47	4.18
TBIG007381	Bol038502G	PSBR	Photosystem II 10 kDa polypeptide, chloroplastic [Source:SWISS;Acc:P49108]	111	2400	4.43	0.0024	0.232368	yes	UP	N	N	Y	Y	Y	134.66	2046.18
TBIG007434	Bol038555G	WAKL10	Wall-associated receptor kinase-like 10 [Source:SWISS;Acc:Q8VYA3]	0	1.46	inf	0.00025	0.0328244	yes	UP	Y	Y	Y	Y	Y	0	1.25
TBIG007459	Bol038580G	wdr76	WD repeat-containing protein 76 [Source:SWISS;Acc:Q4KLQ5]	4.72	0	#NAME?	0.00015	0.0288386	yes	DOWN	Y	Y	Y	Y	Y	5.7	0
TBIG007515	Bol038636G	RLK902	Probable inactive receptor kinase RLK902 [Source:SWISS;Acc:Q9LVI6]	19.6	2.34	-3.07	0.02425	0.793639	yes	DOWN	N	N	N	Y	Y	23.73	1.99
TBIG007545	Bol038666G	-	-	0	3.82	inf	0.00025	0.0328244	yes	UP	Y	Y	Y	Y	Y	0	3.26
TBIG007628	Bol038331G	UGT71B2	UDP-glycosyltransferase 71B2 [Source:SWISS;Acc:Q9LSY8]	13.1	88	2.75	0.02095	0.793639	yes	UP	N	N	N	Y	Y	15.78	75.07
TBIG007629	Bol038332G	UGT71B1	UDP-glycosyltransferase 71B1 [Source:SWISS;Acc:Q9LSY9]	0	1.24	inf	0.04045	0.834933	yes	UP	N	N	N	Y	Y	0	1.06
TBIG007668	Bol038369G	ELF3	Protein EARLY FLOWERING 3 [Source:SWISS;Acc:O82804]	0	3.27	inf	0.0005	0.0549306	yes	UP	N	Y	Y	Y	Y	0	2.79
TBIG007693	Bol038393G	-	-	30.9	3.59	-3.11	0.02275	0.793639	yes	DOWN	N	N	N	Y	Y	37.33	3.06
TBIG007732	Bol038433G	-	-	3.85	0	#NAME?	0.0451	0.845014	yes	DOWN	N	N	N	Y	Y	4.65	0
TBIG007741	Bol038442G	DRT100	DNA-damage-repair/toleration protein DRT100 [Source:SWISS;Acc:Q00874]	148	15	-3.3	0.02715	0.797783	yes	DOWN	N	N	N	Y	Y	178.59	12.8
TBIG007802	Bol038007G	-	-	6.97	0	#NAME?	0.02145	0.793639	yes	DOWN	N	N	N	Y	Y	8.42	0
TBIG007836	Bol038041G	Q9M9S0_ARATH	None [Source:SWISS;Acc:Q9M9S0]	2.19	0	#NAME?	0.02405	0.793639	yes	DOWN	N	N	N	Y	Y	2.64	0
TBIG007856	Bol038060G	-	-	1.9	0	#NAME?	0.0365	0.803298	yes	DOWN	N	N	N	Y	Y	2.29	0
TBIG007872	Bol038076G	RDR1	RNA-dependent RNA polymerase 1 [Source:SWISS;Acc:Q9LQV2]	589	22.8	-4.69	0.0267	0.793639	yes	DOWN	N	N	N	Y	Y	711.05	19.48
TBIG007907	Bol038111G	DTXL3	MATE efflux family protein 7 [Source:SWISS;Acc:Q8GXM8]	2.92	36	3.62	0.011	0.731052	yes	UP	N	N	N	Y	Y	3.53	30.7
TBIG007913	Bol038117G	ABCG35	ABC transporter G family member 35 [Source:SWISS;Acc:Q7PC86]	3.21	35.8	3.48	0.01365	0.783089	yes	UP	N	N	N	Y	Y	3.87	30.54
TBIG007914	Bol038118G	ABCG35	ABC transporter G family member 35 [Source:SWISS;Acc:Q7PC86]	3.22	37.1	3.53	0.0158	0.783089	yes	UP	N	N	N	Y	Y	3.88	31.63
TBIG007984	Bol038187G	-	-	27.5	186	2.76	0.04765	0.845014	yes	UP	N	N	N	Y	Y	33.28	158.7
TBIG007991	Bol038194G	TULP8	Tubby-like protein 8 [Source:SWISS;Acc:Q9S9M8]	2.33	0	#NAME?	0.0182	0.783089	yes	DOWN	N	N	N	Y	Y	2.82	0
TBIG008007	Bol038210G	-	-	50.9	372	2.87	0.0426	0.845014	yes	UP	N	N	N	Y	Y	61.47	317.22
TBIG008057	Bol038260G	Q9FZ47_ARATH	None [Source:SWISS;Acc:Q9FZ47]	67.8	771	3.51	0.00905	0.646127	yes	UP	N	N	Y	Y	Y	81.92	657.66
TBIG008147	Bol037695G	ABCB1	ABC transporter B family member 1 [Source:SWISS;Acc:Q9ZR72]	35.7	4.69	-2.93	0.01285	0.783089	yes	DOWN	N	N	N	Y	Y	43.11	4
TBIG008151	Bol037699G	XTH32	Probable xyloglucan endotransglucosylase/hydrolase protein 32 [Source:SWISS;Acc:Q9SJL9]	2.99	0	#NAME?	0.01655	0.783089	yes	DOWN	N	N	N	Y	Y	3.61	0
TBIG008230	Bol037778G	CSPL1_THEHA	CASP-like protein 1 [Source:SWISS;Acc:E4MWF4]	91.7	494	2.43	0.0344	0.803298	yes	UP	N	N	N	Y	Y	110.71	421.68
TBIG008239	Bol037787G	C3VEQ2_ONCHC	None [Source:SWISS;Acc:C3VEQ2]	82.2	464	2.5	0.0422	0.845014	yes	UP	N	N	N	Y	Y	99.27	395.9
TBIG008285	Bol037833G	-	-	0	3.5	inf	0.02355	0.793639	yes	UP	N	N	N	Y	Y	0	2.99
TBIG008301	Bol037848G	ATHB-14	Homeobox-leucine zipper protein ATHB-14 [Source:SWISS;Acc:O04291]	23.1	3.42	-2.76	0.04765	0.845014	yes	DOWN	N	N	N	Y	Y	27.96	2.92
TBIG008363	Bol037910G	AtPP2C27	Probable protein phosphatase 2C 27 [Source:SWISS;Acc:P93006]	3.79	29	2.94	0.0284	0.803298	yes	UP	N	N	N	Y	Y	4.57	24.78
TBIG008388	Bol037935G	COL3	Zinc finger protein CONSTANS-LIKE 3 [Source:SWISS;Acc:Q9SK53]	0	1.66	inf	0.021	0.793639	yes	UP	N	N	N	Y	Y	0	1.41
TBIG008411	Bol037958G	GUN11_ARATH	Endoglucanase 11 [Source:SWISS;Acc:O48766]	11.6	0	#NAME?	5e-05	0.0152932	yes	DOWN	Y	Y	Y	Y	Y	13.96	0
TBIG008418	Bol037964G	Q9M2J5_ARATH	None [Source:SWISS;Acc:Q9M2J5]	16.4	143	3.12	0.00825	0.606713	yes	UP	N	N	Y	Y	Y	19.84	121.86
TBIG008436	Bol037445G	CNGC4	Cyclic nucleotide-gated ion channel 4 [Source:SWISS;Acc:Q94AS9]	2.52	33.1	3.72	0.01055	0.714851	yes	UP	N	N	N	Y	Y	3.04	28.27
TBIG008452	Bol037461G	-	-	3.93	30.5	2.95	0.0315	0.803298	yes	UP	N	N	N	Y	Y	4.75	26
TBIG008458	Bol037467G	T6A9_9	Uncharacterized calcium-binding protein At1g02270 [Source:SWISS;Acc:O81916]	6.52	53.1	3.02	0.0297	0.803298	yes	UP	N	N	N	Y	Y	7.88	45.27
TBIG008482	Bol037491G	CB12_PETHY	Chlorophyll a-b binding protein, chloroplastic [Source:SWISS;Acc:P13869]	94.4	693	2.88	0.0301	0.803298	yes	UP	N	N	N	Y	Y	114.03	591.67
TBIG008492	Bol037501G	WRKY46	Probable WRKY transcription factor 46 [Source:SWISS;Acc:Q9SKD9]	6.66	0	#NAME?	0.0006	0.0645984	yes	DOWN	N	Y	Y	Y	Y	8.04	0
TBIG008499	Bol037508G	PIP1.1	Aquaporin PIP1.1 [Source:SWISS;Acc:P61838]	0	4.2	inf	0.02585	0.793639	yes	UP	N	N	N	Y	Y	0	3.59
TBIG008599	Bol037604G	ASK11	SKP1-like protein 11 [Source:SWISS;Acc:O49484]	4.94	0	#NAME?	0.02815	0.799246	yes	DOWN	N	N	N	Y	Y	5.97	0
TBIG008646	Bol037649G	PGI1	Glucose-6-phosphate isomerase 1, chloroplastic [Source:SWISS;Acc:Q8H103]	1.56	0	#NAME?	0.01465	0.783089	yes	DOWN	N	N	N	Y	Y	1.88	0
TBIG008658	Bol037661G	CER2	Protein ECERIFERUM 1 [Source:SWISS;Acc:Q39048]	87.8	12	-2.88	0.01515	0.783089	yes	DOWN	N	N	N	Y	Y	106	10.2
TBIG008662	Bol037242G	LBD4	LOB domain-containing protein 4 [Source:SWISS;Acc:Q9SHE9]	6.22	0	#NAME?	0.0212	0.793639	yes	DOWN	N	N	N	Y	Y	7.51	0
TBIG008675	Bol037254G	-	-	0	2.1	inf	0.0335	0.803298	yes	UP	N	N	N	Y	Y	0	1.79
TBIG008688	Bol037267G	Q9LW68_ARATH	None [Source:SWISS;Acc:Q9LW68]	3.12	0	#NAME?	0.03265	0.803298	yes	DOWN	N	N	N	Y	Y	3.76	0
TBIG008709	Bol037286G	cfa	Cyclopropane-fatty-acyl-phospholipid synthase [Source:SWISS;Acc:P0A9H7]	0.894	0	#NAME?	0.0238	0.793639	yes	DOWN	N	N	N	Y	Y	1.08	0
TBIG008752	Bol037324G	GAE6	UDP-glucuronate 4-epimerase 6 [Source:SWISS;Acc:Q9LIS3]	92	5.89	-3.97	0.0082	0.606349	yes	DOWN	N	N	Y	Y	Y	111.12	5.03
TBIG008798	Bol037368G	-	-	2.13	0	#NAME?	0.0451	0.845014	yes	DOWN	N	N	N	Y	Y	2.58	0
TBIG008814	Bol037384G	PER34	Peroxidase 34 [Source:SWISS;Acc:Q9SMU8]	557	47.1	-3.56	0.01115	0.739196	yes	DOWN	N	N	N	Y	Y	672.23	40.15
TBIG008843	Bol037413G	SWEET11	Bidirectional sugar transporter SWEET11 [Source:SWISS;Acc:Q9SMM5]	17.5	626	5.16	0.00275	0.261551	yes	UP	N	N	Y	Y	Y	21.13	534.05
TBIG008870	Bol037440G	GPPL2_ARATH	Haloacid dehalogenase-like hydrolase domain-containing protein At3g48420 [Source:SWISS;Acc:Q94K71]	42.1	332	2.98	0.0347	0.803298	yes	UP	N	N	N	Y	Y	50.84	283.27
TBIG008898	Bol036965G	F4IIU4_ARATH	None [Source:SWISS;Acc:F4IIU4]	17.4	3.14	-2.47	0.03335	0.803298	yes	DOWN	N	N	N	Y	Y	20.98	2.68
TBIG008939	Bol037006G	-	-	21.7	3	-2.85	0.0351	0.803298	yes	DOWN	N	N	N	Y	Y	26.16	2.56
TBIG008975	Bol037041G	lhcA-P4	Chlorophyll a-b binding protein P4, chloroplastic [Source:SWISS;Acc:Q9SQL2]	36.8	202	2.46	0.037	0.807044	yes	UP	N	N	N	Y	Y	44.44	172.33
TBIG009032	Bol037097G	-	-	23.9	188	2.98	0.0393	0.834933	yes	UP	N	N	N	Y	Y	28.86	160.51
TBIG009064	Bol037129G	HAT1	Homeobox-leucine zipper protein HAT1 [Source:SWISS;Acc:P46600]	1.18	0	#NAME?	0.03265	0.803298	yes	DOWN	N	N	N	Y	Y	1.43	0
TBIG009096	Bol037160G	aco	1-aminocyclopropane-1-carboxylate oxidase [Source:SWISS;Acc:A6BM06]	23.6	245	3.38	0.0042	0.379353	yes	UP	N	N	Y	Y	Y	28.5	209.23
TBIG009107	Bol037172G	ZAT9	Zinc finger protein ZAT9 [Source:SWISS;Acc:Q9M202]	2.45	0	#NAME?	0.03215	0.803298	yes	DOWN	N	N	N	Y	Y	2.96	0
TBIG009207	Bol036641G	-	-	2.12	0	#NAME?	0.0451	0.845014	yes	DOWN	N	N	N	Y	Y	2.56	0
TBIG009232	Bol036666G	-	-	0	4.69	inf	5e-05	0.0152932	yes	UP	Y	Y	Y	Y	Y	0	4
TBIG009284	Bol036718G	PUB18	U-box domain-containing protein 18 [Source:SWISS;Acc:Q9XIJ5]	1.48	16.7	3.5	0.01225	0.777644	yes	UP	N	N	N	Y	Y	1.78	14.28
TBIG009294	Bol036728G	ISCA	Iron-sulfur assembly protein IscA, chloroplastic [Source:SWISS;Acc:Q9XIK3]	1.69	12.7	2.9	0.03035	0.803298	yes	UP	N	N	N	Y	Y	2.05	10.81
TBIG009333	Bol036768G	BCAT2	Branched-chain-amino-acid aminotransferase 2, chloroplastic [Source:SWISS;Acc:Q9M439]	13.5	76.8	2.51	0.03245	0.803298	yes	UP	N	N	N	Y	Y	16.28	65.53
TBIG009393	Bol036828G	MYB61	Transcription factor MYB61 (Arabidopsis thaliana) [Source:SWISS;Acc:Q8VZQ2]	4.74	0	#NAME?	0.03265	0.803298	yes	DOWN	N	N	N	Y	Y	5.73	0
TBIG009403	Bol036835G	GDL2_ARATH	GDSL esterase/lipase At1g09390 [Source:SWISS;Acc:O80522]	28.6	4.44	-2.69	0.0469	0.845014	yes	DOWN	N	N	N	Y	Y	34.56	3.79
TBIG009418	Bol036850G	NAS3	Nicotianamine synthase 3 [Source:SWISS;Acc:O80483]	0	86.9	inf	5e-05	0.0152932	yes	UP	Y	Y	Y	Y	Y	0	74.12
TBIG009497	Bol036928G	MDC8.10	Myrosinase-binding protein-like At3g16470 [Source:SWISS;Acc:O04309]	54.2	10	-2.44	0.0347	0.803298	yes	DOWN	N	N	N	Y	Y	65.51	8.55
TBIG009587	Bol036555G	-	-	0	1.73	inf	0.03515	0.803298	yes	UP	N	N	N	Y	Y	0	1.48
TBIG009625	Bol036591G	PUB19	U-box domain-containing protein 19 [Source:SWISS;Acc:O80742]	5.44	75.9	3.8	0.0139	0.783089	yes	UP	N	N	N	Y	Y	6.57	64.73
TBIG009639	Bol036605G	-	-	0	38	inf	0.0001	0.0242486	yes	UP	Y	Y	Y	Y	Y	0	32.39
TBIG009641	Bol036607G	DRP4C	Dynamin-related protein 4C [Source:SWISS;Acc:Q9ZP55]	32.7	1.78	-4.2	0.00605	0.496469	yes	DOWN	N	N	Y	Y	Y	39.46	1.52
TBIG009652	Bol036303G	PLY12_ARATH	Probable pectate lyase 12 [Source:SWISS;Acc:Q9SCP2]	0.939	0	#NAME?	0.03265	0.803298	yes	DOWN	N	N	N	Y	Y	1.13	0
TBIG009750	Bol036398G	NAC005	NAC domain-containing protein 5 [Source:SWISS;Acc:O81914]	0	2.17	inf	0.03515	0.803298	yes	UP	N	N	N	Y	Y	0	1.85
TBIG009812	Bol036457G	Q9LJX1_ARATH	None [Source:SWISS;Acc:Q9LJX1]	20.7	0	#NAME?	0.0365	0.803298	yes	DOWN	N	N	N	Y	Y	24.98	0
TBIG009825	Bol036469G	NAC100	NAC domain-containing protein 100 [Source:SWISS;Acc:Q9FLJ2]	0	109	inf	5e-05	0.0152932	yes	UP	Y	Y	Y	Y	Y	0	93.29
TBIG009835	Bol036479G	PMAT2	Phenolic glucoside malonyltransferase 2 [Source:SWISS;Acc:Q9LRQ8]	1.32	0	#NAME?	0.02405	0.793639	yes	DOWN	N	N	N	Y	Y	1.6	0
TBIG009857	Bol035998G	-	-	155	28.7	-2.43	0.0393	0.834933	yes	DOWN	N	N	N	Y	Y	186.93	24.47
TBIG009878	Bol036019G	CSLA2	Glucomannan 4-beta-mannosyltransferase 2 [Source:SWISS;Acc:Q9FNI7]	38.9	3.09	-3.65	0.0122	0.776301	yes	DOWN	N	N	N	Y	Y	46.99	2.64
TBIG009889	Bol036029G	Y5258_ARATH	Uncharacterized protein At5g22580 [Source:SWISS;Acc:Q9FK81]	38.7	0	#NAME?	0.00015	0.0288386	yes	DOWN	Y	Y	Y	Y	Y	46.69	0
TBIG009902	Bol036042G	-	-	2.82	0	#NAME?	0.0365	0.803298	yes	DOWN	N	N	N	Y	Y	3.4	0
TBIG009956	Bol036096G	A7LXU3_BACOV	None [Source:SWISS;Acc:A7LXU3]	135	13.3	-3.34	0.02375	0.793639	yes	DOWN	N	N	N	Y	Y	163.32	11.37
TBIG010013	Bol036153G	RFS6	Probable galactinol--sucrose galactosyltransferase 6 [Source:SWISS;Acc:Q8RX87]	1.89	11.8	2.64	0.0496	0.845014	yes	UP	N	N	N	Y	Y	2.28	10.03
TBIG010072	Bol036211G	SIGE	RNA polymerase sigma factor sigE, chloroplastic/mitochondrial [Source:SWISS;Acc:Q9ZNX9]	21.5	260	3.6	0.0094	0.65717	yes	UP	N	N	Y	Y	Y	25.99	222.03
TBIG010076	Bol036215G	CHIB1	Acidic endochitinase [Source:SWISS;Acc:P19172]	0	1.76	inf	0.04595	0.845014	yes	UP	N	N	N	Y	Y	0	1.5
TBIG010086	Bol036225G	AAP7	Probable amino acid permease 7 [Source:SWISS;Acc:Q9FF99]	4.48	29.9	2.74	0.04065	0.836495	yes	UP	N	N	N	Y	Y	5.41	25.51
TBIG010134	Bol036273G	E13L2_ARATH	Glucan endo-1,3-beta-glucosidase-like protein 2 [Source:SWISS;Acc:Q9FNQ2]	17.3	0	#NAME?	0.0002	0.0302427	yes	DOWN	Y	Y	Y	Y	Y	20.95	0
TBIG010219	Bol035973G	Dnlz	DNL-type zinc finger protein [Source:SWISS;Acc:Q9D113]	69.4	344	2.31	0.04725	0.845014	yes	UP	N	N	N	Y	Y	83.83	293.24
TBIG010257	Bol035689G	CSLA2	Glucomannan 4-beta-mannosyltransferase 2 [Source:SWISS;Acc:Q9FNI7]	110	4.76	-4.53	0.0035	0.321522	yes	DOWN	N	N	Y	Y	Y	132.49	4.06
TBIG010292	Bol035724G	-	-	0	3.11	inf	0.02355	0.793639	yes	UP	N	N	N	Y	Y	0	2.65
TBIG010301	Bol035733G	FAFL_ARATH	Protein FAF-like, chloroplastic [Source:SWISS;Acc:Q0V865]	2.55	15.9	2.64	0.04345	0.845014	yes	UP	N	N	N	Y	Y	3.08	13.59
TBIG010334	Bol035765G	Ascorbase	L-ascorbate oxidase [Source:SWISS;Acc:P14133]	12.7	1.96	-2.7	0.0402	0.834933	yes	DOWN	N	N	N	Y	Y	15.32	1.67
TBIG010344	BONG001970.1G	AAO1	Indole-3-acetaldehyde oxidase [Source:SWISS;Acc:Q7G193]	14.8	117	2.98	0.01825	0.783089	yes	UP	N	N	N	Y	Y	17.91	100.14
TBIG010376	Bol035807G	GLP1	Germin-like protein 1 [Source:SWISS;Acc:P45854]	24.3	0	#NAME?	0.00015	0.0288386	yes	DOWN	Y	Y	Y	Y	Y	29.37	0
TBIG010562	Bol035387G	TT12	Protein TRANSPARENT TESTA 12 [Source:SWISS;Acc:Q9LYT3]	1.23	0	#NAME?	0.03265	0.803298	yes	DOWN	N	N	N	Y	Y	1.49	0
TBIG010603	Bol035428G	CAB8	Chlorophyll a-b binding protein 8, chloroplastic [Source:SWISS;Acc:P27522]	111	747	2.75	0.03005	0.803298	yes	UP	N	N	N	Y	Y	133.8	637.26
TBIG010607	Bol035432G	Y1136_ARATH	G-type lectin S-receptor-like serine/threonine-protein kinase At1g61360 [Source:SWISS;Acc:O64784]	1.29	16.9	3.71	0.0095	0.659026	yes	UP	N	N	Y	Y	Y	1.56	14.39
TBIG010634	Bol035459G	NAC-alpha-like protein 1	Nascent polypeptide-associated complex subunit alpha-like protein 1 [Source:SWISS;Acc:Q9LHG9]	188	23.6	-2.99	0.039	0.834933	yes	DOWN	N	N	N	Y	Y	227.38	20.15
TBIG010653	Bol035478G	DRT100	DNA-damage-repair/toleration protein DRT100 [Source:SWISS;Acc:Q00874]	91	12	-2.93	0.04325	0.845014	yes	DOWN	N	N	N	Y	Y	109.94	10.22
TBIG010754	Bol035580G	GLO2	Peroxisomal (S)-2-hydroxy-acid oxidase GLO2 [Source:SWISS;Acc:Q9LRS0]	54.2	509	3.23	0.0138	0.783089	yes	UP	N	N	N	Y	Y	65.46	434.54
TBIG010785	Bol035259G	COX2	Cytochrome c oxidase subunit 2 [Source:SWISS;Acc:P93285]	98.1	8.62	-3.51	0.01555	0.783089	yes	DOWN	N	N	N	Y	Y	118.45	7.36
TBIG010843	Bol035316G	ycf68-2	Uncharacterized protein ycf68 [Source:SWISS;Acc:Q49KT9]	69.5	9.65	-2.85	0.0338	0.803298	yes	DOWN	N	N	N	Y	Y	83.96	8.23
TBIG010861	Bol035334G	SOT11	Cytosolic sulfotransferase 11 [Source:SWISS;Acc:Q8RV79]	54.4	4.87	-3.48	0.01335	0.783089	yes	DOWN	N	N	N	Y	Y	65.65	4.15
TBIG010932	Bol035015G	LRE	GPI-anchored protein LORELEI [Source:SWISS;Acc:B3GS44]	6.88	0	#NAME?	0.02815	0.799246	yes	DOWN	N	N	N	Y	Y	8.31	0
TBIG010953	Bol035036G	CRK2	Cysteine-rich receptor-like protein kinase 2 [Source:SWISS;Acc:Q9CAL3]	0	1.05	inf	0.02585	0.793639	yes	UP	N	N	N	Y	Y	0	0.89
TBIG010962	Bol035045G	CHUP1	Protein CHUP1, chloroplastic [Source:SWISS;Acc:Q9LI74]	4.81	37.6	2.97	0.04	0.834933	yes	UP	N	N	N	Y	Y	5.81	32.11
TBIG010978	Bol035061G	-	-	0	300	inf	0.02695	0.793639	yes	UP	N	N	N	Y	Y	0	255.91
TBIG010985	Bol035066G	Y1259_ARATH	DCC family protein At1g52590, chloroplastic [Source:SWISS;Acc:Q9SSR1]	50.6	305	2.59	0.02455	0.793639	yes	UP	N	N	N	Y	Y	61.11	260.36
TBIG011006	Bol035087G	-	-	36.3	0	#NAME?	0.00025	0.0328244	yes	DOWN	Y	Y	Y	Y	Y	43.86	0
TBIG011010	Bol035091G	-	-	30.1	0	#NAME?	5e-05	0.0152932	yes	DOWN	Y	Y	Y	Y	Y	36.39	0
TBIG011019	BONG002060.1G	-	-	0	3.89	inf	0.04045	0.834933	yes	UP	N	N	N	Y	Y	0	3.32
TBIG011024	Bol035104G	-	-	1.33	0	#NAME?	0.0238	0.793639	yes	DOWN	N	N	N	Y	Y	1.6	0
TBIG011067	Bol035147G	GDL19_ARATH	GDSL esterase/lipase At1g54010 [Source:SWISS;Acc:Q8W4H8]	5.93	0	#NAME?	0.0002	0.0302427	yes	DOWN	Y	Y	Y	Y	Y	7.17	0
TBIG011113	Bol035192G	YLS3	Protein YLS3 [Source:SWISS;Acc:O64864]	17	0	#NAME?	0.0002	0.0302427	yes	DOWN	Y	Y	Y	Y	Y	20.54	0
TBIG011155	Bol035232G	RFS1	Probable galactinol--sucrose galactosyltransferase 1 [Source:SWISS;Acc:Q84VX0]	128	0	#NAME?	0.03265	0.803298	yes	DOWN	N	N	N	Y	Y	154.01	0
TBIG011184	Bol034848G	HTH	Protein HOTHEAD [Source:SWISS;Acc:Q9S746]	4.11	0	#NAME?	0.00065	0.0680755	yes	DOWN	N	Y	Y	Y	Y	4.96	0
TBIG011238	Bol034902G	-	-	0	7.06	inf	0.03555	0.803298	yes	UP	N	N	N	Y	Y	0	6.02
TBIG011274	Bol034938G	CEL3	Endoglucanase 9 [Source:SWISS;Acc:Q9C9H5]	1.08	0	#NAME?	0.0365	0.803298	yes	DOWN	N	N	N	Y	Y	1.31	0
TBIG011302	Bol034966G	MYB6	Transcription repressor MYB6 [Source:SWISS;Acc:Q38851]	3.33	0	#NAME?	0.02815	0.799246	yes	DOWN	N	N	N	Y	Y	4.02	0
TBIG011319	Bol034983G	MLP31	MLP-like protein 31 [Source:SWISS;Acc:Q941R6]	665	14.7	-5.5	0.0009	0.092108	yes	DOWN	N	Y	Y	Y	Y	803.16	12.51
TBIG011322	Bol034986G	MLP28	MLP-like protein 28 [Source:SWISS;Acc:Q9SSK9]	27.8	0	#NAME?	5e-05	0.0152932	yes	DOWN	Y	Y	Y	Y	Y	33.56	0
TBIG011347	Bol034627G	LOG5	Cytokinin riboside 5'-monophosphate phosphoribohydrolase LOG5 [Source:SWISS;Acc:Q8LBB7]	0	3.51	inf	0.0206	0.793639	yes	UP	N	N	N	Y	Y	0	3
TBIG011353	Bol034633G	Q6WUC2_PAPSO	None [Source:SWISS;Acc:Q6WUC2]	1.88	0	#NAME?	0.019	0.785567	yes	DOWN	N	N	N	Y	Y	2.27	0
TBIG011385	Bol034665G	AX15A_SOYBN	Auxin-induced protein 15A [Source:SWISS;Acc:P33081]	9.28	0	#NAME?	0.0451	0.845014	yes	DOWN	N	N	N	Y	Y	11.21	0
TBIG011392	Bol034672G	GATA3	GATA transcription factor 3 [Source:SWISS;Acc:Q8L4M6]	5.81	41	2.82	0.03615	0.803298	yes	UP	N	N	N	Y	Y	7.01	34.99
TBIG011458	Bol034737G	RCA	Ribulose bisphosphate carboxylase/oxygenase activase, chloroplastic [Source:SWISS;Acc:P10896]	0	5.62	inf	0.0299	0.803298	yes	UP	N	N	N	Y	Y	0	4.79
TBIG011491	Bol034769G	-	-	9.28	68.4	2.88	0.0319	0.803298	yes	UP	N	N	N	Y	Y	11.21	58.35
TBIG011522	Bol034800G	-	-	0	3.7	inf	0.0219	0.793639	yes	UP	N	N	N	Y	Y	0	3.15
TBIG011558	Bol034208G	hypBA1	Non-reducing end beta-L-arabinofuranosidase [Source:SWISS;Acc:E8MGH8]	1.16	0	#NAME?	0.01465	0.783089	yes	DOWN	N	N	N	Y	Y	1.41	0
TBIG011604	Bol034254G	TRP4	Telomere repeat-binding protein 4 [Source:SWISS;Acc:Q9FFY9]	2.95	25.7	3.12	0.02525	0.793639	yes	UP	N	N	N	Y	Y	3.57	21.96
TBIG011606	Bol034256G	-	-	0	3.24	inf	0.0335	0.803298	yes	UP	N	N	N	Y	Y	0	2.77
TBIG011612	Bol034262G	MAN2B1	Lysosomal alpha-mannosidase [Source:SWISS;Acc:Q8VHC8]	92.3	8.49	-3.44	0.01945	0.793639	yes	DOWN	N	N	N	Y	Y	111.43	7.24
TBIG011635	Bol034285G	BAG2	BAG family molecular chaperone regulator 2 [Source:SWISS;Acc:Q0WPX7]	15.6	0	#NAME?	0.00015	0.0288386	yes	DOWN	Y	Y	Y	Y	Y	18.84	0
TBIG011658	Bol034308G	SAG101	Senescence-associated carboxylesterase 101 [Source:SWISS;Acc:Q4F883]	1.3	0	#NAME?	0.0212	0.793639	yes	DOWN	N	N	N	Y	Y	1.57	0
TBIG011678	Bol034328G	GASA4	Gibberellin-regulated protein 4 [Source:SWISS;Acc:P46690]	186	0	#NAME?	5e-05	0.0152932	yes	DOWN	Y	Y	Y	Y	Y	224.84	0
TBIG011683	Bol034333G	MYB16	Transcription factor MYB16 (Arabidopsis thaliana) [Source:SWISS;Acc:D7M7B6]	4.78	0	#NAME?	0.0212	0.793639	yes	DOWN	N	N	N	Y	Y	5.77	0
TBIG011692	Bol034342G	Mib1	E3 ubiquitin-protein ligase MIB1 [Source:SWISS;Acc:Q80SY4]	0	220	inf	5e-05	0.0152932	yes	UP	Y	Y	Y	Y	Y	0	187.53
TBIG011706	Bol034356G	RGP2	UDP-arabinopyranose mutase 2 [Source:SWISS;Acc:Q9LFW1]	82.9	8.89	-3.22	0.0256	0.793639	yes	DOWN	N	N	N	Y	Y	100.14	7.59
TBIG011739	Bol034389G	-	-	26.9	0	#NAME?	5e-05	0.0152932	yes	DOWN	Y	Y	Y	Y	Y	32.44	0
TBIG011825	Bol034472G	AX15A_SOYBN	Auxin-induced protein 15A [Source:SWISS;Acc:P33081]	0	12.3	inf	0.04595	0.845014	yes	UP	N	N	N	Y	Y	0	10.53
TBIG011833	Bol034480G	-	-	6.33	72.2	3.51	0.0125	0.783089	yes	UP	N	N	N	Y	Y	7.64	61.6
TBIG011859	Bol034505G	GRXS2	Monothiol glutaredoxin-S2 [Source:SWISS;Acc:Q8L8Z8]	10.2	0	#NAME?	0.0451	0.845014	yes	DOWN	N	N	N	Y	Y	12.34	0
TBIG011865	Bol034511G	-	-	0.899	0	#NAME?	0.03265	0.803298	yes	DOWN	N	N	N	Y	Y	1.09	0
TBIG011985	Bol033888G	LTP6	Non-specific lipid-transfer protein 6 [Source:SWISS;Acc:Q9LDB4]	11.7	0	#NAME?	0.03215	0.803298	yes	DOWN	N	N	N	Y	Y	14.16	0
TBIG012036	BONG002190.1G	-	-	10.3	0	#NAME?	0.03215	0.803298	yes	DOWN	N	N	N	Y	Y	12.45	0
TBIG012166	Bol034069G	MUTE	Transcription factor MUTE [Source:SWISS;Acc:Q9M8K6]	2.53	0	#NAME?	0.03215	0.803298	yes	DOWN	N	N	N	Y	Y	3.06	0
TBIG012168	Bol034071G	Q9LDG2_ARATH	None [Source:SWISS;Acc:Q9LDG2]	5.8	57.4	3.31	0.02145	0.793639	yes	UP	N	N	N	Y	Y	7	48.99
TBIG012180	Bol034083G	Notum	Protein notum homolog [Source:SWISS;Acc:Q8R116]	60.8	7.51	-3.02	0.0351	0.803298	yes	DOWN	N	N	N	Y	Y	73.46	6.41
TBIG012203	Bol034105G	FH11	Formin-like protein 11 [Source:SWISS;Acc:Q9MA60]	2.27	0	#NAME?	0.0001	0.0242486	yes	DOWN	Y	Y	Y	Y	Y	2.74	0
TBIG012260	Bol034162G	LTL1	GDSL esterase/lipase LTL1 [Source:SWISS;Acc:Q9M8Y5]	11.4	0	#NAME?	0.0002	0.0302427	yes	DOWN	Y	Y	Y	Y	Y	13.73	0
TBIG012289	Bol034191G	ESC	Putative DNA-binding protein ESCAROLA [Source:SWISS;Acc:Q9S7C9]	0	4.59	inf	0.0005	0.0549306	yes	UP	N	Y	Y	Y	Y	0	3.92
TBIG012317	Bol033549G	Q9SRY4_ARATH	None [Source:SWISS;Acc:Q9SRY4]	34.4	167	2.28	0.04625	0.845014	yes	UP	N	N	N	Y	Y	41.57	142.28
TBIG012327	Bol033559G	BSPA	Bark storage protein A [Source:SWISS;Acc:Q07469]	156	0	#NAME?	5e-05	0.0152932	yes	DOWN	Y	Y	Y	Y	Y	188.44	0
TBIG012352	Bol033584G	GGT3	Gamma-glutamyltranspeptidase 3 [Source:SWISS;Acc:Q9M0G0]	9.77	74.5	2.93	0.01265	0.783089	yes	UP	N	N	N	Y	Y	11.8	63.6
TBIG012370	Bol033602G	Q9XEX4_ARATH	None [Source:SWISS;Acc:Q9XEX4]	1.26	0	#NAME?	0.0451	0.845014	yes	DOWN	N	N	N	Y	Y	1.52	0
TBIG012401	Bol033631G	ARA12	Subtilisin-like protease [Source:SWISS;Acc:O65351]	40.9	5.98	-2.77	0.0182	0.783089	yes	DOWN	N	N	N	Y	Y	49.37	5.1
TBIG012492	Bol033719G	-	-	1.9	0	#NAME?	0.0365	0.803298	yes	DOWN	N	N	N	Y	Y	2.3	0
TBIG012506	Bol033733G	Y5224_ARATH	Uncharacterized protein At5g02240 [Source:SWISS;Acc:Q94EG6]	18.6	101	2.44	0.0347	0.803298	yes	UP	N	N	N	Y	Y	22.42	86.18
TBIG012521	Bol033748G	ENL1_ARATH	Early nodulin-like protein 1 [Source:SWISS;Acc:Q9SK27]	19.3	0	#NAME?	0.00015	0.0288386	yes	DOWN	Y	Y	Y	Y	Y	23.27	0
TBIG012558	Bol033785G	VTE1	Tocopherol cyclase, chloroplastic [Source:SWISS;Acc:Q94FY7]	10.7	59.5	2.48	0.0355	0.803298	yes	UP	N	N	N	Y	Y	12.91	50.77
TBIG012644	Bol033869G	TUBB3	Tubulin beta-3 chain [Source:SWISS;Acc:Q9ASR0]	153	20.6	-2.89	0.04845	0.845014	yes	DOWN	N	N	N	Y	Y	184.7	17.54
TBIG012654	Bol033474G	Bp10	L-ascorbate oxidase homolog [Source:SWISS;Acc:Q00624]	31.2	2.48	-3.65	0.01065	0.714851	yes	DOWN	N	N	N	Y	Y	37.68	2.12
TBIG012677	Bol033496G	PSAL	Photosystem I reaction center subunit XI, chloroplastic [Source:SWISS;Acc:Q9SUI4]	152	1330	3.13	0.0153	0.783089	yes	UP	N	N	N	Y	Y	183.23	1131.29
TBIG012717	Bol033405G	PSBS	Photosystem II 22 kDa protein, chloroplastic [Source:SWISS;Acc:Q9XF91]	256	2620	3.36	0.03085	0.803298	yes	UP	N	N	N	Y	Y	309.26	2238.09
TBIG012718	Bol033406G	CAO	Chlorophyllide a oxygenase, chloroplastic [Source:SWISS;Acc:Q9MBA1]	39.8	329	3.05	0.01975	0.793639	yes	UP	N	N	N	Y	Y	48.11	280.93
TBIG012839	Bol033265G	CYP707A2	Abscisic acid 8'-hydroxylase 2 [Source:SWISS;Acc:O81077]	9.04	70	2.95	0.0393	0.834933	yes	UP	N	N	N	Y	Y	10.92	59.75
TBIG012845	Bol033271G	-	-	7.43	0	#NAME?	0.0451	0.845014	yes	DOWN	N	N	N	Y	Y	8.97	0
TBIG012860	Bol033286G	SMO2-1	Methylsterol monooxygenase 2-1 [Source:SWISS;Acc:Q9ZW22]	4.1	0	#NAME?	0.01465	0.783089	yes	DOWN	N	N	N	Y	Y	4.95	0
TBIG012878	Bol033304G	FAD3	Omega-3 fatty acid desaturase, endoplasmic reticulum [Source:SWISS;Acc:P48624]	101	8.58	-3.56	0.0164	0.783089	yes	DOWN	N	N	N	Y	Y	122.31	7.32
TBIG012890	Bol033316G	PP176_ARATH	Pentatricopeptide repeat-containing protein At2g30100, chloroplastic [Source:SWISS;Acc:Q0WNN7]	15.1	131	3.12	0.03005	0.803298	yes	UP	N	N	N	Y	Y	18.19	111.38
TBIG012981	Bol033032G	dennd5b	DENN domain-containing protein 5B [Source:SWISS;Acc:Q6NXD8]	1.38	18.4	3.74	0.01215	0.776301	yes	UP	N	N	N	Y	Y	1.67	15.71
TBIG013024	Bol033072G	PLY20_ARATH	Probable pectate lyase 20 [Source:SWISS;Acc:Q93WF1]	5.8	0	#NAME?	0.02145	0.793639	yes	DOWN	N	N	N	Y	Y	7	0
TBIG013041	BONG002420.1G	SNC1	Protein SUPPRESSOR OF npr1-1, CONSTITUTIVE 1 [Source:SWISS;Acc:O23530]	0	1.17	inf	0.0281	0.799246	yes	UP	N	N	N	Y	Y	0	1
TBIG013049	Bol033096G	-	-	8.04	0	#NAME?	0.01655	0.783089	yes	DOWN	N	N	N	Y	Y	9.72	0
TBIG013050	Bol033097G	DIR1	Putative lipid-transfer protein DIR1 [Source:SWISS;Acc:Q8W453]	112	0	#NAME?	5e-05	0.0152932	yes	DOWN	Y	Y	Y	Y	Y	135.33	0
TBIG013074	Bol033121G	-	-	2.22	0	#NAME?	0.0365	0.803298	yes	DOWN	N	N	N	Y	Y	2.68	0
TBIG013118	Bol033165G	AFP3	Ninja-family protein AFP3 [Source:SWISS;Acc:Q94F39]	8.66	56.3	2.7	0.04765	0.845014	yes	UP	N	N	N	Y	Y	10.47	48.06
TBIG013123	Bol033170G	ALL10_OLEEU	Major pollen allergen Ole e 10 [Source:SWISS;Acc:Q84V39]	0	8.96	inf	0.0281	0.799246	yes	UP	N	N	N	Y	Y	0	7.64
TBIG013151	Bol033197G	psmD10	26S proteasome non-ATPase regulatory subunit 10 [Source:SWISS;Acc:Q54HW1]	6	0	#NAME?	5e-05	0.0152932	yes	DOWN	Y	Y	Y	Y	Y	7.25	0
TBIG013159	Bol033205G	Q9LHA1_ARATH	None [Source:SWISS;Acc:Q9LHA1]	13.4	138	3.36	0.02505	0.793639	yes	UP	N	N	N	Y	Y	16.19	117.45
TBIG013160	Bol033206G	Q9LHA1_ARATH	None [Source:SWISS;Acc:Q9LHA1]	3.23	43.9	3.76	0.0102	0.69681	yes	UP	N	N	N	Y	Y	3.91	37.46
TBIG013164	Bol032815G	TPS03	Tricyclene synthase, chloroplastic [Source:SWISS;Acc:A4FVP2]	0	7.1	inf	0.00025	0.0328244	yes	UP	Y	Y	Y	Y	Y	0	6.06
TBIG013165	Bol032816G	TPS03	Tricyclene synthase, chloroplastic [Source:SWISS;Acc:A4FVP2]	0	4.45	inf	0.01805	0.783089	yes	UP	N	N	N	Y	Y	0	3.8
TBIG013171	Bol032822G	-	-	0.92	0	#NAME?	0.0249	0.793639	yes	DOWN	N	N	N	Y	Y	1.11	0
TBIG013252	Bol032902G	-	-	0	4.33	inf	0.03555	0.803298	yes	UP	N	N	N	Y	Y	0	3.69
TBIG013282	Bol032932G	BGAL8	Beta-galactosidase 8 [Source:SWISS;Acc:Q9SCV4]	17.1	1.67	-3.36	0.01535	0.783089	yes	DOWN	N	N	N	Y	Y	20.66	1.42
TBIG013293	Bol032943G	-	-	1.72	0	#NAME?	0.02405	0.793639	yes	DOWN	N	N	N	Y	Y	2.08	0
TBIG013301	Bol032951G	H4_SOYBN	Histone H4 [Source:SWISS;Acc:P0CG89]	639	43	-3.89	0.008	0.599799	yes	DOWN	N	N	Y	Y	Y	771.3	36.67
TBIG013333	Bol032983G	CYCD1-1	Cyclin-D1-1 [Source:SWISS;Acc:P42751]	38.5	4.69	-3.04	0.0261	0.793639	yes	DOWN	N	N	N	Y	Y	46.46	4
TBIG013342	Bol032992G	JP650	Probable polygalacturonase non-catalytic subunit JP650 [Source:SWISS;Acc:P92990]	188	8.01	-4.55	0.00335	0.313085	yes	DOWN	N	N	Y	Y	Y	227.15	6.84
TBIG013369	Bol033016G	GGAT2	Glutamate--glyoxylate aminotransferase 2 [Source:SWISS;Acc:Q9S7E9]	21.5	188	3.13	0.0311	0.803298	yes	UP	N	N	N	Y	Y	25.95	160.59
TBIG013376	BONG002480.1G	GGPPS1	Heterodimeric geranylgeranyl pyrophosphate synthase large subunit 1, chloroplastic [Source:SWISS;Acc:P34802]	6.52	0	#NAME?	0.0002	0.0302427	yes	DOWN	Y	Y	Y	Y	Y	7.88	0
TBIG013379	Bol032684G	-	-	7.55	0	#NAME?	0.015	0.783089	yes	DOWN	N	N	N	Y	Y	9.11	0
TBIG013407	Bol032712G	CYP81F1	Cytochrome P450 81F1 [Source:SWISS;Acc:O65790]	1.99	0	#NAME?	0.01465	0.783089	yes	DOWN	N	N	N	Y	Y	2.4	0
TBIG013438	Bol032743G	ndhM	NAD(P)H-quinone oxidoreductase subunit M, chloroplastic [Source:SWISS;Acc:Q2V2S7]	27	236	3.13	0.03555	0.803298	yes	UP	N	N	N	Y	Y	32.64	201.69
TBIG013455	Bol032760G	-	-	5.54	0	#NAME?	0.03265	0.803298	yes	DOWN	N	N	N	Y	Y	6.69	0
TBIG013461	Bol032766G	GPPL1_ARATH	Haloacid dehalogenase-like hydrolase domain-containing protein At4g39970 [Source:SWISS;Acc:Q680K2]	27.1	193	2.83	0.01755	0.783089	yes	UP	N	N	N	Y	Y	32.76	164.97
TBIG013472	Bol032777G	F4JJ23_ARATH	None [Source:SWISS;Acc:F4JJ23]	1.55	0	#NAME?	0.0451	0.845014	yes	DOWN	N	N	N	Y	Y	1.88	0
TBIG013513	Bol032490G	DCR	BAHD acyltransferase DCR [Source:SWISS;Acc:Q9FF86]	29.5	0	#NAME?	5e-05	0.0152932	yes	DOWN	Y	Y	Y	Y	Y	35.65	0
TBIG013517	Bol032494G	UGT85A2	UDP-glycosyltransferase 85A2 [Source:SWISS;Acc:Q9ZWJ3]	0	2.19	inf	0.01465	0.783089	yes	UP	N	N	N	Y	Y	0	1.87
TBIG013549	Bol032525G	PHO1-H5	Phosphate transporter PHO1 homolog 5 [Source:SWISS;Acc:Q6R8G5]	1.23	0	#NAME?	0.0238	0.793639	yes	DOWN	N	N	N	Y	Y	1.49	0
TBIG013550	Bol032526G	PHO1-H5	Phosphate transporter PHO1 homolog 5 [Source:SWISS;Acc:Q6R8G5]	2.55	0	#NAME?	0.02635	0.793639	yes	DOWN	N	N	N	Y	Y	3.08	0
TBIG013604	Bol032579G	-	-	0	2.2	inf	0.04595	0.845014	yes	UP	N	N	N	Y	Y	0	1.87
TBIG013631	Bol032606G	HERC2	E3 ubiquitin-protein ligase HERC2 [Source:SWISS;Acc:O95714]	2.58	17.4	2.75	0.04055	0.835715	yes	UP	N	N	N	Y	Y	3.11	14.81
TBIG013646	Bol032621G	-	-	45.5	0	#NAME?	0.0002	0.0302427	yes	DOWN	Y	Y	Y	Y	Y	54.97	0
TBIG013665	Bol032639G	MYB39	Transcription factor MYB39 [Source:SWISS;Acc:Q8GWP0]	0	2.13	inf	0.0219	0.793639	yes	UP	N	N	N	Y	Y	0	1.81
TBIG013706	Bol032680G	ATPC1	ATP synthase gamma chain 1, chloroplastic [Source:SWISS;Acc:Q01908]	36	478	3.73	0.00615	0.501616	yes	UP	N	N	Y	Y	Y	43.46	407.39
TBIG013716	Bol032160G	-	-	28.7	172	2.58	0.0277	0.799246	yes	UP	N	N	N	Y	Y	34.66	146.63
TBIG013795	Bol032239G	CSLC4	Xyloglucan glycosyltransferase 4 [Source:SWISS;Acc:Q9LJP4]	21.8	1.78	-3.62	0.01205	0.775928	yes	DOWN	N	N	N	Y	Y	26.37	1.52
TBIG013836	Bol032278G	-	-	4.86	30.9	2.67	0.0444	0.845014	yes	UP	N	N	N	Y	Y	5.88	26.37
TBIG013840	Bol032282G	AFP3	Ninja-family protein AFP3 [Source:SWISS;Acc:Q94F39]	14.2	152	3.41	0.0216	0.793639	yes	UP	N	N	N	Y	Y	17.2	129.4
TBIG013846	Bol032288G	CYP85A2	Cytochrome P450 85A2 [Source:SWISS;Acc:Q940V4]	0	17.1	inf	5e-05	0.0152932	yes	UP	Y	Y	Y	Y	Y	0	14.58
TBIG013857	Bol032299G	KIF4A	Chromosome-associated kinesin KIF4A [Source:SWISS;Acc:O95239]	21.1	2.07	-3.35	0.01965	0.793639	yes	DOWN	N	N	N	Y	Y	25.52	1.76
TBIG013871	Bol032313G	AAT1	Acetyl-CoA acetyltransferase, cytosolic 1 [Source:SWISS;Acc:Q8S4Y1]	29.3	3.18	-3.21	0.0204	0.793639	yes	DOWN	N	N	N	Y	Y	35.44	2.71
TBIG013895	Bol032337G	KRP3	Cyclin-dependent kinase inhibitor 3 [Source:SWISS;Acc:Q9FKB5]	0	4.15	inf	0.021	0.793639	yes	UP	N	N	N	Y	Y	0	3.54
TBIG013912	Bol032354G	BZIP1	Basic leucine zipper 1 [Source:SWISS;Acc:Q9FGX2]	0	3.32	inf	0.04595	0.845014	yes	UP	N	N	N	Y	Y	0	2.83
TBIG013933	Bol032375G	-	-	2.11	22.3	3.4	0.01685	0.783089	yes	UP	N	N	N	Y	Y	2.55	19.01
TBIG013942	Bol032384G	DES1	Bifunctional cystathionine gamma-lyase/cysteine synthase [Source:SWISS;Acc:F4K5T2]	7.41	55.2	2.9	0.0358	0.803298	yes	UP	N	N	N	Y	Y	8.95	47.08
TBIG013946	Bol032388G	NHX1	Sodium/hydrogen exchanger 1 [Source:SWISS;Acc:Q68KI4]	14.6	71.1	2.28	0.04845	0.845014	yes	UP	N	N	N	Y	Y	17.65	60.63
TBIG013947	Bol032389G	ACP5	Acyl carrier protein 5, chloroplastic [Source:SWISS;Acc:O04652]	6.73	0	#NAME?	0.03215	0.803298	yes	DOWN	N	N	N	Y	Y	8.13	0
TBIG013997	Bol032439G	-	-	17.4	1.72	-3.34	0.0172	0.783089	yes	DOWN	N	N	N	Y	Y	21.06	1.47
TBIG014020	Bol032462G	STP13	Sugar transport protein 13 [Source:SWISS;Acc:Q94AZ2]	2.71	21.7	3.01	0.0276	0.799246	yes	UP	N	N	N	Y	Y	3.27	18.55
TBIG014025	Bol032467G	MAKR1	Probable membrane-associated kinase regulator 1 [Source:SWISS;Acc:Q3E936]	10.2	0	#NAME?	0.0002	0.0302427	yes	DOWN	Y	Y	Y	Y	Y	12.29	0
TBIG014045	Bol032487G	ytaP	Putative hydrolase YtaP [Source:SWISS;Acc:O34973]	0	5.78	inf	0.00015	0.0288386	yes	UP	Y	Y	Y	Y	Y	0	4.93
TBIG014050	Bol032025G	2017-03-02	MOSC domain-containing protein 2, mitochondrial [Source:SWISS;Acc:Q922Q1]	6.08	61.3	3.33	0.0173	0.783089	yes	UP	N	N	N	Y	Y	7.34	52.29
TBIG014081	Bol032055G	-	-	0	1.78	inf	0.0204	0.793639	yes	UP	N	N	N	Y	Y	0	1.52
TBIG014108	Bol032082G	GDL82_ARATH	GDSL esterase/lipase At5g45670 [Source:SWISS;Acc:Q9FK75]	4.46	0	#NAME?	0.0003	0.0354158	yes	DOWN	Y	Y	Y	Y	Y	5.38	0
TBIG014342	Bol031911G	UGT73B5	UDP-glycosyltransferase 73B5 [Source:SWISS;Acc:Q9ZQG4]	7.42	60.2	3.02	0.0367	0.805724	yes	UP	N	N	N	Y	Y	8.96	51.33
TBIG014364	Bol031933G	KCS8	3-ketoacyl-CoA synthase 8 [Source:SWISS;Acc:Q4V3C9]	1.19	0	#NAME?	0.02405	0.793639	yes	DOWN	N	N	N	Y	Y	1.43	0
TBIG014393	Bol031680G	MES4	Methylesterase 4 [Source:SWISS;Acc:O80474]	0	2.41	inf	0.0299	0.803298	yes	UP	N	N	N	Y	Y	0	2.06
TBIG014399	Bol031685G	CDCA7L	Cell division cycle-associated 7-like protein [Source:SWISS;Acc:Q96GN5]	2.58	0	#NAME?	0.00025	0.0328244	yes	DOWN	Y	Y	Y	Y	Y	3.12	0
TBIG014407	Bol031693G	CLF	Histone-lysine N-methyltransferase CLF [Source:SWISS;Acc:P93831]	10.7	1.46	-2.87	0.03385	0.803298	yes	DOWN	N	N	N	Y	Y	12.9	1.24
TBIG014463	Bol031746G	IAA8	Auxin-responsive protein IAA8 [Source:SWISS;Acc:Q38826]	63.1	8.84	-2.84	0.03875	0.832398	yes	DOWN	N	N	N	Y	Y	76.2	7.54
TBIG014501	Bol031784G	CYP79B3	Tryptophan N-monooxygenase 2 [Source:SWISS;Acc:Q501D8]	0	1.08	inf	0.0219	0.793639	yes	UP	N	N	N	Y	Y	0	0.92
TBIG014595	Bol031617G	Y1332_ARATH	Probable receptor-like protein kinase At1g33260 [Source:SWISS;Acc:B3LFC0]	3.72	0	#NAME?	0.00065	0.0680755	yes	DOWN	N	Y	Y	Y	Y	4.49	0
TBIG014612	Bol031634G	F10C21.3	Putative clathrin assembly protein At1g33340 [Source:SWISS;Acc:Q9C502]	0	1.73	inf	0.02695	0.793639	yes	UP	N	N	N	Y	Y	0	1.47
TBIG014633	Bol031655G	-	-	60.4	410	2.76	0.01785	0.783089	yes	UP	N	N	N	Y	Y	72.93	349.96
TBIG014722	BONG002700.1G	Y1133_ARATH	G-type lectin S-receptor-like serine/threonine-protein kinase At1g11330 [Source:SWISS;Acc:Q9SXB8]	56.3	8.79	-2.68	0.0217	0.793639	yes	DOWN	N	N	N	Y	Y	68.02	7.5
TBIG014731	Bol031315G	TT12	Protein TRANSPARENT TESTA 12 [Source:SWISS;Acc:Q9LYT3]	1.96	0	#NAME?	0.01485	0.783089	yes	DOWN	N	N	N	Y	Y	2.37	0
TBIG014767	Bol031350G	FMOGS-OX5	Flavin-containing monooxygenase FMO GS-OX5 [Source:SWISS;Acc:A8MRX0]	7.81	138	4.14	0.0092	0.648239	yes	UP	N	N	Y	Y	Y	9.44	117.68
TBIG014784	Bol031364G	-	-	4.76	0	#NAME?	5e-05	0.0152932	yes	DOWN	Y	Y	Y	Y	Y	5.75	0
TBIG014832	Bol031411G	CYP71B2	Cytochrome P450 71B2 [Source:SWISS;Acc:O65788]	0	23.2	inf	0.00015	0.0288386	yes	UP	Y	Y	Y	Y	Y	0	19.79
TBIG014834	Bol031413G	CYP71B29	Cytochrome P450 71B29 [Source:SWISS;Acc:Q9SAE4]	2.49	15.2	2.61	0.0482	0.845014	yes	UP	N	N	N	Y	Y	3.01	12.95
TBIG014895	Bol031471G	FUT6	Fucosyltransferase 6 [Source:SWISS;Acc:Q9XI80]	0	8.95	inf	0.0001	0.0242486	yes	UP	Y	Y	Y	Y	Y	0	7.64
TBIG014901	Bol031477G	PQL1	PsbQ-like protein 1, chloroplastic [Source:SWISS;Acc:Q9XI73]	12.1	103	3.09	0.02415	0.793639	yes	UP	N	N	N	Y	Y	14.62	87.82
TBIG014904	Bol031480G	-	-	2.75	0	#NAME?	0.019	0.785567	yes	DOWN	N	N	N	Y	Y	3.32	0
TBIG015021	Bol031069G	CYP71B19	Cytochrome P450 71B19 [Source:SWISS;Acc:Q9LTM4]	1.2	0	#NAME?	0.02405	0.793639	yes	DOWN	N	N	N	Y	Y	1.45	0
TBIG015025	Bol031073G	CYP71B22	Cytochrome P450 71B22 [Source:SWISS;Acc:Q9LTM1]	3.14	28.2	3.17	0.0231	0.793639	yes	UP	N	N	N	Y	Y	3.79	24.06
TBIG015026	Bol031074G	CYP71B23	Cytochrome P450 71B23 [Source:SWISS;Acc:Q9LTM0]	7.36	84.4	3.52	0.0195	0.793639	yes	UP	N	N	N	Y	Y	8.89	71.97
TBIG015027	Bol031075G	CYP71B3	Cytochrome P450 71B3 [Source:SWISS;Acc:O65785]	0	108	inf	5e-05	0.0152932	yes	UP	Y	Y	Y	Y	Y	0	92.14
TBIG015028	Bol031076G	CYP71B21	Cytochrome P450 71B21 [Source:SWISS;Acc:Q9LTM2]	0	19.8	inf	5e-05	0.0152932	yes	UP	Y	Y	Y	Y	Y	0	16.93
TBIG015051	Bol031098G	PIRL2	Plant intracellular Ras-group-related LRR protein 2 [Source:SWISS;Acc:Q9LRV8]	0	1.03	inf	0.02585	0.793639	yes	UP	N	N	N	Y	Y	0	0.88
TBIG015054	Bol031101G	TIP1-2	Aquaporin TIP1-2 [Source:SWISS;Acc:Q41963]	1190	52.5	-4.51	0.0009	0.092108	yes	DOWN	N	Y	Y	Y	Y	1442.64	44.76
TBIG015059	Bol031105G	NORK	Nodulation receptor kinase [Source:SWISS;Acc:Q8L4H4]	3.82	0	#NAME?	0.0002	0.0302427	yes	DOWN	Y	Y	Y	Y	Y	4.61	0
TBIG015091	Bol031137G	TSO2	Ribonucleoside-diphosphate reductase small chain C [Source:SWISS;Acc:Q9LSD0]	28.1	4.06	-2.79	0.03695	0.807044	yes	DOWN	N	N	N	Y	Y	33.9	3.46
TBIG015114	Bol031159G	TRIM65	Tripartite motif-containing protein 65 [Source:SWISS;Acc:Q6PJ69]	1.3	0	#NAME?	0.03215	0.803298	yes	DOWN	N	N	N	Y	Y	1.56	0
TBIG015139	Bol031184G	CAB36	Chlorophyll a-b binding protein 36, chloroplastic [Source:SWISS;Acc:P27494]	61.8	472	2.93	0.0333	0.803298	yes	UP	N	N	N	Y	Y	74.7	402.75
TBIG015177	Bol031222G	RPP2C	60S acidic ribosomal protein P2-3 [Source:SWISS;Acc:Q9LH85]	6.51	0	#NAME?	0.0451	0.845014	yes	DOWN	N	N	N	Y	Y	7.87	0
TBIG015198	Bol030881G	SAMDC3	S-adenosylmethionine decarboxylase proenzyme 3 [Source:SWISS;Acc:Q9SDM8]	2.33	0	#NAME?	0.02635	0.793639	yes	DOWN	N	N	N	Y	Y	2.81	0
TBIG015227	Bol030910G	BGLU44	Beta-glucosidase 44 [Source:SWISS;Acc:Q9LV33]	33.5	3.98	-3.08	0.02495	0.793639	yes	DOWN	N	N	N	Y	Y	40.49	3.39
TBIG015362	Bol031042G	PUB62	U-box domain-containing protein 62 [Source:SWISS;Acc:Q6DBN5]	14.6	92.4	2.66	0.0219	0.793639	yes	UP	N	N	N	Y	Y	17.67	78.84
TBIG015389	Bol030743G	-	-	32.6	325	3.32	0.02575	0.793639	yes	UP	N	N	N	Y	Y	39.43	277.66
TBIG015393	Bol030747G	Q24JN5_ARATH	None [Source:SWISS;Acc:Q24JN5]	35.5	0	#NAME?	0.0001	0.0242486	yes	DOWN	Y	Y	Y	Y	Y	42.87	0
TBIG015407	Bol030761G	MYB51	Transcription factor MYB51 [Source:SWISS;Acc:O49782]	0	3.44	inf	0.01635	0.783089	yes	UP	N	N	N	Y	Y	0	2.94
TBIG015408	Bol030762G	kif19	Kinesin-like protein KIF19 [Source:SWISS;Acc:Q7ZXX2]	2.2	0	#NAME?	0.0003	0.0354158	yes	DOWN	Y	Y	Y	Y	Y	2.66	0
TBIG015464	Bol030817G	-	-	1.06	0	#NAME?	0.0451	0.845014	yes	DOWN	N	N	N	Y	Y	1.28	0
TBIG015531	Bol030534G	CYP76C2	Cytochrome P450 76C2 [Source:SWISS;Acc:O64637]	4.24	93.2	4.46	0.0034	0.315567	yes	UP	N	N	Y	Y	Y	5.12	79.53
TBIG015538	Bol030541G	Q39176_ARATH	None [Source:SWISS;Acc:Q39176]	5.87	0	#NAME?	0.03215	0.803298	yes	DOWN	N	N	N	Y	Y	7.09	0
TBIG015550	Bol030552G	PAP1	Plastid lipid-associated protein 1, chloroplastic [Source:SWISS;Acc:Q94FZ9]	13.2	115	3.13	0.03395	0.803298	yes	UP	N	N	N	Y	Y	15.89	98.03
TBIG015612	Bol030614G	petC	Cytochrome b6-f complex iron-sulfur subunit, chloroplastic [Source:SWISS;Acc:Q9ZR03]	130	880	2.76	0.0374	0.814449	yes	UP	N	N	N	Y	Y	156.54	751
TBIG015616	Bol030618G	XTH9	Xyloglucan endotransglucosylase/hydrolase protein 9 [Source:SWISS;Acc:Q8LDW9]	439	2.16	-7.66	0.0422	0.845014	yes	DOWN	N	N	N	Y	Y	529.96	1.84
TBIG015669	Bol030668G	PARP2	Poly [ADP-ribose] polymerase 2 [Source:SWISS;Acc:Q11207]	5.25	0	#NAME?	0.0001	0.0242486	yes	DOWN	Y	Y	Y	Y	Y	6.34	0
TBIG015758	Bol030366G	-	-	0	2.09	inf	0.03515	0.803298	yes	UP	N	N	N	Y	Y	0	1.78
TBIG015775	Bol030382G	WRKY6	WRKY transcription factor 6 [Source:SWISS;Acc:Q9C519]	4.18	35.3	3.08	0.029	0.803298	yes	UP	N	N	N	Y	Y	5.05	30.16
TBIG015814	Bol030420G	SNL2	Paired amphipathic helix protein Sin3-like 2 [Source:SWISS;Acc:Q9LFQ3]	0	4.33	inf	0.01735	0.783089	yes	UP	N	N	N	Y	Y	0	3.69
TBIG015828	Bol030434G	HAT7	Homeobox-leucine zipper protein HAT7 [Source:SWISS;Acc:Q00466]	0.901	0	#NAME?	0.0365	0.803298	yes	DOWN	N	N	N	Y	Y	1.09	0
TBIG015874	Bol030480G	-	-	325	5.7	-5.84	0.0018	0.178121	yes	DOWN	N	N	Y	Y	Y	392.85	4.86
TBIG015883	Bol030489G	COL1	Zinc finger protein CONSTANS-LIKE 1 [Source:SWISS;Acc:O50055]	19.1	94.5	2.31	0.04925	0.845014	yes	UP	N	N	N	Y	Y	23.06	80.58
TBIG015902	Bol030508G	Q9M888_ARATH	None [Source:SWISS;Acc:Q9M888]	41.5	2.86	-3.86	0.00675	0.535938	yes	DOWN	N	N	Y	Y	Y	50.1	2.44
TBIG015936	Bol030257G	spast	Spastin [Source:SWISS;Acc:Q6AZT2]	20.4	2.59	-2.98	0.0362	0.803298	yes	DOWN	N	N	N	Y	Y	24.62	2.21
TBIG015939	Bol030260G	MAKR6	Probable membrane-associated kinase regulator 6 [Source:SWISS;Acc:Q84JK8]	6.63	51.4	2.95	0.0274	0.799246	yes	UP	N	N	N	Y	Y	8.01	43.84
TBIG015972	Bol030292G	-	-	0	4.07	inf	0.04045	0.834933	yes	UP	N	N	N	Y	Y	0	3.47
TBIG016022	Bol029976G	Q9SKX1_ARATH	None [Source:SWISS;Acc:Q9SKX1]	0	64.2	inf	5e-05	0.0152932	yes	UP	Y	Y	Y	Y	Y	0	54.81
TBIG016025	Bol029979G	Q9ZW84_ARATH	None [Source:SWISS;Acc:Q9ZW84]	51.5	7.32	-2.81	0.03515	0.803298	yes	DOWN	N	N	N	Y	Y	62.21	6.25
TBIG016032	Bol029986G	BHLH129	Transcription factor bHLH129 [Source:SWISS;Acc:Q9ZW81]	0	2.9	inf	0.01485	0.783089	yes	UP	N	N	N	Y	Y	0	2.48
TBIG016041	Bol029995G	INT1	Inositol transporter 1 [Source:SWISS;Acc:Q8VZR6]	6.43	61.2	3.25	0.02935	0.803298	yes	UP	N	N	N	Y	Y	7.77	52.25
TBIG016053	Bol030007G	NLP8	Protein NLP8 [Source:SWISS;Acc:O22864]	3.09	23.5	2.93	0.036	0.803298	yes	UP	N	N	N	Y	Y	3.73	20.02
TBIG016059	Bol030013G	DEF2_SINAL	Defensin-like protein 2 [Source:SWISS;Acc:P26780]	93.6	0	#NAME?	0.0002	0.0302427	yes	DOWN	Y	Y	Y	Y	Y	113.11	0
TBIG016060	Bol030014G	CHI4_BRANA	Basic endochitinase CHB4 [Source:SWISS;Acc:Q06209]	0	4.15	inf	0.02655	0.793639	yes	UP	N	N	N	Y	Y	0	3.54
TBIG016118	Bol030071G	MFSD12	Major facilitator superfamily domain-containing protein 12 [Source:SWISS;Acc:Q6NUT3]	15.2	155	3.35	0.0035	0.321522	yes	UP	N	N	Y	Y	Y	18.33	132.29
TBIG016132	Bol030085G	O64877_ARATH	None [Source:SWISS;Acc:O64877]	5.92	31.4	2.41	0.0359	0.803298	yes	UP	N	N	N	Y	Y	7.15	26.79
TBIG016152	Bol030104G	ATL34	RING-H2 finger protein ATL34 [Source:SWISS;Acc:Q9C7I1]	13.7	0	#NAME?	0.0151	0.783089	yes	DOWN	N	N	N	Y	Y	16.52	0
TBIG016164	Bol030116G	ARAC9	Rac-like GTP-binding protein ARAC9 [Source:SWISS;Acc:Q9XGU0]	2.78	0	#NAME?	0.0249	0.793639	yes	DOWN	N	N	N	Y	Y	3.36	0
TBIG016196	Bol030148G	GATA2	GATA transcription factor 2 [Source:SWISS;Acc:O49741]	6.86	0	#NAME?	0.0002	0.0302427	yes	DOWN	Y	Y	Y	Y	Y	8.29	0
TBIG016230	Bol030181G	LBD18	LOB domain-containing protein 18 [Source:SWISS;Acc:O22131]	1.68	0	#NAME?	0.0365	0.803298	yes	DOWN	N	N	N	Y	Y	2.03	0
TBIG016235	Bol030186G	FLA8	Fasciclin-like arabinogalactan protein 8 [Source:SWISS;Acc:O22126]	363	17.3	-4.39	0.00505	0.4261	yes	DOWN	N	N	Y	Y	Y	438.85	14.75
TBIG016236	Bol030187G	AUR3	Serine/threonine-protein kinase Aurora-3 [Source:SWISS;Acc:O64629]	3.27	0	#NAME?	0.01655	0.783089	yes	DOWN	N	N	N	Y	Y	3.95	0
TBIG016253	Bol030204G	PEX11D	Peroxisomal membrane protein 11D [Source:SWISS;Acc:O80845]	41.9	440	3.39	0.021	0.793639	yes	UP	N	N	N	Y	Y	50.66	375.78
TBIG016270	Bol030221G	-	-	5.86	0	#NAME?	5e-05	0.0152932	yes	DOWN	Y	Y	Y	Y	Y	7.08	0
TBIG016290	Bol029837G	PVA14	Vesicle-associated protein 1-4 [Source:SWISS;Acc:Q9SYC9]	0	8.57	inf	0.00025	0.0328244	yes	UP	Y	Y	Y	Y	Y	0	7.31
TBIG016297	Bol029844G	PP2A1	Protein PHLOEM PROTEIN 2-LIKE A1 [Source:SWISS;Acc:O81865]	40.9	296	2.86	0.0161	0.783089	yes	UP	N	N	N	Y	Y	49.36	252.32
TBIG016347	Bol029893G	YBEG_SCHPO	Uncharacterized WD repeat-containing protein C17D11.16 [Source:SWISS;Acc:Q9P775]	0	1.53	inf	0.01735	0.783089	yes	UP	N	N	N	Y	Y	0	1.3
TBIG016390	Bol029935G	ATJ11	Chaperone protein dnaJ 11, chloroplastic [Source:SWISS;Acc:Q9FYB5]	14.4	187	3.7	0.009	0.645984	yes	UP	N	N	Y	Y	Y	17.37	159.92
TBIG016407	Bol029952G	GDAP2_DROPS	Protein GDAP2 homolog [Source:SWISS;Acc:Q292F9]	4.09	0	#NAME?	0.02145	0.793639	yes	DOWN	N	N	N	Y	Y	4.94	0
TBIG016412	Bol029957G	-	-	1.68	0	#NAME?	0.02405	0.793639	yes	DOWN	N	N	N	Y	Y	2.03	0
TBIG016420	Bol029965G	mkkA	Mitogen-activated protein kinase kinase kinase A [Source:SWISS;Acc:Q54R82]	0	2.52	inf	0.0219	0.793639	yes	UP	N	N	N	Y	Y	0	2.15
TBIG016455	Bol029689G	Y1322_ARATH	C2 domain-containing protein At1g63220 [Source:SWISS;Acc:Q9C8S6]	9.03	0	#NAME?	0.0182	0.783089	yes	DOWN	N	N	N	Y	Y	10.91	0
TBIG016463	Bol029697G	SCL28	Scarecrow-like protein 28 [Source:SWISS;Acc:Q9CAN3]	2.57	0	#NAME?	0.0002	0.0302427	yes	DOWN	Y	Y	Y	Y	Y	3.11	0
TBIG016505	Bol029739G	-	-	13.7	0	#NAME?	0.02405	0.793639	yes	DOWN	N	N	N	Y	Y	16.5	0
TBIG016583	Bol029816G	Y4318_ARATH	Uncharacterized protein At4g30180 [Source:SWISS;Acc:Q9SUM5]	41.6	0	#NAME?	0.0001	0.0242486	yes	DOWN	Y	Y	Y	Y	Y	50.2	0
TBIG016630	Bol029467G	CHI4_BRANA	Basic endochitinase CHB4 [Source:SWISS;Acc:Q06209]	2.09	0	#NAME?	0.0178	0.783089	yes	DOWN	N	N	N	Y	Y	2.53	0
TBIG016647	Bol029483G	UGT74F2	UDP-glycosyltransferase 74F2 [Source:SWISS;Acc:O22822]	0	2.89	inf	0.0003	0.0354158	yes	UP	Y	Y	Y	Y	Y	0	2.47
TBIG016693	Bol029526G	CYCU2-1	Cyclin-U2-1 [Source:SWISS;Acc:Q9SHD3]	2.38	0	#NAME?	0.03265	0.803298	yes	DOWN	N	N	N	Y	Y	2.87	0
TBIG016732	Bol029564G	PEX11D	Peroxisomal membrane protein 11D [Source:SWISS;Acc:O80845]	35.2	175	2.31	0.0478	0.845014	yes	UP	N	N	N	Y	Y	42.53	149.15
TBIG016765	Bol029597G	KIC	Calcium-binding protein KIC [Source:SWISS;Acc:Q9ZPX9]	0	8.09	inf	0.03555	0.803298	yes	UP	N	N	N	Y	Y	0	6.9
TBIG016896	Bol029395G	-	-	0	1.28	inf	0.0335	0.803298	yes	UP	N	N	N	Y	Y	0	1.09
TBIG016936	Bol029090G	-	-	1.75	0	#NAME?	0.02635	0.793639	yes	DOWN	N	N	N	Y	Y	2.12	0
TBIG016962	Bol029116G	CCS	Copper chaperone for superoxide dismutase, chloroplastic/cytosolic [Source:SWISS;Acc:Q9LD47]	127	23	-2.47	0.03655	0.803742	yes	DOWN	N	N	N	Y	Y	153.47	19.62
TBIG016963	Bol029117G	HTH	Protein HOTHEAD [Source:SWISS;Acc:Q9S746]	5.5	0	#NAME?	0.0151	0.783089	yes	DOWN	N	N	N	Y	Y	6.64	0
TBIG017032	Bol029184G	-	-	1.24	0	#NAME?	0.03215	0.803298	yes	DOWN	N	N	N	Y	Y	1.5	0
TBIG017211	Bol028813G	CESA2	Cellulose synthase A catalytic subunit 2 [UDP-forming] [Source:SWISS;Acc:O48947]	16.7	1.16	-3.84	0.00865	0.629252	yes	DOWN	N	N	Y	Y	Y	20.15	0.99
TBIG017215	Bol028817G	WRKY13	Probable WRKY transcription factor 13 [Source:SWISS;Acc:Q9SVB7]	1.94	0	#NAME?	0.02635	0.793639	yes	DOWN	N	N	N	Y	Y	2.35	0
TBIG017236	Bol028838G	ERF060	Ethylene-responsive transcription factor ERF060 [Source:SWISS;Acc:O65665]	0	5.1	inf	0.04045	0.834933	yes	UP	N	N	N	Y	Y	0	4.35
TBIG017253	Bol028855G	DHS1	Phospho-2-dehydro-3-deoxyheptonate aldolase 1, chloroplastic [Source:SWISS;Acc:P29976]	67.2	12.4	-2.44	0.03615	0.803298	yes	DOWN	N	N	N	Y	Y	81.21	10.59
TBIG017314	Bol028914G	CYP81F1	Cytochrome P450 81F1 [Source:SWISS;Acc:O65790]	0	11.7	inf	5e-05	0.0152932	yes	UP	Y	Y	Y	Y	Y	0	10.02
TBIG017319	Bol028919G	CYP81F1	Cytochrome P450 81F1 [Source:SWISS;Acc:O65790]	0	13.3	inf	5e-05	0.0152932	yes	UP	Y	Y	Y	Y	Y	0	11.33
TBIG017324	Bol028923G	Q6WNQ8_MEDTR	None [Source:SWISS;Acc:Q6WNQ8]	5.13	42	3.03	0.0312	0.803298	yes	UP	N	N	N	Y	Y	6.19	35.83
TBIG017326	Bol028925G	-	-	0	150	inf	0.01735	0.783089	yes	UP	N	N	N	Y	Y	0	128.17
TBIG017366	Bol028965G	YPQ1	Probable vacuolar amino acid transporter YPQ1 [Source:SWISS;Acc:Q12010]	101	0	#NAME?	5e-05	0.0152932	yes	DOWN	Y	Y	Y	Y	Y	122.31	0
TBIG017387	Bol028986G	GATA19	GATA transcription factor 19 [Source:SWISS;Acc:Q6QPM2]	2.07	0	#NAME?	0.03265	0.803298	yes	DOWN	N	N	N	Y	Y	2.5	0
TBIG017404	Bol029003G	BGAL3	Beta-galactosidase 3 [Source:SWISS;Acc:Q9SCV9]	261	4.1	-6	0.0117	0.762511	yes	DOWN	N	N	N	Y	Y	315.69	3.5
TBIG017445	Bol029039G	MCA1	Protein MID1-COMPLEMENTING ACTIVITY 1 [Source:SWISS;Acc:Q8L7E9]	42.7	3.99	-3.42	0.01485	0.783089	yes	DOWN	N	N	N	Y	Y	51.58	3.41
TBIG017461	Bol029055G	DIN1	Senescence-associated protein DIN1 [Source:SWISS;Acc:P27626]	0	1770	inf	0.01805	0.783089	yes	UP	N	N	N	Y	Y	0	1509.84
TBIG017464	Bol029058G	IST1L_DICDI	IST1-like protein [Source:SWISS;Acc:Q54I39]	66.2	3.51	-4.24	0.00495	0.424313	yes	DOWN	N	N	Y	Y	Y	79.99	2.99
TBIG017563	Bol028737G	-	-	43.4	4.35	-3.32	0.02205	0.793639	yes	DOWN	N	N	N	Y	Y	52.45	3.72
TBIG017583	Bol028756G	MYB4	Myb-related protein Myb4 [Source:SWISS;Acc:Q7XBH4]	3.81	0	#NAME?	0.015	0.783089	yes	DOWN	N	N	N	Y	Y	4.6	0
TBIG017604	Bol028776G	PUB4	U-box domain-containing protein 4 [Source:SWISS;Acc:O22193]	6.73	50.7	2.91	0.0369	0.806824	yes	UP	N	N	N	Y	Y	8.12	43.24
TBIG017606	Bol028778G	CHAT	(Z)-3-hexen-1-ol acetyltransferase [Source:SWISS;Acc:Q9SRQ2]	0	1.51	inf	0.0167	0.783089	yes	UP	N	N	N	Y	Y	0	1.29
TBIG017607	Bol028779G	CHAT	(Z)-3-hexen-1-ol acetyltransferase [Source:SWISS;Acc:Q9SRQ2]	8.98	198	4.47	0.0108	0.721322	yes	UP	N	N	N	Y	Y	10.84	169.15
TBIG017612	Bol028545G	HVA22C	HVA22-like protein c [Source:SWISS;Acc:Q9S784]	9.34	0	#NAME?	0.019	0.785567	yes	DOWN	N	N	N	Y	Y	11.28	0
TBIG017710	Bol028643G	CLE12	CLAVATA3/ESR (CLE)-related protein 12 [Source:SWISS;Acc:Q29PU4]	10.6	0	#NAME?	0.03215	0.803298	yes	DOWN	N	N	N	Y	Y	12.81	0
TBIG017719	Bol028652G	clpS	ATP-dependent Clp protease adapter protein ClpS [Source:SWISS;Acc:Q31QE7]	0	39	inf	0.00035	0.0409591	yes	UP	Y	Y	Y	Y	Y	0	33.31
TBIG017740	Bol028325G	QRT3	Polygalacturonase QRT3 [Source:SWISS;Acc:O49432]	1.02	0	#NAME?	0.02635	0.793639	yes	DOWN	N	N	N	Y	Y	1.23	0
TBIG017752	Bol028336G	PCAP1	Plasma membrane-associated cation-binding protein 1 [Source:SWISS;Acc:Q96262]	80.1	721	3.17	0.02055	0.793639	yes	UP	N	N	N	Y	Y	96.79	615.49
TBIG017786	Bol028370G	HEN1	Small RNA 2'-O-methyltransferase [Source:SWISS;Acc:Q9C5Q8]	14	1.98	-2.82	0.02935	0.803298	yes	DOWN	N	N	N	Y	Y	16.85	1.69
TBIG017801	Bol028385G	-	-	0	16.4	inf	0.04045	0.834933	yes	UP	N	N	N	Y	Y	0	13.96
TBIG017881	Bol028462G	-	-	0	13.9	inf	0.00045	0.0511063	yes	UP	N	Y	Y	Y	Y	0	11.89
TBIG017888	Bol028468G	-	-	0	54.7	inf	0.00035	0.0409591	yes	UP	Y	Y	Y	Y	Y	0	46.7
TBIG017893	Bol028473G	PER42	Peroxidase 42 [Source:SWISS;Acc:Q9SB81]	1420	100	-3.83	0.0301	0.803298	yes	DOWN	N	N	N	Y	Y	1719.72	85.59
TBIG017906	Bol028486G	ADHL5_ARATH	Alcohol dehydrogenase-like 5 [Source:SWISS;Acc:Q0V7W6]	2.82	0	#NAME?	0.01465	0.783089	yes	DOWN	N	N	N	Y	Y	3.41	0
TBIG017925	Bol028504G	AOX4	Ubiquinol oxidase 4, chloroplastic/chromoplastic [Source:SWISS;Acc:Q56X52]	28.5	141	2.31	0.0477	0.845014	yes	UP	N	N	N	Y	Y	34.45	120.53
TBIG017927	Bol028506G	Y1686_ARATH	Uncharacterized membrane protein At1g16860 [Source:SWISS;Acc:Q9FZ45]	31.8	2.78	-3.52	0.013	0.783089	yes	DOWN	N	N	N	Y	Y	38.42	2.37
TBIG017934	Bol028513G	UAF30	Upstream activation factor subunit UAF30 [Source:SWISS;Acc:Q08747]	59.1	7.96	-2.89	0.03835	0.826444	yes	DOWN	N	N	N	Y	Y	71.4	6.79
TBIG017944	Bol028523G	ORP2A	Oxysterol-binding protein-related protein 2A [Source:SWISS;Acc:Q940Y1]	26.1	3.42	-2.93	0.039	0.834933	yes	DOWN	N	N	N	Y	Y	31.53	2.92
TBIG017979	Bol028226G	CYS4	Cysteine proteinase inhibitor 4 [Source:SWISS;Acc:Q84WT8]	1910	170	-3.49	0.0029	0.272924	yes	DOWN	N	N	Y	Y	Y	2302.62	145.17
TBIG017982	Bol028230G	CSPL7_ARALL	CASP-like protein ARALYDRAFT_915107 [Source:SWISS;Acc:D7M9V1]	11.7	0	#NAME?	0.0002	0.0302427	yes	DOWN	Y	Y	Y	Y	Y	14.08	0
TBIG017988	Bol028236G	-	-	12.6	106	3.07	0.02735	0.799246	yes	UP	N	N	N	Y	Y	15.23	90.14
TBIG018010	Bol028258G	-	-	52.5	0	#NAME?	5e-05	0.0152932	yes	DOWN	Y	Y	Y	Y	Y	63.39	0
TBIG018022	Bol028270G	FAM179B	Protein FAM179B [Source:SWISS;Acc:Q9Y4F4]	16.9	0	#NAME?	0.00015	0.0288386	yes	DOWN	Y	Y	Y	Y	Y	20.43	0
TBIG018120	Bol028160G	-	-	23.1	212	3.2	0.0246	0.793639	yes	UP	N	N	N	Y	Y	27.95	181.21
TBIG018179	Bol027878G	RIE1	E3 ubiquitin protein ligase RIE1 [Source:SWISS;Acc:Q8GUU2]	0	17.5	inf	0.0001	0.0242486	yes	UP	Y	Y	Y	Y	Y	0	14.89
TBIG018189	Bol027888G	-	-	27.1	0	#NAME?	0.0003	0.0354158	yes	DOWN	Y	Y	Y	Y	Y	32.74	0
TBIG018229	Bol027926G	GDL87_ARATH	GDSL esterase/lipase At5g55050 [Source:SWISS;Acc:Q9FIA1]	0	1.57	inf	0.02695	0.793639	yes	UP	N	N	N	Y	Y	0	1.34
TBIG018252	Bol027948G	-	-	0	23.3	inf	0.0152	0.783089	yes	UP	N	N	N	Y	Y	0	19.88
TBIG018260	Bol027956G	THE1	Receptor-like protein kinase THESEUS 1 [Source:SWISS;Acc:Q9LK35]	3.08	0	#NAME?	5e-05	0.0152932	yes	DOWN	Y	Y	Y	Y	Y	3.72	0
TBIG018274	Bol027970G	YH77_SCHPO	Uncharacterized protein C16G5.07c [Source:SWISS;Acc:O60121]	2.96	0	#NAME?	0.0151	0.783089	yes	DOWN	N	N	N	Y	Y	3.58	0
TBIG018300	Bol027996G	clpX	ATP-dependent Clp protease ATP-binding subunit ClpX [Source:SWISS;Acc:B1J693]	27	197	2.87	0.03475	0.803298	yes	UP	N	N	N	Y	Y	32.56	168.38
TBIG018354	Bol028051G	RUP1	WD repeat-containing protein RUP1 [Source:SWISS;Acc:Q9LTJ6]	0	0.943	inf	0.03555	0.803298	yes	UP	N	N	N	Y	Y	0	0.8
TBIG018418	Bol028116G	APITD1	Centromere protein S [Source:SWISS;Acc:Q8N2Z9]	6.5	0	#NAME?	0.02815	0.799246	yes	DOWN	N	N	N	Y	Y	7.86	0
TBIG018464	Bol027803G	IPT1	Adenylate isopentenyltransferase 1, chloroplastic [Source:SWISS;Acc:Q94ID3]	1.38	0	#NAME?	0.03215	0.803298	yes	DOWN	N	N	N	Y	Y	1.67	0
TBIG018470	Bol027809G	-	-	2.28	0	#NAME?	0.0249	0.793639	yes	DOWN	N	N	N	Y	Y	2.75	0
TBIG018485	Bol027824G	HPR	Glycerate dehydrogenase HPR, peroxisomal [Source:SWISS;Acc:Q9C9W5]	14.7	288	4.29	0.00495	0.424313	yes	UP	N	N	Y	Y	Y	17.77	245.36
TBIG018492	Bol027831G	-	-	0	1390	inf	0.03555	0.803298	yes	UP	N	N	N	Y	Y	0	1181.83
TBIG018512	Bol027846G	PLY5_ARATH	Probable pectate lyase 5 [Source:SWISS;Acc:Q9FXD8]	1.98	0	#NAME?	0.0249	0.793639	yes	DOWN	N	N	N	Y	Y	2.39	0
TBIG018518	Bol027852G	PSBY	Photosystem II core complex proteins psbY, chloroplastic [Source:SWISS;Acc:O49347]	61.7	760	3.62	0.01405	0.783089	yes	UP	N	N	N	Y	Y	74.51	648.38
TBIG018528	Bol027862G	ORTH2	E3 ubiquitin-protein ligase ORTHRUS 2 [Source:SWISS;Acc:Q8VYZ0]	12.2	0	#NAME?	5e-05	0.0152932	yes	DOWN	Y	Y	Y	Y	Y	14.77	0
TBIG018569	Bol027495G	QUA2	Probable pectin methyltransferase QUA2 [Source:SWISS;Acc:Q9C9Q8]	43.3	3.78	-3.52	0.0152	0.783089	yes	DOWN	N	N	N	Y	Y	52.32	3.23
TBIG018570	Bol027496G	YNZ9_CAEEL	Uncharacterized protein T09A5.9 [Source:SWISS;Acc:P45969]	7.77	51.2	2.72	0.04955	0.845014	yes	UP	N	N	N	Y	Y	9.38	43.68
TBIG018583	Bol027509G	TPPB	Trehalose-phosphate phosphatase B [Source:SWISS;Acc:Q9C9S4]	1.21	0	#NAME?	0.0365	0.803298	yes	DOWN	N	N	N	Y	Y	1.46	0
TBIG018589	Bol027515G	BXL7	Probable beta-D-xylosidase 7 [Source:SWISS;Acc:Q9SGZ5]	104	5.6	-4.21	0.01535	0.783089	yes	DOWN	N	N	N	Y	Y	125.15	4.78
TBIG018662	Bol027583G	PPD4	PsbP domain-containing protein 4, chloroplastic [Source:SWISS;Acc:O49292]	23.4	171	2.87	0.01615	0.783089	yes	UP	N	N	N	Y	Y	28.3	146.19
TBIG018744	Bol027664G	AMY2	Probable alpha-amylase 2 [Source:SWISS;Acc:Q8LFG1]	17	174	3.35	0.02575	0.793639	yes	UP	N	N	N	Y	Y	20.52	148.12
TBIG018765	Bol027685G	EXL3	GDSL esterase/lipase EXL3 [Source:SWISS;Acc:Q94CH6]	146	2.31	-5.98	0.0358	0.803298	yes	DOWN	N	N	N	Y	Y	176.54	1.97
TBIG018776	Bol027696G	TUBB1	Tubulin beta-1 chain [Source:SWISS;Acc:P12411]	210	3.94	-5.73	0.0447	0.845014	yes	DOWN	N	N	N	Y	Y	253.15	3.36
TBIG018808	Bol027728G	BLH3	BEL1-like homeodomain protein 3 [Source:SWISS;Acc:Q9FWS9]	1.92	72.5	5.24	0.0437	0.845014	yes	UP	N	N	N	Y	Y	2.32	61.82
TBIG018835	Bol027754G	JAC1	J domain-containing protein required for chloroplast accumulation response 1 [Source:SWISS;Acc:Q9C9Q4]	10.3	91.9	3.15	0.00635	0.513263	yes	UP	N	N	Y	Y	Y	12.49	78.4
TBIG018856	Bol027268G	-	-	3.03	0	#NAME?	0.019	0.785567	yes	DOWN	N	N	N	Y	Y	3.66	0
TBIG018886	BONG003680.1G	-	-	0	5.56	inf	0.04045	0.834933	yes	UP	N	N	N	Y	Y	0	4.75
TBIG018904	Bol027313G	O22960_ARATH	None [Source:SWISS;Acc:O22960]	0.923	0	#NAME?	0.03265	0.803298	yes	DOWN	N	N	N	Y	Y	1.11	0
TBIG018929	Bol027338G	-	-	0	4.63	inf	0.0163	0.783089	yes	UP	N	N	N	Y	Y	0	3.95
TBIG018939	Bol027348G	CAB1	Chlorophyll a-b binding protein 1, chloroplastic [Source:SWISS;Acc:P13851]	9.3	162	4.13	0.00765	0.583307	yes	UP	N	N	Y	Y	Y	11.24	138.51
TBIG018972	Bol027381G	ATHB-14	Homeobox-leucine zipper protein ATHB-14 [Source:SWISS;Acc:O04291]	9.95	1.46	-2.76	0.0357	0.803298	yes	DOWN	N	N	N	Y	Y	12.02	1.25
TBIG018995	Bol027403G	ATL38	RING-H2 finger protein ATL38 [Source:SWISS;Acc:O64762]	0	2.08	inf	0.0219	0.793639	yes	UP	N	N	N	Y	Y	0	1.77
TBIG019024	Bol027430G	-	-	11.5	115	3.32	0.02285	0.793639	yes	UP	N	N	N	Y	Y	13.85	97.93
TBIG019026	Bol027432G	-	-	19	561	4.88	0.045	0.845014	yes	UP	N	N	N	Y	Y	23	478.59
TBIG019029	Bol027435G	EDL3	EID1-like F-box protein 3 [Source:SWISS;Acc:Q93ZT5]	2.23	182	6.35	0.04815	0.845014	yes	UP	N	N	N	Y	Y	2.7	154.92
TBIG019042	Bol027448G	-	-	5.93	0	#NAME?	0.015	0.783089	yes	DOWN	N	N	N	Y	Y	7.16	0
TBIG019103	Bol027148G	CPK28	Calcium-dependent protein kinase 28 [Source:SWISS;Acc:Q9FKW4]	60.2	9.97	-2.59	0.0244	0.793639	yes	DOWN	N	N	N	Y	Y	72.67	8.51
TBIG019181	Bol027225G	RALFL34	Protein RALF-like 34 [Source:SWISS;Acc:Q9FHA6]	15.8	0	#NAME?	0.015	0.783089	yes	DOWN	N	N	N	Y	Y	19.11	0
TBIG019183	Bol027227G	POLA	DNA polymerase alpha catalytic subunit [Source:SWISS;Acc:Q9FHA3]	8.63	1.11	-2.96	0.0329	0.803298	yes	DOWN	N	N	N	Y	Y	10.43	0.95
TBIG019190	Bol027234G	FB302_ARATH	F-box protein At5g67140 [Source:SWISS;Acc:Q9FH99]	10.3	106	3.36	0.0177	0.783089	yes	UP	N	N	N	Y	Y	12.49	90.37
TBIG019237	Bol027032G	XGD1	Xylogalacturonan beta-1,3-xylosyltransferase [Source:SWISS;Acc:Q94AA9]	6.17	79.6	3.69	0.01175	0.76392	yes	UP	N	N	N	Y	Y	7.45	67.95
TBIG019243	Bol027038G	-	-	93.7	1150	3.62	0.01605	0.783089	yes	UP	N	N	N	Y	Y	113.13	981.86
TBIG019250	Bol027045G	GDL79_ARATH	GDSL esterase/lipase At5g33370 [Source:SWISS;Acc:Q8LB81]	74.1	0	#NAME?	5e-05	0.0152932	yes	DOWN	Y	Y	Y	Y	Y	89.56	0
TBIG019304	Bol027099G	GLCNAC1PUT1	UDP-N-acetylglucosamine diphosphorylase 1 [Source:SWISS;Acc:Q940S3]	1.71	0	#NAME?	0.0159	0.783089	yes	DOWN	N	N	N	Y	Y	2.06	0
TBIG019366	Bol026878G	SFH4	Phosphatidylinositol/phosphatidylcholine transfer protein SFH4 [Source:SWISS;Acc:F4HP88]	4.98	49.4	3.31	0.02285	0.793639	yes	UP	N	N	N	Y	Y	6.02	42.16
TBIG019367	Bol026879G	BBD2	Bifunctional nuclease 2 [Source:SWISS;Acc:Q93VH2]	12.4	108	3.13	0.03485	0.803298	yes	UP	N	N	N	Y	Y	14.94	92.55
TBIG019375	Bol026886G	-	-	38.4	471	3.62	0.01375	0.783089	yes	UP	N	N	N	Y	Y	46.35	401.78
TBIG019378	Bol026889G	PUP14	Probable purine permease 14 [Source:SWISS;Acc:Q9FXH5]	6.54	60.6	3.21	0.0232	0.793639	yes	UP	N	N	N	Y	Y	7.9	51.69
TBIG019407	Bol026917G	erd-2	ER lumen protein retaining receptor [Source:SWISS;Acc:P48583]	0	1.92	inf	0.0335	0.803298	yes	UP	N	N	N	Y	Y	0	1.64
TBIG019466	Bol026974G	FH19	Formin-like protein 19 [Source:SWISS;Acc:Q9FF14]	0	5.53	inf	0.03555	0.803298	yes	UP	N	N	N	Y	Y	0	4.72
TBIG019609	Bol026807G	TY3B-I	Transposon Ty3-I Gag-Pol polyprotein [Source:SWISS;Acc:Q7LHG5]	1.48	14.1	3.24	0.02065	0.793639	yes	UP	N	N	N	Y	Y	1.79	12
TBIG019614	Bol026812G	FOLD4	Bifunctional protein FolD 4, chloroplastic [Source:SWISS;Acc:O65271]	0	1.85	inf	0.021	0.793639	yes	UP	N	N	N	Y	Y	0	1.58
TBIG019637	Bol026556G	WNK2	Serine/threonine-protein kinase WNK2 [Source:SWISS;Acc:Q8S8Y9]	2.35	22.5	3.26	0.0183	0.783089	yes	UP	N	N	N	Y	Y	2.84	19.16
TBIG019658	Bol026577G	REM12	B3 domain-containing protein REM12 [Source:SWISS;Acc:P0CAP4]	0	1.01	inf	0.03515	0.803298	yes	UP	N	N	N	Y	Y	0	0.86
TBIG019673	Bol026592G	UGT71B2	UDP-glycosyltransferase 71B2 [Source:SWISS;Acc:Q9LSY8]	3.9	32.9	3.08	0.02545	0.793639	yes	UP	N	N	N	Y	Y	4.71	28.06
TBIG019679	Bol026598G	-	-	0	34	inf	5e-05	0.0152932	yes	UP	Y	Y	Y	Y	Y	0	28.98
TBIG019787	Bol026361G	-	-	13.1	0	#NAME?	0.02635	0.793639	yes	DOWN	N	N	N	Y	Y	15.8	0
TBIG019789	Bol026363G	UGT71B2	UDP-glycosyltransferase 71B2 [Source:SWISS;Acc:Q9LSY8]	6.27	76.3	3.61	0.01375	0.783089	yes	UP	N	N	N	Y	Y	7.57	65.13
TBIG019796	Bol026370G	RLP12	Receptor-like protein 12 [Source:SWISS;Acc:Q9C9H7]	2.46	19.5	2.99	0.03045	0.803298	yes	UP	N	N	N	Y	Y	2.97	16.62
TBIG019798	Bol026372G	-	-	0	1.15	inf	0.03515	0.803298	yes	UP	N	N	N	Y	Y	0	0.98
TBIG019807	Bol026381G	CSD2	Superoxide dismutase [Cu-Zn] 2, chloroplastic [Source:SWISS;Acc:O78310]	460	20.7	-4.47	0.00435	0.388985	yes	DOWN	N	N	Y	Y	Y	556.04	17.68
TBIG019916	Bol026488G	IQD1	Protein IQ-DOMAIN 1 [Source:SWISS;Acc:Q9SF32]	2.23	0	#NAME?	0.015	0.783089	yes	DOWN	N	N	N	Y	Y	2.7	0
TBIG019937	Bol026509G	ERF042	Ethylene-responsive transcription factor ERF042 [Source:SWISS;Acc:Q52QU1]	3.92	0	#NAME?	0.02405	0.793639	yes	DOWN	N	N	N	Y	Y	4.74	0
TBIG020006	Bol026117G	PLY5_ARATH	Probable pectate lyase 5 [Source:SWISS;Acc:Q9FXD8]	3.92	0	#NAME?	0.0002	0.0302427	yes	DOWN	Y	Y	Y	Y	Y	4.74	0
TBIG020018	Bol026129G	-	-	50.9	633	3.64	0.01435	0.783089	yes	UP	N	N	N	Y	Y	61.45	539.94
TBIG020021	Bol026131G	PR-5	Pathogenesis-related protein 5 [Source:SWISS;Acc:P28493]	64.5	0	#NAME?	5e-05	0.0152932	yes	DOWN	Y	Y	Y	Y	Y	77.91	0
TBIG020033	Bol026142G	ARR15	Two-component response regulator ARR15 [Source:SWISS;Acc:Q7G8V2]	4.08	0	#NAME?	0.02635	0.793639	yes	DOWN	N	N	N	Y	Y	4.93	0
TBIG020045	Bol026154G	-	-	58.7	366	2.64	0.0259	0.793639	yes	UP	N	N	N	Y	Y	70.89	312.48
TBIG020128	Bol026236G	-	-	1.58	111	6.14	0.0385	0.829013	yes	UP	N	N	N	Y	Y	1.9	94.62
TBIG020137	Bol026245G	CDKD-1	Cyclin-dependent kinase D-1 [Source:SWISS;Acc:Q9C9U2]	1.38	0	#NAME?	0.0249	0.793639	yes	DOWN	N	N	N	Y	Y	1.67	0
TBIG020140	Bol026248G	RABA6A	Ras-related protein RABA6a [Source:SWISS;Acc:Q9C9U7]	11.9	0	#NAME?	0.0003	0.0354158	yes	DOWN	Y	Y	Y	Y	Y	14.41	0
TBIG020179	Bol026288G	Btf3	Transcription factor BTF3 [Source:SWISS;Acc:Q64152]	317	61	-2.38	0.0413	0.843422	yes	DOWN	N	N	N	Y	Y	383.34	52
TBIG020180	Bol026289G	2017-10-01	Organic cation/carnitine transporter 1 [Source:SWISS;Acc:Q9CAT6]	0	2.99	inf	0.00025	0.0328244	yes	UP	Y	Y	Y	Y	Y	0	2.55
TBIG020250	Bol025768G	21KD_DAUCA	21 kDa protein [Source:SWISS;Acc:P17407]	6.62	0	#NAME?	0.01465	0.783089	yes	DOWN	N	N	N	Y	Y	7.99	0
TBIG020259	Bol025777G	-	-	0	30.2	inf	0.04045	0.834933	yes	UP	N	N	N	Y	Y	0	25.73
TBIG020328	Bol025845G	CSLA2	Glucomannan 4-beta-mannosyltransferase 2 [Source:SWISS;Acc:Q9FNI7]	46.4	1.21	-5.25	0.04675	0.845014	yes	DOWN	N	N	N	Y	Y	56.01	1.04
TBIG020373	Bol025887G	rnf217	Probable E3 ubiquitin-protein ligase RNF217 [Source:SWISS;Acc:Q4KLT0]	1.94	0	#NAME?	0.03265	0.803298	yes	DOWN	N	N	N	Y	Y	2.35	0
TBIG020413	Bol025926G	ACH12_ARATH	1-aminocyclopropane-1-carboxylate oxidase homolog 12 [Source:SWISS;Acc:Q9LTH7]	0	15.9	inf	0.00045	0.0511063	yes	UP	N	Y	Y	Y	Y	0	13.56
TBIG020458	Bol025969G	BGLU4	Beta-glucosidase 4 [Source:SWISS;Acc:Q9ZUI3]	8.52	60.8	2.84	0.04285	0.845014	yes	UP	N	N	N	Y	Y	10.29	51.88
TBIG020459	Bol025970G	BGLU3	Beta-glucosidase 3 [Source:SWISS;Acc:O65458]	12	77.5	2.69	0.02135	0.793639	yes	UP	N	N	N	Y	Y	14.48	66.12
TBIG020467	Bol025978G	SWC6	SWR1 complex subunit 6 [Source:SWISS;Acc:Q9FHW2]	2.55	0	#NAME?	0.0365	0.803298	yes	DOWN	N	N	N	Y	Y	3.09	0
TBIG020479	Bol025990G	ndhN	NAD(P)H-quinone oxidoreductase subunit N [Source:SWISS;Acc:B7JYJ3]	52.4	383	2.87	0.0132	0.783089	yes	UP	N	N	N	Y	Y	63.24	326.82
TBIG020512	Bol026023G	GDU3	Protein GLUTAMINE DUMPER 3 [Source:SWISS;Acc:Q9FHH5]	5.05	0	#NAME?	0.03215	0.803298	yes	DOWN	N	N	N	Y	Y	6.1	0
TBIG020540	Bol026051G	-	-	27.5	233	3.08	0.035	0.803298	yes	UP	N	N	N	Y	Y	33.25	199.1
TBIG020567	Bol026077G	PROF_MERAN	Profilin [Source:SWISS;Acc:O49894]	0	15.8	inf	0.0204	0.793639	yes	UP	N	N	N	Y	Y	0	13.44
TBIG020599	Bol025619G	-	-	1.34	0	#NAME?	0.03265	0.803298	yes	DOWN	N	N	N	Y	Y	1.62	0
TBIG020603	Bol025623G	PATL5	Patellin-5 [Source:SWISS;Acc:Q9M0R2]	11.5	1.72	-2.74	0.0381	0.823033	yes	DOWN	N	N	N	Y	Y	13.88	1.47
TBIG020643	Bol025663G	HSP22.0	22.0 kDa heat shock protein [Source:SWISS;Acc:Q38806]	121	9.93	-3.6	0.0125	0.783089	yes	DOWN	N	N	N	Y	Y	145.79	8.47
TBIG020652	Bol025672G	NIP5-1	Probable aquaporin NIP5-1 [Source:SWISS;Acc:Q9SV84]	3.63	0	#NAME?	0.02405	0.793639	yes	DOWN	N	N	N	Y	Y	4.39	0
TBIG020685	Bol025704G	CRF1	Ethylene-responsive transcription factor CRF1 [Source:SWISS;Acc:O82503]	1.08	0	#NAME?	0.0365	0.803298	yes	DOWN	N	N	N	Y	Y	1.31	0
TBIG020741	Bol025759G	NAC055	NAC domain-containing protein 55 [Source:SWISS;Acc:Q9LDY8]	0	9.75	inf	0.0001	0.0242486	yes	UP	Y	Y	Y	Y	Y	0	8.32
TBIG020777	Bol025469G	RBM38	RNA-binding protein 38 [Source:SWISS;Acc:Q5ZJX4]	0	1.34	inf	0.04595	0.845014	yes	UP	N	N	N	Y	Y	0	1.14
TBIG020781	Bol025473G	CDKB2-2	Cyclin-dependent kinase B2-2 [Source:SWISS;Acc:Q8LG64]	12.5	0	#NAME?	0.00015	0.0288386	yes	DOWN	Y	Y	Y	Y	Y	15.07	0
TBIG020843	Bol025534G	AAED1_ARATH	Thioredoxin-like protein AAED1, chloroplastic [Source:SWISS;Acc:Q9ZUU2]	60.8	535	3.14	0.02925	0.803298	yes	UP	N	N	N	Y	Y	73.38	456.45
TBIG020856	Bol025546G	CCH	Copper transport protein CCH [Source:SWISS;Acc:O82089]	1.09	0	#NAME?	0.0451	0.845014	yes	DOWN	N	N	N	Y	Y	1.31	0
TBIG020871	Bol025561G	H4_SOYBN	Histone H4 [Source:SWISS;Acc:P0CG89]	528	69	-2.94	0.03495	0.803298	yes	DOWN	N	N	N	Y	Y	637.86	58.84
TBIG020880	Bol025570G	AS1	Transcription factor AS1 [Source:SWISS;Acc:O80931]	52.2	7.46	-2.81	0.0462	0.845014	yes	DOWN	N	N	N	Y	Y	63.05	6.36
TBIG020903	Bol025208G	PER21	Peroxidase 21 [Source:SWISS;Acc:Q42580]	0	1.84	inf	0.02695	0.793639	yes	UP	N	N	N	Y	Y	0	1.57
TBIG020963	Bol025268G	-	-	3.11	0	#NAME?	0.0159	0.783089	yes	DOWN	N	N	N	Y	Y	3.76	0
TBIG020964	Bol025269G	HBPL1_ARATH	Heme-binding-like protein At3g10130, chloroplastic [Source:SWISS;Acc:Q9SR77]	6.61	65.2	3.3	0.0224	0.793639	yes	UP	N	N	N	Y	Y	7.98	55.63
TBIG021029	Bol025331G	-	-	5.38	66.6	3.63	0.0147	0.783089	yes	UP	N	N	N	Y	Y	6.49	56.8
TBIG021058	Bol025360G	RCA	Ribulose bisphosphate carboxylase/oxygenase activase, chloroplastic [Source:SWISS;Acc:P10896]	831	11500	3.8	0.03805	0.822613	yes	UP	N	N	N	Y	Y	1003.8	9852.56
TBIG021072	Bol025374G	COI1	Coronatine-insensitive protein 1 [Source:SWISS;Acc:O04197]	2.34	21.6	3.2	0.0237	0.793639	yes	UP	N	N	N	Y	Y	2.83	18.4
TBIG021094	Bol025396G	T07M07.13	GDSL esterase/lipase At2g40250 [Source:SWISS;Acc:Q9SIZ6]	186	0	#NAME?	0.03265	0.803298	yes	DOWN	N	N	N	Y	Y	224.79	0
TBIG021140	Bol025440G	TIP2-1	Aquaporin TIP2-1 [Source:SWISS;Acc:Q41951]	24.5	0	#NAME?	0.0002	0.0302427	yes	DOWN	Y	Y	Y	Y	Y	29.53	0
TBIG021162	Bol025007G	mhkB	Myosin heavy chain kinase B [Source:SWISS;Acc:P90648]	1.08	0	#NAME?	0.0238	0.793639	yes	DOWN	N	N	N	Y	Y	1.3	0
TBIG021171	Bol025016G	-	-	8.64	66.2	2.94	0.0358	0.803298	yes	UP	N	N	N	Y	Y	10.43	56.52
TBIG021234	Bol025077G	GRF4	Growth-regulating factor 4 [Source:SWISS;Acc:Q8L8A7]	2.38	0	#NAME?	0.01485	0.783089	yes	DOWN	N	N	N	Y	Y	2.87	0
TBIG021245	Bol025087G	F10M10.12	Probable carbohydrate esterase At4g34215 [Source:SWISS;Acc:Q8L9J9]	6.02	0	#NAME?	0.0002	0.0302427	yes	DOWN	Y	Y	Y	Y	Y	7.28	0
TBIG021254	Bol025096G	PLY12_ARATH	Probable pectate lyase 12 [Source:SWISS;Acc:Q9SCP2]	6.03	0	#NAME?	0.00015	0.0288386	yes	DOWN	Y	Y	Y	Y	Y	7.28	0
TBIG021333	Bol025175G	RTNLB12	Reticulon-like protein B12 [Source:SWISS;Acc:Q9M392]	2.68	0	#NAME?	0.03265	0.803298	yes	DOWN	N	N	N	Y	Y	3.24	0
TBIG021388	Bol024871G	AtPS3	Putative glycerol-3-phosphate transporter 1 [Source:SWISS;Acc:Q9C5L3]	19.1	107	2.49	0.032	0.803298	yes	UP	N	N	N	Y	Y	23.11	91.66
TBIG021409	Bol024891G	WAKL8	Wall-associated receptor kinase-like 8 [Source:SWISS;Acc:Q9SA25]	0	0.922	inf	0.03515	0.803298	yes	UP	N	N	N	Y	Y	0	0.79
TBIG021410	Bol024892G	WAKL8	Wall-associated receptor kinase-like 8 [Source:SWISS;Acc:Q9SA25]	0	1.42	inf	0.0299	0.803298	yes	UP	N	N	N	Y	Y	0	1.21
TBIG021510	Bol024735G	SUS5	Sucrose synthase 5 [Source:SWISS;Acc:F4K5W8]	11.5	1.72	-2.74	0.0404	0.834933	yes	DOWN	N	N	N	Y	Y	13.94	1.47
TBIG021511	Bol024736G	F4K5X6_ARATH	None [Source:SWISS;Acc:F4K5X6]	5.5	35.1	2.67	0.04215	0.845014	yes	UP	N	N	N	Y	Y	6.65	29.97
TBIG021543	Bol024769G	gluP	Rhomboid protease GluP [Source:SWISS;Acc:P54493]	6.65	58.1	3.13	0.02855	0.803298	yes	UP	N	N	N	Y	Y	8.03	49.53
TBIG021549	Bol024775G	TOR1	Microtubule-associated protein TORTIFOLIA1 [Source:SWISS;Acc:Q9T041]	24.5	2.4	-3.35	0.0173	0.783089	yes	DOWN	N	N	N	Y	Y	29.58	2.05
TBIG021567	Bol024792G	CDF1	Cyclic dof factor 1 [Source:SWISS;Acc:Q8W1E3]	0	17.9	inf	0.01485	0.783089	yes	UP	N	N	N	Y	Y	0	15.28
TBIG021575	Bol024799G	21KD_DAUCA	21 kDa protein [Source:SWISS;Acc:P17407]	210	13.6	-3.94	0.00715	0.554609	yes	DOWN	N	N	Y	Y	Y	253.32	11.63
TBIG021625	Bol024849G	-	-	18.8	245	3.7	0.0106	0.714851	yes	UP	N	N	N	Y	Y	22.73	208.85
TBIG021635	Bol024445G	KCS21	3-ketoacyl-CoA synthase 21 [Source:SWISS;Acc:Q9LZ72]	9.38	0	#NAME?	5e-05	0.0152932	yes	DOWN	Y	Y	Y	Y	Y	11.33	0
TBIG021700	Bol024510G	ABCG22	ABC transporter G family member 22 [Source:SWISS;Acc:Q93YS4]	27.1	405	3.9	0.04545	0.845014	yes	UP	N	N	N	Y	Y	32.79	345.12
TBIG021705	Bol024515G	Q9FG05_ARATH	None [Source:SWISS;Acc:Q9FG05]	2.83	0	#NAME?	0.0365	0.803298	yes	DOWN	N	N	N	Y	Y	3.42	0
TBIG021745	Bol024555G	NAC100	NAC domain-containing protein 100 [Source:SWISS;Acc:Q9FLJ2]	0	2.26	inf	0.0299	0.803298	yes	UP	N	N	N	Y	Y	0	1.93
TBIG021747	Bol024557G	GSXL9_ARATH	Flavin-containing monooxygenase FMO GS-OX-like 9 [Source:SWISS;Acc:Q9FF12]	1.11	0	#NAME?	0.02635	0.793639	yes	DOWN	N	N	N	Y	Y	1.34	0
TBIG021763	Bol024572G	lysmd2	LysM and putative peptidoglycan-binding domain-containing protein 2 [Source:SWISS;Acc:Q3B7I8]	0	0.901	inf	0.0335	0.803298	yes	UP	N	N	N	Y	Y	0	0.77
TBIG021799	Bol024608G	AGP1	Classical arabinogalactan protein 1 [Source:SWISS;Acc:Q8LCN5]	8.07	0	#NAME?	0.03265	0.803298	yes	DOWN	N	N	N	Y	Y	9.75	0
TBIG021834	Bol024641G	DFC	Protein DOWNSTREAM OF FLC [Source:SWISS;Acc:Q9LX15]	2.95	0	#NAME?	0.0365	0.803298	yes	DOWN	N	N	N	Y	Y	3.57	0
TBIG021839	Bol024644G	fabZ	3-hydroxyacyl-[acyl-carrier-protein] dehydratase FabZ [Source:SWISS;Acc:P73848]	4.77	0	#NAME?	0.019	0.785567	yes	DOWN	N	N	N	Y	Y	5.77	0
TBIG021843	Bol024648G	bmr	Multidrug resistance protein 1 [Source:SWISS;Acc:P33449]	5.18	39.7	2.94	0.036	0.803298	yes	UP	N	N	N	Y	Y	6.26	33.83
TBIG021876	Bol024681G	F4KIB2_ARATH	None [Source:SWISS;Acc:F4KIB2]	55.3	10.6	-2.38	0.0402	0.834933	yes	DOWN	N	N	N	Y	Y	66.74	9.04
TBIG021902	Bol024707G	-	-	253	7.68	-5.04	0.0047	0.410731	yes	DOWN	N	N	Y	Y	Y	305.49	6.55
TBIG021909	Bol024714G	-	-	1.56	0	#NAME?	0.03265	0.803298	yes	DOWN	N	N	N	Y	Y	1.88	0
TBIG021934	Bol024222G	KCS16	3-ketoacyl-CoA synthase 16 [Source:SWISS;Acc:Q9SYZ0]	5.19	0	#NAME?	5e-05	0.0152932	yes	DOWN	Y	Y	Y	Y	Y	6.26	0
TBIG021976	Bol024263G	Q6WUC2_PAPSO	None [Source:SWISS;Acc:Q6WUC2]	5.08	0	#NAME?	0.0002	0.0302427	yes	DOWN	Y	Y	Y	Y	Y	6.14	0
TBIG021998	Bol024284G	TT12	Protein TRANSPARENT TESTA 12 [Source:SWISS;Acc:Q9LYT3]	0	1.56	inf	0.019	0.785567	yes	UP	N	N	N	Y	Y	0	1.33
TBIG022033	Bol024318G	-	-	0	414	inf	0.00015	0.0288386	yes	UP	Y	Y	Y	Y	Y	0	353.42
TBIG022117	Bol024402G	NIP1-2	Aquaporin NIP1-2 [Source:SWISS;Acc:Q8LFP7]	34.7	5.04	-2.78	0.03675	0.806164	yes	DOWN	N	N	N	Y	Y	41.86	4.3
TBIG022212	Bol024186G	LAML_ARATH	Lamin-like protein [Source:SWISS;Acc:Q39131]	452	33.6	-3.75	0.0122	0.776301	yes	DOWN	N	N	N	Y	Y	545.95	28.63
TBIG022287	Bol023887G	NRT1.2	Nitrate transporter 1.2 [Source:SWISS;Acc:Q8H157]	6.36	94.1	3.89	0.0098	0.674621	yes	UP	N	N	Y	Y	Y	7.68	80.24
TBIG022301	Bol023901G	HVA22C	HVA22-like protein c [Source:SWISS;Acc:Q9S784]	80.1	0	#NAME?	5e-05	0.0152932	yes	DOWN	Y	Y	Y	Y	Y	96.7	0
TBIG022302	Bol023902G	TCP15	Transcription factor TCP15 [Source:SWISS;Acc:Q9C9L2]	27.7	4.39	-2.66	0.0435	0.845014	yes	DOWN	N	N	N	Y	Y	33.5	3.75
TBIG022322	Bol023922G	AGL14	Agamous-like MADS-box protein AGL14 [Source:SWISS;Acc:Q38838]	0	4.98	inf	0.00015	0.0288386	yes	UP	Y	Y	Y	Y	Y	0	4.25
TBIG022325	Bol023925G	METTL7A	Methyltransferase-like protein 7A [Source:SWISS;Acc:Q9H8H3]	15.3	408	4.74	0.00585	0.484488	yes	UP	N	N	Y	Y	Y	18.49	348.05
TBIG022326	Bol023926G	METTL7A	Methyltransferase-like protein 7A [Source:SWISS;Acc:Q9H8H3]	19.2	217	3.5	0.02265	0.793639	yes	UP	N	N	N	Y	Y	23.16	184.96
TBIG022348	Bol023948G	CLE10	CLAVATA3/ESR (CLE)-related protein 10 [Source:SWISS;Acc:Q4PSX1]	1.49	0	#NAME?	0.0451	0.845014	yes	DOWN	N	N	N	Y	Y	1.8	0
TBIG022408	Bol024007G	-	-	0	1.8	inf	0.04595	0.845014	yes	UP	N	N	N	Y	Y	0	1.54
TBIG022445	Bol024044G	-	-	7.9	0	#NAME?	0.0003	0.0354158	yes	DOWN	Y	Y	Y	Y	Y	9.54	0
TBIG022462	Bol024061G	pak1ip1	p21-activated protein kinase-interacting protein 1-like [Source:SWISS;Acc:Q6TNS2]	3.27	0	#NAME?	0.0451	0.845014	yes	DOWN	N	N	N	Y	Y	3.95	0
TBIG022474	Bol024073G	HPR	Glycerate dehydrogenase HPR, peroxisomal [Source:SWISS;Acc:Q9C9W5]	91.8	964	3.39	0.0382	0.823871	yes	UP	N	N	N	Y	Y	110.86	822.47
TBIG022482	Bol024081G	-	-	0	4340	inf	0.0145	0.783089	yes	UP	N	N	N	Y	Y	0	3704.96
TBIG022499	Bol023749G	-	-	2.44	0	#NAME?	0.00065	0.0680755	yes	DOWN	N	Y	Y	Y	Y	2.94	0
TBIG022514	Bol023764G	GAUT15	Probable galacturonosyltransferase 15 [Source:SWISS;Acc:Q8L4B0]	50.7	4.94	-3.36	0.0204	0.793639	yes	DOWN	N	N	N	Y	Y	61.19	4.22
TBIG022557	Bol023805G	NLP9	Protein NLP9 [Source:SWISS;Acc:Q9M1B0]	2.78	24.6	3.14	0.0277	0.799246	yes	UP	N	N	N	Y	Y	3.36	20.97
TBIG022599	Bol023847G	ERF035	Ethylene-responsive transcription factor ERF035 [Source:SWISS;Acc:Q9M210]	1.41	0	#NAME?	0.0451	0.845014	yes	DOWN	N	N	N	Y	Y	1.71	0
TBIG022640	Bol023618G	-	-	0	1.38	inf	0.04045	0.834933	yes	UP	N	N	N	Y	Y	0	1.18
TBIG022670	Bol023648G	Y5393_ARATH	Probable receptor-like protein kinase At5g39030 [Source:SWISS;Acc:Q9FID5]	0	0.89	inf	0.0281	0.799246	yes	UP	N	N	N	Y	Y	0	0.76
TBIG022675	Bol023652G	COL16	Zinc finger protein CONSTANS-LIKE 16 [Source:SWISS;Acc:Q8RWD0]	5.16	110	4.42	0.0048	0.416764	yes	UP	N	N	Y	Y	Y	6.23	94.17
TBIG022709	Bol023685G	UPS5	Ureide permease 5 [Source:SWISS;Acc:Q93Z75]	1.2	70.6	5.87	0.04815	0.845014	yes	UP	N	N	N	Y	Y	1.46	60.21
TBIG022739	Bol023715G	SMYD3	Histone-lysine N-methyltransferase SMYD3 [Source:SWISS;Acc:Q9H7B4]	1.34	0	#NAME?	0.015	0.783089	yes	DOWN	N	N	N	Y	Y	1.61	0
TBIG022775	Bol023481G	F26F24.26	F-box/kelch-repeat protein At1g23390 [Source:SWISS;Acc:Q9LDE3]	4.02	47.7	3.57	0.01065	0.714851	yes	UP	N	N	N	Y	Y	4.85	40.73
TBIG022786	Bol023492G	GGAT1	Glutamate--glyoxylate aminotransferase 1 [Source:SWISS;Acc:Q9LR30]	93.3	941	3.33	0.04355	0.845014	yes	UP	N	N	N	Y	Y	112.67	802.45
TBIG022802	Bol023507G	CPN10	10 kDa chaperonin [Source:SWISS;Acc:P34893]	14	0	#NAME?	0.0451	0.845014	yes	DOWN	N	N	N	Y	Y	16.92	0
TBIG022809	Bol023514G	HIPP26	Heavy metal-associated isoprenylated plant protein 26 [Source:SWISS;Acc:Q9SZN7]	0	7.89	inf	0.019	0.785567	yes	UP	N	N	N	Y	Y	0	6.73
TBIG022842	Bol023546G	SUC2	Sucrose transport protein SUC2 [Source:SWISS;Acc:Q39231]	25.7	203	2.98	0.0391	0.834933	yes	UP	N	N	N	Y	Y	31.01	173.22
TBIG022915	Bol023316G	BHLH113	Transcription factor bHLH113 [Source:SWISS;Acc:Q9LT67]	5.94	0	#NAME?	0.02145	0.793639	yes	DOWN	N	N	N	Y	Y	7.17	0
TBIG022940	Bol023341G	Os04g0670200	Oryzain beta chain [Source:SWISS;Acc:P25777]	0	1.94	inf	0.02655	0.793639	yes	UP	N	N	N	Y	Y	0	1.66
TBIG022982	Bol023382G	NCDase	Neutral ceramidase [Source:SWISS;Acc:Q304B9]	7.33	42.4	2.53	0.0315	0.803298	yes	UP	N	N	N	Y	Y	8.86	36.15
TBIG023044	Bol023444G	RBP47B	Polyadenylate-binding protein RBP47B [Source:SWISS;Acc:Q0WW84]	10.3	0	#NAME?	0.0151	0.783089	yes	DOWN	N	N	N	Y	Y	12.5	0
TBIG023071	Bol023215G	TT12	Protein TRANSPARENT TESTA 12 [Source:SWISS;Acc:Q9LYT3]	6.59	93.5	3.83	0.00925	0.648367	yes	UP	N	N	Y	Y	Y	7.96	79.8
TBIG023136	Bol023279G	TCX3	Protein tesmin/TSO1-like CXC 3 [Source:SWISS;Acc:Q8L548]	3.18	0	#NAME?	0.01485	0.783089	yes	DOWN	N	N	N	Y	Y	3.84	0
TBIG023139	Bol023282G	-	-	7.72	1.1	-2.81	0.0464	0.845014	yes	DOWN	N	N	N	Y	Y	9.33	0.94
TBIG023153	Bol023296G	DMC1_SOYBN	Meiotic recombination protein DMC1 homolog [Source:SWISS;Acc:Q96449]	5.69	52.8	3.22	0.0183	0.783089	yes	UP	N	N	N	Y	Y	6.87	45.08
TBIG023167	Bol023309G	CIPK7	CBL-interacting serine/threonine-protein kinase 7 [Source:SWISS;Acc:Q9XIW0]	19.9	103	2.37	0.0407	0.836884	yes	UP	N	N	N	Y	Y	24.04	87.72
TBIG023181	Bol023032G	-	-	7.62	0	#NAME?	0.00015	0.0288386	yes	DOWN	Y	Y	Y	Y	Y	9.2	0
TBIG023200	Bol023051G	LECRK61	Probable L-type lectin-domain containing receptor kinase VI.1 [Source:SWISS;Acc:Q9SR87]	10.2	54.1	2.41	0.04015	0.834933	yes	UP	N	N	N	Y	Y	12.33	46.14
TBIG023230	Bol023080G	MT2_BRACM	Metallothionein-like protein type 2 [Source:SWISS;Acc:P69164]	0	3300	inf	0.04045	0.834933	yes	UP	N	N	N	Y	Y	0	2815.53
TBIG023235	Bol023085G	EXO70A1	Exocyst complex component EXO70A1 [Source:SWISS;Acc:Q9LZD3]	0	2.51	inf	0.00015	0.0288386	yes	UP	Y	Y	Y	Y	Y	0	2.14
TBIG023243	Bol023093G	F4KHH8_ARATH	None [Source:SWISS;Acc:F4KHH8]	7.46	53.1	2.83	0.0165	0.783089	yes	UP	N	N	N	Y	Y	9.02	45.31
TBIG023302	Bol023152G	PME25	Probable pectinesterase/pectinesterase inhibitor 25 [Source:SWISS;Acc:Q94CB1]	0	3.48	inf	0.0219	0.793639	yes	UP	N	N	N	Y	Y	0	2.97
TBIG023325	Bol023174G	WUN1	Wound-induced protein 1 [Source:SWISS;Acc:P20144]	4.97	0	#NAME?	0.0451	0.845014	yes	DOWN	N	N	N	Y	Y	6.01	0
TBIG023348	Bol023196G	PP2CA	Protein phosphatase 2C 37 [Source:SWISS;Acc:P49598]	17.4	230	3.73	0.012	0.774561	yes	UP	N	N	N	Y	Y	20.97	195.9
TBIG023366	Bol022871G	ATL77	RING-H2 finger protein ATL77 [Source:SWISS;Acc:Q9LS99]	0	8.67	inf	0.0206	0.793639	yes	UP	N	N	N	Y	Y	0	7.4
TBIG023410	Bol022914G	-	-	59.6	419	2.81	0.02935	0.803298	yes	UP	N	N	N	Y	Y	72.02	357.35
TBIG023460	Bol022964G	Y3701_ARATH	B3 domain-containing protein At3g17010 [Source:SWISS;Acc:Q9LSP6]	1.37	0	#NAME?	0.03215	0.803298	yes	DOWN	N	N	N	Y	Y	1.66	0
TBIG023487	Bol022991G	TIP2-1	Aquaporin TIP2-1 [Source:SWISS;Acc:Q41951]	22.7	0	#NAME?	0.00025	0.0328244	yes	DOWN	Y	Y	Y	Y	Y	27.41	0
TBIG023510	Bol023013G	-	-	27.4	339	3.63	0.01545	0.783089	yes	UP	N	N	N	Y	Y	33.12	289.55
TBIG023569	Bol022825G	Q7XWK5_ORYSJ	None [Source:SWISS;Acc:Q7XWK5]	0	2.74	inf	0.021	0.793639	yes	UP	N	N	N	Y	Y	0	2.34
TBIG023571	Bol022827G	Q9SN52_ARATH	None [Source:SWISS;Acc:Q9SN52]	2.43	0	#NAME?	0.0451	0.845014	yes	DOWN	N	N	N	Y	Y	2.94	0
TBIG023572	Bol022828G	-	-	3.24	0	#NAME?	0.02405	0.793639	yes	DOWN	N	N	N	Y	Y	3.91	0
TBIG023590	Bol022846G	-	-	2.76	0	#NAME?	0.0365	0.803298	yes	DOWN	N	N	N	Y	Y	3.33	0
TBIG023600	Bol022856G	CYP707A3	Abscisic acid 8'-hydroxylase 3 [Source:SWISS;Acc:Q9FH76]	44.4	5.12	-3.12	0.02565	0.793639	yes	DOWN	N	N	N	Y	Y	53.59	4.37
TBIG023605	Bol022861G	Notum	Protein notum homolog [Source:SWISS;Acc:Q8R116]	163	30.7	-2.41	0.0412	0.8433	yes	DOWN	N	N	N	Y	Y	197.1	26.19
TBIG023752	Bol022625G	Y1385_ARATH	BTB/POZ domain-containing protein At1g63850 [Source:SWISS;Acc:Q9CAJ9]	15.7	2.53	-2.63	0.04815	0.845014	yes	DOWN	N	N	N	Y	Y	18.94	2.16
TBIG023789	Bol022663G	-	-	42	604	3.85	0.0122	0.776301	yes	UP	N	N	N	Y	Y	50.77	515.68
TBIG023803	Bol022677G	Y5986_ARATH	Uncharacterized protein At5g39865 [Source:SWISS;Acc:Q9FLE8]	22.1	158	2.84	0.0156	0.783089	yes	UP	N	N	N	Y	Y	26.63	134.49
TBIG023846	Bol022504G	-	-	80.5	8.01	-3.33	0.02115	0.793639	yes	DOWN	N	N	N	Y	Y	97.29	6.83
TBIG023880	Bol022537G	PPR49_ARATH	Pentatricopeptide repeat-containing protein At1g18900 [Source:SWISS;Acc:Q8GYP6]	1.12	0	#NAME?	0.0451	0.845014	yes	DOWN	N	N	N	Y	Y	1.35	0
TBIG023883	Bol022540G	YCV6_SCHPO	Putative hydrolase C777.06c [Source:SWISS;Acc:O74545]	0	1.84	inf	0.02585	0.793639	yes	UP	N	N	N	Y	Y	0	1.57
TBIG023919	Bol022271G	-	-	19.3	0	#NAME?	0.0238	0.793639	yes	DOWN	N	N	N	Y	Y	23.36	0
TBIG023942	Bol022294G	STP13	Sugar transport protein 13 [Source:SWISS;Acc:Q94AZ2]	0	1.2	inf	0.02695	0.793639	yes	UP	N	N	N	Y	Y	0	1.02
TBIG023943	Bol022295G	UBP12	Ubiquitin carboxyl-terminal hydrolase 12 [Source:SWISS;Acc:Q9FPT1]	55.1	8.39	-2.72	0.0491	0.845014	yes	DOWN	N	N	N	Y	Y	66.56	7.16
TBIG023984	Bol022336G	-	-	4.31	0	#NAME?	0.0001	0.0242486	yes	DOWN	Y	Y	Y	Y	Y	5.21	0
TBIG023993	Bol022345G	YE04_SCHPO	Uncharacterized RNA-binding protein C17H9.04c [Source:SWISS;Acc:O13801]	8.32	0	#NAME?	0.01655	0.783089	yes	DOWN	N	N	N	Y	Y	10.05	0
TBIG023995	Bol022347G	Y5547_ARATH	B3 domain-containing protein At5g25470 [Source:SWISS;Acc:Q1PDT6]	2.58	0	#NAME?	0.02405	0.793639	yes	DOWN	N	N	N	Y	Y	3.12	0
TBIG024000	Bol022352G	-	-	498	38.7	-3.69	0.00705	0.550023	yes	DOWN	N	N	Y	Y	Y	601.18	33.01
TBIG024014	Bol022366G	-	-	16.7	212	3.67	0.01125	0.743993	yes	UP	N	N	N	Y	Y	20.12	180.93
TBIG024025	Bol022376G	CIPK25	CBL-interacting serine/threonine-protein kinase 25 [Source:SWISS;Acc:Q8W1D5]	5.27	97.9	4.22	0.00435	0.388985	yes	UP	N	N	Y	Y	Y	6.37	83.56
TBIG024027	Bol022378G	ENL3_ARATH	Early nodulin-like protein 3 [Source:SWISS;Acc:Q8LC95]	7.42	0	#NAME?	0.01465	0.783089	yes	DOWN	N	N	N	Y	Y	8.96	0
TBIG024036	Bol022387G	CYP714A1	Cytochrome P450 714A1 [Source:SWISS;Acc:Q93Z79]	0	2.24	inf	0.01735	0.783089	yes	UP	N	N	N	Y	Y	0	1.91
TBIG024088	Bol022437G	ATXR6	Histone-lysine N-methyltransferase ATXR6 [Source:SWISS;Acc:Q9FNE9]	1.06	0	#NAME?	0.03215	0.803298	yes	DOWN	N	N	N	Y	Y	1.28	0
TBIG024106	Bol022455G	SIGE	RNA polymerase sigma factor sigE, chloroplastic/mitochondrial [Source:SWISS;Acc:Q9ZNX9]	17.9	452	4.65	0.03295	0.803298	yes	UP	N	N	N	Y	Y	21.66	385.38
TBIG024138	Bol022195G	Beta-1,3-glucanase 11	Glucan endo-1,3-beta-glucosidase 11 [Source:SWISS;Acc:Q8L868]	90.1	3.29	-4.77	0.04815	0.845014	yes	DOWN	N	N	N	Y	Y	108.88	2.81
TBIG024141	Bol022198G	ADHL3_ARATH	Alcohol dehydrogenase-like 3 [Source:SWISS;Acc:A1L4Y2]	1.09	0	#NAME?	0.0249	0.793639	yes	DOWN	N	N	N	Y	Y	1.32	0
TBIG024145	Bol022202G	-	-	9.7	0	#NAME?	0.02405	0.793639	yes	DOWN	N	N	N	Y	Y	11.72	0
TBIG024171	Bol022226G	NRT1.5	Nitrate transporter 1.5 [Source:SWISS;Acc:Q9LQL2]	8.72	150	4.1	0.00765	0.583307	yes	UP	N	N	Y	Y	Y	10.53	127.69
TBIG024196	Bol022251G	Y1222_ARATH	Uncharacterized protein At1g32220, chloroplastic [Source:SWISS;Acc:Q9FVR6]	25.5	130	2.35	0.04695	0.845014	yes	UP	N	N	N	Y	Y	30.82	111.1
TBIG024211	Bol022266G	PLGG1	Plastidal glycolate/glycerate translocator 1, chloroplastic [Source:SWISS;Acc:Q9FVQ4]	37.9	319	3.07	0.0244	0.793639	yes	UP	N	N	N	Y	Y	45.77	272.24
TBIG024212	Bol022267G	PRKase	Phosphoribulokinase, chloroplastic [Source:SWISS;Acc:P25697]	76	974	3.68	0.0469	0.845014	yes	UP	N	N	N	Y	Y	91.84	831.19
TBIG024218	Bol022018G	Q940G0_ARATH	None [Source:SWISS;Acc:Q940G0]	21.3	1.9	-3.49	0.01295	0.783089	yes	DOWN	N	N	N	Y	Y	25.79	1.62
TBIG024315	Bol022113G	GLP4	Germin-like protein subfamily 2 member 1 [Source:SWISS;Acc:P94014]	0	10.4	inf	0.0183	0.783089	yes	UP	N	N	N	Y	Y	0	8.91
TBIG024352	Bol022148G	-	-	23.5	170	2.86	0.01385	0.783089	yes	UP	N	N	N	Y	Y	28.37	145.4
TBIG024448	Bol021979G	Y3990_ARATH	BTB/POZ domain-containing protein At3g49900 [Source:SWISS;Acc:Q9M2W8]	1.06	0	#NAME?	0.02635	0.793639	yes	DOWN	N	N	N	Y	Y	1.28	0
TBIG024531	Bol021894G	Q94AD1_ARATH	None [Source:SWISS;Acc:Q94AD1]	8.98	0	#NAME?	0.00015	0.0288386	yes	DOWN	Y	Y	Y	Y	Y	10.84	0
TBIG024562	BONG004750.1G	F25I24.160	GDSL esterase/lipase At4g10955 [Source:SWISS;Acc:Q680C0]	5.63	0	#NAME?	5e-05	0.0152932	yes	DOWN	Y	Y	Y	Y	Y	6.8	0
TBIG024621	Bol021589G	-	-	50.3	2.86	-4.14	0.008	0.599799	yes	DOWN	N	N	Y	Y	Y	60.75	2.44
TBIG024653	Bol021621G	DEF2_SINAL	Defensin-like protein 2 [Source:SWISS;Acc:P26780]	40.2	0	#NAME?	0.01485	0.783089	yes	DOWN	N	N	N	Y	Y	48.57	0
TBIG024658	Bol021626G	CHI4_BRANA	Basic endochitinase CHB4 [Source:SWISS;Acc:Q06209]	7.1	0	#NAME?	0.03215	0.803298	yes	DOWN	N	N	N	Y	Y	8.58	0
TBIG024689	Bol021657G	DAPB1	4-hydroxy-tetrahydrodipicolinate reductase 1, chloroplastic [Source:SWISS;Acc:O80574]	38.5	3.93	-3.29	0.01715	0.783089	yes	DOWN	N	N	N	Y	Y	46.5	3.35
TBIG024696	Bol021664G	RPL7C	60S ribosomal protein L7-3 [Source:SWISS;Acc:P60039]	111	14.3	-2.95	0.03325	0.803298	yes	DOWN	N	N	N	Y	Y	133.7	12.19
TBIG024700	Bol021668G	-	-	21.6	3.47	-2.64	0.04595	0.845014	yes	DOWN	N	N	N	Y	Y	26.11	2.96
TBIG024711	Bol021679G	BGLU15	Beta-glucosidase 15 [Source:SWISS;Acc:O64879]	80	16.4	-2.29	0.04905	0.845014	yes	DOWN	N	N	N	Y	Y	96.63	14
TBIG024725	Bol021693G	CYCU4-1	Cyclin-U4-1 [Source:SWISS;Acc:O80513]	16.7	0	#NAME?	0.00025	0.0328244	yes	DOWN	Y	Y	Y	Y	Y	20.22	0
TBIG024746	Bol021714G	YAB1	Axial regulator YABBY 1 [Source:SWISS;Acc:O22152]	2.37	0	#NAME?	0.03215	0.803298	yes	DOWN	N	N	N	Y	Y	2.86	0
TBIG024764	Bol021732G	AUR3	Serine/threonine-protein kinase Aurora-3 [Source:SWISS;Acc:O64629]	1.31	0	#NAME?	0.03265	0.803298	yes	DOWN	N	N	N	Y	Y	1.58	0
TBIG024770	Bol021738G	CYP76C4	Cytochrome P450 76C4 [Source:SWISS;Acc:O64635]	2.56	24.8	3.28	0.0211	0.793639	yes	UP	N	N	N	Y	Y	3.09	21.13
TBIG024778	Bol021746G	PEX11D	Peroxisomal membrane protein 11D [Source:SWISS;Acc:O80845]	13.4	91.4	2.77	0.04355	0.845014	yes	UP	N	N	N	Y	Y	16.19	77.95
TBIG024809	Bol021776G	ATL67	RING-H2 finger protein ATL67 [Source:SWISS;Acc:O82353]	0	1.64	inf	0.04595	0.845014	yes	UP	N	N	N	Y	Y	0	1.4
TBIG024818	Bol021785G	-	-	2.57	0	#NAME?	0.0451	0.845014	yes	DOWN	N	N	N	Y	Y	3.1	0
TBIG024838	Bol021805G	BHLH70	Transcription factor bHLH70 [Source:SWISS;Acc:O81037]	1.16	0	#NAME?	0.03265	0.803298	yes	DOWN	N	N	N	Y	Y	1.4	0
TBIG024839	Bol021806G	CURT1B	Protein CURVATURE THYLAKOID 1B, chloroplastic [Source:SWISS;Acc:Q8LCA1]	44	533	3.6	0.01665	0.783089	yes	UP	N	N	N	Y	Y	53.1	454.61
TBIG024889	Bol021449G	-	-	2.99	0	#NAME?	0.03265	0.803298	yes	DOWN	N	N	N	Y	Y	3.61	0
TBIG024909	Bol021469G	dl4780c	DeSI-like protein At4g17486 [Source:SWISS;Acc:Q93VG8]	1.9	0	#NAME?	0.03265	0.803298	yes	DOWN	N	N	N	Y	Y	2.3	0
TBIG024922	Bol021482G	guaA	Probable GMP synthase [glutamine-hydrolyzing] [Source:SWISS;Acc:Q7VG78]	2.66	0	#NAME?	0.02635	0.793639	yes	DOWN	N	N	N	Y	Y	3.22	0
TBIG024925	Bol021485G	ATJ8	Chaperone protein dnaJ 8, chloroplastic [Source:SWISS;Acc:Q9SAG8]	66.9	833	3.64	0.015	0.783089	yes	UP	N	N	N	Y	Y	80.81	710.58
TBIG024946	Bol021506G	-	-	16.2	145	3.16	0.02915	0.803298	yes	UP	N	N	N	Y	Y	19.57	123.62
TBIG024949	Bol021509G	ALIS5	ALA-interacting subunit 5 [Source:SWISS;Acc:Q8L8W0]	2.93	0	#NAME?	0.0159	0.783089	yes	DOWN	N	N	N	Y	Y	3.54	0
TBIG024957	Bol021517G	AMC7	Metacaspase-7 [Source:SWISS;Acc:Q6XPT5]	1.49	0	#NAME?	0.0238	0.793639	yes	DOWN	N	N	N	Y	Y	1.8	0
TBIG024975	Bol021533G	PSBR	Photosystem II 10 kDa polypeptide, chloroplastic [Source:SWISS;Acc:P49108]	73.8	1470	4.32	0.0052	0.436022	yes	UP	N	N	Y	Y	Y	89.18	1258.02
TBIG025016	Bol021195G	CA2	Carbonic anhydrase 2, chloroplastic [Source:SWISS;Acc:P42737]	2.03	78	5.26	0.0447	0.845014	yes	UP	N	N	N	Y	Y	2.46	66.52
TBIG025040	Bol021219G	Q9LXG5_ARATH	None [Source:SWISS;Acc:Q9LXG5]	17.9	0	#NAME?	0.0451	0.845014	yes	DOWN	N	N	N	Y	Y	21.63	0
TBIG025057	Bol021236G	TPX2	Protein TPX2 [Source:SWISS;Acc:F4I2H7]	4.19	0	#NAME?	0.0003	0.0354158	yes	DOWN	Y	Y	Y	Y	Y	5.06	0
TBIG025071	Bol021250G	Imp3	U3 small nucleolar ribonucleoprotein protein IMP3 [Source:SWISS;Acc:Q921Y2]	65.9	10.6	-2.64	0.0463	0.845014	yes	DOWN	N	N	N	Y	Y	79.6	9.01
TBIG025079	Bol021258G	eng2	Putative endo-1,3(4)-beta-glucanase 2 [Source:SWISS;Acc:Q09850]	4.3	0	#NAME?	0.00025	0.0328244	yes	DOWN	Y	Y	Y	Y	Y	5.19	0
TBIG025092	Bol021271G	-	-	0	3.51	inf	0.0206	0.793639	yes	UP	N	N	N	Y	Y	0	3
TBIG025113	Bol021292G	GLN1-4	Glutamine synthetase cytosolic isozyme 1-4 [Source:SWISS;Acc:Q9FMD9]	44.1	1230	4.8	0.01315	0.783089	yes	UP	N	N	N	Y	Y	53.26	1046.38
TBIG025148	Bol021326G	PSY1	Phytoene synthase, chloroplastic [Source:SWISS;Acc:P37271]	31	244	2.98	0.0343	0.803298	yes	UP	N	N	N	Y	Y	37.43	208.34
TBIG025186	Bol021363G	bcs1la	Probable mitochondrial chaperone BCS1-A [Source:SWISS;Acc:Q54HY8]	2.3	0	#NAME?	0.015	0.783089	yes	DOWN	N	N	N	Y	Y	2.78	0
TBIG025217	Bol021393G	AX10A_SOYBN	Auxin-induced protein X10A [Source:SWISS;Acc:P33080]	0	20.8	inf	0.0299	0.803298	yes	UP	N	N	N	Y	Y	0	17.75
TBIG025221	Bol021397G	AX10A_SOYBN	Auxin-induced protein X10A [Source:SWISS;Acc:P33080]	0	20.4	inf	0.0299	0.803298	yes	UP	N	N	N	Y	Y	0	17.37
TBIG025223	Bol021399G	ARG7	Indole-3-acetic acid-induced protein ARG7 [Source:SWISS;Acc:P32295]	0	8190	inf	0.0163	0.783089	yes	UP	N	N	N	Y	Y	0	6984.45
TBIG025279	Bol021114G	-	-	14	0	#NAME?	0.00065	0.0680755	yes	DOWN	N	Y	Y	Y	Y	16.9	0
TBIG025300	Bol021133G	-	-	1520	0	#NAME?	0.0212	0.793639	yes	DOWN	N	N	N	Y	Y	1839.84	0
TBIG025336	Bol021169G	Y1501_ARATH	Putative WEB family protein At1g65010, chloroplastic [Source:SWISS;Acc:F4I8B9]	16.4	3.18	-2.36	0.04145	0.843925	yes	DOWN	N	N	N	Y	Y	19.79	2.72
TBIG025362	Bol020932G	J3SBP3_CROAD	None [Source:SWISS;Acc:J3SBP3]	16.6	0	#NAME?	5e-05	0.0152932	yes	DOWN	Y	Y	Y	Y	Y	20.06	0
TBIG025408	Bol020977G	Y4318_ARATH	Uncharacterized protein At4g30180 [Source:SWISS;Acc:Q9SUM5]	3.29	0	#NAME?	0.0365	0.803298	yes	DOWN	N	N	N	Y	Y	3.98	0
TBIG025423	Bol020989G	XTH17	Probable xyloglucan endotransglucosylase/hydrolase protein 17 [Source:SWISS;Acc:O80803]	53.8	0	#NAME?	0.01465	0.783089	yes	DOWN	N	N	N	Y	Y	64.96	0
TBIG025453	Bol021019G	-	-	84.2	585	2.8	0.0184	0.785404	yes	UP	N	N	N	Y	Y	101.69	499.05
TBIG025505	Bol020865G	DRT100	DNA-damage-repair/toleration protein DRT100 [Source:SWISS;Acc:Q00874]	0.976	0	#NAME?	0.03215	0.803298	yes	DOWN	N	N	N	Y	Y	1.18	0
TBIG025568	Bol020813G	RDR5	Probable RNA-dependent RNA polymerase 5 [Source:SWISS;Acc:O82188]	25.8	1.15	-4.48	0.00425	0.382585	yes	DOWN	N	N	Y	Y	Y	31.14	0.98
TBIG025576	Bol020821G	PRP 1	Basic form of pathogenesis-related protein 1 [Source:SWISS;Acc:P11670]	6.06	0	#NAME?	0.01465	0.783089	yes	DOWN	N	N	N	Y	Y	7.31	0
TBIG025601	Bol020846G	SPS4	Probable sucrose-phosphate synthase 4 [Source:SWISS;Acc:F4JLK2]	5.72	416	6.18	0.0032	0.300109	yes	UP	N	N	Y	Y	Y	6.91	354.81
TBIG025626	Bol020652G	WAK2	Wall-associated receptor kinase 2 [Source:SWISS;Acc:Q9LMP1]	1.5	13.6	3.19	0.0216	0.793639	yes	UP	N	N	N	Y	Y	1.81	11.63
TBIG025628	Bol020654G	WAK2	Wall-associated receptor kinase 2 [Source:SWISS;Acc:Q9LMP1]	1.56	16.2	3.37	0.01755	0.783089	yes	UP	N	N	N	Y	Y	1.89	13.78
TBIG025674	Bol020699G	PTR53_ARATH	Probable peptide/nitrate transporter At5g62680 [Source:SWISS;Acc:Q9LV10]	11.7	100	3.11	0.00875	0.633105	yes	UP	N	N	Y	Y	Y	14.08	85.68
TBIG025681	Bol020706G	NAT6	Nucleobase-ascorbate transporter 6 [Source:SWISS;Acc:Q27GI3]	50.8	3.18	-4	0.0069	0.543042	yes	DOWN	N	N	Y	Y	Y	61.34	2.71
TBIG025700	Bol020725G	-	-	2.6	0	#NAME?	0.01465	0.783089	yes	DOWN	N	N	N	Y	Y	3.14	0
TBIG025711	Bol020736G	-	-	63.4	8	-2.99	0.0409	0.839073	yes	DOWN	N	N	N	Y	Y	76.53	6.83
TBIG025724	Bol020749G	NAC102	NAC domain-containing protein 102 [Source:SWISS;Acc:Q8H115]	24.1	217	3.17	0.0081	0.602264	yes	UP	N	N	Y	Y	Y	29.14	185.29
TBIG025759	Bol020784G	-	-	10.3	89.8	3.12	0.00925	0.648367	yes	UP	N	N	Y	Y	Y	12.47	76.59
TBIG025848	Bol020547G	CKX1	Cytokinin dehydrogenase 1 [Source:SWISS;Acc:O22213]	0	1.28	inf	0.0183	0.783089	yes	UP	N	N	N	Y	Y	0	1.09
TBIG025873	Bol020573G	CAM5	Calmodulin-5 [Source:SWISS;Acc:Q682T9]	45.2	407	3.17	0.0295	0.803298	yes	UP	N	N	N	Y	Y	54.6	347.64
TBIG025907	Bol020607G	Y2048_ARATH	WEB family protein At2g40480 [Source:SWISS;Acc:Q5XVC7]	62.9	10.4	-2.6	0.02425	0.793639	yes	DOWN	N	N	N	Y	Y	75.94	8.85
TBIG025928	Bol020627G	FTR-A	Ferredoxin-thioredoxin reductase, variable chain [Source:SWISS;Acc:P80680]	40.6	388	3.26	0.0283	0.801813	yes	UP	N	N	N	Y	Y	49	331.14
TBIG025929	Bol020628G	HMGB7	High mobility group B protein 7 [Source:SWISS;Acc:Q8LDF9]	23.2	0	#NAME?	5e-05	0.0152932	yes	DOWN	Y	Y	Y	Y	Y	28.03	0
TBIG025984	Bol020346G	PRA1B4	PRA1 family protein B4 [Source:SWISS;Acc:O80915]	82.8	11	-2.92	0.02935	0.803298	yes	DOWN	N	N	N	Y	Y	100.03	9.35
TBIG026082	Bol020444G	DAR2	Protein DA1-related 2 [Source:SWISS;Acc:Q0WSN2]	0	1.47	inf	0.03515	0.803298	yes	UP	N	N	N	Y	Y	0	1.26
TBIG026160	Bol020226G	CYS4	Cysteine proteinase inhibitor 4 [Source:SWISS;Acc:Q84WT8]	10.7	0	#NAME?	0.03215	0.803298	yes	DOWN	N	N	N	Y	Y	12.94	0
TBIG026191	Bol020254G	HGN1	Glucan endo-1,3-beta-glucosidase, basic vacuolar isoform [Source:SWISS;Acc:P52407]	0	1.01	inf	0.04045	0.834933	yes	UP	N	N	N	Y	Y	0	0.86
TBIG026214	Bol020277G	HST	Shikimate O-hydroxycinnamoyltransferase [Source:SWISS;Acc:Q9FI78]	109	13.1	-3.07	0.0394	0.834933	yes	DOWN	N	N	N	Y	Y	132.15	11.14
TBIG026221	Bol020284G	TOC159	Translocase of chloroplast 159, chloroplastic [Source:SWISS;Acc:O81283]	6.23	40.1	2.69	0.0222	0.793639	yes	UP	N	N	N	Y	Y	7.52	34.18
TBIG026245	Bol020308G	UGT75D1	UDP-glycosyltransferase 75D1 [Source:SWISS;Acc:O23406]	3.04	19	2.65	0.0453	0.845014	yes	UP	N	N	N	Y	Y	3.67	16.21
TBIG026249	Bol020096G	-	-	13.8	193	3.8	0.01015	0.695159	yes	UP	N	N	N	Y	Y	16.71	164.64
TBIG026284	Bol020131G	PLA1_PLAAC	Putative invertase inhibitor [Source:SWISS;Acc:Q8GT41]	2.83	0	#NAME?	0.0365	0.803298	yes	DOWN	N	N	N	Y	Y	3.42	0
TBIG026354	Bol020029G	NIK2	Protein NSP-INTERACTING KINASE 2 [Source:SWISS;Acc:Q8RY65]	0	7.18	inf	0.00015	0.0288386	yes	UP	Y	Y	Y	Y	Y	0	6.12
TBIG026361	Bol020036G	Tf2-6	Transposon Tf2-6 polyprotein [Source:SWISS;Acc:P0CT39]	0	10.4	inf	5e-05	0.0152932	yes	UP	Y	Y	Y	Y	Y	0	8.88
TBIG026469	Bol019947G	HAT4	Homeobox-leucine zipper protein HAT4 [Source:SWISS;Acc:Q05466]	12.8	179	3.81	0.01275	0.783089	yes	UP	N	N	N	Y	Y	15.44	152.76
TBIG026486	Bol019961G	-	-	3.11	0	#NAME?	0.00015	0.0288386	yes	DOWN	Y	Y	Y	Y	Y	3.76	0
TBIG026489	Bol019964G	EXLB1	Expansin-like B1 [Source:SWISS;Acc:O23547]	0	1.22	inf	0.04045	0.834933	yes	UP	N	N	N	Y	Y	0	1.04
TBIG026495	Bol019970G	BAM3	Beta-amylase 3, chloroplastic [Source:SWISS;Acc:O23553]	37.5	238	2.67	0.0389	0.834933	yes	UP	N	N	N	Y	Y	45.26	203.19
TBIG026540	Bol020014G	-	-	2.27	0	#NAME?	0.0238	0.793639	yes	DOWN	N	N	N	Y	Y	2.74	0
TBIG026649	Bol019827G	-	-	0	3.66	inf	0.0174	0.783089	yes	UP	N	N	N	Y	Y	0	3.12
TBIG026694	Bol019868G	GLN1-4	Glutamine synthetase cytosolic isozyme 1-4 [Source:SWISS;Acc:Q9FMD9]	1.79	72.8	5.35	0.04265	0.845014	yes	UP	N	N	N	Y	Y	2.16	62.15
TBIG026752	Bol019590G	-	-	1.79	0	#NAME?	0.01655	0.783089	yes	DOWN	N	N	N	Y	Y	2.17	0
TBIG026758	Bol019596G	AtC3H49	Zinc finger CCCH domain-containing protein 49 [Source:SWISS;Acc:Q9M0G2]	30.6	232	2.92	0.04515	0.845014	yes	UP	N	N	N	Y	Y	37.01	197.93
TBIG026787	Bol019619G	ARAC7	Rac-like GTP-binding protein ARAC7 [Source:SWISS;Acc:O82480]	3.91	0	#NAME?	0.02145	0.793639	yes	DOWN	N	N	N	Y	Y	4.72	0
TBIG026788	Bol019620G	TOP2	DNA topoisomerase 2 [Source:SWISS;Acc:P30182]	13	0.388	-5.07	0.0462	0.845014	yes	DOWN	N	N	N	Y	Y	15.69	0.33
TBIG026813	Bol019645G	TYDC2_ARATH	Probable tyrosine decarboxylase 2 [Source:SWISS;Acc:Q9M0G4]	104	13.4	-2.96	0.0107	0.716421	yes	DOWN	N	N	N	Y	Y	126.21	11.44
TBIG026827	Bol019659G	NAC008	NAC domain-containing protein 8 [Source:SWISS;Acc:Q6NQK2]	3.1	0	#NAME?	0.0151	0.783089	yes	DOWN	N	N	N	Y	Y	3.75	0
TBIG026850	Bol019682G	SCY2	Preprotein translocase subunit SCY2, chloroplastic [Source:SWISS;Acc:F4IQV7]	13.2	87.2	2.73	0.04695	0.845014	yes	UP	N	N	N	Y	Y	15.92	74.39
TBIG026869	Bol019700G	-	-	4.56	0	#NAME?	0.0451	0.845014	yes	DOWN	N	N	N	Y	Y	5.51	0
TBIG026877	Bol019708G	-	-	26.5	134	2.34	0.04205	0.845014	yes	UP	N	N	N	Y	Y	32	114.72
TBIG026934	Bol019495G	IAA18	Auxin-responsive protein IAA18 [Source:SWISS;Acc:O24408]	8.63	78.5	3.19	0.02275	0.793639	yes	UP	N	N	N	Y	Y	10.42	66.99
TBIG026966	Bol019526G	-	-	1.75	0	#NAME?	0.02815	0.799246	yes	DOWN	N	N	N	Y	Y	2.11	0
TBIG026998	BONG005250.1G	COPT2	Copper transporter 2 [Source:SWISS;Acc:Q9STG2]	0	3.1	inf	0.04045	0.834933	yes	UP	N	N	N	Y	Y	0	2.65
TBIG027008	Bol019361G	FLS3	Flavonol synthase 3 [Source:SWISS;Acc:Q9FFQ5]	0.887	0	#NAME?	0.0451	0.845014	yes	DOWN	N	N	N	Y	Y	1.07	0
TBIG027092	Bol019445G	GUN6_ARATH	Endoglucanase 6 [Source:SWISS;Acc:Q42059]	34.9	0	#NAME?	0.00025	0.0328244	yes	DOWN	Y	Y	Y	Y	Y	42.12	0
TBIG027107	Bol019217G	ycf36	Uncharacterized protein ycf36 [Source:SWISS;Acc:P51273]	36.5	490	3.75	0.00735	0.568484	yes	UP	N	N	Y	Y	Y	44.08	418.07
TBIG027116	Bol019226G	EB1C	Microtubule-associated protein RP/EB family member 1C [Source:SWISS;Acc:Q9FGQ6]	5.97	0	#NAME?	0.00025	0.0328244	yes	DOWN	Y	Y	Y	Y	Y	7.22	0
TBIG027131	Bol019241G	ZEP	Zeaxanthin epoxidase, chloroplastic [Source:SWISS;Acc:Q9FGC7]	9.18	47.5	2.37	0.04085	0.838687	yes	UP	N	N	N	Y	Y	11.09	40.52
TBIG027206	Bol019313G	Q9SU35_ARATH	None [Source:SWISS;Acc:Q9SU35]	775	17.4	-5.47	0.0028	0.264438	yes	DOWN	N	N	Y	Y	Y	935.85	14.88
TBIG027237	Bol019343G	MYRO_BRANA	Myrosinase [Source:SWISS;Acc:Q00326]	145	16.4	-3.14	0.03105	0.803298	yes	DOWN	N	N	N	Y	Y	174.72	13.99
TBIG027240	Bol019346G	-	-	7.26	0	#NAME?	0.02145	0.793639	yes	DOWN	N	N	N	Y	Y	8.77	0
TBIG027241	Bol019347G	GASA7	Gibberellin-regulated protein 7 [Source:SWISS;Acc:O82328]	40.1	0	#NAME?	0.01465	0.783089	yes	DOWN	N	N	N	Y	Y	48.47	0
TBIG027406	Bol019185G	PTR53_ARATH	Probable peptide/nitrate transporter At5g62680 [Source:SWISS;Acc:Q9LV10]	2.05	19.5	3.25	0.0185	0.785404	yes	UP	N	N	N	Y	Y	2.48	16.67
TBIG027441	Bol018957G	FB77_ARATH	Putative F-box protein At1g67390 [Source:SWISS;Acc:Q9FYF4]	0	4.56	inf	0.0004	0.0460103	yes	UP	Y	Y	Y	Y	Y	0	3.89
TBIG027484	Bol019000G	LAX3	Auxin transporter-like protein 3 [Source:SWISS;Acc:Q9CA25]	4.55	0	#NAME?	0.0002	0.0302427	yes	DOWN	Y	Y	Y	Y	Y	5.5	0
TBIG027497	Bol019013G	OMT1	Caffeic acid 3-O-methyltransferase 1 [Source:SWISS;Acc:Q00763]	6.21	0	#NAME?	0.0003	0.0354158	yes	DOWN	Y	Y	Y	Y	Y	7.5	0
TBIG027513	Bol019029G	Y5576_ARATH	Probable receptor-like serine/threonine-protein kinase At5g57670 [Source:SWISS;Acc:Q5XF57]	15	130	3.12	0.0294	0.803298	yes	UP	N	N	N	Y	Y	18.13	111.24
TBIG027530	Bol018865G	HMGYA_SOYBN	HMG-Y-related protein A [Source:SWISS;Acc:Q00423]	0	2.89	inf	0.0299	0.803298	yes	UP	N	N	N	Y	Y	0	2.47
TBIG027537	Bol018872G	Prcp	Lysosomal Pro-X carboxypeptidase [Source:SWISS;Acc:Q7TMR0]	0	8.8	inf	0.0167	0.783089	yes	UP	N	N	N	Y	Y	0	7.51
TBIG027556	Bol018890G	-	-	0	6.18	inf	0.02695	0.793639	yes	UP	N	N	N	Y	Y	0	5.27
TBIG027569	Bol018903G	NFYB2	Nuclear transcription factor Y subunit B-2 [Source:SWISS;Acc:Q9FGJ3]	8.39	153	4.19	0.00655	0.524702	yes	UP	N	N	Y	Y	Y	10.14	130.6
TBIG027591	Bol018925G	-	-	65.2	7.18	-3.18	0.02385	0.793639	yes	DOWN	N	N	N	Y	Y	78.8	6.13
TBIG027626	Bol018784G	-	-	1.25	0	#NAME?	0.03265	0.803298	yes	DOWN	N	N	N	Y	Y	1.51	0
TBIG027632	Bol018790G	BGLU19	Beta-glucosidase 19 [Source:SWISS;Acc:Q9LIF9]	0	1.09	inf	0.019	0.785567	yes	UP	N	N	N	Y	Y	0	0.93
TBIG027633	Bol018791G	ELF3	Protein EARLY FLOWERING 3 [Source:SWISS;Acc:O82804]	0	1.95	inf	0.01485	0.783089	yes	UP	N	N	N	Y	Y	0	1.66
TBIG027637	Bol018795G	ABCC8	ABC transporter C family member 8 [Source:SWISS;Acc:Q8LGU1]	12.9	1.21	-3.41	0.01515	0.783089	yes	DOWN	N	N	N	Y	Y	15.56	1.04
TBIG027642	Bol018800G	Y1491_ARATH	Uncharacterized protein At1g04910 [Source:SWISS;Acc:Q8W486]	85.7	8.93	-3.26	0.02805	0.799246	yes	DOWN	N	N	N	Y	Y	103.51	7.62
TBIG027690	Bol018846G	fnkC	Probable inactive serine/threonine-protein kinase fnkC [Source:SWISS;Acc:Q8T126]	179	5.37	-5.06	0.00245	0.236359	yes	DOWN	N	N	Y	Y	Y	216.24	4.58
TBIG027695	Bol018851G	-	-	0	4.21	inf	5e-05	0.0152932	yes	UP	Y	Y	Y	Y	Y	0	3.59
TBIG027766	Bol018515G	MTN1	5'-methylthioadenosine/S-adenosylhomocysteine nucleosidase 1 [Source:SWISS;Acc:Q9T0I8]	0	16.6	inf	0.01635	0.783089	yes	UP	N	N	N	Y	Y	0	14.19
TBIG027767	Bol018516G	-	-	23.4	469	4.32	0.00265	0.254741	yes	UP	N	N	Y	Y	Y	28.32	400.31
TBIG027768	Bol018517G	CRK26	Cysteine-rich receptor-like protein kinase 26 [Source:SWISS;Acc:Q9T0J1]	1.22	0	#NAME?	0.02815	0.799246	yes	DOWN	N	N	N	Y	Y	1.48	0
TBIG027799	Bol018548G	CAD9	Probable cinnamyl alcohol dehydrogenase 9 [Source:SWISS;Acc:P42734]	437	38.3	-3.51	0.0141	0.783089	yes	DOWN	N	N	N	Y	Y	528.26	32.64
TBIG027896	Bol018642G	PSBO	Oxygen-evolving enhancer protein 1, chloroplastic [Source:SWISS;Acc:P26320]	16.9	170	3.33	0.0052	0.436022	yes	UP	N	N	Y	Y	Y	20.47	145.22
TBIG027912	Bol018658G	PUB5	U-box domain-containing protein 5 [Source:SWISS;Acc:O23225]	1.75	0	#NAME?	0.01705	0.783089	yes	DOWN	N	N	N	Y	Y	2.12	0
TBIG027913	Bol018659G	BEE2	Transcription factor BEE 2 [Source:SWISS;Acc:Q93VJ4]	0.946	0	#NAME?	0.0451	0.845014	yes	DOWN	N	N	N	Y	Y	1.14	0
TBIG027919	Bol018664G	UBC17	Probable ubiquitin-conjugating enzyme E2 17 [Source:SWISS;Acc:O23239]	0	8.41	inf	0.0163	0.783089	yes	UP	N	N	N	Y	Y	0	7.17
TBIG027922	Bol018667G	BGAL3	Beta-galactosidase 3 [Source:SWISS;Acc:Q9SCV9]	55.2	6.81	-3.02	0.00985	0.676333	yes	DOWN	N	N	Y	Y	Y	66.65	5.81
TBIG028022	Bol018331G	ZNHIT6	Box C/D snoRNA protein 1 [Source:SWISS;Acc:Q5RF97]	0	4.02	inf	0.04595	0.845014	yes	UP	N	N	N	Y	Y	0	3.43
TBIG028057	Bol018365G	APS1	Acid phosphatase 1 [Source:SWISS;Acc:P27061]	2.48	0	#NAME?	0.0212	0.793639	yes	DOWN	N	N	N	Y	Y	3	0
TBIG028102	Bol018409G	WEE1	Wee1-like protein kinase [Source:SWISS;Acc:Q8L4H0]	2.96	0	#NAME?	0.0008	0.0825012	yes	DOWN	N	Y	Y	Y	Y	3.58	0
TBIG028129	Bol018435G	HFR1	Transcription factor HFR1 [Source:SWISS;Acc:Q9FE22]	0	1.14	inf	0.04045	0.834933	yes	UP	N	N	N	Y	Y	0	0.97
TBIG028164	Bol018469G	FRO1	Probable ferric reduction oxidase 1 [Source:SWISS;Acc:Q9LMM2]	0.932	37.5	5.33	0.04895	0.845014	yes	UP	N	N	N	Y	Y	1.13	31.95
TBIG028167	Bol018472G	PIP1.4	Probable aquaporin PIP1-4 [Source:SWISS;Acc:Q39196]	1.67	0	#NAME?	0.0365	0.803298	yes	DOWN	N	N	N	Y	Y	2.01	0
TBIG028187	Bol018492G	-	-	0	5.86	inf	0.0299	0.803298	yes	UP	N	N	N	Y	Y	0	5
TBIG028218	Bol018187G	-	-	1.65	0	#NAME?	0.03265	0.803298	yes	DOWN	N	N	N	Y	Y	2	0
TBIG028295	BONG005480.1G	COL3	Zinc finger protein CONSTANS-LIKE 3 [Source:SWISS;Acc:Q9SK53]	19.2	135	2.81	0.0414	0.843925	yes	UP	N	N	N	Y	Y	23.2	114.78
TBIG028329	Bol018090G	FPP7	Filament-like plant protein 7 [Source:SWISS;Acc:Q9SLN1]	18	1.28	-3.82	0.00915	0.646408	yes	DOWN	N	N	Y	Y	Y	21.78	1.09
TBIG028350	Bol018110G	PHSD_ARATH	Probable polyamine transporter At3g19553 [Source:SWISS;Acc:Q9LH39]	2.56	33.4	3.7	0.00945	0.657251	yes	UP	N	N	Y	Y	Y	3.1	28.51
TBIG028380	Bol018140G	DIM	Delta(24)-sterol reductase [Source:SWISS;Acc:Q39085]	134	12.2	-3.45	0.0188	0.785567	yes	DOWN	N	N	N	Y	Y	161.31	10.45
TBIG028416	Bol017855G	GATA9	GATA transcription factor 9 [Source:SWISS;Acc:O82632]	1.09	0	#NAME?	0.0365	0.803298	yes	DOWN	N	N	N	Y	Y	1.32	0
TBIG028486	Bol017925G	IAA29	Auxin-responsive protein IAA29 [Source:SWISS;Acc:Q93WC4]	0	4.68	inf	0.0219	0.793639	yes	UP	N	N	N	Y	Y	0	3.99
TBIG028489	Bol017928G	KEG	E3 ubiquitin-protein ligase KEG [Source:SWISS;Acc:Q9FY48]	10.5	55	2.39	0.0434	0.845014	yes	UP	N	N	N	Y	Y	12.69	46.88
TBIG028517	Bol017956G	ENL1_ARATH	Early nodulin-like protein 1 [Source:SWISS;Acc:Q9SK27]	13.2	0	#NAME?	0.0003	0.0354158	yes	DOWN	Y	Y	Y	Y	Y	15.93	0
TBIG028543	Bol017982G	CSLC5	Probable xyloglucan glycosyltransferase 5 [Source:SWISS;Acc:Q9SB75]	24.8	1.85	-3.74	0.00915	0.646408	yes	DOWN	N	N	Y	Y	Y	29.91	1.58
TBIG028554	Bol017993G	CYP71B2	Cytochrome P450 71B2 [Source:SWISS;Acc:O65788]	0	11.6	inf	0.00015	0.0288386	yes	UP	Y	Y	Y	Y	Y	0	9.91
TBIG028563	Bol018002G	Y4139_ARATH	Uncharacterized aarF domain-containing protein kinase At4g31390, chloroplastic [Source:SWISS;Acc:Q8RWG1]	27.3	309	3.5	0.008	0.599799	yes	UP	N	N	Y	Y	Y	32.92	263.76
TBIG028612	Bol018050G	-	-	6.55	49.9	2.93	0.0319	0.803298	yes	UP	N	N	N	Y	Y	7.91	42.56
TBIG028645	Bol017731G	COPT4	Copper transporter 4 [Source:SWISS;Acc:Q8SAA5]	5.84	0	#NAME?	0.0249	0.793639	yes	DOWN	N	N	N	Y	Y	7.05	0
TBIG028668	Bol017754G	NCDase	Neutral ceramidase [Source:SWISS;Acc:Q304B9]	0.921	0	#NAME?	0.0182	0.783089	yes	DOWN	N	N	N	Y	Y	1.11	0
TBIG028735	Bol017820G	WAX9D	Non-specific lipid-transfer protein D [Source:SWISS;Acc:Q43304]	2120	91.1	-4.54	0.00235	0.230009	yes	DOWN	N	N	Y	Y	Y	2563.28	77.76
TBIG028838	Bol017723G	COX15	Cytochrome c oxidase assembly protein COX15 [Source:SWISS;Acc:Q9FKT8]	1.63	0	#NAME?	0.0249	0.793639	yes	DOWN	N	N	N	Y	Y	1.97	0
TBIG028860	Bol017587G	F22G5.20	Tropinone reductase homolog At1g07440 [Source:SWISS;Acc:Q9ASX2]	11	123	3.48	0.01845	0.785404	yes	UP	N	N	N	Y	Y	13.34	104.8
TBIG028877	Bol017604G	-	-	0	9.3	inf	0.04595	0.845014	yes	UP	N	N	N	Y	Y	0	7.94
TBIG028890	Bol017617G	TUBB8	Tubulin beta-8 chain [Source:SWISS;Acc:P29516]	46.8	6.76	-2.79	0.04485	0.845014	yes	DOWN	N	N	N	Y	Y	56.57	5.77
TBIG028907	Bol017634G	UGT71C2	UDP-glycosyltransferase 71C2 [Source:SWISS;Acc:O82382]	9.81	126	3.68	0.0154	0.783089	yes	UP	N	N	N	Y	Y	11.85	107.52
TBIG028921	Bol017645G	FAD3	Omega-3 fatty acid desaturase, endoplasmic reticulum [Source:SWISS;Acc:P48624]	53.1	4.16	-3.67	0.0091	0.646408	yes	DOWN	N	N	Y	Y	Y	64.09	3.55
TBIG028966	Bol017466G	ENL1_ARATH	Early nodulin-like protein 1 [Source:SWISS;Acc:Q9SK27]	4.21	0	#NAME?	0.0249	0.793639	yes	DOWN	N	N	N	Y	Y	5.09	0
TBIG029011	Bol017510G	ERF043	Ethylene-responsive transcription factor ERF043 [Source:SWISS;Acc:Q9M080]	14.6	0	#NAME?	5e-05	0.0152932	yes	DOWN	Y	Y	Y	Y	Y	17.63	0
TBIG029013	Bol017512G	-	-	0	7.57	inf	0.01735	0.783089	yes	UP	N	N	N	Y	Y	0	6.46
TBIG029019	Bol017518G	AtPP2C61	Probable protein phosphatase 2C 61 [Source:SWISS;Acc:O82637]	0	1.71	inf	0.0281	0.799246	yes	UP	N	N	N	Y	Y	0	1.46
TBIG029048	Bol017546G	-	-	30.8	0	#NAME?	0.00055	0.0599344	yes	DOWN	N	Y	Y	Y	Y	37.25	0
TBIG029063	Bol017561G	FAR3	Fatty acyl-CoA reductase 3 [Source:SWISS;Acc:Q93ZB9]	6.97	83.2	3.58	0.01665	0.783089	yes	UP	N	N	N	Y	Y	8.42	70.98
TBIG029091	Bol017347G	NAC029	NAC transcription factor 29 [Source:SWISS;Acc:O49255]	0	40.7	inf	5e-05	0.0152932	yes	UP	Y	Y	Y	Y	Y	0	34.72
TBIG029141	Bol017397G	O04523_ARATH	None [Source:SWISS;Acc:O04523]	10.6	104	3.29	0.02645	0.793639	yes	UP	N	N	N	Y	Y	12.86	88.63
TBIG029163	Bol017419G	CEL1	Endoglucanase 8 [Source:SWISS;Acc:Q9CAC1]	6.33	0	#NAME?	0.0001	0.0242486	yes	DOWN	Y	Y	Y	Y	Y	7.64	0
TBIG029401	Bol016985G	BAM2	Leucine-rich repeat receptor-like serine/threonine-protein kinase BAM2 [Source:SWISS;Acc:Q9M2Z1]	55.5	8.39	-2.72	0.0199	0.793639	yes	DOWN	N	N	N	Y	Y	67	7.16
TBIG029425	Bol017009G	TDR	Leucine-rich repeat receptor-like protein kinase TDR [Source:SWISS;Acc:Q9FII5]	19.9	1.83	-3.45	0.01455	0.783089	yes	DOWN	N	N	N	Y	Y	24.05	1.56
TBIG029474	Bol017058G	COB	Protein COBRA [Source:SWISS;Acc:Q94KT8]	123	13.8	-3.15	0.00665	0.52956	yes	DOWN	N	N	Y	Y	Y	148.39	11.79
TBIG029477	Bol017061G	RLK1	G-type lectin S-receptor-like serine/threonine-protein kinase RLK1 [Source:SWISS;Acc:Q39202]	0	0.97	inf	0.01735	0.783089	yes	UP	N	N	N	Y	Y	0	0.83
TBIG029489	Bol017073G	AAE17	Probable acyl-activating enzyme 17, peroxisomal [Source:SWISS;Acc:F4KBF3]	8.53	64.4	2.92	0.01405	0.783089	yes	UP	N	N	N	Y	Y	10.3	54.97
TBIG029491	Bol017075G	CAS	Calcium sensing receptor, chloroplastic [Source:SWISS;Acc:Q9FN48]	72	449	2.64	0.0404	0.834933	yes	UP	N	N	N	Y	Y	87.01	382.96
TBIG029528	Bol017112G	CXE18	Probable carboxylesterase 18 [Source:SWISS;Acc:Q9LT10]	0.977	0	#NAME?	0.0365	0.803298	yes	DOWN	N	N	N	Y	Y	1.18	0
TBIG029550	Bol017134G	REMO_SOLTU	Remorin [Source:SWISS;Acc:P93788]	25	327	3.71	0.0165	0.783089	yes	UP	N	N	N	Y	Y	30.2	278.99
TBIG029558	Bol016816G	-	-	0	12.2	inf	0.0206	0.793639	yes	UP	N	N	N	Y	Y	0	10.44
TBIG029583	Bol016840G	CRCK1	Calmodulin-binding receptor-like cytoplasmic kinase 1 [Source:SWISS;Acc:Q9FIL7]	0	10.3	inf	0.00045	0.0511063	yes	UP	N	Y	Y	Y	Y	0	8.78
TBIG029907	Bol016690G	LACS7	Long chain acyl-CoA synthetase 7, peroxisomal [Source:SWISS;Acc:Q8LKS5]	1.07	40.7	5.25	0.04	0.834933	yes	UP	N	N	N	Y	Y	1.29	34.68
TBIG030009	Bol016557G	GUN17_ARATH	Endoglucanase 17 [Source:SWISS;Acc:O81416]	5.99	0	#NAME?	5e-05	0.0152932	yes	DOWN	Y	Y	Y	Y	Y	7.24	0
TBIG030023	Bol016571G	NAC69	NAC domain-containing protein 69 [Source:SWISS;Acc:Q9M126]	96.1	5.77	-4.06	0.00895	0.644113	yes	DOWN	N	N	Y	Y	Y	116.1	4.93
TBIG030048	Bol016392G	Rchy1	RING finger and CHY zinc finger domain-containing protein 1 [Source:SWISS;Acc:Q9CR50]	82.2	539	2.71	0.03955	0.834933	yes	UP	N	N	N	Y	Y	99.24	460.2
TBIG030050	Bol016394G	Dnajb13	DnaJ homolog subfamily B member 13 [Source:SWISS;Acc:Q80Y75]	1.51	0	#NAME?	0.02405	0.793639	yes	DOWN	N	N	N	Y	Y	1.82	0
TBIG030053	Bol016397G	YE04_SCHPO	Uncharacterized RNA-binding protein C17H9.04c [Source:SWISS;Acc:O13801]	4.17	0	#NAME?	0.0249	0.793639	yes	DOWN	N	N	N	Y	Y	5.04	0
TBIG030055	Bol016399G	-	-	207	3.82	-5.76	0.00195	0.192257	yes	DOWN	N	N	Y	Y	Y	250.53	3.26
TBIG030070	Bol016414G	ERF003	Ethylene-responsive transcription factor ERF003 [Source:SWISS;Acc:Q94AW5]	6.26	0	#NAME?	0.0182	0.783089	yes	DOWN	N	N	N	Y	Y	7.56	0
TBIG030072	Bol016416G	CYP71B11	Cytochrome P450 71B11 [Source:SWISS;Acc:P58049]	1.28	112	6.45	0.0423	0.845014	yes	UP	N	N	N	Y	Y	1.55	95.6
TBIG030080	Bol016424G	Q8VZF6_ARATH	None [Source:SWISS;Acc:Q8VZF6]	1.35	0	#NAME?	0.03265	0.803298	yes	DOWN	N	N	N	Y	Y	1.63	0
TBIG030117	Bol016459G	-	-	2.35	0	#NAME?	0.0451	0.845014	yes	DOWN	N	N	N	Y	Y	2.84	0
TBIG030183	Bol016302G	Q9FVS9_ARATH	None [Source:SWISS;Acc:Q9FVS9]	249	37.7	-2.73	0.0432	0.845014	yes	DOWN	N	N	N	Y	Y	301.22	32.16
TBIG030184	Bol016303G	Q9FVS9_ARATH	None [Source:SWISS;Acc:Q9FVS9]	194	3.2	-5.93	0.0018	0.178121	yes	DOWN	N	N	Y	Y	Y	234.91	2.73
TBIG030220	Bol016339G	PUB5	U-box domain-containing protein 5 [Source:SWISS;Acc:O23225]	7.16	35.4	2.31	0.0478	0.845014	yes	UP	N	N	N	Y	Y	8.64	30.24
TBIG030277	Bol016153G	BHLH160	Transcription factor bHLH160 (Arabidopsis thaliana) [Source:SWISS;Acc:F4I8F9]	0	8.22	inf	0.0003	0.0354158	yes	UP	Y	Y	Y	Y	Y	0	7.01
TBIG030305	Bol016181G	MLP28	MLP-like protein 28 [Source:SWISS;Acc:Q9SSK9]	2.01	0	#NAME?	0.03265	0.803298	yes	DOWN	N	N	N	Y	Y	2.43	0
TBIG030306	Bol016182G	MLP28	MLP-like protein 28 [Source:SWISS;Acc:Q9SSK9]	15.5	0	#NAME?	0.0002	0.0302427	yes	DOWN	Y	Y	Y	Y	Y	18.76	0
TBIG030309	Bol016185G	algC	Phosphomannomutase/phosphoglucomutase [Source:SWISS;Acc:Q88BD4]	3.25	37	3.51	0.01565	0.783089	yes	UP	N	N	N	Y	Y	3.93	31.54
TBIG030325	Bol016201G	-	-	7.22	0	#NAME?	0.02405	0.793639	yes	DOWN	N	N	N	Y	Y	8.72	0
TBIG030335	Bol016211G	CYT1	Mannose-1-phosphate guanylyltransferase 1 [Source:SWISS;Acc:O22287]	0	5.85	inf	0.02355	0.793639	yes	UP	N	N	N	Y	Y	0	5
TBIG030340	Bol016216G	RCA	Ribulose bisphosphate carboxylase/oxygenase activase, chloroplastic [Source:SWISS;Acc:P10896]	16.4	489	4.89	0.0265	0.793639	yes	UP	N	N	N	Y	Y	19.86	416.91
TBIG030384	Bol016259G	-	-	1.45	14.1	3.28	0.0194	0.793639	yes	UP	N	N	N	Y	Y	1.75	11.99
TBIG030455	Bol016072G	-	-	3.15	30.6	3.28	0.0222	0.793639	yes	UP	N	N	N	Y	Y	3.8	26.09
TBIG030469	Bol016086G	Y5188_ARATH	Probable LRR receptor-like serine/threonine-protein kinase At1g51880 [Source:SWISS;Acc:Q9FZB1]	0	2.63	inf	0.02355	0.793639	yes	UP	N	N	N	Y	Y	0	2.25
TBIG030494	Bol016111G	PSAK	Photosystem I reaction center subunit psaK, chloroplastic [Source:SWISS;Acc:Q9SUI5]	26.2	162	2.62	0.0471	0.845014	yes	UP	N	N	N	Y	Y	31.67	137.91
TBIG030505	Bol016122G	CIPK23	CBL-interacting serine/threonine-protein kinase 23 [Source:SWISS;Acc:Q93VD3]	0	2.6	inf	0.04595	0.845014	yes	UP	N	N	N	Y	Y	0	2.22
TBIG030510	Bol016127G	INT2	Probable inositol transporter 2 [Source:SWISS;Acc:Q9C757]	0	31.6	inf	5e-05	0.0152932	yes	UP	Y	Y	Y	Y	Y	0	26.96
TBIG030517	Bol015939G	GRP3	Glycine-rich protein 3 [Source:SWISS;Acc:Q9SL15]	41.7	0	#NAME?	0.00025	0.0328244	yes	DOWN	Y	Y	Y	Y	Y	50.33	0
TBIG030525	Bol015947G	Beta-1,3-glucanase 3	Glucan endo-1,3-beta-glucosidase 3 [Source:SWISS;Acc:Q9ZU91]	94.3	12.3	-2.94	0.01285	0.783089	yes	DOWN	N	N	N	Y	Y	113.93	10.5
TBIG030534	Bol015956G	MOD1	Enoyl-[acyl-carrier-protein] reductase [NADH], chloroplastic [Source:SWISS;Acc:Q9SLA8]	78.3	10.6	-2.88	0.0476	0.845014	yes	DOWN	N	N	N	Y	Y	94.61	9.07
TBIG030564	Bol015983G	PP130_ARATH	Pentatricopeptide repeat-containing protein At1g77405 [Source:SWISS;Acc:Q1PFC5]	10.1	0	#NAME?	0.0451	0.845014	yes	DOWN	N	N	N	Y	Y	12.26	0
TBIG030579	Bol015998G	IRX10	Probable beta-1,4-xylosyltransferase IRX10 [Source:SWISS;Acc:Q9FZJ1]	9.6	0	#NAME?	0.03215	0.803298	yes	DOWN	N	N	N	Y	Y	11.6	0
TBIG030583	Bol016002G	RPL17A	60S ribosomal protein L17-1 [Source:SWISS;Acc:Q93VI3]	14.2	0	#NAME?	0.0365	0.803298	yes	DOWN	N	N	N	Y	Y	17.12	0
TBIG030614	Bol015845G	AMC3	Metacaspase-3 [Source:SWISS;Acc:Q9FMG1]	0	2.84	inf	0.0163	0.783089	yes	UP	N	N	N	Y	Y	0	2.43
TBIG030671	Bol015900G	RGF9	Root meristem growth factor 9 [Source:SWISS;Acc:Q9FGF6]	0	307	inf	0.0212	0.793639	yes	UP	N	N	N	Y	Y	0	262.33
TBIG030694	Bol015921G	ANN2	Annexin D2 [Source:SWISS;Acc:Q9XEE2]	64.4	7.77	-3.05	0.02745	0.799246	yes	DOWN	N	N	N	Y	Y	77.78	6.63
TBIG030719	BONG005990.1G	-	-	3.85	0	#NAME?	0.04465	0.845014	yes	DOWN	N	N	N	Y	Y	4.65	0
TBIG030727	Bol015727G	PELP	Pistil-specific extensin-like protein [Source:SWISS;Acc:Q03211]	115	0	#NAME?	5e-05	0.0152932	yes	DOWN	Y	Y	Y	Y	Y	138.66	0
TBIG030763	Bol015763G	-	-	2.79	18	2.69	0.04655	0.845014	yes	UP	N	N	N	Y	Y	3.37	15.34
TBIG030777	Bol015776G	Y4990_ARATH	Uncharacterized protein At4g19900 [Source:SWISS;Acc:P0C8Q4]	1.83	0	#NAME?	0.019	0.785567	yes	DOWN	N	N	N	Y	Y	2.21	0
TBIG030810	Bol015809G	Bp10	L-ascorbate oxidase homolog [Source:SWISS;Acc:Q00624]	0	3.35	inf	0.0005	0.0549306	yes	UP	N	Y	Y	Y	Y	0	2.86
TBIG030889	Bol015603G	-	-	67.4	425	2.66	0.0234	0.793639	yes	UP	N	N	N	Y	Y	81.44	362.8
TBIG030918	Bol015633G	Chtf8	Chromosome transmission fidelity protein 8 homolog [Source:SWISS;Acc:P0CG15]	22	0	#NAME?	0.0159	0.783089	yes	DOWN	N	N	N	Y	Y	26.59	0
TBIG030977	Bol015488G	LTP4	Non-specific lipid-transfer protein 4 [Source:SWISS;Acc:Q9LLR6]	47.6	350	2.88	0.0328	0.803298	yes	UP	N	N	N	Y	Y	57.45	298.78
TBIG030984	Bol015495G	-	-	0	36.7	inf	0.0002	0.0302427	yes	UP	Y	Y	Y	Y	Y	0	31.35
TBIG031013	Bol015524G	Dedol-PP synthase 2	Dehydrodolichyl diphosphate synthase 2 [Source:SWISS;Acc:Q56Y11]	0	11.9	inf	0.0002	0.0302427	yes	UP	Y	Y	Y	Y	Y	0	10.11
TBIG031159	Bol015333G	CSLA9	Glucomannan 4-beta-mannosyltransferase 9 [Source:SWISS;Acc:Q9LZR3]	15.8	0	#NAME?	5e-05	0.0152932	yes	DOWN	Y	Y	Y	Y	Y	19.12	0
TBIG031177	Bol015351G	PT504_ARATH	Probable sugar phosphate/phosphate translocator At5g04160 [Source:SWISS;Acc:Q9FYE5]	1.58	0	#NAME?	0.03265	0.803298	yes	DOWN	N	N	N	Y	Y	1.91	0
TBIG031191	Bol015364G	SIM	Cyclin-dependent protein kinase inhibitor SIM [Source:SWISS;Acc:Q9LZ78]	4.8	0	#NAME?	0.0365	0.803298	yes	DOWN	N	N	N	Y	Y	5.79	0
TBIG031232	Bol015404G	CYP708A2	Cytochrome P450 708A2 [Source:SWISS;Acc:Q8L7D5]	80.9	3.94	-4.36	0.00495	0.424313	yes	DOWN	N	N	Y	Y	Y	97.69	3.36
TBIG031281	Bol015453G	FLA17	Fasciclin-like arabinogalactan protein 17 [Source:SWISS;Acc:Q66GR0]	35.5	5.11	-2.8	0.04385	0.845014	yes	DOWN	N	N	N	Y	Y	42.91	4.36
TBIG031316	Bol015218G	Beta-1,3-glucanase 7	Glucan endo-1,3-beta-glucosidase 7 [Source:SWISS;Acc:Q9M069]	35.3	4.36	-3.02	0.02975	0.803298	yes	DOWN	N	N	N	Y	Y	42.64	3.72
TBIG031321	Bol015223G	-	-	25.2	140	2.47	0.0355	0.803298	yes	UP	N	N	N	Y	Y	30.43	119.12
TBIG031479	Bol015051G	-	-	20.2	175	3.12	0.0401	0.834933	yes	UP	N	N	N	Y	Y	24.36	149.34
TBIG031501	Bol015070G	SF3A1_ARATH	Probable splicing factor 3A subunit 1 [Source:SWISS;Acc:Q8RXF1]	2.71	0	#NAME?	0.0451	0.845014	yes	DOWN	N	N	N	Y	Y	3.28	0
TBIG031512	Bol015081G	-	-	1.85	0	#NAME?	0.0249	0.793639	yes	DOWN	N	N	N	Y	Y	2.24	0
TBIG031533	Bol015102G	ACS11	1-aminocyclopropane-1-carboxylate synthase 11 [Source:SWISS;Acc:Q9S9U6]	5	0	#NAME?	0.00015	0.0288386	yes	DOWN	Y	Y	Y	Y	Y	6.04	0
TBIG031605	Bol014961G	CRK16	Putative cysteine-rich receptor-like protein kinase 16 [Source:SWISS;Acc:O65476]	0	1	inf	0.04595	0.845014	yes	UP	N	N	N	Y	Y	0	0.86
TBIG031629	Bol014985G	PGRL1A	PGR5-like protein 1A, chloroplastic [Source:SWISS;Acc:Q8H112]	97.4	627	2.69	0.03535	0.803298	yes	UP	N	N	N	Y	Y	117.69	534.75
TBIG031640	Bol014996G	Q8LJW1_ARATH	None [Source:SWISS;Acc:Q8LJW1]	13.1	63.7	2.28	0.04945	0.845014	yes	UP	N	N	N	Y	Y	15.83	54.32
TBIG031715	Bol014851G	RHA2B	Probable E3 ubiquitin-protein ligase RHA2B [Source:SWISS;Acc:Q9ZU51]	18	115	2.67	0.04475	0.845014	yes	UP	N	N	N	Y	Y	21.77	97.91
TBIG031746	Bol014881G	NFYB2	Nuclear transcription factor Y subunit B-2 [Source:SWISS;Acc:Q9FGJ3]	17.5	213	3.6	0.0134	0.783089	yes	UP	N	N	N	Y	Y	21.15	181.68
TBIG031751	Bol014886G	TDT	Tonoplast dicarboxylate transporter [Source:SWISS;Acc:Q8LG88]	0	1.16	inf	0.0219	0.793639	yes	UP	N	N	N	Y	Y	0	0.99
TBIG031828	Bol014755G	LTP5	Non-specific lipid-transfer protein 5 [Source:SWISS;Acc:Q9XFS7]	150	0	#NAME?	5e-05	0.0152932	yes	DOWN	Y	Y	Y	Y	Y	180.79	0
TBIG031912	Bol014648G	BAM9	Inactive beta-amylase 9 [Source:SWISS;Acc:Q8VYW2]	2.73	51.3	4.23	0.005	0.424543	yes	UP	N	N	Y	Y	Y	3.3	43.79
TBIG031959	Bol014695G	Bg	Basic 7S globulin 2 [Source:SWISS;Acc:Q8RVH5]	0	1.4	inf	0.03555	0.803298	yes	UP	N	N	N	Y	Y	0	1.19
TBIG032003	Bol014536G	-	-	0	5.36	inf	0.03555	0.803298	yes	UP	N	N	N	Y	Y	0	4.57
TBIG032031	Bol014564G	BEL1	Homeobox protein BEL1 homolog [Source:SWISS;Acc:Q38897]	3.13	43.7	3.8	0.01145	0.751679	yes	UP	N	N	N	Y	Y	3.78	37.31
TBIG032183	Bol014270G	UGT73B3	UDP-glycosyltransferase 73B3 [Source:SWISS;Acc:Q8W491]	6.83	58.4	3.1	0.03225	0.803298	yes	UP	N	N	N	Y	Y	8.25	49.85
TBIG032188	Bol014274G	CBSX2	CBS domain-containing protein CBSX2, chloroplastic [Source:SWISS;Acc:Q9C5D0]	45	245	2.44	0.03745	0.814878	yes	UP	N	N	N	Y	Y	54.4	209.2
TBIG032332	BONG006270.1G	ANK1	Ankyrin-1 [Source:SWISS;Acc:P16157]	0	2.26	inf	0.01735	0.783089	yes	UP	N	N	N	Y	Y	0	1.93
TBIG032361	Bol014265G	BGAL4	Beta-galactosidase 4 [Source:SWISS;Acc:Q9SCV8]	0	3.27	inf	0.0001	0.0242486	yes	UP	Y	Y	Y	Y	Y	0	2.79
TBIG032379	Bol014185G	-	-	0	46.5	inf	0.0003	0.0354158	yes	UP	Y	Y	Y	Y	Y	0	39.68
TBIG032432	Bol014110G	CALS1	Callose synthase 1 [Source:SWISS;Acc:Q9AUE0]	4.07	0	#NAME?	0.03265	0.803298	yes	DOWN	N	N	N	Y	Y	4.91	0
TBIG032467	Bol014145G	SNC1	Protein SUPPRESSOR OF npr1-1, CONSTITUTIVE 1 [Source:SWISS;Acc:O23530]	0	15.6	inf	5e-05	0.0152932	yes	UP	Y	Y	Y	Y	Y	0	13.33
TBIG032517	Bol014048G	PRKase	Phosphoribulokinase, chloroplastic [Source:SWISS;Acc:P25697]	205	1760	3.1	0.03075	0.803298	yes	UP	N	N	N	Y	Y	247.97	1500.88
TBIG032566	Bol013988G	BSL1	Serine/threonine-protein phosphatase BSL1 [Source:SWISS;Acc:Q8L7U5]	0	2.36	inf	0.0003	0.0354158	yes	UP	Y	Y	Y	Y	Y	0	2.01
TBIG032573	Bol013995G	HXK3_ARATH	Hexokinase-3 [Source:SWISS;Acc:Q9LPS1]	44	4.2	-3.39	0.01685	0.783089	yes	DOWN	N	N	N	Y	Y	53.2	3.59
TBIG032616	Bol013906G	F28J7.9	Lysine histidine transporter-like 4 [Source:SWISS;Acc:Q9SS86]	0	25.6	inf	5e-05	0.0152932	yes	UP	Y	Y	Y	Y	Y	0	21.84
TBIG032623	Bol013913G	-	-	47.4	6.44	-2.88	0.0132	0.783089	yes	DOWN	N	N	N	Y	Y	57.28	5.49
TBIG032624	Bol013914G	-	-	27.1	3.32	-3.03	0.0321	0.803298	yes	DOWN	N	N	N	Y	Y	32.74	2.83
TBIG032665	Bol013955G	HSFC1	Heat stress transcription factor C-1 [Source:SWISS;Acc:Q9LV52]	4.73	30.7	2.7	0.0471	0.845014	yes	UP	N	N	N	Y	Y	5.71	26.16
TBIG032704	Bol013850G	UGPI7_ARATH	Uncharacterized GPI-anchored protein At4g28100 [Source:SWISS;Acc:Q9SUC9]	7.26	0	#NAME?	0.0002	0.0302427	yes	DOWN	Y	Y	Y	Y	Y	8.77	0
TBIG032827	Bol013779G	-	-	7.68	0	#NAME?	0.0365	0.803298	yes	DOWN	N	N	N	Y	Y	9.28	0
TBIG032856	Bol013540G	GLDP1	Glycine dehydrogenase [decarboxylating] 1, mitochondrial [Source:SWISS;Acc:Q94B78]	445	7530	4.08	0.01805	0.783089	yes	UP	N	N	N	Y	Y	537.39	6422.22
TBIG032857	Bol013541G	ZIP9	Zinc transporter 9 [Source:SWISS;Acc:O82643]	0	1.02	inf	0.0299	0.803298	yes	UP	N	N	N	Y	Y	0	0.87
TBIG032873	Bol013557G	LKR/SDH	Alpha-aminoadipic semialdehyde synthase [Source:SWISS;Acc:Q9SMZ4]	3.57	29.3	3.04	0.04025	0.834933	yes	UP	N	N	N	Y	Y	4.32	25.01
TBIG032882	Bol013566G	CDC20-1	Cell division cycle 20.1, cofactor of APC complex [Source:SWISS;Acc:Q9SZA4]	6.03	0	#NAME?	0.0365	0.803298	yes	DOWN	N	N	N	Y	Y	7.28	0
TBIG032892	Bol013576G	CYPRO4	Protein CYPRO4 [Source:SWISS;Acc:P40781]	2.25	0	#NAME?	0.0002	0.0302427	yes	DOWN	Y	Y	Y	Y	Y	2.72	0
TBIG032965	Bol013649G	FUCO2_ARATH	Alpha-L-fucosidase 2 [Source:SWISS;Acc:Q8L7W8]	41.1	7.98	-2.37	0.0445	0.845014	yes	DOWN	N	N	N	Y	Y	49.65	6.81
TBIG033033	Bol013716G	CAT2	Catalase-2 [Source:SWISS;Acc:P25819]	0	11.5	inf	0.0003	0.0354158	yes	UP	Y	Y	Y	Y	Y	0	9.77
TBIG033163	Bol013412G	-	-	3.1	0	#NAME?	0.0365	0.803298	yes	DOWN	N	N	N	Y	Y	3.75	0
TBIG033199	Bol013448G	Q9ZUX1_ARATH	None [Source:SWISS;Acc:Q9ZUX1]	2.84	0	#NAME?	0.0003	0.0354158	yes	DOWN	Y	Y	Y	Y	Y	3.43	0
TBIG033303	Bol013151G	-	-	1.84	0	#NAME?	0.03265	0.803298	yes	DOWN	N	N	N	Y	Y	2.22	0
TBIG033317	Bol013165G	CB12_PETHY	Chlorophyll a-b binding protein, chloroplastic [Source:SWISS;Acc:P13869]	56.6	300	2.41	0.03635	0.803298	yes	UP	N	N	N	Y	Y	68.31	256.01
TBIG033400	Bol013248G	-	-	34.8	0	#NAME?	5e-05	0.0152932	yes	DOWN	Y	Y	Y	Y	Y	42.08	0
TBIG033435	Bol013279G	CCR4-3	Carbon catabolite repressor protein 4 homolog 3 [Source:SWISS;Acc:Q9LS39]	16.2	89	2.46	0.03665	0.805283	yes	UP	N	N	N	Y	Y	19.55	75.96
TBIG033494	Bol013106G	MFSD5	Molybdate-anion transporter [Source:SWISS;Acc:Q6N075]	72	8.88	-3.02	0.0379	0.820029	yes	DOWN	N	N	N	Y	Y	87	7.58
TBIG033522	Bol013134G	WTR36_ARATH	WAT1-related protein At4g28040 [Source:SWISS;Acc:Q9SUD5]	37.5	0	#NAME?	5e-05	0.0152932	yes	DOWN	Y	Y	Y	Y	Y	45.35	0
TBIG033526	Bol013138G	UGPI7_ARATH	Uncharacterized GPI-anchored protein At4g28100 [Source:SWISS;Acc:Q9SUC9]	8.16	0	#NAME?	0.00025	0.0328244	yes	DOWN	Y	Y	Y	Y	Y	9.86	0
TBIG033534	Bol013146G	XTH11	Probable xyloglucan endotransglucosylase/hydrolase protein 11 [Source:SWISS;Acc:Q9SMP1]	0	1.7	inf	0.03515	0.803298	yes	UP	N	N	N	Y	Y	0	1.45
TBIG033562	Bol012978G	ASHR3	Histone-lysine N-methyltransferase ASHR3 [Source:SWISS;Acc:Q949T8]	5.11	0	#NAME?	5e-05	0.0152932	yes	DOWN	Y	Y	Y	Y	Y	6.17	0
TBIG033588	Bol013004G	Y4318_ARATH	Uncharacterized protein At4g30180 [Source:SWISS;Acc:Q9SUM5]	3.33	0	#NAME?	0.0365	0.803298	yes	DOWN	N	N	N	Y	Y	4.03	0
TBIG033625	Bol013040G	APS1	Acid phosphatase 1 [Source:SWISS;Acc:P27061]	177	11.4	-3.96	0.00805	0.601872	yes	DOWN	N	N	Y	Y	Y	213.8	9.72
TBIG033646	Bol012872G	HSF8	Heat shock factor protein HSF8 [Source:SWISS;Acc:Q40152]	0	3.2	inf	0.04595	0.845014	yes	UP	N	N	N	Y	Y	0	2.73
TBIG033650	Bol012876G	PER63	Peroxidase 63 [Source:SWISS;Acc:Q9FL16]	4.43	0	#NAME?	0.015	0.783089	yes	DOWN	N	N	N	Y	Y	5.35	0
TBIG033758	Bol012820G	PCS1	Aspartic proteinase PCS1 [Source:SWISS;Acc:Q9LZL3]	2.18	0	#NAME?	0.03215	0.803298	yes	DOWN	N	N	N	Y	Y	2.63	0
TBIG033780	Bol012842G	OMT1	Caffeic acid 3-O-methyltransferase 1 [Source:SWISS;Acc:Q00763]	1.43	0	#NAME?	0.02635	0.793639	yes	DOWN	N	N	N	Y	Y	1.72	0
TBIG033781	Bol012843G	AtC3H61	Zinc finger CCCH domain-containing protein 61 [Source:SWISS;Acc:Q9FKW2]	2.59	0	#NAME?	0.0212	0.793639	yes	DOWN	N	N	N	Y	Y	3.13	0
TBIG033798	Bol012859G	CESA4	Cellulose synthase A catalytic subunit 4 [UDP-forming] [Source:SWISS;Acc:Q84JA6]	9.96	1.51	-2.73	0.04125	0.843422	yes	DOWN	N	N	N	Y	Y	12.03	1.28
TBIG033805	Bol012713G	MYRO_BRANA	Myrosinase [Source:SWISS;Acc:Q00326]	85.4	11.7	-2.87	0.0456	0.845014	yes	DOWN	N	N	N	Y	Y	103.22	9.99
TBIG033839	Bol012747G	MYRO_BRANA	Myrosinase [Source:SWISS;Acc:Q00326]	65.9	7.69	-3.1	0.02875	0.803298	yes	DOWN	N	N	N	Y	Y	79.65	6.56
TBIG033900	Bol012624G	-	-	0	24.9	inf	0.0145	0.783089	yes	UP	N	N	N	Y	Y	0	21.29
TBIG033928	Bol012652G	LYM1	LysM domain-containing GPI-anchored protein 1 [Source:SWISS;Acc:Q93ZH0]	43.3	6.46	-2.74	0.04705	0.845014	yes	DOWN	N	N	N	Y	Y	52.25	5.51
TBIG033991	Bol012517G	MT810_ARATH	Probable S-adenosylmethionine-dependent methyltransferase At5g38100 [Source:SWISS;Acc:Q9LS10]	2.79	0	#NAME?	0.015	0.783089	yes	DOWN	N	N	N	Y	Y	3.37	0
TBIG033998	Bol012524G	Q9C524_ARATH	None [Source:SWISS;Acc:Q9C524]	130	10.6	-3.61	0.01755	0.783089	yes	DOWN	N	N	N	Y	Y	156.86	9.08
TBIG034093	Bol012439G	CYCB2-1	Cyclin-B2-1 [Source:SWISS;Acc:Q39068]	3.13	0	#NAME?	5e-05	0.0152932	yes	DOWN	Y	Y	Y	Y	Y	3.78	0
TBIG034098	Bol012444G	U548_ARATH	UPF0548 protein At2g17695 [Source:SWISS;Acc:Q8GXB1]	46.7	353	2.92	0.0134	0.783089	yes	UP	N	N	N	Y	Y	56.43	301.4
TBIG034152	Bol012498G	AMP2-2	Vicilin-like antimicrobial peptides 2-2 [Source:SWISS;Acc:Q9SPL4]	0	1.7	inf	0.0005	0.0549306	yes	UP	N	Y	Y	Y	Y	0	1.45
TBIG034185	Bol012411G	-	-	0	1.79	inf	0.04595	0.845014	yes	UP	N	N	N	Y	Y	0	1.52
TBIG034315	Bol012317G	HIPP26	Heavy metal-associated isoprenylated plant protein 26 [Source:SWISS;Acc:Q9SZN7]	0	3.56	inf	0.03515	0.803298	yes	UP	N	N	N	Y	Y	0	3.04
TBIG034348	Bol012179G	SKIP1	F-box protein SKIP1 [Source:SWISS;Acc:Q9FDX1]	5.73	73.8	3.69	0.0097	0.67117	yes	UP	N	N	Y	Y	Y	6.93	62.94
TBIG034393	Bol012223G	AHA3	ATPase 3, plasma membrane-type [Source:SWISS;Acc:P20431]	9.51	71.2	2.9	0.04455	0.845014	yes	UP	N	N	N	Y	Y	11.48	60.7
TBIG034413	Bol012243G	CIA2	Protein CHLOROPLAST IMPORT APPARATUS 2 [Source:SWISS;Acc:Q9LU68]	15.6	88.5	2.51	0.03035	0.803298	yes	UP	N	N	N	Y	Y	18.8	75.49
TBIG034477	Bol012152G	NAC100	NAC domain-containing protein 100 [Source:SWISS;Acc:Q9FLJ2]	0	11	inf	0.01735	0.783089	yes	UP	N	N	N	Y	Y	0	9.41
TBIG034535	Bol012074G	PAP1	Probable plastid-lipid-associated protein 1, chloroplastic [Source:SWISS;Acc:O81439]	104	2180	4.38	0.01155	0.754563	yes	UP	N	N	N	Y	Y	126.12	1859.58
TBIG034559	Bol012098G	-	-	3.52	0	#NAME?	0.00025	0.0328244	yes	DOWN	Y	Y	Y	Y	Y	4.25	0
TBIG034608	Bol012023G	AOX1A	Ubiquinol oxidase 1a, mitochondrial [Source:SWISS;Acc:Q39219]	24.2	173	2.84	0.0151	0.783089	yes	UP	N	N	N	Y	Y	29.23	147.62
TBIG034704	Bol011820G	PME3	Pectinesterase/pectinesterase inhibitor 3 [Source:SWISS;Acc:O49006]	52.5	6.59	-2.99	0.04265	0.845014	yes	DOWN	N	N	N	Y	Y	63.4	5.62
TBIG034711	Bol011827G	GLO2	Peroxisomal (S)-2-hydroxy-acid oxidase GLO2 [Source:SWISS;Acc:Q9LRS0]	63.8	513	3.01	0.0195	0.793639	yes	UP	N	N	N	Y	Y	77.12	437.74
TBIG034712	Bol011828G	GLO1	Peroxisomal (S)-2-hydroxy-acid oxidase GLO1 [Source:SWISS;Acc:Q9LRR9]	93.4	1780	4.25	0.00745	0.574568	yes	UP	N	N	Y	Y	Y	112.85	1520.81
TBIG034714	Bol011830G	NCED3	9-cis-epoxycarotenoid dioxygenase NCED3, chloroplastic [Source:SWISS;Acc:Q9LRR7]	3.43	20.7	2.59	0.04925	0.845014	yes	UP	N	N	N	Y	Y	4.14	17.64
TBIG034736	Bol011850G	RHM3	Probable rhamnose biosynthetic enzyme 3 [Source:SWISS;Acc:Q9LH76]	9.4	1.58	-2.58	0.0487	0.845014	yes	DOWN	N	N	N	Y	Y	11.35	1.35
TBIG034740	Bol011854G	F4IWA8_ARATH	None [Source:SWISS;Acc:F4IWA8]	0	8.57	inf	0.0005	0.0549306	yes	UP	N	Y	Y	Y	Y	0	7.31
TBIG034784	Bol011898G	NAC055	NAC domain-containing protein 55 [Source:SWISS;Acc:Q9LDY8]	0	7.66	inf	5e-05	0.0152932	yes	UP	Y	Y	Y	Y	Y	0	6.54
TBIG034815	Bol011784G	Y1028_ARATH	BTB/POZ domain-containing protein At1g50280 [Source:SWISS;Acc:Q8RXR6]	1.2	0	#NAME?	0.0238	0.793639	yes	DOWN	N	N	N	Y	Y	1.44	0
TBIG034833	Bol011802G	-	-	2.19	0	#NAME?	5e-05	0.0152932	yes	DOWN	Y	Y	Y	Y	Y	2.65	0
TBIG034913	Bol011746G	RPL24A	60S ribosomal protein L24-1 [Source:SWISS;Acc:Q42347]	374	47.1	-2.99	0.0437	0.845014	yes	DOWN	N	N	N	Y	Y	451.67	40.19
TBIG034914	Bol011747G	-	-	19.4	107	2.46	0.0329	0.803298	yes	UP	N	N	N	Y	Y	23.48	91.39
TBIG034925	Bol011758G	UGT73C1	UDP-glycosyltransferase 73C1 [Source:SWISS;Acc:Q9ZQ99]	0	8.79	inf	0.0001	0.0242486	yes	UP	Y	Y	Y	Y	Y	0	7.5
TBIG034942	Bol011651G	GLCNAC1PUT1	UDP-N-acetylglucosamine diphosphorylase 1 [Source:SWISS;Acc:Q940S3]	81	16	-2.34	0.04495	0.845014	yes	DOWN	N	N	N	Y	Y	97.84	13.61
TBIG035026	Bol011586G	COL4	Zinc finger protein CONSTANS-LIKE 4 [Source:SWISS;Acc:Q940T9]	0	1.48	inf	0.02355	0.793639	yes	UP	N	N	N	Y	Y	0	1.26
TBIG035030	Bol011590G	PMT8_ARATH	Probable methyltransferase PMT8 [Source:SWISS;Acc:Q940J9]	91.7	16.6	-2.47	0.0353	0.803298	yes	DOWN	N	N	N	Y	Y	110.82	14.17
TBIG035034	Bol011594G	ACCH6_ARATH	1-aminocyclopropane-1-carboxylate oxidase homolog 6 [Source:SWISS;Acc:P93824]	0	26.8	inf	5e-05	0.0152932	yes	UP	Y	Y	Y	Y	Y	0	22.84
TBIG035062	Bol011622G	-	-	3.39	0	#NAME?	0.0238	0.793639	yes	DOWN	N	N	N	Y	Y	4.1	0
TBIG035097	Bol011410G	MGP4	UDP-D-xylose:L-fucose alpha-1,3-D-xylosyltransferase MGP4 [Source:SWISS;Acc:Q9M146]	0	3.78	inf	0.0005	0.0549306	yes	UP	N	Y	Y	Y	Y	0	3.22
TBIG035128	Bol011440G	PPA	Soluble inorganic pyrophosphatase [Source:SWISS;Acc:Q43187]	6.94	227	5.03	0.0468	0.845014	yes	UP	N	N	N	Y	Y	8.38	193.97
TBIG035132	Bol011444G	-	-	79.4	8.29	-3.26	0.0197	0.793639	yes	DOWN	N	N	N	Y	Y	95.87	7.07
TBIG035133	Bol011445G	UBP13	Ubiquitin carboxyl-terminal hydrolase 13 [Source:SWISS;Acc:Q84WU2]	1.78	160	6.49	0.04765	0.845014	yes	UP	N	N	N	Y	Y	2.15	136.77
TBIG035147	Bol011459G	AMT1-2	Ammonium transporter 1 member 2 [Source:SWISS;Acc:Q9ZPJ8]	2.27	80.5	5.15	0.0413	0.843422	yes	UP	N	N	N	Y	Y	2.74	68.67
TBIG035155	Bol011466G	UGT72B1	UDP-glycosyltransferase 72B1 [Source:SWISS;Acc:Q9M156]	8.8	66.8	2.92	0.0412	0.8433	yes	UP	N	N	N	Y	Y	10.62	56.96
TBIG035168	Bol011479G	RTNLB7	Reticulon-like protein B7 [Source:SWISS;Acc:Q9M145]	2.11	0	#NAME?	0.03215	0.803298	yes	DOWN	N	N	N	Y	Y	2.55	0
TBIG035180	Bol011491G	-	-	0	5.16	inf	0.0003	0.0354158	yes	UP	Y	Y	Y	Y	Y	0	4.4
TBIG035262	Bol011263G	LTP6	Non-specific lipid-transfer protein 6 [Source:SWISS;Acc:Q9LDB4]	16.4	0	#NAME?	0.02635	0.793639	yes	DOWN	N	N	N	Y	Y	19.81	0
TBIG035311	Bol011312G	-	-	16	129	3.01	0.03535	0.803298	yes	UP	N	N	N	Y	Y	19.28	109.84
TBIG035351	Bol011352G	-	-	3.54	0	#NAME?	0.0002	0.0302427	yes	DOWN	Y	Y	Y	Y	Y	4.28	0
TBIG035361	Bol011361G	HBPL1_ARATH	Heme-binding-like protein At3g10130, chloroplastic [Source:SWISS;Acc:Q9SR77]	4.14	54.1	3.71	0.0109	0.726199	yes	UP	N	N	N	Y	Y	5	46.16
TBIG035368	Bol011368G	LCY1	Lycopene beta cyclase, chloroplastic [Source:SWISS;Acc:Q38933]	28.9	205	2.83	0.0423	0.845014	yes	UP	N	N	N	Y	Y	34.88	174.65
TBIG035373	Bol011373G	ATK4	Kinesin-4 [Source:SWISS;Acc:O81635]	2.47	0	#NAME?	5e-05	0.0152932	yes	DOWN	Y	Y	Y	Y	Y	2.99	0
TBIG035438	Bol011142G	SPA3	Protein SPA1-RELATED 3 [Source:SWISS;Acc:Q9LJR3]	22.3	169	2.92	0.02855	0.803298	yes	UP	N	N	N	Y	Y	26.96	144.12
TBIG035441	Bol011144G	gsp	4'-phosphopantetheinyl transferase gsp [Source:SWISS;Acc:P40683]	0	1.05	inf	0.04045	0.834933	yes	UP	N	N	N	Y	Y	0	0.9
TBIG035461	Bol011164G	NAC055	NAC domain-containing protein 55 [Source:SWISS;Acc:Q9LDY8]	0	4.38	inf	0.00025	0.0328244	yes	UP	Y	Y	Y	Y	Y	0	3.74
TBIG035464	Bol011167G	NAC018	NAC domain-containing protein 18 [Source:SWISS;Acc:Q9ZNU2]	0	7.54	inf	0.0001	0.0242486	yes	UP	Y	Y	Y	Y	Y	0	6.43
TBIG035482	Bol011185G	LEA 76	Late embryogenesis abundant protein 76 [Source:SWISS;Acc:P13934]	0	2.72	inf	0.021	0.793639	yes	UP	N	N	N	Y	Y	0	2.32
TBIG035490	Bol011193G	PG	Probable polygalacturonase At3g15720 [Source:SWISS;Acc:Q9LW07]	2.16	0	#NAME?	0.00065	0.0680755	yes	DOWN	N	Y	Y	Y	Y	2.61	0
TBIG035498	Bol011201G	-	-	20.6	311	3.91	0.0221	0.793639	yes	UP	N	N	N	Y	Y	24.92	265.24
TBIG035514	Bol011217G	ASPGB_ARATH	Probable isoaspartyl peptidase/L-asparaginase 2 [Source:SWISS;Acc:Q8GXG1]	0	3.05	inf	0.0167	0.783089	yes	UP	N	N	N	Y	Y	0	2.6
TBIG035519	Bol011014G	-	-	13.8	75.1	2.44	0.03395	0.803298	yes	UP	N	N	N	Y	Y	16.67	64.06
TBIG035521	Bol011016G	-	-	0	2.57	inf	0.04045	0.834933	yes	UP	N	N	N	Y	Y	0	2.19
TBIG035534	Bol011029G	-	-	23.6	3.51	-2.75	0.03975	0.834933	yes	DOWN	N	N	N	Y	Y	28.51	2.99
TBIG035551	Bol011045G	DREB2F	Dehydration-responsive element-binding protein 2F [Source:SWISS;Acc:Q9SVX5]	1.71	0	#NAME?	0.03215	0.803298	yes	DOWN	N	N	N	Y	Y	2.06	0
TBIG035559	Bol011052G	PXM16	Zinc-metallopeptidase, peroxisomal [Source:SWISS;Acc:O22941]	1.09	23.9	4.45	0.0047	0.410731	yes	UP	N	N	Y	Y	Y	1.32	20.43
TBIG035572	Bol011065G	BGL	Glucan endo-1,3-beta-glucosidase [Source:SWISS;Acc:P49236]	104	2.4	-5.44	0.04515	0.845014	yes	DOWN	N	N	N	Y	Y	126.02	2.05
TBIG035597	Bol011090G	Q9M1J7_ARATH	None [Source:SWISS;Acc:Q9M1J7]	2.56	0	#NAME?	0.0151	0.783089	yes	DOWN	N	N	N	Y	Y	3.1	0
TBIG035624	Bol010994G	-	-	1.44	0	#NAME?	0.03215	0.803298	yes	DOWN	N	N	N	Y	Y	1.74	0
TBIG035625	Bol010995G	TPRP-F1	36.4 kDa proline-rich protein [Source:SWISS;Acc:Q00451]	8.61	0	#NAME?	0.0002	0.0302427	yes	DOWN	Y	Y	Y	Y	Y	10.4	0
TBIG035632	Bol011002G	LRX2	Leucine-rich repeat extensin-like protein 2 [Source:SWISS;Acc:O48809]	2.55	0	#NAME?	0.0008	0.0825012	yes	DOWN	N	Y	Y	Y	Y	3.08	0
TBIG035645	Bol010893G	IQD31	Protein IQ-DOMAIN 31 [Source:SWISS;Acc:Q8L4D8]	25.7	3.01	-3.09	0.02605	0.793639	yes	DOWN	N	N	N	Y	Y	31.08	2.57
TBIG035655	Bol010903G	GSTZ1	Glutathione S-transferase Z1 [Source:SWISS;Acc:Q9ZVQ3]	0	4.11	inf	0.03515	0.803298	yes	UP	N	N	N	Y	Y	0	3.51
TBIG035679	Bol010926G	BSMT1	Salicylate/benzoate carboxyl methyltransferase [Source:SWISS;Acc:Q6XMI3]	0	17.4	inf	0.0002	0.0302427	yes	UP	Y	Y	Y	Y	Y	0	14.8
TBIG035759	Bol010837G	CP12-2	Calvin cycle protein CP12-2, chloroplastic [Source:SWISS;Acc:Q9LZP9]	50.9	567	3.48	0.0154	0.783089	yes	UP	N	N	N	Y	Y	61.47	483.69
TBIG035816	Bol010666G	-	-	0	1.66	inf	0.03555	0.803298	yes	UP	N	N	N	Y	Y	0	1.42
TBIG035822	Bol010673G	COL2	Zinc finger protein CONSTANS-LIKE 2 [Source:SWISS;Acc:Q96502]	6.28	61.7	3.3	0.0177	0.783089	yes	UP	N	N	N	Y	Y	7.58	52.67
TBIG035876	Bol010725G	-	-	36.7	4.17	-3.14	0.03065	0.803298	yes	DOWN	N	N	N	Y	Y	44.28	3.56
TBIG035911	Bol010760G	MCTP1	Multiple C2 and transmembrane domain-containing protein 1 [Source:SWISS;Acc:Q6DN14]	1.46	15.7	3.43	0.0147	0.783089	yes	UP	N	N	N	Y	Y	1.76	13.44
TBIG035918	Bol010767G	-	-	20.6	0	#NAME?	5e-05	0.0152932	yes	DOWN	Y	Y	Y	Y	Y	24.87	0
TBIG035986	Bol010653G	TPX2	Protein TPX2 [Source:SWISS;Acc:F4I2H7]	1.09	0	#NAME?	0.0212	0.793639	yes	DOWN	N	N	N	Y	Y	1.31	0
TBIG036021	Bol010549G	GATA18	GATA transcription factor 18 [Source:SWISS;Acc:Q8LC79]	2.05	0	#NAME?	0.0249	0.793639	yes	DOWN	N	N	N	Y	Y	2.48	0
TBIG036023	Bol010551G	Q9SVL0_ARATH	None [Source:SWISS;Acc:Q9SVL0]	1.91	0	#NAME?	0.03265	0.803298	yes	DOWN	N	N	N	Y	Y	2.3	0
TBIG036072	Bol010598G	IQD14	Protein IQ-DOMAIN 14 [Source:SWISS;Acc:Q8LPG9]	14.2	0	#NAME?	0.03215	0.803298	yes	DOWN	N	N	N	Y	Y	17.13	0
TBIG036109	Bol010469G	yuiD	Uncharacterized membrane protein YuiD [Source:SWISS;Acc:O32107]	0	3.16	inf	0.03515	0.803298	yes	UP	N	N	N	Y	Y	0	2.7
TBIG036115	Bol010475G	PSBY	Photosystem II core complex proteins psbY, chloroplastic [Source:SWISS;Acc:O49347]	67.3	361	2.42	0.0376	0.816821	yes	UP	N	N	N	Y	Y	81.33	307.64
TBIG036117	Bol010477G	PLY5_ARATH	Probable pectate lyase 5 [Source:SWISS;Acc:Q9FXD8]	3.26	0	#NAME?	0.00025	0.0328244	yes	DOWN	Y	Y	Y	Y	Y	3.94	0
TBIG036125	Bol010485G	FXG1	Alpha-L-fucosidase 3 [Source:SWISS;Acc:Q9FXE5]	172	4.49	-5.26	0.0014	0.141133	yes	DOWN	N	N	Y	Y	Y	207.76	3.83
TBIG036154	Bol010514G	-	-	4.9	0	#NAME?	0.01655	0.783089	yes	DOWN	N	N	N	Y	Y	5.91	0
TBIG036170	Bol010358G	-	-	4.33	26.6	2.62	0.04415	0.845014	yes	UP	N	N	N	Y	Y	5.23	22.69
TBIG036223	Bol010410G	PFP-BETA1	Pyrophosphate--fructose 6-phosphate 1-phosphotransferase subunit beta 1 [Source:SWISS;Acc:Q8W4M5]	26.4	3.42	-2.95	0.0336	0.803298	yes	DOWN	N	N	N	Y	Y	31.83	2.92
TBIG036232	Bol010419G	-	-	44.3	0	#NAME?	0.00025	0.0328244	yes	DOWN	Y	Y	Y	Y	Y	53.53	0
TBIG036261	Bol010446G	SLAC1	Guard cell S-type anion channel SLAC1 [Source:SWISS;Acc:Q9LD83]	4.62	33.6	2.86	0.04275	0.845014	yes	UP	N	N	N	Y	Y	5.58	28.64
TBIG036282	Bol010238G	-	-	26.6	0	#NAME?	0.019	0.785567	yes	DOWN	N	N	N	Y	Y	32.12	0
TBIG036306	Bol010262G	-	-	2.62	0	#NAME?	0.03265	0.803298	yes	DOWN	N	N	N	Y	Y	3.16	0
TBIG036329	Bol010283G	FLA14	Fasciclin-like arabinogalactan protein 14 [Source:SWISS;Acc:Q9LTW9]	0	1.77	inf	0.03555	0.803298	yes	UP	N	N	N	Y	Y	0	1.51
TBIG036331	Bol010285G	-	-	0	3.47	inf	0.0299	0.803298	yes	UP	N	N	N	Y	Y	0	2.96
TBIG036423	Bol010192G	F2P3.8	Putative disease resistance protein At4g11170 [Source:SWISS;Acc:O82500]	1.07	0	#NAME?	0.03265	0.803298	yes	DOWN	N	N	N	Y	Y	1.3	0
TBIG036431	Bol010199G	PUP10	Probable purine permease 10 [Source:SWISS;Acc:O49725]	0	5.59	inf	0.00015	0.0288386	yes	UP	Y	Y	Y	Y	Y	0	4.77
TBIG036454	Bol010222G	ucpB	Mitochondrial substrate carrier family protein ucpB [Source:SWISS;Acc:B0G143]	0	1.48	inf	0.04595	0.845014	yes	UP	N	N	N	Y	Y	0	1.26
TBIG036501	Bol010152G	HXK3_ARATH	Hexokinase-3 [Source:SWISS;Acc:Q9LPS1]	46.6	4.85	-3.26	0.01985	0.793639	yes	DOWN	N	N	N	Y	Y	56.26	4.14
TBIG036569	Bol010032G	CSLA9	Glucomannan 4-beta-mannosyltransferase 9 [Source:SWISS;Acc:Q9LZR3]	68.4	1.66	-5.37	0.04145	0.843925	yes	DOWN	N	N	N	Y	Y	82.64	1.41
TBIG036576	Bol010039G	-	-	1.4	0	#NAME?	0.0182	0.783089	yes	DOWN	N	N	N	Y	Y	1.69	0
TBIG036603	Bol010066G	-	-	59	312	2.4	0.041	0.840484	yes	UP	N	N	N	Y	Y	71.29	266.61
TBIG036704	Bol009876G	-	-	8.57	0	#NAME?	0.00025	0.0328244	yes	DOWN	Y	Y	Y	Y	Y	10.36	0
TBIG036736	Bol009908G	Prcp	Lysosomal Pro-X carboxypeptidase [Source:SWISS;Acc:Q7TMR0]	0	42.9	inf	0.0001	0.0242486	yes	UP	Y	Y	Y	Y	Y	0	36.56
TBIG036800	Bol009759G	PRA1F1	PRA1 family protein F1 [Source:SWISS;Acc:Q9FZ63]	8.77	0	#NAME?	0.01705	0.783089	yes	DOWN	N	N	N	Y	Y	10.59	0
TBIG036864	Bol009821G	AX15A_SOYBN	Auxin-induced protein 15A [Source:SWISS;Acc:P33081]	0	5.94	inf	0.02655	0.793639	yes	UP	N	N	N	Y	Y	0	5.07
TBIG036928	Bol009648G	PLEKHA8P1	Putative protein PLEKHA9 [Source:SWISS;Acc:O95397]	0	1.37	inf	0.04045	0.834933	yes	UP	N	N	N	Y	Y	0	1.17
TBIG036933	Bol009653G	CPEP phosphonomutase	Carboxyvinyl-carboxyphosphonate phosphorylmutase, chloroplastic [Source:SWISS;Acc:O49290]	76.8	2.48	-4.95	0.04485	0.845014	yes	DOWN	N	N	N	Y	Y	92.75	2.12
TBIG036940	Bol009660G	-	-	1.18	0	#NAME?	0.0365	0.803298	yes	DOWN	N	N	N	Y	Y	1.43	0
TBIG036951	Bol009671G	NADK2	NAD kinase 2, chloroplastic [Source:SWISS;Acc:Q9C5W3]	15.8	128	3.01	0.0254	0.793639	yes	UP	N	N	N	Y	Y	19.1	109.02
TBIG036956	Bol009676G	tolB	Protein TolB [Source:SWISS;Acc:Q3A097]	25.1	184	2.88	0.0387	0.832398	yes	UP	N	N	N	Y	Y	30.28	157.41
TBIG037016	Bol009553G	HSP70-6	Heat shock 70 kDa protein 6, chloroplastic [Source:SWISS;Acc:Q9STW6]	6.61	0	#NAME?	5e-05	0.0152932	yes	DOWN	Y	Y	Y	Y	Y	7.98	0
TBIG037020	Bol009557G	-	-	3.01	0	#NAME?	0.0451	0.845014	yes	DOWN	N	N	N	Y	Y	3.63	0
TBIG037063	Bol009600G	-	-	34.1	175	2.36	0.0447	0.845014	yes	UP	N	N	N	Y	Y	41.16	149.05
TBIG037107	Bol009479G	CBDAS3	Cannabidiolic acid synthase-like 2 [Source:SWISS;Acc:A6P6W1]	1.19	0	#NAME?	0.0451	0.845014	yes	DOWN	N	N	N	Y	Y	1.44	0
TBIG037218	Bol009345G	CCD4	Probable carotenoid cleavage dioxygenase 4, chloroplastic [Source:SWISS;Acc:O49675]	14.1	377	4.74	0.0335	0.803298	yes	UP	N	N	N	Y	Y	17.03	321.27
TBIG037227	Bol009354G	CMT2	DNA (cytosine-5)-methyltransferase CMT2 [Source:SWISS;Acc:Q94F87]	14	1.52	-3.2	0.02375	0.793639	yes	DOWN	N	N	N	Y	Y	16.9	1.3
TBIG037258	Bol009384G	RPL11D	60S ribosomal protein L11-2 [Source:SWISS;Acc:P42794]	457	91.2	-2.33	0.04585	0.845014	yes	DOWN	N	N	N	Y	Y	552.58	77.79
TBIG037307	Bol009433G	NCED2	9-cis-epoxycarotenoid dioxygenase NCED2, chloroplastic [Source:SWISS;Acc:O49505]	1.31	0	#NAME?	0.0182	0.783089	yes	DOWN	N	N	N	Y	Y	1.58	0
TBIG037365	Bol009323G	YLS9	Protein YLS9 [Source:SWISS;Acc:Q9SJ52]	6.76	704	6.7	0.0308	0.803298	yes	UP	N	N	N	Y	Y	8.16	600.81
TBIG037367	Bol009325G	DGD1	Digalactosyldiacylglycerol synthase 1, chloroplastic [Source:SWISS;Acc:Q9S7D1]	25	169	2.76	0.0335	0.803298	yes	UP	N	N	N	Y	Y	30.2	144.5
TBIG037462	Bol009189G	U603_ARATH	UPF0603 protein At1g54780, chloroplastic [Source:SWISS;Acc:Q9ZVL6]	128	719	2.49	0.04975	0.845014	yes	UP	N	N	N	Y	Y	154.22	613.38
TBIG037468	Bol009195G	NAD7	NADH dehydrogenase [ubiquinone] iron-sulfur protein 2 [Source:SWISS;Acc:P93306]	32.6	0	#NAME?	0.02405	0.793639	yes	DOWN	N	N	N	Y	Y	39.39	0
TBIG037501	Bol009119G	nep2	Aspartic proteinase nepenthesin-2 [Source:SWISS;Acc:Q766C2]	113	3.23	-5.13	0.00165	0.164487	yes	DOWN	N	N	Y	Y	Y	136.73	2.76
TBIG037532	Bol009149G	-	-	2.46	0	#NAME?	0.01465	0.783089	yes	DOWN	N	N	N	Y	Y	2.97	0
TBIG037536	Bol009153G	-	-	0	21.9	inf	0.0204	0.793639	yes	UP	N	N	N	Y	Y	0	18.69
TBIG037538	Bol009155G	Y1652_ARATH	Probable inactive receptor-like protein kinase At1g65250 [Source:SWISS;Acc:O80795]	0	1.57	inf	0.02655	0.793639	yes	UP	N	N	N	Y	Y	0	1.34
TBIG037540	Bol009157G	AtC3H46	Zinc finger CCCH domain-containing protein 46 [Source:SWISS;Acc:Q9SV09]	58.3	7.17	-3.02	0.03775	0.818758	yes	DOWN	N	N	N	Y	Y	70.41	6.12
TBIG037552	Bol009168G	DJ1A	Protein DJ-1 homolog A [Source:SWISS;Acc:Q9FPF0]	4.49	68.5	3.93	0.00835	0.612394	yes	UP	N	N	Y	Y	Y	5.42	58.42
TBIG037588	Bol008982G	GATA8	GATA transcription factor 8 [Source:SWISS;Acc:Q9SV30]	66.5	5.86	-3.5	0.01535	0.783089	yes	DOWN	N	N	N	Y	Y	80.31	5
TBIG037593	Bol008987G	AVT1	Vacuolar amino acid transporter 1 [Source:SWISS;Acc:P47082]	0	2.65	inf	0.00025	0.0328244	yes	UP	Y	Y	Y	Y	Y	0	2.26
TBIG037657	Bol009051G	SPS2	Probable sucrose-phosphate synthase 2 [Source:SWISS;Acc:Q9FY54]	2.37	21.9	3.21	0.02405	0.793639	yes	UP	N	N	N	Y	Y	2.86	18.71
TBIG037700	Bol008901G	RIBA3	Monofunctional riboflavin biosynthesis protein RIBA 3, chloroplastic [Source:SWISS;Acc:Q9FN89]	2.52	28.9	3.52	0.0133	0.783089	yes	UP	N	N	N	Y	Y	3.04	24.63
TBIG037714	Bol008915G	MMN10.22	Probable histone H2A.7 [Source:SWISS;Acc:Q9FJE8]	206	25.3	-3.03	0.02815	0.799246	yes	DOWN	N	N	N	Y	Y	249.33	21.57
TBIG037720	Bol008920G	COL3	Zinc finger protein CONSTANS-LIKE 3 [Source:SWISS;Acc:Q9SK53]	0	2.6	inf	0.021	0.793639	yes	UP	N	N	N	Y	Y	0	2.21
TBIG037740	Bol008940G	-	-	0	22.3	inf	0.03555	0.803298	yes	UP	N	N	N	Y	Y	0	19.05
TBIG037774	Bol008747G	TT12	Protein TRANSPARENT TESTA 12 [Source:SWISS;Acc:Q9LYT3]	0	12.2	inf	5e-05	0.0152932	yes	UP	Y	Y	Y	Y	Y	0	10.44
TBIG037813	Bol008786G	PUMP6	Mitochondrial uncoupling protein 6 [Source:SWISS;Acc:Q9FY68]	1.76	0	#NAME?	0.0249	0.793639	yes	DOWN	N	N	N	Y	Y	2.13	0
TBIG037819	Bol008792G	AAP2	Amino acid permease 2 [Source:SWISS;Acc:Q38967]	3.35	21.6	2.69	0.04765	0.845014	yes	UP	N	N	N	Y	Y	4.05	18.43
TBIG037820	Bol008793G	NAC081	Protein ATAF2 [Source:SWISS;Acc:Q9C598]	9.88	110	3.48	0.0155	0.783089	yes	UP	N	N	N	Y	Y	11.94	94.15
TBIG037849	Bol008822G	SCPL35	Serine carboxypeptidase-like 35 [Source:SWISS;Acc:Q9LEY1]	63	6.09	-3.37	0.0195	0.793639	yes	DOWN	N	N	N	Y	Y	76.05	5.19
TBIG037877	Bol008849G	MYB29	Transcription factor MYB29 [Source:SWISS;Acc:Q9FLR1]	2.47	0	#NAME?	0.0451	0.845014	yes	DOWN	N	N	N	Y	Y	2.98	0
TBIG037886	Bol008858G	MSRA3	Peptide methionine sulfoxide reductase A3 [Source:SWISS;Acc:Q9LY14]	420	11.6	-5.18	0.00165	0.164487	yes	DOWN	N	N	Y	Y	Y	507.79	9.92
TBIG037887	Bol008859G	MRSA2	Peptide methionine sulfoxide reductase A2 [Source:SWISS;Acc:Q9LY15]	869	11.5	-6.24	0.0007	0.0730279	yes	DOWN	N	Y	Y	Y	Y	1049.76	9.84
TBIG037904	Bol008876G	PRA1B6	PRA1 family protein B6 [Source:SWISS;Acc:Q9LYQ4]	6.01	0	#NAME?	0.019	0.785567	yes	DOWN	N	N	N	Y	Y	7.26	0
TBIG037906	Bol008878G	ASPG2	Protein ASPARTIC PROTEASE IN GUARD CELL 2 [Source:SWISS;Acc:Q9LHE3]	8.53	0	#NAME?	0.00015	0.0288386	yes	DOWN	Y	Y	Y	Y	Y	10.31	0
TBIG037940	Bol008681G	TPS9	Probable alpha,alpha-trehalose-phosphate synthase [UDP-forming] 9 [Source:SWISS;Acc:Q9LRA7]	2.06	19.1	3.21	0.02305	0.793639	yes	UP	N	N	N	Y	Y	2.49	16.31
TBIG037974	Bol008712G	ATHB-23	Homeobox-leucine zipper protein ATHB-23 [Source:SWISS;Acc:Q8LFD3]	6.56	0	#NAME?	0.00015	0.0288386	yes	DOWN	Y	Y	Y	Y	Y	7.92	0
TBIG037985	Bol008722G	RING1	E3 ubiquitin-protein ligase RING1 [Source:SWISS;Acc:P0CH30]	0	8.67	inf	0.00025	0.0328244	yes	UP	Y	Y	Y	Y	Y	0	7.4
TBIG038092	Bol008566G	-	-	0	4.99	inf	0.0335	0.803298	yes	UP	N	N	N	Y	Y	0	4.26
TBIG038145	Bol008465G	SACS	Sacsin [Source:SWISS;Acc:Q9NZJ4]	42.8	4.16	-3.36	0.0216	0.793639	yes	DOWN	N	N	N	Y	Y	51.68	3.55
TBIG038247	Bol008418G	PUP1	Purine permease 1 [Source:SWISS;Acc:Q9FZ96]	12.1	427	5.13	0.0034	0.315567	yes	UP	N	N	Y	Y	Y	14.67	363.97
TBIG038271	Bol008442G	-	-	822	0	#NAME?	0.03265	0.803298	yes	DOWN	N	N	N	Y	Y	992.36	0
TBIG038299	Bol008355G	OLP1_SOLLC	Osmotin-like protein [Source:SWISS;Acc:Q41350]	34	0	#NAME?	5e-05	0.0152932	yes	DOWN	Y	Y	Y	Y	Y	41.02	0
TBIG038320	Bol008376G	LBD11	LOB domain-containing protein 11 [Source:SWISS;Acc:Q9SK08]	22.3	0	#NAME?	5e-05	0.0152932	yes	DOWN	Y	Y	Y	Y	Y	26.88	0
TBIG038374	Bol008333G	P1254_THEMA	Phosphorylated carbohydrates phosphatase TM_1254 [Source:SWISS;Acc:Q9X0Y1]	31.1	268	3.11	0.0295	0.803298	yes	UP	N	N	N	Y	Y	37.56	228.95
TBIG038465	Bol008126G	-	-	4.36	0	#NAME?	0.02635	0.793639	yes	DOWN	N	N	N	Y	Y	5.26	0
TBIG038547	Bol008205G	-	-	58.9	0	#NAME?	5e-05	0.0152932	yes	DOWN	Y	Y	Y	Y	Y	71.11	0
TBIG038566	Bol008224G	UGT74D1	UDP-glycosyltransferase 74D1 [Source:SWISS;Acc:Q9SKC5]	1.34	0	#NAME?	0.02405	0.793639	yes	DOWN	N	N	N	Y	Y	1.61	0
TBIG038604	Bol008054G	Y5541_ARATH	ZF-HD homeobox protein At5g65410 [Source:SWISS;Acc:Q9FKP8]	2.03	0	#NAME?	0.0249	0.793639	yes	DOWN	N	N	N	Y	Y	2.45	0
TBIG038608	Bol008058G	-	-	0	19.3	inf	0.0183	0.783089	yes	UP	N	N	N	Y	Y	0	16.46
TBIG038613	Bol008063G	BHLH93	Transcription factor bHLH93 [Source:SWISS;Acc:Q9LSL1]	9.22	0	#NAME?	0.00015	0.0288386	yes	DOWN	Y	Y	Y	Y	Y	11.13	0
TBIG038640	Bol008090G	ARA12	Subtilisin-like protease [Source:SWISS;Acc:O65351]	1.88	0	#NAME?	0.0002	0.0302427	yes	DOWN	Y	Y	Y	Y	Y	2.27	0
TBIG038644	Bol008093G	RALFL34	Protein RALF-like 34 [Source:SWISS;Acc:Q9FHA6]	24.7	0	#NAME?	0.0003	0.0354158	yes	DOWN	Y	Y	Y	Y	Y	29.85	0
TBIG038660	Bol007970G	FBK42_ARATH	Putative F-box/kelch-repeat protein At2g41360 [Source:SWISS;Acc:Q9ZVC1]	0	0.993	inf	0.03555	0.803298	yes	UP	N	N	N	Y	Y	0	0.85
TBIG038753	Bol007903G	WTR44_ARATH	WAT1-related protein At5g47470 [Source:SWISS;Acc:Q9FGL0]	3.86	0	#NAME?	0.0151	0.783089	yes	DOWN	N	N	N	Y	Y	4.66	0
TBIG038817	Bol007833G	TRB1	Telomere repeat-binding factor 1 [Source:SWISS;Acc:Q8VWK4]	6.52	0	#NAME?	0.0365	0.803298	yes	DOWN	N	N	N	Y	Y	7.88	0
TBIG038928	Bol007826G	-	-	0	12.4	inf	0.0335	0.803298	yes	UP	N	N	N	Y	Y	0	10.59
TBIG038979	Bol007750G	OPT7	Oligopeptide transporter 7 [Source:SWISS;Acc:O82485]	3.72	27.9	2.91	0.03595	0.803298	yes	UP	N	N	N	Y	Y	4.49	23.83
TBIG039080	Bol007697G	Y1770_SYNY3	Uncharacterized protein sll1770 [Source:SWISS;Acc:P73627]	70.6	650	3.2	0.04795	0.845014	yes	UP	N	N	N	Y	Y	85.23	554.75
TBIG039123	Bol007564G	ARID1	AT-rich interactive domain-containing protein 1 [Source:SWISS;Acc:Q84JT7]	1.19	0	#NAME?	0.0182	0.783089	yes	DOWN	N	N	N	Y	Y	1.44	0
TBIG039161	Bol007462G	GATA20	GATA transcription factor 20 [Source:SWISS;Acc:Q9ZPX0]	2.23	0	#NAME?	0.0365	0.803298	yes	DOWN	N	N	N	Y	Y	2.7	0
TBIG039373	Bol007288G	PGIP1	Polygalacturonase inhibitor 1 [Source:SWISS;Acc:Q9M5J9]	10.4	0	#NAME?	0.0001	0.0242486	yes	DOWN	Y	Y	Y	Y	Y	12.54	0
TBIG039434	Bol007348G	-	-	7.88	0	#NAME?	0.0151	0.783089	yes	DOWN	N	N	N	Y	Y	9.51	0
TBIG039456	Bol007171G	PDF2.2	Defensin-like protein 2 [Source:SWISS;Acc:Q39182]	56600	3370	-4.07	0.01845	0.785404	yes	DOWN	N	N	N	Y	Y	68328.8	2878.26
TBIG039520	Bol007235G	Fbxo21	F-box only protein 21 [Source:SWISS;Acc:Q8VDH1]	20.9	102	2.28	0.04955	0.845014	yes	UP	N	N	N	Y	Y	25.26	86.81
TBIG039532	Bol007101G	-	-	20.4	101	2.3	0.04845	0.845014	yes	UP	N	N	N	Y	Y	24.68	86.09
TBIG039572	Bol007140G	ATX1	Copper transport protein ATX1 [Source:SWISS;Acc:Q94BT9]	62.3	0.814	-6.26	0.04225	0.845014	yes	DOWN	N	N	N	Y	Y	75.27	0.69
TBIG039579	Bol007147G	rihA	Pyrimidine-specific ribonucleoside hydrolase RihA [Source:SWISS;Acc:A8AJF8]	0	1.22	inf	0.0005	0.0549306	yes	UP	N	Y	Y	Y	Y	0	1.04
TBIG039591	Bol007158G	AtC3H58	Zinc finger CCCH domain-containing protein 58 [Source:SWISS;Acc:Q6NPN3]	1.71	0	#NAME?	0.02145	0.793639	yes	DOWN	N	N	N	Y	Y	2.07	0
TBIG039594	Bol007161G	Y5185_ARATH	Probable receptor-like protein kinase At5g18500 [Source:SWISS;Acc:Q8LEB6]	13.1	0	#NAME?	5e-05	0.0152932	yes	DOWN	Y	Y	Y	Y	Y	15.8	0
TBIG039648	Bol007084G	ICDH	Peroxisomal isocitrate dehydrogenase [NADP] [Source:SWISS;Acc:Q9SLK0]	0	1.63	inf	0.02585	0.793639	yes	UP	N	N	N	Y	Y	0	1.39
TBIG039658	Bol006975G	-	-	4.14	0	#NAME?	0.03265	0.803298	yes	DOWN	N	N	N	Y	Y	5	0
TBIG039731	Bol006960G	BCS1_SCHPO	Probable mitochondrial chaperone bcs1 [Source:SWISS;Acc:Q9P6Q3]	69	7.17	-3.27	0.0267	0.793639	yes	DOWN	N	N	N	Y	Y	83.3	6.11
TBIG039773	Bol006891G	-	-	27.3	3.69	-2.89	0.0336	0.803298	yes	DOWN	N	N	N	Y	Y	32.98	3.14
TBIG039803	BONG007620.1G	-	-	931	44.5	-4.39	0.00565	0.469369	yes	DOWN	N	N	Y	Y	Y	1124.09	37.98
TBIG039821	Bol006937G	MIZ1	Protein MIZU-KUSSEI 1 [Source:SWISS;Acc:O22227]	2.26	0	#NAME?	0.02405	0.793639	yes	DOWN	N	N	N	Y	Y	2.73	0
TBIG039937	Bol006726G	FBA1	Probable fructose-bisphosphate aldolase 1, chloroplastic [Source:SWISS;Acc:Q9SJU4]	97	1160	3.58	0.0332	0.803298	yes	UP	N	N	N	Y	Y	117.11	992.34
TBIG039952	Bol006741G	PRP2	Proline-rich protein 2 [Source:SWISS;Acc:Q9SKP9]	85.6	4.22	-4.34	0.00455	0.400222	yes	DOWN	N	N	Y	Y	Y	103.44	3.6
TBIG040056	Bol006676G	PME34	Probable pectinesterase/pectinesterase inhibitor 34 [Source:SWISS;Acc:Q9M3B0]	331	55.2	-2.58	0.0371	0.80857	yes	DOWN	N	N	N	Y	Y	399.78	47.07
TBIG040120	Bol006542G	ADT6	Arogenate dehydratase/prephenate dehydratase 6, chloroplastic [Source:SWISS;Acc:Q9SGD6]	1.48	0	#NAME?	0.0249	0.793639	yes	DOWN	N	N	N	Y	Y	1.79	0
TBIG040206	Bol006468G	MED36A	Mediator of RNA polymerase II transcription subunit 36a [Source:SWISS;Acc:Q94AH9]	154	6.27	-4.62	0.0035	0.321522	yes	DOWN	N	N	Y	Y	Y	185.82	5.35
TBIG040222	Bol006484G	ABI1	Protein phosphatase 2C 56 [Source:SWISS;Acc:P49597]	4.74	49.4	3.38	0.0181	0.783089	yes	UP	N	N	N	Y	Y	5.73	42.13
TBIG040243	Bol006505G	-	-	6.89	0	#NAME?	0.03265	0.803298	yes	DOWN	N	N	N	Y	Y	8.33	0
TBIG040250	Bol006393G	CSLB3	Cellulose synthase-like protein B3 [Source:SWISS;Acc:Q8RX83]	10.5	167	3.99	0.0068	0.53832	yes	UP	N	N	Y	Y	Y	12.69	142.14
TBIG040253	Bol006396G	NSP2	Nitrile-specifier protein 2 [Source:SWISS;Acc:O49326]	389	26.2	-3.89	0.00685	0.540688	yes	DOWN	N	N	Y	Y	Y	469.5	22.31
TBIG040316	Bol006351G	TY3B-I	Transposon Ty3-I Gag-Pol polyprotein [Source:SWISS;Acc:Q7LHG5]	5.12	44.9	3.13	0.0081	0.602264	yes	UP	N	N	Y	Y	Y	6.19	38.32
TBIG040331	Bol006366G	CYP71B11	Cytochrome P450 71B11 [Source:SWISS;Acc:P58049]	0	19.3	inf	5e-05	0.0152932	yes	UP	Y	Y	Y	Y	Y	0	16.48
TBIG040397	Bol006340G	-	-	0	4.79	inf	0.03555	0.803298	yes	UP	N	N	N	Y	Y	0	4.09
TBIG040399	Bol006342G	KAT1	Potassium channel KAT1 [Source:SWISS;Acc:Q39128]	1.85	17.8	3.26	0.02025	0.793639	yes	UP	N	N	N	Y	Y	2.23	15.15
TBIG040401	Bol006344G	MCM3	DNA replication licensing factor MCM3 homolog [Source:SWISS;Acc:Q9FL33]	23.9	1.68	-3.82	0.00855	0.625358	yes	DOWN	N	N	Y	Y	Y	28.81	1.44
TBIG040407	Bol006350G	WRKY8	Probable WRKY transcription factor 8 [Source:SWISS;Acc:Q9FL26]	0	4.24	inf	0.00025	0.0328244	yes	UP	Y	Y	Y	Y	Y	0	3.62
TBIG040508	Bol006192G	-	-	22.3	140	2.65	0.02195	0.793639	yes	UP	N	N	N	Y	Y	26.96	119.66
TBIG040570	Bol006162G	KCR2	Very-long-chain 3-oxoacyl-CoA reductase-like protein At1g24470 [Source:SWISS;Acc:Q9FYL6]	0	1.6	inf	0.02655	0.793639	yes	UP	N	N	N	Y	Y	0	1.36
TBIG040597	Bol006041G	SUS3	Sucrose synthase 3 [Source:SWISS;Acc:Q9M111]	3.41	203	5.89	0.0005	0.0549306	yes	UP	N	Y	Y	Y	Y	4.12	172.81
TBIG040610	Bol006054G	-	-	5.45	0	#NAME?	0.00015	0.0288386	yes	DOWN	Y	Y	Y	Y	Y	6.59	0
TBIG040614	BONG007750.1G	LECRK44	L-type lectin-domain containing receptor kinase IV.4 [Source:SWISS;Acc:O81291]	0	5.62	inf	0.0003	0.0354158	yes	UP	Y	Y	Y	Y	Y	0	4.8
TBIG040636	Bol006079G	SULTR3	Sulfate transporter 3.2 [Source:SWISS;Acc:O04289]	2.91	0	#NAME?	0.00025	0.0328244	yes	DOWN	Y	Y	Y	Y	Y	3.52	0
TBIG040650	Bol006093G	-	-	23.7	162	2.77	0.0468	0.845014	yes	UP	N	N	N	Y	Y	28.64	138.37
TBIG040674	Bol006115G	XTH9	Xyloglucan endotransglucosylase/hydrolase protein 9 [Source:SWISS;Acc:Q8LDW9]	618	15.7	-5.3	0.0021	0.206291	yes	DOWN	N	N	Y	Y	Y	746.78	13.42
TBIG040681	Bol006122G	CYCD6-1	Putative cyclin-D6-1 [Source:SWISS;Acc:Q9ZR04]	7.1	0	#NAME?	0.0006	0.0645984	yes	DOWN	N	Y	Y	Y	Y	8.58	0
TBIG040717	Bol006021G	PMEU1	Pectinesterase/pectinesterase inhibitor U1 [Source:SWISS;Acc:Q43143]	2.75	0	#NAME?	0.0002	0.0302427	yes	DOWN	Y	Y	Y	Y	Y	3.32	0
TBIG040799	Bol005954G	DIR3	Dirigent protein 3 [Source:SWISS;Acc:Q9FI66]	22.5	0	#NAME?	0.0001	0.0242486	yes	DOWN	Y	Y	Y	Y	Y	27.19	0
TBIG040811	Bol005841G	neur	Protein neuralized [Source:SWISS;Acc:P29503]	11.9	71.6	2.59	0.0256	0.793639	yes	UP	N	N	N	Y	Y	14.38	61.04
TBIG040832	Bol005862G	rnf126-b	RING finger protein 126-B [Source:SWISS;Acc:Q6IRP0]	0	4.86	inf	0.0212	0.793639	yes	UP	N	N	N	Y	Y	0	4.14
TBIG040839	Bol005869G	-	-	0.919	0	#NAME?	0.0451	0.845014	yes	DOWN	N	N	N	Y	Y	1.11	0
TBIG040847	Bol005877G	P1254_THEMA	Phosphorylated carbohydrates phosphatase TM_1254 [Source:SWISS;Acc:Q9X0Y1]	28.6	183	2.68	0.0209	0.793639	yes	UP	N	N	N	Y	Y	34.5	156.47
TBIG040940	Bol005790G	mhkB	Myosin heavy chain kinase B [Source:SWISS;Acc:P90648]	0	1.89	inf	0.0163	0.783089	yes	UP	N	N	N	Y	Y	0	1.61
TBIG041020	Bol005635G	WRKY49	Probable WRKY transcription factor 49 [Source:SWISS;Acc:Q9FHR7]	2.43	0	#NAME?	0.019	0.785567	yes	DOWN	N	N	N	Y	Y	2.93	0
TBIG041069	Bol005680G	YVRI_CAEEL	GILT-like protein F37H8.5 [Source:SWISS;Acc:O17861]	2.67	0	#NAME?	0.0249	0.793639	yes	DOWN	N	N	N	Y	Y	3.22	0
TBIG041097	Bol005589G	YA22_SCHPO	Uncharacterized protein C2F7.02c [Source:SWISS;Acc:Q09695]	4.96	0	#NAME?	0.00055	0.0599344	yes	DOWN	N	Y	Y	Y	Y	5.99	0
TBIG041121	Bol005612G	ADHL7_ARATH	Alcohol dehydrogenase-like 7 [Source:SWISS;Acc:Q9FH04]	4.61	48.7	3.4	0.0185	0.785404	yes	UP	N	N	N	Y	Y	5.56	41.53
TBIG041122	Bol005613G	-	-	119	1470	3.63	0.0118	0.765322	yes	UP	N	N	N	Y	Y	143.32	1254.51
TBIG041142	Bol005518G	-	-	2.03	0	#NAME?	0.03265	0.803298	yes	DOWN	N	N	N	Y	Y	2.45	0
TBIG041152	Bol005528G	AKR4C9	Aldo-keto reductase family 4 member C9 [Source:SWISS;Acc:Q0PGJ6]	0	14.8	inf	0.0004	0.0460103	yes	UP	Y	Y	Y	Y	Y	0	12.6
TBIG041179	Bol005553G	-	-	8.1	0	#NAME?	0.01705	0.783089	yes	DOWN	N	N	N	Y	Y	9.79	0
TBIG041212	Bol005586G	RAX2	Transcription factor RAX2 [Source:SWISS;Acc:Q9SJL7]	0	1.32	inf	0.04595	0.845014	yes	UP	N	N	N	Y	Y	0	1.13
TBIG041237	Bol005420G	JKD	Zinc finger protein JACKDAW [Source:SWISS;Acc:Q700D2]	2.32	0	#NAME?	0.03265	0.803298	yes	DOWN	N	N	N	Y	Y	2.8	0
TBIG041238	Bol005421G	JKD	Zinc finger protein JACKDAW [Source:SWISS;Acc:Q700D2]	2.64	0	#NAME?	0.0249	0.793639	yes	DOWN	N	N	N	Y	Y	3.19	0
TBIG041307	Bol005489G	GYRBM	DNA gyrase subunit B, mitochondrial [Source:SWISS;Acc:Q94BZ7]	11.4	1.73	-2.72	0.03955	0.834933	yes	DOWN	N	N	N	Y	Y	13.83	1.48
TBIG041331	Bol005389G	CCH	Copper transport protein CCH [Source:SWISS;Acc:O82089]	4.13	0	#NAME?	0.0249	0.793639	yes	DOWN	N	N	N	Y	Y	4.99	0
TBIG041361	Bol005332G	PRIM1	DNA primase small subunit [Source:SWISS;Acc:P49642]	8.25	0	#NAME?	0.0001	0.0242486	yes	DOWN	Y	Y	Y	Y	Y	9.96	0
TBIG041363	Bol005334G	O22975_ARATH	None [Source:SWISS;Acc:O22975]	22.3	3.09	-2.85	0.0339	0.803298	yes	DOWN	N	N	N	Y	Y	26.94	2.63
TBIG041392	Bol005361G	trpB2	Tryptophan synthase beta chain 2 [Source:SWISS;Acc:O67409]	6.43	47.1	2.88	0.0453	0.845014	yes	UP	N	N	N	Y	Y	7.76	40.22
TBIG041421	Bol005301G	YOF7_SCHPO	Uncharacterized RING finger protein P4H10.07 [Source:SWISS;Acc:Q9P7E1]	0	31.2	inf	0.0281	0.799246	yes	UP	N	N	N	Y	Y	0	26.61
TBIG041462	Bol005269G	GPPL2_ARATH	Haloacid dehalogenase-like hydrolase domain-containing protein At3g48420 [Source:SWISS;Acc:Q94K71]	33.3	177	2.41	0.03625	0.803298	yes	UP	N	N	N	Y	Y	40.18	150.68
TBIG041463	Bol005270G	-	-	1.23	0	#NAME?	0.0249	0.793639	yes	DOWN	N	N	N	Y	Y	1.48	0
TBIG041468	Bol005275G	CYP71A26	Cytochrome P450 71A26 [Source:SWISS;Acc:Q9STK7]	0	43	inf	5e-05	0.0152932	yes	UP	Y	Y	Y	Y	Y	0	36.66
TBIG041523	Bol005189G	dnaJ	Chaperone protein DnaJ [Source:SWISS;Acc:Q75VW3]	24.4	244	3.32	0.02485	0.793639	yes	UP	N	N	N	Y	Y	29.47	207.83
TBIG041588	Bol005144G	Y2104_ARATH	Uncharacterized methyltransferase At2g41040, chloroplastic [Source:SWISS;Acc:Q0WPT7]	23.8	194	3.03	0.00885	0.638624	yes	UP	N	N	Y	Y	Y	28.72	165.37
TBIG041606	Bol005162G	Y8948_DICDI	Putative methyltransferase DDB_G0268948 [Source:SWISS;Acc:Q55EX9]	32.5	166	2.36	0.04135	0.843803	yes	UP	N	N	N	Y	Y	39.2	141.69
TBIG041630	Bol005186G	-	-	0	5.86	inf	0.04045	0.834933	yes	UP	N	N	N	Y	Y	0	5
TBIG041632	Bol005188G	CYP83A1	Cytochrome P450 83A1 [Source:SWISS;Acc:P48421]	10.3	0	#NAME?	0.0003	0.0354158	yes	DOWN	Y	Y	Y	Y	Y	12.46	0
TBIG041633	Bol005066G	ESM1	GDSL esterase/lipase ESM1 [Source:SWISS;Acc:Q9LJG3]	12.7	0	#NAME?	0.0002	0.0302427	yes	DOWN	Y	Y	Y	Y	Y	15.39	0
TBIG041637	Bol005069G	GLIP4	GDSL esterase/lipase 4 [Source:SWISS;Acc:Q9LJP1]	0	1.08	inf	0.03555	0.803298	yes	UP	N	N	N	Y	Y	0	0.92
TBIG041642	Bol005074G	ARA12	Subtilisin-like protease [Source:SWISS;Acc:O65351]	76	7.04	-3.43	0.0048	0.416764	yes	DOWN	N	N	Y	Y	Y	91.86	6.01
TBIG041645	Bol005077G	PME3	Pectinesterase/pectinesterase inhibitor 3 [Source:SWISS;Acc:O49006]	300	7.06	-5.41	0.0027	0.258623	yes	DOWN	N	N	Y	Y	Y	362.46	6.02
TBIG041704	Bol005009G	-	-	28.4	0	#NAME?	0.0365	0.803298	yes	DOWN	N	N	N	Y	Y	34.35	0
TBIG041753	Bol005057G	PPDK	Pyruvate, phosphate dikinase 1, chloroplastic [Source:SWISS;Acc:O23404]	5.07	434	6.42	0.0024	0.232368	yes	UP	N	N	Y	Y	Y	6.12	370.49
TBIG041754	Bol005058G	UGT75D1	UDP-glycosyltransferase 75D1 [Source:SWISS;Acc:O23406]	0	1.91	inf	0.03555	0.803298	yes	UP	N	N	N	Y	Y	0	1.63
TBIG041755	Bol005059G	UGT75D1	UDP-glycosyltransferase 75D1 [Source:SWISS;Acc:O23406]	0	2.42	inf	0.0281	0.799246	yes	UP	N	N	N	Y	Y	0	2.07
TBIG041788	Bol004957G	CSY2	Citrate synthase 2, peroxisomal [Source:SWISS;Acc:Q9LXS6]	1.45	0	#NAME?	0.0212	0.793639	yes	DOWN	N	N	N	Y	Y	1.75	0
TBIG041835	Bol004903G	APRR9	Two-component response regulator-like APRR9 [Source:SWISS;Acc:Q8L500]	43	296	2.78	0.04035	0.834933	yes	UP	N	N	N	Y	Y	51.98	252.42
TBIG041841	Bol004909G	HIC	3-ketoacyl-CoA synthase 13 [Source:SWISS;Acc:Q9ZUZ0]	74.2	5.84	-3.67	0.0154	0.783089	yes	DOWN	N	N	N	Y	Y	89.68	4.98
TBIG041844	Bol004912G	CYP78A6	Cytochrome P450 78A6 [Source:SWISS;Acc:Q9ZNR0]	0	1.26	inf	0.019	0.785567	yes	UP	N	N	N	Y	Y	0	1.08
TBIG041889	Bol004844G	PYM	Protein POLYCHOME [Source:SWISS;Acc:O48533]	2.23	0	#NAME?	0.03215	0.803298	yes	DOWN	N	N	N	Y	Y	2.69	0
TBIG041901	Bol004856G	-	-	9.09	0	#NAME?	0.02145	0.793639	yes	DOWN	N	N	N	Y	Y	10.98	0
TBIG042015	Bol004730G	-	-	9.91	70.2	2.82	0.04725	0.845014	yes	UP	N	N	N	Y	Y	11.97	59.89
TBIG042088	Bol004612G	-	-	1.27	0	#NAME?	0.0365	0.803298	yes	DOWN	N	N	N	Y	Y	1.54	0
TBIG042103	Bol004627G	O80854_ARATH	None [Source:SWISS;Acc:O80854]	2.18	0	#NAME?	0.02815	0.799246	yes	DOWN	N	N	N	Y	Y	2.64	0
TBIG042123	Bol004647G	ADS2	Delta-9 acyl-lipid desaturase 2 [Source:SWISS;Acc:Q9SID2]	53.6	4.72	-3.51	0.0131	0.783089	yes	DOWN	N	N	N	Y	Y	64.78	4.02
TBIG042164	Bol004602G	ATPC1	ATP synthase gamma chain 1, chloroplastic [Source:SWISS;Acc:Q01908]	31.8	464	3.87	0.008	0.599799	yes	UP	N	N	Y	Y	Y	38.37	395.74
TBIG042307	Bol004412G	COMT1	Caffeic acid 3-O-methyltransferase [Source:SWISS;Acc:Q8W013]	48.5	5.76	-3.07	0.02905	0.803298	yes	DOWN	N	N	N	Y	Y	58.53	4.92
TBIG042374	Bol004398G	MLP423	MLP-like protein 423 [Source:SWISS;Acc:Q93VR4]	909	0	#NAME?	5e-05	0.0152932	yes	DOWN	Y	Y	Y	Y	Y	1097.51	0
TBIG042387	Bol004311G	AZF1	Zinc finger protein AZF1 [Source:SWISS;Acc:Q9SSW1]	0	2.26	inf	0.0299	0.803298	yes	UP	N	N	N	Y	Y	0	1.93
TBIG042476	Bol004228G	BAG2	BAG family molecular chaperone regulator 2 [Source:SWISS;Acc:Q0WPX7]	3.14	0	#NAME?	0.0365	0.803298	yes	DOWN	N	N	N	Y	Y	3.8	0
TBIG042496	Bol004248G	TRP4	Telomere repeat-binding protein 4 [Source:SWISS;Acc:Q9FFY9]	16.8	86	2.36	0.0438	0.845014	yes	UP	N	N	N	Y	Y	20.25	73.36
TBIG042497	Bol004249G	Q9FFZ1_ARATH	None [Source:SWISS;Acc:Q9FFZ1]	9.43	87.8	3.22	0.03175	0.803298	yes	UP	N	N	N	Y	Y	11.39	74.94
TBIG042562	Bol004211G	WTR27_ARATH	WAT1-related protein At3g56620 [Source:SWISS;Acc:Q9LXX8]	0	1.43	inf	0.03515	0.803298	yes	UP	N	N	N	Y	Y	0	1.22
TBIG042570	Bol004105G	SCL31	Scarecrow-like protein 31 [Source:SWISS;Acc:Q3EDH0]	0	0.954	inf	0.0183	0.783089	yes	UP	N	N	N	Y	Y	0	0.81
TBIG042625	Bol004158G	HPD	4-hydroxyphenylpyruvate dioxygenase [Source:SWISS;Acc:P93836]	11.5	157	3.77	0.0151	0.783089	yes	UP	N	N	N	Y	Y	13.9	133.83
TBIG042678	Bol004061G	AIG1	Protein AIG1 [Source:SWISS;Acc:P54120]	1.78	0	#NAME?	0.03265	0.803298	yes	DOWN	N	N	N	Y	Y	2.15	0
TBIG042708	Bol003997G	SPL8	Squamosa promoter-binding-like protein 8 [Source:SWISS;Acc:Q8GXL3]	1.32	0	#NAME?	0.0451	0.845014	yes	DOWN	N	N	N	Y	Y	1.59	0
TBIG042737	Bol004026G	-	-	1.68	0	#NAME?	0.02815	0.799246	yes	DOWN	N	N	N	Y	Y	2.03	0
TBIG042752	Bol004041G	-	-	81.6	0	#NAME?	5e-05	0.0152932	yes	DOWN	Y	Y	Y	Y	Y	98.54	0
TBIG042777	Bol003960G	IP5P2	Type I inositol 1,4,5-trisphosphate 5-phosphatase 2 [Source:SWISS;Acc:Q9FUR2]	10.3	50.8	2.3	0.0474	0.845014	yes	UP	N	N	N	Y	Y	12.42	43.33
TBIG042813	Bol003942G	SKU5	Monocopper oxidase-like protein SKU5 [Source:SWISS;Acc:Q9SU40]	47.5	3.41	-3.8	0.00915	0.646408	yes	DOWN	N	N	Y	Y	Y	57.39	2.91
TBIG042886	Bol003863G	TPRP-F1	36.4 kDa proline-rich protein [Source:SWISS;Acc:Q00451]	11	0	#NAME?	0.0002	0.0302427	yes	DOWN	Y	Y	Y	Y	Y	13.23	0
TBIG042919	Bol003803G	GOT1	Protein transport protein GOT1 [Source:SWISS;Acc:Q03554]	0	18.8	inf	0.0003	0.0354158	yes	UP	Y	Y	Y	Y	Y	0	16.03
TBIG043023	Bol003697G	FAO4A	Long-chain-alcohol oxidase FAO4A [Source:SWISS;Acc:O65709]	2.56	0	#NAME?	0.0451	0.845014	yes	DOWN	N	N	N	Y	Y	3.09	0
TBIG043026	Bol003700G	Notum	Protein notum homolog [Source:SWISS;Acc:Q8R116]	542	53.6	-3.34	0.01065	0.714851	yes	DOWN	N	N	N	Y	Y	655.2	45.71
TBIG043080	Bol003681G	TGA7	Transcription factor TGA7 [Source:SWISS;Acc:Q93ZE2]	4.02	28.7	2.84	0.03785	0.819606	yes	UP	N	N	N	Y	Y	4.85	24.48
TBIG043081	Bol003682G	dnaJ	Chaperone protein DnaJ [Source:SWISS;Acc:B0S1F7]	31.8	173	2.45	0.0392	0.834933	yes	UP	N	N	N	Y	Y	38.43	147.86
TBIG043126	Bol003620G	AAE12	Probable acyl-activating enzyme 12, peroxisomal [Source:SWISS;Acc:Q9SS00]	4.93	156	4.99	0.0049	0.424078	yes	UP	N	N	Y	Y	Y	5.95	133.44
TBIG043230	Bol003580G	-	-	2.75	0	#NAME?	0.019	0.785567	yes	DOWN	N	N	N	Y	Y	3.32	0
TBIG043249	Bol003501G	F14O23.19	Uncharacterized aarF domain-containing protein kinase At1g71810, chloroplastic [Source:SWISS;Acc:Q94BU1]	17.7	96.7	2.45	0.03355	0.803298	yes	UP	N	N	N	Y	Y	21.35	82.54
TBIG043265	Bol003517G	PER12	Peroxidase 12 [Source:SWISS;Acc:Q96520]	385	4.53	-6.41	0.00065	0.0680755	yes	DOWN	N	Y	Y	Y	Y	464.66	3.87
TBIG043269	Bol003521G	GXM3	Glucuronoxylan 4-O-methyltransferase 3 [Source:SWISS;Acc:Q9LQ32]	5.39	0	#NAME?	0.0008	0.0825011	yes	DOWN	N	Y	Y	Y	Y	6.51	0
TBIG043285	Bol003472G	MPT2	Mitochondrial phosphate carrier protein 2, mitochondrial [Source:SWISS;Acc:Q9M2Z8]	0	1.85	inf	0.0212	0.793639	yes	UP	N	N	N	Y	Y	0	1.58
TBIG043287	Bol003474G	FLA2	Fasciclin-like arabinogalactan protein 2 [Source:SWISS;Acc:Q9SU13]	90.5	14.8	-2.62	0.02485	0.793639	yes	DOWN	N	N	N	Y	Y	109.37	12.59
TBIG043301	Bol003438G	HO1	Heme oxygenase 1, chloroplastic [Source:SWISS;Acc:O48782]	29.4	154	2.39	0.04355	0.845014	yes	UP	N	N	N	Y	Y	35.5	131
TBIG043338	Bol003398G	PheRS	Probable phenylalanine--tRNA ligase alpha subunit [Source:SWISS;Acc:Q9T034]	2.08	0	#NAME?	0.01465	0.783089	yes	DOWN	N	N	N	Y	Y	2.51	0
TBIG043421	Bol003332G	-	-	106	0	#NAME?	0.0182	0.783089	yes	DOWN	N	N	N	Y	Y	127.52	0
TBIG043438	Bol003306G	COL6	Zinc finger protein CONSTANS-LIKE 6 [Source:SWISS;Acc:Q8LG76]	0	2.37	inf	0.01355	0.783089	yes	UP	N	N	N	Y	Y	0	2.02
TBIG043513	Bol003227G	TKPR1	Tetraketide alpha-pyrone reductase 1 [Source:SWISS;Acc:Q500U8]	9.1	132	3.86	0.01135	0.748766	yes	UP	N	N	N	Y	Y	10.99	112.52
TBIG043555	Bol003195G	CXE12	Probable carboxylesterase 12 [Source:SWISS;Acc:Q9SMN0]	0.884	0	#NAME?	0.0451	0.845014	yes	DOWN	N	N	N	Y	Y	1.07	0
TBIG043570	Bol003210G	CK3_ARATH	Probable choline kinase 3 [Source:SWISS;Acc:Q9SZ92]	4	35.3	3.14	0.022	0.793639	yes	UP	N	N	N	Y	Y	4.83	30.11
TBIG043614	Bol003126G	Q9S726_ARATH	None [Source:SWISS;Acc:Q9S726]	26.5	135	2.35	0.0405	0.835324	yes	UP	N	N	N	Y	Y	32	115.06
TBIG043632	Bol003143G	-	-	2.03	0	#NAME?	0.01655	0.783089	yes	DOWN	N	N	N	Y	Y	2.45	0
TBIG043650	Bol003161G	-	-	2.37	0	#NAME?	0.00015	0.0288386	yes	DOWN	Y	Y	Y	Y	Y	2.86	0
TBIG043664	Bol003097G	PIP2-4	Probable aquaporin PIP2-4 [Source:SWISS;Acc:Q9FF53]	1.69	0	#NAME?	0.02815	0.799246	yes	DOWN	N	N	N	Y	Y	2.04	0
TBIG043692	Bol003063G	BGAL10	Beta-galactosidase 10 [Source:SWISS;Acc:Q9FN08]	88.8	3.41	-4.7	0.00665	0.52956	yes	DOWN	N	N	Y	Y	Y	107.27	2.91
TBIG043729	Bol003027G	USPAL_ARATH	Universal stress protein A-like protein [Source:SWISS;Acc:Q8LGG8]	0	587	inf	0.04595	0.845014	yes	UP	N	N	N	Y	Y	0	500.84
TBIG043730	Bol003028G	-	-	0	14.8	inf	0.0169	0.783089	yes	UP	N	N	N	Y	Y	0	12.61
TBIG043776	Bol003002G	ATL78	RING-H2 finger protein ATL78 [Source:SWISS;Acc:Q6NQG7]	1.59	0	#NAME?	0.0451	0.845014	yes	DOWN	N	N	N	Y	Y	1.92	0
TBIG043820	Bol002927G	GOLS4	Galactinol synthase 4 [Source:SWISS;Acc:O22693]	0	4.43	inf	0.01285	0.783089	yes	UP	N	N	N	Y	Y	0	3.78
TBIG043969	Bol002804G	Q9LUC5_ARATH	None [Source:SWISS;Acc:Q9LUC5]	7.57	98.9	3.71	0.0157	0.783089	yes	UP	N	N	N	Y	Y	9.14	84.34
TBIG043974	BONG008360.1G	Q9LUC8_ARATH	None [Source:SWISS;Acc:Q9LUC8]	0	1.57	inf	0.0169	0.783089	yes	UP	N	N	N	Y	Y	0	1.34
TBIG043994	Bol002779G	OLEO1_ARATH	Oleosin 18.5 kDa [Source:SWISS;Acc:P29525]	0	14.8	inf	5e-05	0.0152932	yes	UP	Y	Y	Y	Y	Y	0	12.64
TBIG044005	BONG008380.1G	RPS7	Ribosomal protein S7, mitochondrial [Source:SWISS;Acc:P92557]	21.8	0	#NAME?	0.02815	0.799246	yes	DOWN	N	N	N	Y	Y	26.28	0
TBIG044057	Bol002713G	MDA1_ARATH	Mediator-associated protein 1 [Source:SWISS;Acc:Q9SB42]	1.24	0	#NAME?	0.0249	0.793639	yes	DOWN	N	N	N	Y	Y	1.5	0
TBIG044068	Bol002724G	ATL6	E3 ubiquitin-protein ligase ATL6 [Source:SWISS;Acc:Q8RXX9]	0	8.72	inf	0.0281	0.799246	yes	UP	N	N	N	Y	Y	0	7.44
TBIG044103	Bol002670G	F12B7.2	Inactive serine/threonine-protein kinase At1g67470 [Source:SWISS;Acc:O64798]	1.25	0	#NAME?	0.03215	0.803298	yes	DOWN	N	N	N	Y	Y	1.51	0
TBIG044104	Bol002671G	-	-	140	5.42	-4.69	0.0079	0.598976	yes	DOWN	N	N	Y	Y	Y	168.76	4.62
TBIG044115	Bol002682G	ACT1	Actin-1 [Source:SWISS;Acc:Q10DV7]	1.35	110	6.35	0.04765	0.845014	yes	UP	N	N	N	Y	Y	1.64	94.2
TBIG044171	Bol002601G	MAKR6	Probable membrane-associated kinase regulator 6 [Source:SWISS;Acc:Q84JK8]	0	4.85	inf	0.01735	0.783089	yes	UP	N	N	N	Y	Y	0	4.14
TBIG044210	Bol002577G	ERF071	Ethylene-responsive transcription factor ERF071 [Source:SWISS;Acc:O22259]	3.23	0	#NAME?	0.02635	0.793639	yes	DOWN	N	N	N	Y	Y	3.9	0
TBIG044213	Bol002580G	-	-	9.96	0	#NAME?	0.02635	0.793639	yes	DOWN	N	N	N	Y	Y	12.03	0
TBIG044221	Bol002588G	Q9LJB7_ARATH	None [Source:SWISS;Acc:Q9LJB7]	0	2.58	inf	0.021	0.793639	yes	UP	N	N	N	Y	Y	0	2.2
TBIG044223	Bol002590G	LACS1	Long chain acyl-CoA synthetase 1 [Source:SWISS;Acc:O22898]	143	8.48	-4.07	0.0064	0.515756	yes	DOWN	N	N	Y	Y	Y	172.59	7.24
TBIG044282	Bol002466G	MUTE	Transcription factor MUTE [Source:SWISS;Acc:Q9M8K6]	3.94	0	#NAME?	0.02405	0.793639	yes	DOWN	N	N	N	Y	Y	4.76	0
TBIG044297	Bol002481G	RCI2B	Hydrophobic protein RCI2B [Source:SWISS;Acc:Q9ZNS6]	6560	0	#NAME?	0.02145	0.793639	yes	DOWN	N	N	N	Y	Y	7922.3	0
TBIG044304	Bol002488G	LON4	Lon protease homolog 4, chloroplastic/mitochondrial [Source:SWISS;Acc:Q9M9L7]	6.5	0	#NAME?	0.00025	0.0328244	yes	DOWN	Y	Y	Y	Y	Y	7.86	0
TBIG044362	Bol002420G	TAR4	Tryptophan aminotransferase-related protein 4 [Source:SWISS;Acc:Q93Z38]	0	0.961	inf	0.02355	0.793639	yes	UP	N	N	N	Y	Y	0	0.82
TBIG044375	Bol002369G	PDC1	Pyruvate decarboxylase 1 [Source:SWISS;Acc:O82647]	20.6	0	#NAME?	5e-05	0.0152932	yes	DOWN	Y	Y	Y	Y	Y	24.86	0
TBIG044378	Bol002372G	Y4990_ARATH	Uncharacterized protein At4g19900 [Source:SWISS;Acc:P0C8Q4]	0	1.2	inf	0.02585	0.793639	yes	UP	N	N	N	Y	Y	0	1.03
TBIG044399	Bol002392G	ORP3A	Oxysterol-binding protein-related protein 3A [Source:SWISS;Acc:Q9LZM1]	3.41	24.5	2.84	0.0357	0.803298	yes	UP	N	N	N	Y	Y	4.12	20.87
TBIG044456	Bol002312G	TT12	Protein TRANSPARENT TESTA 12 [Source:SWISS;Acc:Q9LYT3]	1.26	0	#NAME?	0.02635	0.793639	yes	DOWN	N	N	N	Y	Y	1.52	0
TBIG044467	Bol002323G	At1g11820	Glucan endo-1,3-beta-glucosidase 1 [Source:SWISS;Acc:O65399]	40.8	4.58	-3.16	0.0262	0.793639	yes	DOWN	N	N	N	Y	Y	49.33	3.91
TBIG044489	Bol002274G	Q9SD20_ARATH	None [Source:SWISS;Acc:Q9SD20]	6.52	0	#NAME?	5e-05	0.0152932	yes	DOWN	Y	Y	Y	Y	Y	7.87	0
TBIG044493	Bol002278G	Y3122_ARATH	WEB family protein At3g51220 [Source:SWISS;Acc:Q9SD24]	1.89	0	#NAME?	0.0451	0.845014	yes	DOWN	N	N	N	Y	Y	2.28	0
TBIG044563	Bol002254G	ATL51	RING-H2 finger protein ATL51 [Source:SWISS;Acc:Q9SRQ8]	10.7	95.9	3.17	0.0262	0.793639	yes	UP	N	N	N	Y	Y	12.88	81.79
TBIG044576	Bol002211G	-	-	0	3.01	inf	0.021	0.793639	yes	UP	N	N	N	Y	Y	0	2.57
TBIG044656	Bol002134G	-	-	1.57	0	#NAME?	0.0238	0.793639	yes	DOWN	N	N	N	Y	Y	1.9	0
TBIG044682	Bol002105G	LECRK91	L-type lectin-domain containing receptor kinase IX.1 [Source:SWISS;Acc:Q9LXA5]	36.5	0	#NAME?	5e-05	0.0152932	yes	DOWN	Y	Y	Y	Y	Y	44.13	0
TBIG044697	Bol002086G	-	-	0	7.06	inf	0.02355	0.793639	yes	UP	N	N	N	Y	Y	0	6.03
TBIG044736	Bol002065G	dnaJ	Chaperone protein DnaJ [Source:SWISS;Acc:Q3AF07]	39.9	363	3.18	0.0278	0.799246	yes	UP	N	N	N	Y	Y	48.24	309.66
TBIG044745	Bol002074G	ML2	Protein MEI2-like 2 [Source:SWISS;Acc:Q9SJG8]	2.25	27.3	3.6	0.01295	0.783089	yes	UP	N	N	N	Y	Y	2.71	23.3
TBIG044753	Bol002048G	SWEET11	Bidirectional sugar transporter SWEET11 [Source:SWISS;Acc:Q9SMM5]	18.3	323	4.14	0.00635	0.513263	yes	UP	N	N	Y	Y	Y	22.12	275.89
[truncated: 56 more rows]

## Sheet: A vs D
Table S2. Differentially expressed genes between A vs D.
[truncated: 1,517 more rows]

## Sheet: B vs C
Table S2. Differentially expressed genes between B vs C.
[truncated: 1,684 more rows]

## Sheet: B vs E
Table S2. Differentially expressed genes between B vs E.
[truncated: 1,709 more rows]

[truncated: 3 more sheets: D vs E, D vs F, E vs F]
