# Supplementary material for: Transcriptome profiling of two contrasting ornamental cabbage (Brassica oleracea var. acephala) lines provides insights into purple and white inner leaf pigmentation
Source: BMC Genomics. 2018 Nov 6;19:797. doi: 10.1186/s12864-018-5199-3 (PMC6219265; doi:10.1186/s12864-018-5199-3)
Supplement: Supplementary file 3 — Table S3. Transcription factor (TF) families identified in two ornamental cabbage lines. (XLSX 98 kb) [file 12864_2018_5199_MOESM3_ESM.xlsx]

## Sheet: Table S3
Table S3 Transcription factor (TF) families identified in two ornamental cabbage lines
Sl. No.	Gene_ID	GeneName	Description	EXP:OC_A:FPKM	EXP:OC_B:FPKM	EXP:OC_C:FPKM	EXP:OC_D:FPKM	EXP:OC_E:FPKM	EXP:OC_F:FPKM
1	Bol044867G	AGL93	Agamous-like MADS-box protein AGL93 [Source:SWISS;Acc:Q7X9H9]	0	0	0	19.3255	35.5135	39.4293
2	Bol045150G	CIPK17	CBL-interacting serine/threonine-protein kinase 17 [Source:SWISS;Acc:Q94C40]	1.07522	1.1646	1.63403	0.430379	2.67343	4.28385
3	Bol045000G	TOE2	AP2-like ethylene-responsive transcription factor TOE2 [Source:SWISS;Acc:Q9LVG2]	0	1.41683	2.309	0	1.38617	0
4	Bol045346G	RGL1	DELLA protein RGL1 [Source:SWISS;Acc:Q9C8Y3]	3.32143	7.00745	2.1212	7.34193	8.14485	1.78113
5	Bol045347G	MYB75	Transcription factor MYB75 [Source:SWISS;Acc:Q9FE25]	14.5411	33.0207	123.087	25.0599	45.3206	104.429
6	Bol044334G	SMZ	AP2-like ethylene-responsive transcription factor SMZ [Source:SWISS;Acc:Q6PV68]	9.20374	7.12227	7.28979	0	0	0.126824
7	Bol045408G	Y3545_ARATH	Probable receptor-like protein kinase At3g55450 [Source:SWISS;Acc:Q8H186]	0.659847	1.39826	10.7213	6.77884	9.78665	19.971
8	Bol044395G	Y3804_ARATH	Probably inactive leucine-rich repeat receptor-like protein kinase At3g28040 [Source:SWISS;Acc:Q9LRT1]	25.7777	10.5991	3.02881	23.7799	13.1349	6.66138
9	Bol045507G	DREB2F	Dehydration-responsive element-binding protein 2F [Source:SWISS;Acc:Q9SVX5]	1.64813	0	0.212856	1.4968	0.220086	0.188226
10	BONG000210.1G	Q9M2K4_ARATH	None [Source:SWISS;Acc:Q9M2K4]	57.6772	32.0755	0.835584	81.7625	54.5468	10.659
11	Bol045547G	Q0WRY5_ARATH	None [Source:SWISS;Acc:Q0WRY5]	21.477	12.6591	0.849246	17.1845	11.7276	4.25026
12	Bol045562G	PTI13	PTI1-like tyrosine-protein kinase 3 [Source:SWISS;Acc:B9DFG5]	9.8367	7.31879	5.0392	31.1275	39.9785	43.5975
13	Bol044493G	ACR4	Serine/threonine-protein kinase-like protein ACR4 [Source:SWISS;Acc:Q9LX29]	14.7052	12.8403	4.57044	7.59678	5.30232	3.38661
14	Bol044530G	HAT3	Homeobox-leucine zipper protein HAT3 [Source:SWISS;Acc:P46602]	2.6159	2.54768	0.619837	7.98575	5.81785	1.24638
15	Bol044533G	ERF035	Ethylene-responsive transcription factor ERF035 [Source:SWISS;Acc:Q9M210]	3.43318	0.406505	0	4.48724	0.406435	0.330774
16	Bol044575G	ATHB-12	Homeobox-leucine zipper protein ATHB-12 [Source:SWISS;Acc:Q9M276]	48.9852	121.377	145.991	36.4923	34.1204	21.9286
17	Bol045681G	BHLH67	Transcription factor bHLH67 [Source:SWISS;Acc:Q700E4]	2.44093	0	0	3.97069	0.569745	0
18	Bol045731G	ERECTA	LRR receptor-like serine/threonine-protein kinase ERECTA [Source:SWISS;Acc:Q42371]	43.972	17.5756	1.72379	35.9257	13.1859	2.31575
19	Bol045781G	BHLH66	Transcription factor bHLH66 [Source:SWISS;Acc:Q9ZUG9]	0	1.14172	7.33246	0.126062	0.823719	3.57647
20	Bol044730G	NAI1	Transcription factor NAI1 [Source:SWISS;Acc:Q8S3F1]	7.15584	5.54702	1.08508	25.3137	33.5755	23.8383
21	Bol044732G	BHLH19	Transcription factor bHLH19 [Source:SWISS;Acc:Q1PF16]	1.36395	0.167432	0	3.1076	0.800943	1.26079
22	Bol045864G	ATJ10	Chaperone protein dnaJ 10 [Source:SWISS;Acc:Q8GYX8]	26.4718	15.1981	18.2578	43.6847	68.9744	49.1277
23	Bol044812G	GLK1	Transcription activator GLK1 [Source:SWISS;Acc:Q9SIV3]	8.14641	14.7179	59.5643	13.9357	23.06	40.8484
24	Bol045896G	Dnajb13	DnaJ homolog subfamily B member 13 [Source:SWISS;Acc:Q80Y75]	35.6055	24.6088	62.6865	18.5489	32.6265	60.7326
25	Bol044819G	BHLH133	Transcription factor bHLH133 [Source:SWISS;Acc:Q7XHI5]	0.89174	1.53256	3.60885	1.64697	2.06928	6.77477
26	BONG000420.1G	IMK3	Probable leucine-rich repeat receptor-like protein kinase IMK3 [Source:SWISS;Acc:C0LGP9]	2.97251	0.664203	0	1.609	0.610426	0.0301244
27	Bol044275G	WRKY70	Probable WRKY transcription factor 70 [Source:SWISS;Acc:Q9LY00]	1.569	0	0.0899953	0	0	0.154143
28	Bol043589G	HY5	Transcription factor HY5 [Source:SWISS;Acc:O24646]	210.931	161.969	183.228	85.0519	77.6342	131.635
29	Bol043596G	SHN2	Ethylene-responsive transcription factor SHINE 2 [Source:SWISS;Acc:Q9LFN7]	0	0	0	10.6999	10.5132	11.534
30	Bol043617G	CIPK5	CBL-interacting serine/threonine-protein kinase 5 [Source:SWISS;Acc:Q9LEU7]	20.8826	43.7933	102.291	33.4258	53.5817	56.4535
31	Bol043646G	BHLH61	Transcription factor bHLH61 [Source:SWISS;Acc:Q9LXA9]	53.5069	39.4015	5.73238	63.522	36.7713	13.0347
32	Bol043651G	AIL6	AP2-like ethylene-responsive transcription factor AIL6 [Source:SWISS;Acc:Q52QU2]	3.42163	0.796904	0	3.15932	0.985614	0.185251
33	Bol043891G	ERF106	Ethylene-responsive transcription factor ERF106 [Source:SWISS;Acc:Q9LY05]	4.90523	8.60211	1.70771	12.1076	38.118	27.8131
34	Bol043913G	PHL1	Protein PHR1-LIKE 1 [Source:SWISS;Acc:Q8GUN5]	0	0.276089	0.73604	0	0.586239	1.49905
35	Bol043922G	HAT14	Homeobox-leucine zipper protein HAT14 [Source:SWISS;Acc:P46665]	37.3944	42.8679	5.03225	37.0158	48.3489	25.7908
36	Bol043968G	Y5625_ARATH	B3 domain-containing protein At5g06250 [Source:SWISS;Acc:Q9FNI3]	3.76211	0	0	7.87775	1.355	3.88418
37	Bol044031G	DREB2A	Dehydration-responsive element-binding protein 2A [Source:SWISS;Acc:O82132]	11.3879	24.1894	129.985	9.68758	8.69316	81.8303
38	Bol044062G	LUX	Transcription factor LUX [Source:SWISS;Acc:Q9SNB4]	9.9156	25.2432	14.2408	18.118	31.1222	54.4296
39	Bol043258G	mhkB	Myosin heavy chain kinase B [Source:SWISS;Acc:P90648]	0	0.109608	1.57111	0.57436	0	1.45799
40	Bol043289G	COL16	Zinc finger protein CONSTANS-LIKE 16 [Source:SWISS;Acc:Q8RWD0]	1.63536	7.79438	13.0187	2.74887	15.6227	26.5372
41	Bol043295G	COL16	Zinc finger protein CONSTANS-LIKE 16 [Source:SWISS;Acc:Q8RWD0]	11.0873	53.4052	89.3617	21.6653	86.6949	148.563
42	Bol042768G	ERF119	Ethylene-responsive transcription factor ERF119 [Source:SWISS;Acc:Q9LUA2]	16.2994	35.6793	36.7354	13.2861	28.042	22.409
43	Bol042830G	NORK	Nodulation receptor kinase [Source:SWISS;Acc:Q8L4H4]	28.1157	15.5209	2.84588	36.9283	19.8037	7.10845
44	Bol042833G	SCRM	Transcription factor ICE1 [Source:SWISS;Acc:Q9LSE2]	66.6375	24.9478	11.1085	67.3275	31.0428	22.1557
45	Bol042951G	Y3804_ARATH	Probably inactive leucine-rich repeat receptor-like protein kinase At3g28040 [Source:SWISS;Acc:Q9LRT1]	59.285	32.8971	4.42134	52.4989	35.28	15.4108
46	Bol042958G	SAP12	Zinc finger AN1 domain-containing stress-associated protein 12 [Source:SWISS;Acc:Q67YE6]	19.1649	3.55124	0.578851	7.9253	3.63648	1.38375
47	Bol043005G	NAC100	NAC domain-containing protein 100 [Source:SWISS;Acc:Q9FLJ2]	0.342267	0.130674	2.64408	0	0.71996	1.18635
48	Bol043024G	-	-	0	1.09667	0	0	0.412997	0.0705363
49	Bol043053G	Q9FMC2_ARATH	None [Source:SWISS;Acc:Q9FMC2]	0.478205	0	2.26072	1.26827	0.506591	0
50	Bol043120G	BHLH78	Transcription factor bHLH78 [Source:SWISS;Acc:Q9FJL4]	1.32447	3.57473	9.20346	1.61073	7.70884	6.49635
51	Bol042394G	IAA7	Auxin-responsive protein IAA7 [Source:SWISS;Acc:Q38825]	35.3216	91.2763	6.74408	40.053	122.905	46.4518
52	Bol042401G	MYB15-like	Transcription factor MYB15 (Arabidopsis thaliana) [Source:SWISS;Acc:Q9LTC4]	6.60592	0	0	19.7985	7.61218	9.84017
53	Bol042409G	MYB75	Transcription factor MYB75 [Source:SWISS;Acc:Q9FE25]	1.15845	6.54441	25.6881	0	0.141937	0
54	Bol042466G	TMKL1	Putative kinase-like protein TMKL1 [Source:SWISS;Acc:P33543]	20.6312	12.1593	2.17862	19.4106	10.5013	3.87779
55	Bol042679G	MYB7	Transcription factor MYB7 (Arabidopsis thaliana) [Source:SWISS;Acc:Q42379]	6.22473	23.9902	12.0417	0	19.478	11.8938
56	BONG000770.1G	REM14	B3 domain-containing protein REM14 [Source:SWISS;Acc:Q8GYM4]	0.285098	0	0	0.663989	1.20243	0.376687
57	BONG000780.1G	ARF18	Auxin response factor 18 [Source:SWISS;Acc:Q9C5W9]	24.9707	12.1465	0.568539	31.3757	17.0768	3.96682
58	Bol042072G	EDR1	Serine/threonine-protein kinase EDR1 [Source:SWISS;Acc:Q9FPR3]	16.0829	22.1968	61.0473	19.2164	24.0586	22.2255
59	Bol042081G	CRK5	Cysteine-rich receptor-like protein kinase 5 [Source:SWISS;Acc:Q9C5S8]	1.63284	6.00499	5.66221	2.1307	3.696	10.0392
60	Bol042130G	WRKY53	Probable WRKY transcription factor 53 [Source:SWISS;Acc:Q9SUP6]	2.03043	0	0.346159	2.13408	2.33705	2.04236
61	Bol042152G	GRF8	Growth-regulating factor 8 [Source:SWISS;Acc:Q9SU44]	0.866229	0	0	3.8843	0.932038	0.576687
62	Bol042263G	CIA2	Protein CHLOROPLAST IMPORT APPARATUS 2 [Source:SWISS;Acc:Q9LU68]	1.22943	0.0936811	0	1.1078	0.65741	0.104976
63	Bol042329G	Q9LJB7_ARATH	None [Source:SWISS;Acc:Q9LJB7]	9.33664	25.5007	123.7	16.997	19.0549	47.9731
64	Bol042333G	NAC072	NAC domain-containing protein 72 [Source:SWISS;Acc:Q93VY3]	47.9606	56.4664	150.832	25.618	32.0781	101.218
65	Bol041602G	ATJ20	Chaperone protein dnaJ 20, chloroplastic [Source:SWISS;Acc:Q9SDN0]	16.9587	31.1968	66.2991	13.3842	27.8153	76.5244
66	Bol041660G	CDKB1-1	Cyclin-dependent kinase B1-1 [Source:SWISS;Acc:P25859]	16.4629	3.01338	0.958464	18.3373	5.3686	1.75029
67	Bol041766G	AHK3	Histidine kinase 3 [Source:SWISS;Acc:Q9C5U1]	36.0304	38.6117	59.7005	16.8189	16.8802	18.6107
68	Bol041488G	OBF1	Ocs element-binding factor 1 [Source:SWISS;Acc:P24068]	14.6138	51.6176	54.1969	16.5951	60.7802	141.732
69	Bol041520G	ATHB-21	Homeobox-leucine zipper protein ATHB-21 [Source:SWISS;Acc:Q9ZU70]	0.305593	0	0	0.224375	0	0.860221
70	BONG000930.1G	F2P3.8	Putative disease resistance protein At4g11170 [Source:SWISS;Acc:O82500]	0.446811	0.498244	0.482696	16.7821	21.8931	26.5695
71	Bol041589G	F2P3.8	Putative disease resistance protein At4g11170 [Source:SWISS;Acc:O82500]	0	0	0	45.7272	34.7659	47.3224
72	Bol041597G	NOB1	RNA-binding protein NOB1 [Source:SWISS;Acc:Q5RBB3]	10.6852	9.35093	1.66647	8.0672	6.10411	2.69538
73	Bol041370G	MYB48	Transcription factor MYB48 [Source:SWISS;Acc:Q9LX82]	3.47272	4.49323	12.6571	0.696548	2.24101	8.5062
74	Bol041374G	ANP1	Mitogen-activated protein kinase kinase kinase ANP1 [Source:SWISS;Acc:O22040]	0.330243	0.888652	0.741819	0	0	0
75	Bol040706G	ERF023	Ethylene-responsive transcription factor ERF023 [Source:SWISS;Acc:Q1ECI2]	7.93199	10.4075	53.6892	10.1023	9.2021	17.4871
76	Bol040745G	HFR1	Transcription factor HFR1 [Source:SWISS;Acc:Q9FE22]	4.81147	1.11532	55.1568	0.688545	2.86613	1.52201
77	Bol040875G	IAA3	Auxin-responsive protein IAA3 [Source:SWISS;Acc:Q38822]	10.4416	18.1385	0.757195	6.59516	19.3068	8.69981
78	Bol040876G	IAA17	Auxin-responsive protein IAA17 [Source:SWISS;Acc:P93830]	18.7276	87.4032	99.1426	30.0422	93.3322	91.9127
79	Bol041203G	TGA21	TGACG-sequence-specific DNA-binding protein TGA-2.1 [Source:SWISS;Acc:O24160]	0	0.235706	0.854052	0.176023	0.282317	0.147928
80	Bol041211G	-	-	0	0	0	6.98956	6.26409	9.51017
81	Bol040398G	Y4407_SELML	Inactive protein kinase SELMODRAFT_444075 [Source:SWISS;Acc:P0DH62]	12.6156	9.3204	1.61695	15.4671	14.3744	4.02695
82	Bol040414G	Q9LRW7_ARATH	None [Source:SWISS;Acc:Q9LRW7]	11.0082	16.9656	17.6614	8.77133	25.0407	23.4387
83	Bol040434G	SCL29	Scarecrow-like protein 29 [Source:SWISS;Acc:Q9LRW3]	0.522742	1.00072	1.09157	1.05834	4.61837	5.45289
84	Bol040449G	ATJ6	Chaperone protein dnaJ 6 [Source:SWISS;Acc:Q9FL54]	11.6628	25.2119	40.9898	17.7062	14.6924	37.3274
85	Bol040454G	STHY_ARATH	Probable salt tolerance-like protein At1g78600 [Source:SWISS;Acc:Q9SYM2]	10.597	23.0033	38.3426	4.1054	6.80351	12.2691
86	Bol040536G	WRKY40	Probable WRKY transcription factor 40 [Source:SWISS;Acc:Q9SAH7]	42.4279	14.202	6.23388	40.0664	29.6307	34.1015
87	Bol040547G	ZFP1	Zinc finger protein 1 [Source:SWISS;Acc:Q42485]	0	1.02977	0	0	1.84287	1.7624
88	Bol040638G	WRKY22	WRKY transcription factor 22 [Source:SWISS;Acc:O04609]	0	0.920422	0.612135	1.20791	0.879456	1.54374
89	Bol040252G	GSTT3	Glutathione S-transferase T3 [Source:SWISS;Acc:Q9FHE1]	0	0	0	0.256116	0.960715	0.492639
90	Bol040313G	CDKC-2	Cyclin-dependent kinase C-2 [Source:SWISS;Acc:Q8W4P1]	0	0.51882	0.782429	1.23342	0.702882	0.992123
91	Bol040345G	CRK18	Cysteine-rich receptor-like protein kinase 18 [Source:SWISS;Acc:Q8RX80]	5.27931	6.95089	12.2421	4.65315	5.46069	12.4947
92	Bol040357G	ERF062	Ethylene-responsive transcription factor ERF062 [Source:SWISS;Acc:Q9SVQ0]	0	2.97091	10.8573	0	0.432262	3.68254
93	Bol039837G	-	-	3.11788	12.6479	5.30246	3.05882	4.79519	7.13018
94	Bol039895G	OBF1	Ocs element-binding factor 1 [Source:SWISS;Acc:P24068]	94.1204	96.0098	10.603	98.5219	121.317	27.6309
95	Bol039898G	Q9FRL5_ARATH	None [Source:SWISS;Acc:Q9FRL5]	2.70585	0.151631	0	0.289981	0	0
96	Bol039924G	ERF018	Ethylene-responsive transcription factor ERF018 [Source:SWISS;Acc:Q9S7L5]	23.4556	9.00187	4.88494	17.7679	8.21119	20.9765
97	Bol039928G	ARR15	Two-component response regulator ARR15 [Source:SWISS;Acc:Q7G8V2]	1.50498	2.25763	0	4.18384	5.97522	4.13203
98	Bol039933G	PP123_ARATH	Pentatricopeptide repeat-containing protein At1g74750 [Source:SWISS;Acc:Q9SSF9]	30.0026	49.7291	51.9798	17.0669	17.4945	13.6676
99	Bol040005G	Q9FX43_ARATH	None [Source:SWISS;Acc:Q9FX43]	28.6824	18.9746	31.2761	21.7795	34.6784	71.2319
100	Bol040029G	PEPR1	Leucine-rich repeat receptor-like protein kinase PEPR1 [Source:SWISS;Acc:Q9SSL9]	15.8921	5.96379	2.70487	19.1859	17.5332	11.4759
101	BONG001260.1G	SNC1	Protein SUPPRESSOR OF npr1-1, CONSTITUTIVE 1 [Source:SWISS;Acc:O23530]	7.36483	10.2743	6.7202	2.4451	4.19021	2.80424
102	Bol039451G	AtHB-22	ZF-HD homeobox protein At4g24660 [Source:SWISS;Acc:Q9SB61]	28.5721	18.1789	18.1704	6.03228	4.73669	5.00203
103	Bol039539G	LAF1	Transcription factor LAF1 [Source:SWISS;Acc:Q9M0K4]	0	0	0.382657	1.26614	1.3078	0.348619
104	Bol039549G	dl4780c	DeSI-like protein At4g17486 [Source:SWISS;Acc:Q93VG8]	1.24996	0	0	0.201416	0.273738	0.116109
105	Bol039582G	CIA2	Protein CHLOROPLAST IMPORT APPARATUS 2 [Source:SWISS;Acc:Q9LU68]	10.0111	1.3268	0	2.72036	0.380896	0.051816
106	Bol039599G	GATA8	GATA transcription factor 8 [Source:SWISS;Acc:Q9SV30]	39.7896	21.3269	4.41586	3.70808	1.71259	0.766563
107	Bol039605G	GATA22	Putative GATA transcription factor 22 [Source:SWISS;Acc:Q9SZI6]	7.63012	10.1479	15.1156	4.0953	2.06944	4.05182
108	Bol039734G	Y1680_ARATH	Probable leucine-rich repeat receptor-like protein kinase At1g68400 [Source:SWISS;Acc:Q9M9C5]	12.1446	2.46339	0.033288	16.0515	5.38162	1.31413
109	Bol039785G	ERF038	Ethylene-responsive transcription factor ERF038 [Source:SWISS;Acc:Q9ZQP3]	0	0	0	0.804954	0	0.60471
110	Bol039287G	-	-	4.54582	1.4098	1.04311	5.71373	1.23791	0.582453
111	Bol039425G	Q9FX43_ARATH	None [Source:SWISS;Acc:Q9FX43]	10.1282	10.5559	45.8084	4.40412	8.56279	51.6865
112	Bol039087G	MEKK1	Mitogen-activated protein kinase kinase kinase 1 [Source:SWISS;Acc:Q39008]	0.361273	1.4161	0.554031	0	0	0.47622
113	Bol039157G	NAC019	NAC domain-containing protein 19 [Source:SWISS;Acc:Q9C932]	74.5628	151.822	371.339	35.0651	38.0923	165.912
114	Bol039158G	NAC018	NAC domain-containing protein 18 [Source:SWISS;Acc:Q9ZNU2]	8.17604	14.5325	47.1247	7.55767	14.1007	24.3985
115	Bol039162G	IAA6	Auxin-responsive protein IAA6 [Source:SWISS;Acc:Q38824]	0.655884	0	0	0.739512	0.847652	0
116	Bol038854G	THE1	Receptor-like protein kinase THESEUS 1 [Source:SWISS;Acc:Q9LK35]	11.4311	4.11071	1.17311	14.5852	9.87586	3.481
117	Bol038553G	WAKL22	Wall-associated receptor kinase-like 22 [Source:SWISS;Acc:Q8RY17]	0	0.470211	0.306982	2.36461	1.10221	0.385139
118	Bol038555G	WAKL10	Wall-associated receptor kinase-like 10 [Source:SWISS;Acc:Q8VYA3]	0	0.0429007	1.2475	0.0453243	0	0.752122
119	Bol038615G	IAA2	Auxin-responsive protein IAA2 [Source:SWISS;Acc:P49678]	124.055	274.518	323.742	113.766	206.039	220.42
120	Bol038617G	IAA7	Auxin-responsive protein IAA7 [Source:SWISS;Acc:Q38825]	45.769	130.203	79.8552	38.7797	122.502	111.611
121	Bol038636G	RLK902	Probable inactive receptor kinase RLK902 [Source:SWISS;Acc:Q9LVI6]	23.734	8.40866	1.99419	25.7892	13.756	5.14659
122	Bol038347G	CERK1	Chitin elicitor receptor kinase 1 [Source:SWISS;Acc:A8R7E6]	3.94903	6.96805	10.2528	12.3533	13.3622	14.8775
123	Bol038368G	BHLH87	Transcription factor bHLH87 [Source:SWISS;Acc:Q8S3D2]	0.41815	1.28397	0.797971	2.09945	1.3013	0
124	Bol038439G	NEK6	Serine/threonine-protein kinase Nek6 [Source:SWISS;Acc:Q9LT35]	6.16647	0.831024	0.303958	2.99107	1.38374	0.447133
125	Bol038041G	Q9M9S0_ARATH	None [Source:SWISS;Acc:Q9M9S0]	2.63954	0.455703	0	2.82142	0.2119	0.276077
126	Bol038071G	LUX	Transcription factor LUX [Source:SWISS;Acc:Q9SNB4]	0	0	0	27.9403	24.4694	26.9397
127	Bol038144G	PWP2_SCHPO	Periodic tryptophan protein 2 homolog [Source:SWISS;Acc:Q9C1X1]	36.7049	25.529	10.8857	28.7572	31.9992	10.8224
128	Bol038196G	WAKL2	Wall-associated receptor kinase-like 2 [Source:SWISS;Acc:Q7X8C5]	0	0	0	1.61546	2.92889	2.81455
129	Bol038235G	LBD3	LOB domain-containing protein 3 [Source:SWISS;Acc:Q9SA51]	2.61685	1.65032	0	0.783411	0	0.207077
130	Bol037687G	NFYB8	Nuclear transcription factor Y subunit B-8 [Source:SWISS;Acc:Q8VYK4]	1.53333	1.18505	0.189629	1.46073	0.776142	0
131	Bol037733G	ABI5	Protein ABSCISIC ACID-INSENSITIVE 5 [Source:SWISS;Acc:Q9SJN0]	3.30009	2.80074	2.63728	0	0.887798	2.83891
132	Bol037747G	ARF31	B3 domain-containing protein At2g36080 [Source:SWISS;Acc:Q8GYJ2]	1.36297	0	0.131054	0	0	0
133	Bol037848G	ATHB-14	Homeobox-leucine zipper protein ATHB-14 [Source:SWISS;Acc:O04291]	27.96	15.3082	2.92042	30.8055	24.5484	11.6394
134	Bol037895G	SPL3	Squamosa promoter-binding-like protein 3 [Source:SWISS;Acc:P93015]	41.7838	10.6147	0.353795	77.1674	18.6848	8.43737
135	Bol037918G	LYK5	Protein LYK5 [Source:SWISS;Acc:O22808]	20.7836	15.6214	10.4607	39.4845	39.6661	31.2917
136	Bol037923G	NAC48	NAC domain-containing protein 48 [Source:SWISS;Acc:Q7F2L3]	0	1.1754	0.218127	0.508621	0.562831	1.44372
137	Bol037935G	COL3	Zinc finger protein CONSTANS-LIKE 3 [Source:SWISS;Acc:Q9SK53]	0	0.332747	1.41237	0	0.0776732	0.205145
138	Bol037967G	U2AF35A	Splicing factor U2af small subunit A [Source:SWISS;Acc:Q9S709]	0	0	0	7.5016	8.46409	7.21265
139	Bol037475G	ATHB-12	Homeobox-leucine zipper protein ATHB-12 [Source:SWISS;Acc:Q9M276]	143.687	231.134	494.889	82.9521	90.3315	66.438
140	Bol037478G	DOF3.7	Dof zinc finger protein DOF3.7 [Source:SWISS;Acc:Q43385]	1.1172	0.652946	0.10875	0.934779	0.344426	0
141	Bol037501G	WRKY46	Probable WRKY transcription factor 46 [Source:SWISS;Acc:Q9SKD9]	8.04234	0.953573	0	23.0269	12.2184	1.65411
142	Bol037626G	LECRK55	L-type lectin-domain containing receptor kinase V.5 [Source:SWISS;Acc:Q96285]	0.204549	0.772917	3.69058	0	0.154713	1.36201
143	Bol037664G	CTR1	Serine/threonine-protein kinase CTR1 [Source:SWISS;Acc:Q05609]	5.20558	13.7838	25.0153	5.47326	12.1819	12.6055
144	Bol037242G	LBD4	LOB domain-containing protein 4 [Source:SWISS;Acc:Q9SHE9]	7.51111	1.08362	0	4.20891	1.72755	0.762667
145	Bol037259G	MYB15	Myb domain protein 15 (Arabidopsis thaliana) [Source:SWISS;Acc:F4J2X8]	0	0	0	8.31729	0	1.45255
146	Bol037307G	ORG2	Transcription factor ORG2 [Source:SWISS;Acc:Q9M1K1]	0	0	0.132006	0.849391	0.5435	0
147	Bol037420G	NFYC4	Nuclear transcription factor Y subunit C-4 [Source:SWISS;Acc:Q9FMV5]	2.86807	14.5897	23.6682	3.02279	11.1404	50.2963
148	Bol037030G	RAP2-1	Ethylene-responsive transcription factor RAP2-1 [Source:SWISS;Acc:Q8LC30]	5.26522	8.32286	16.4044	4.25759	5.19862	20.3701
149	Bol037129G	HAT1	Homeobox-leucine zipper protein HAT1 [Source:SWISS;Acc:P46600]	1.43035	2.35734	0	1.14025	2.22291	1.09632
150	Bol037172G	ZAT9	Zinc finger protein ZAT9 [Source:SWISS;Acc:Q9M202]	2.96344	0.253541	0	2.53683	1.0195	0.136695
151	Bol037207G	GATA17	GATA transcription factor 17 [Source:SWISS;Acc:Q9LIB5]	44.1452	22.4475	1.90545	51.1013	36.6439	12.2414
152	Bol036615G	RAV1	AP2/ERF and B3 domain-containing transcription factor RAV1 [Source:SWISS;Acc:Q9ZWM9]	25.5328	60.0303	25.7072	55.7777	79.0295	80.7276
153	Bol036654G	Y1133_ARATH	G-type lectin S-receptor-like serine/threonine-protein kinase At1g11330 [Source:SWISS;Acc:Q9SXB8]	35.3336	22.5791	18.5882	50.0555	57.5339	35.9536
154	Bol036669G	SUB	Protein STRUBBELIG [Source:SWISS;Acc:Q8RWZ1]	9.3398	3.43457	0.26612	8.81052	5.44936	3.43744
155	Bol036715G	BHLH168-like	Transcription factor bHLH168 (Arabidopsis thaliana) [Source:SWISS;Acc:Q9XIJ1]	2.13493	0.327549	0	0	0	0
156	Bol036828G	MYB61	Transcription factor MYB61 (Arabidopsis thaliana) [Source:SWISS;Acc:Q8VZQ2]	5.72792	2.15594	0	0	4.75584	2.29113
157	Bol036583G	BHLH155	Transcription factor bHLH155 [Source:SWISS;Acc:Q58G01]	1.46052	0	0.808433	13.7751	16.6607	10.9971
158	Bol036605G	-	-	0	2.97866	32.3941	0.851569	0	0.911079
159	Bol036321G	KIPK	Serine/threonine-protein kinase KIPK [Source:SWISS;Acc:Q9LFA2]	5.57024	3.41781	2.54038	6.67429	6.15084	1.42203
160	Bol036371G	-	-	0	3.64672	0	0	6.43532	0.861995
161	Bol036398G	NAC005	NAC domain-containing protein 5 [Source:SWISS;Acc:O81914]	0	0	1.85336	0	0	1.3612
162	Bol036457G	Q9LJX1_ARATH	None [Source:SWISS;Acc:Q9LJX1]	24.9774	21.6593	0	21.7927	12.1087	16.0627
163	Bol036469G	NAC100	NAC domain-containing protein 100 [Source:SWISS;Acc:Q9FLJ2]	0	0.620063	93.2905	0	0.940102	29.5934
164	Bol036024G	HDT2	Histone deacetylase HDT2 [Source:SWISS;Acc:Q56WH4]	0.388472	0	0	0.604823	1.07436	1.5179
165	Bol036174G	ERF003	Ethylene-responsive transcription factor ERF003 [Source:SWISS;Acc:Q94AW5]	0.447898	0	0	3.26309	6.90921	1.56887
166	Bol036175G	ZFP3	Zinc finger protein 3 [Source:SWISS;Acc:Q39262]	0	0.533791	0.723574	0	1.57333	0.336219
167	Bol036212G	WRKY30	Probable WRKY transcription factor 30 [Source:SWISS;Acc:Q9FL62]	0.172755	0.394509	3.24386	0	1.00859	3.20312
168	Bol036286G	MYB28	Transcription factor MYB28 [Source:SWISS;Acc:Q9SPG2]	87.7631	99.1788	20.3303	69.3474	95.9964	56.3014
169	Bol036291G	ERF107	Ethylene-responsive transcription factor ERF107 [Source:SWISS;Acc:Q9FKG2]	0.262094	6.94196	17.8499	0.453913	8.44128	44.6803
170	Bol035945G	Y5270_ARATH	B3 domain-containing protein At5g42700 [Source:SWISS;Acc:Q9FMZ4]	0.800184	0.612756	0	0.956488	0.403347	0
171	Bol035842G	PPR37_ARATH	Pentatricopeptide repeat-containing protein At1g12620 [Source:SWISS;Acc:Q9ASZ8]	0	0	0	0.909587	1.39439	0.779071
172	Bol035432G	Y1136_ARATH	G-type lectin S-receptor-like serine/threonine-protein kinase At1g61360 [Source:SWISS;Acc:O64784]	1.55928	6.40217	14.3919	1.43194	5.56764	8.74033
173	Bol035566G	DNAJB8	DnaJ homolog subfamily B member 8 [Source:SWISS;Acc:Q8NHS0]	17.9543	32.0996	58.7319	14.4929	26.2867	52.6491
174	Bol035258G	Y5977_ARATH	Probable leucine-rich repeat receptor-like protein kinase At5g49770 [Source:SWISS;Acc:Q9LT96]	0.644425	5.95825	12.9603	1.19221	3.63803	23.4706
175	Bol035002G	Y4265_ARATH	Probable LRR receptor-like serine/threonine-protein kinase At4g26540 [Source:SWISS;Acc:C0LGR3]	12.2566	16.1149	1.5371	29.9919	32.1799	9.9544
176	Bol035160G	F4KHH8_ARATH	None [Source:SWISS;Acc:F4KHH8]	0.387534	1.68902	4.6008	0	0	0
177	Bol034867G	Y1725_ARATH	Putative receptor-like protein kinase At1g72540 [Source:SWISS;Acc:Q9CAH1]	0.770706	0	0.168657	2.0793	2.15951	2.10211
178	Bol034966G	MYB6	Transcription repressor MYB6 [Source:SWISS;Acc:Q38851]	4.02021	1.19294	0	10.0159	15.993	17.8611
179	Bol034672G	GATA3	GATA transcription factor 3 [Source:SWISS;Acc:Q8L4M6]	7.01498	12.4415	34.9915	3.87742	8.46372	16.3456
180	Bol034254G	TRP4	Telomere repeat-binding protein 4 [Source:SWISS;Acc:Q9FFY9]	3.56634	4.41433	21.9586	1.83574	2.90473	5.09601
181	Bol034333G	MYB16	Transcription factor MYB16 (Arabidopsis thaliana) [Source:SWISS;Acc:D7M7B6]	5.76903	1.07957	0	7.73132	1.13619	0
182	Bol034510G	BAM9	Inactive beta-amylase 9 [Source:SWISS;Acc:Q8VYW2]	10.9619	16.9976	32.5522	5.55522	12.4739	29.9582
183	Bol034595G	PI	Floral homeotic protein PISTILLATA [Source:SWISS;Acc:P48007]	0.607996	0	1.48073	0	0	0
184	Bol034023G	CERBERUS	Putative E3 ubiquitin-protein ligase LIN-1 [Source:SWISS;Acc:C6L7U1]	25.0059	11.8492	0.099909	24.3245	14.2886	2.31426
185	Bol034056G	AtC3H34	Zinc finger CCCH domain-containing protein 34 [Source:SWISS;Acc:Q9SQU4]	5.54711	3.15192	4.3546	10.2535	11.2744	8.13697
186	Bol034057G	EMB3004	Bifunctional 3-dehydroquinate dehydratase/shikimate dehydrogenase, chloroplastic [Source:SWISS;Acc:Q9SQT8]	4.90012	5.3676	3.49128	33.1585	32.0696	31.878
187	Bol034069G	MUTE	Transcription factor MUTE [Source:SWISS;Acc:Q9M8K6]	3.05847	0.777857	0	1.70575	0.17642	0
188	Bol034129G	TCX4	Protein tesmin/TSO1-like CXC 4 [Source:SWISS;Acc:Q84JZ8]	0.538429	1.17813	0	0	0.524115	1.2153
189	Bol033544G	IAA11	Auxin-responsive protein IAA11 [Source:SWISS;Acc:Q38829]	56.7987	57.8103	83.119	22.8116	28.8753	51.1066
190	Bol033579G	AtC3H49	Zinc finger CCCH domain-containing protein 49 [Source:SWISS;Acc:Q9M0G2]	15.3576	29.0062	10.3891	41.5107	29.9016	25.2861
191	Bol033427G	ATJ20	Chaperone protein dnaJ 20, chloroplastic [Source:SWISS;Acc:Q9SDN0]	7.54832	23.1034	65.6127	7.90006	30.2061	76.0215
192	Bol033219G	LBD11	LOB domain-containing protein 11 [Source:SWISS;Acc:Q9SK08]	29.9514	23.8176	2.37537	34.7555	27.5617	5.44336
193	Bol033267G	GLR2.8	Glutamate receptor 2.8 [Source:SWISS;Acc:Q9C5V5]	0.119248	0.226315	0.268229	0.143487	0.680946	2.09786
194	Bol033299G	GT-4	Trihelix transcription factor GT-4 [Source:SWISS;Acc:Q9LU92]	37.2344	23.4983	0	18.8629	24.0275	25.2854
195	Bol033331G	WRKY25	Probable WRKY transcription factor 25 [Source:SWISS;Acc:O22921]	46.6053	46.8073	74.5633	94.1977	106.452	68.0488
196	Bol033390G	CTR1	Serine/threonine-protein kinase CTR1 [Source:SWISS;Acc:Q05609]	34.0321	38.6207	20.321	20.7373	14.4124	8.65605
197	Bol033027G	AtC3H21	Zinc finger CCCH domain-containing protein 21 [Source:SWISS;Acc:Q9SK74]	5.20309	2.93111	2.90077	24.3167	22.7105	15.9677
198	BONG002420.1G	SNC1	Protein SUPPRESSOR OF npr1-1, CONSTITUTIVE 1 [Source:SWISS;Acc:O23530]	0	0.109585	0.996496	0	0.227389	0.258176
199	Bol033111G	PAT1	Scarecrow-like transcription factor PAT1 [Source:SWISS;Acc:Q9LDL7]	28.4062	32.7239	8.9463	85.2239	110.292	93.1856
200	Bol033149G	BCK1	Serine/threonine-protein kinase BCK1/SLK1/SSP31 [Source:SWISS;Acc:Q01389]	0	1.81117	0.586193	0	0	0.307742
201	Bol032862G	HSFA4B	Heat stress transcription factor A-4b [Source:SWISS;Acc:Q94J16]	3.30672	1.02762	0	1.06172	0	0.852873
202	Bol032764G	ATHB-16	Homeobox-leucine zipper protein ATHB-16 [Source:SWISS;Acc:Q940J1]	26.1579	21.3002	1.72302	33.8525	45.3539	10.7232
203	Bol032778G	ERF060	Ethylene-responsive transcription factor ERF060 [Source:SWISS;Acc:O65665]	0.373592	0.998564	9.96262	0.164604	1.64295	4.73011
204	Bol032788G	F4IPE3_ARATH	None [Source:SWISS;Acc:F4IPE3]	27.2402	15.8947	5.90225	3.59012	3.22866	2.60093
205	Bol032808G	E2FE	E2F transcription factor-like E2FE [Source:SWISS;Acc:Q8LSZ4]	0.880507	1.39908	0	2.13921	0.632251	0.194047
206	BONG002500.1G	-	-	7.32407	5.65415	3.36648	0	0	0
207	Bol032555G	AGL3	Agamous-like MADS-box protein AGL3 [Source:SWISS;Acc:P29383]	3.55555	2.65863	1.71835	0	3.21773	0
208	Bol032639G	MYB39	Transcription factor MYB39 [Source:SWISS;Acc:Q8GWP0]	0	1.51596	1.81466	0.153914	0.0944939	0
209	Bol032237G	Y3804_ARATH	Probably inactive leucine-rich repeat receptor-like protein kinase At3g28040 [Source:SWISS;Acc:Q9LRT1]	36.4743	22.219	11.7214	16.6154	11.7508	7.39823
210	Bol032266G	Q9LHF0_ARATH	None [Source:SWISS;Acc:Q9LHF0]	15.7506	10.1199	9.23093	26.7711	11.0513	12.4037
211	Bol032270G	NAC100	NAC domain-containing protein 100 [Source:SWISS;Acc:Q9FLJ2]	0	0	1.79043	0	0	0.876882
212	Bol032316G	TRFL10	TRFL10 (Arabidopsis thaliana) [Source:SWISS;Acc:A0A178UIQ1]	3.93557	2.46127	2.15362	0.590511	0.942949	0.36069
213	Bol032354G	BZIP1	Basic leucine zipper 1 [Source:SWISS;Acc:Q9FGX2]	0	0	2.83219	0	3.51389	15.0258
214	Bol032364G	Q6NNI3_ARATH	None [Source:SWISS;Acc:Q6NNI3]	2.19842	2.60618	0	10.1623	13.1427	0.196854
215	Bol032450G	MYB86	Transcription factor MYB86 [Source:SWISS;Acc:Q8LPH6]	0	0	0.226298	2.49492	0.743826	0
216	Bol032489G	PP397_ARATH	Pentatricopeptide repeat-containing protein At5g25630 [Source:SWISS;Acc:Q8GZ63]	31.8691	50.5149	86.8198	30.6752	47.3725	92.3763
217	Bol032052G	WRKY16	Probable WRKY transcription factor 16 [Source:SWISS;Acc:Q9FL92]	0	0	0	6.54367	7.28526	7.41157
218	Bol032054G	C4B7M7_ARATH	None [Source:SWISS;Acc:C4B7M7]	0	0	0	3.31389	3.6763	3.15414
219	Bol031949G	ERF055	Ethylene-responsive transcription factor ERF055 [Source:SWISS;Acc:Q9SKW5]	28.1119	15.6284	0.900425	18.7293	10.3629	1.62597
220	Bol031960G	Y4885_ARATH	Probable LRR receptor-like serine/threonine-protein kinase At4g08850 [Source:SWISS;Acc:Q8VZG8]	4.506	7.19066	6.51755	3.8537	10.8919	22.5832
221	Bol031661G	Y5262_ARATH	Ankyrin repeat-containing protein At5g02620 [Source:SWISS;Acc:Q6AWW5]	15.2787	12.0321	1.06422	7.33132	16.8622	5.20985
222	Bol031664G	LYK4	LysM domain receptor-like kinase 4 [Source:SWISS;Acc:O64825]	0.262255	1.23301	13.0603	0.214961	1.3947	7.72443
223	Bol031746G	IAA8	Auxin-responsive protein IAA8 [Source:SWISS;Acc:Q38826]	76.1983	57.5299	7.5422	110.962	99.0188	42.3767
224	Bol031749G	AGL17	Agamous-like MADS-box protein AGL17 [Source:SWISS;Acc:Q38840]	1.96244	1.55364	0.243303	0	0	0
225	Bol031772G	ATHB-6	Homeobox-leucine zipper protein ATHB-6 [Source:SWISS;Acc:P46668]	29.0826	58.7652	67.4087	33.1062	50.3875	54.9866
226	Bol031783G	dnaJ	Chaperone protein DnaJ [Source:SWISS;Acc:Q8DKR7]	34.8706	35.3293	43.9591	15.7333	26.6607	34.0469
227	Bol031614G	GTL1	Trihelix transcription factor GTL1 [Source:SWISS;Acc:Q9C882]	6.04293	8.55218	5.40963	16.1503	16.638	18.1577
228	Bol031617G	Y1332_ARATH	Probable receptor-like protein kinase At1g33260 [Source:SWISS;Acc:B3LFC0]	4.4929	1.13874	0	4.8142	2.16572	0.433129
229	Bol031257G	ARR4	Two-component response regulator ARR4 [Source:SWISS;Acc:O82798]	63.0029	42.5034	9.28412	19.6898	10.2301	13.4709
230	BONG002690.1G	SUB	Protein STRUBBELIG [Source:SWISS;Acc:Q8RWZ1]	10.9914	2.14681	0.102552	11.4588	5.49031	0.605124
231	Bol031431G	RAV1	AP2/ERF and B3 domain-containing transcription factor RAV1 [Source:SWISS;Acc:Q9ZWM9]	34.7019	72.7536	31.3806	48.2307	69.2076	165.821
232	Bol031436G	GT-1	Trihelix transcription factor GT-1 [Source:SWISS;Acc:Q9FX53]	6.07591	4.69666	12.453	2.17781	3.34581	9.82949
233	Bol031441G	Q9FMC2_ARATH	None [Source:SWISS;Acc:Q9FMC2]	1.36078	0	0.348581	0.291583	0	0
234	Bol031455G	ARID2	AT-rich interactive domain-containing protein 2 [Source:SWISS;Acc:Q9LDD4]	27.571	24.4922	28.6446	0	0	0.111231
235	Bol031500G	Q9M9S0_ARATH	None [Source:SWISS;Acc:Q9M9S0]	12.7579	1.91891	4.99675	12.0071	2.9561	3.57599
236	Bol031507G	Q8RWX7_ARATH	None [Source:SWISS;Acc:Q8RWX7]	52.9045	43.2155	8.42382	61.3048	48.3314	18.935
237	Bol031105G	NORK	Nodulation receptor kinase [Source:SWISS;Acc:Q8L4H4]	4.60839	1.51376	0	8.53315	2.83552	0.0705344
238	Bol031110G	SCRM	Transcription factor ICE1 [Source:SWISS;Acc:Q9LSE2]	21.9458	17.7011	2.84932	23.5903	17.0762	17.3032
239	Bol030761G	MYB51	Transcription factor MYB51 [Source:SWISS;Acc:O49782]	0	0.130893	2.93533	0	0.260674	1.32102
240	Bol030777G	BEE1	Transcription factor BEE 1 [Source:SWISS;Acc:Q8GZ13]	8.2972	20.4147	33.7683	1.51143	7.68373	13.1304
241	Bol030784G	B3H5A8_ARATH	None [Source:SWISS;Acc:B3H5A8]	25.6894	40.7195	55.3886	12.1631	31.6076	107.24
242	Bol030560G	WRKY42	Probable WRKY transcription factor 42 [Source:SWISS;Acc:Q9XEC3]	0.503746	5.89472	8.68808	1.37801	1.95876	6.4242
243	Bol030382G	WRKY6	WRKY transcription factor 6 [Source:SWISS;Acc:Q9C519]	5.04744	6.34117	30.1575	4.37887	5.8145	13.3981
244	Bol030434G	HAT7	Homeobox-leucine zipper protein HAT7 [Source:SWISS;Acc:Q00466]	1.08875	0.468491	0	0.645717	0.76385	0
245	Bol030435G	Q9LXG5_ARATH	None [Source:SWISS;Acc:Q9LXG5]	10.045	0	0	16.3542	2.05936	0
246	Bol030447G	MYB76	Transcription factor MYB76 [Source:SWISS;Acc:Q9SPG5]	16.951	10.1246	1.62272	51.626	24.5267	7.28738
247	Bol030482G	2017-09-01	Developmental protein SEPALLATA 1 [Source:SWISS;Acc:P29382]	0.254524	0	1.48414	0	0.79095	1.85392
248	Bol030488G	CO	Zinc finger protein CONSTANS [Source:SWISS;Acc:Q39057]	0	0	0	1.23193	3.00076	17.2001
249	Bol030489G	COL1	Zinc finger protein CONSTANS-LIKE 1 [Source:SWISS;Acc:O50055]	23.0588	45.4774	80.5829	63.3425	77.6524	76.2341
250	Bol030500G	NIK1	Protein NSP-INTERACTING KINASE 1 [Source:SWISS;Acc:Q9LFS4]	15.7144	4.49889	0.636018	17.9194	11.2979	3.34753
251	Bol030291G	SPCH	Transcription factor SPEECHLESS [Source:SWISS;Acc:Q700C7]	1.59263	0.0934626	0.180547	1.49192	0	0
252	Bol029976G	Q9SKX1_ARATH	None [Source:SWISS;Acc:Q9SKX1]	0	2.21298	54.8064	0	0.619127	21.2399
253	Bol029986G	BHLH129	Transcription factor bHLH129 [Source:SWISS;Acc:Q9ZW81]	0	0.817788	2.4782	0.718156	0.258653	0.262058
254	Bol030007G	NLP8	Protein NLP8 [Source:SWISS;Acc:O22864]	3.73038	6.78104	20.0194	2.6431	4.34841	7.77386
255	Bol030085G	O64877_ARATH	None [Source:SWISS;Acc:O64877]	7.14839	9.02907	26.7949	6.61915	10.6338	11.1938
256	Bol030148G	GATA2	GATA transcription factor 2 [Source:SWISS;Acc:O49741]	8.28955	1.49603	0	4.09934	0	0
257	Bol030181G	LBD18	LOB domain-containing protein 18 [Source:SWISS;Acc:O22131]	2.028	0.666651	0	0.846485	0.290374	0.827779
258	Bol030187G	AUR3	Serine/threonine-protein kinase Aurora-3 [Source:SWISS;Acc:O64629]	3.95476	1.07558	0	1.41166	0.516329	0.0835038
259	Bol030199G	AGL6	Agamous-like MADS-box protein AGL6 [Source:SWISS;Acc:P29386]	3.18134	2.88025	0.932948	25.9703	33.3313	15.6744
260	Bol029837G	PVA14	Vesicle-associated protein 1-4 [Source:SWISS;Acc:Q9SYC9]	0	1.07846	7.31427	0	0	0.288247
261	Bol029856G	Dnajb12	DnaJ homolog subfamily B member 12 [Source:SWISS;Acc:Q9QYI4]	0.922511	1.45797	0	3.02687	1.52737	0.515978
262	Bol029887G	AG	Floral homeotic protein AGAMOUS [Source:SWISS;Acc:P17839]	0	0	0	1.8121	1.28125	2.20364
263	Bol029893G	YBEG_SCHPO	Uncharacterized WD repeat-containing protein C17D11.16 [Source:SWISS;Acc:Q9P775]	0	0.453924	1.30377	0.161677	0.35925	0.492667
264	Bol029911G	ppk19	Serine/threonine-protein kinase ppk19 [Source:SWISS;Acc:O42900]	0.743956	0	0.751259	0.598268	1.36777	0.49141
265	Bol029935G	ATJ11	Chaperone protein dnaJ 11, chloroplastic [Source:SWISS;Acc:Q9FYB5]	17.3708	30.267	159.924	16.1307	18.093	35.1648
266	Bol029950G	HT1	Serine/threonine-protein kinase HT1 [Source:SWISS;Acc:Q2MHE4]	33.7638	42.0287	52.3515	16.254	14.6205	12.971
267	Bol029967G	DREB1B	Dehydration-responsive element-binding protein 1B [Source:SWISS;Acc:P93835]	28.8786	56.2925	23.5099	14.7668	19.9094	8.40766
268	Bol029697G	SCL28	Scarecrow-like protein 28 [Source:SWISS;Acc:Q9CAN3]	3.10752	0.104003	0	0.987083	0.185198	0.0303831
269	Bol029739G	-	-	16.4959	12.0473	0	11.1382	4.01773	0
270	Bol029432G	BZIP25	Basic leucine zipper 25 [Source:SWISS;Acc:Q9M1G6]	0	0	0	10.6385	13.6244	13.6913
271	Bol029536G	YAB1	Axial regulator YABBY 1 [Source:SWISS;Acc:O22152]	0.968064	0	0	1.98163	0.331882	0
272	Bol029626G	MYB12	Transcription factor MYB12 [Source:SWISS;Acc:O22264]	24.5018	20.5255	29.464	10.1011	4.49819	7.50241
273	Bol029339G	BLH10	BEL1-like homeodomain protein 10 [Source:SWISS;Acc:Q9FXG8]	0.739578	0.740082	0	0	0.132396	0.91776
274	Bol029340G	BLH10	BEL1-like homeodomain protein 10 [Source:SWISS;Acc:Q9FXG8]	0.483546	1.41031	0	0.83254	0.504233	0.229488
275	Bol029120G	DREB1F	Dehydration-responsive element-binding protein 1F [Source:SWISS;Acc:Q9LN86]	19.6133	12.9019	15.9622	38.3413	70.1499	70.0434
276	Bol029128G	PPR38_ARATH	Putative pentatricopeptide repeat-containing protein At1g12700, mitochondrial [Source:SWISS;Acc:P0C7Q7]	12.1746	12.1636	6.24846	2.25394	0	1.12867
277	Bol028797G	BBX20	B-box zinc finger protein 20 [Source:SWISS;Acc:Q0IGM7]	0	0	0	0	1.66386	0
278	BONG003270.1G	RL1	Protein RADIALIS-like 1 [Source:SWISS;Acc:F4JVB8]	9.80131	12.1057	0	0	0	2.83785
279	Bol028817G	WRKY13	Probable WRKY transcription factor 13 [Source:SWISS;Acc:Q9SVB7]	2.34676	0.423646	0	2.60649	1.00118	0.916031
280	Bol028838G	ERF060	Ethylene-responsive transcription factor ERF060 [Source:SWISS;Acc:O65665]	0	0.76063	4.35118	0	1.04298	2.37011
281	Bol028860G	SRK2F	Serine/threonine-protein kinase SRK2F [Source:SWISS;Acc:Q9SMQ4]	8.88511	69.6634	28.891	10.8209	55.7782	24.7829
282	Bol028887G	HAT22	Homeobox-leucine zipper protein HAT22 [Source:SWISS;Acc:P46604]	1.6679	2.89753	10.6425	2.5288	2.5838	11.8672
283	Bol028893G	GRF2	Growth-regulating factor 2 [Source:SWISS;Acc:Q8L8A8]	18.6772	6.4623	0.179238	23.2131	5.88275	1.90622
284	Bol028974G	ATHB-40	Homeobox-leucine zipper protein ATHB-40 [Source:SWISS;Acc:O23208]	2.79164	1.67567	0.927852	0	0.16416	0
285	Bol028986G	GATA19	GATA transcription factor 19 [Source:SWISS;Acc:Q6QPM2]	2.50066	0.236582	0	0.487265	0.326201	0
286	Bol029011G	Y4361_ARATH	Probable LRR receptor-like serine/threonine-protein kinase At4g36180 [Source:SWISS;Acc:C0LGS2]	5.47483	1.55891	0.158917	4.86133	2.03483	0.61046
287	BONG003340.1G	-	-	34.6381	41.9018	42.3569	11.2346	13.5805	13.2566
288	Bol029029G	ATJ11	Chaperone protein dnaJ 11, chloroplastic [Source:SWISS;Acc:Q9FYB5]	5.36328	21.1837	35.2474	6.94315	12.2846	177.023
289	Bol029065G	RKD5	Protein RKD5 [Source:SWISS;Acc:O81791]	0.968878	0.925065	0	0.563831	0	0
290	Bol028756G	MYB4	Myb-related protein Myb4 [Source:SWISS;Acc:Q7XBH4]	4.60023	0.961341	0	10.8751	5.18348	3.88438
291	Bol028665G	COL6	Zinc finger protein CONSTANS-LIKE 6 [Source:SWISS;Acc:Q8LG76]	0.729714	11.1157	5.43559	2.04815	20.7277	53.4907
292	Bol028337G	BAM3	Leucine-rich repeat receptor-like serine/threonine-protein kinase BAM3 [Source:SWISS;Acc:O65440]	16.5555	5.73584	2.34414	15.4199	11.7514	6.67135
293	Bol028489G	SRF8	Protein STRUBBELIG-RECEPTOR FAMILY 8 [Source:SWISS;Acc:Q6R2J8]	34.9768	39.2661	12.4565	25.9674	36.3884	12.731
294	Bol028513G	UAF30	Upstream activation factor subunit UAF30 [Source:SWISS;Acc:Q08747]	71.4015	15.4723	6.78865	72.9323	37.6959	27.2314
295	Bol028217G	ZAT9	Zinc finger protein ZAT9 [Source:SWISS;Acc:Q9M202]	1.37673	0	0.14122	1.98948	1.47974	0.115144
296	Bol028307G	BAM5	Beta-amylase 5 [Source:SWISS;Acc:P25853]	3.4652	1.18748	0.704702	4.22747	1.16697	0.198568
297	Bol027956G	THE1	Receptor-like protein kinase THESEUS 1 [Source:SWISS;Acc:Q9LK35]	3.71501	1.6047	0	2.99723	1.95604	0.0489819
298	Bol028000G	CRF3	Ethylene-responsive transcription factor CRF3 [Source:SWISS;Acc:Q9FK12]	1.33084	0.228909	0.0739857	7.58405	2.66372	1.0142
299	Bol027478G	Y1853_ARATH	Receptor-like serine/threonine-protein kinase At1g78530 [Source:SWISS;Acc:Q9SYM9]	29.8777	77.6503	216.574	19.1359	38.009	139.803
300	Bol027642G	NAK	Probable serine/threonine-protein kinase NAK [Source:SWISS;Acc:P43293]	0	0	0	0	0.567958	0.830226
301	BONG003650.1G	NLP5	Protein NLP5 [Source:SWISS;Acc:Q9SFW8]	8.21487	12.7482	33.7372	12.5546	18.6692	25.4294
302	Bol027645G	FRS4	Protein FAR1-RELATED SEQUENCE 4 [Source:SWISS;Acc:Q6NQJ7]	0	0	0	0	1464.42	418.875
303	Bol027728G	BLH3	BEL1-like homeodomain protein 3 [Source:SWISS;Acc:Q9FWS9]	2.32101	22.3466	61.8162	4.69853	16.1882	34.3979
304	Bol027744G	Q9FRL5_ARATH	None [Source:SWISS;Acc:Q9FRL5]	16.1284	3.51919	0.438757	7.158	2.096	0.482124
305	Bol027756G	BZR1	Protein BRASSINAZOLE-RESISTANT 1 [Source:SWISS;Acc:Q8S307]	1.60294	1.75652	5.78686	1.4857	2.23329	18.8918
306	Bol027273G	NAC002	NAC domain-containing protein 2 [Source:SWISS;Acc:Q39013]	0	1.5157	0.969554	0	0	1.0252
307	BONG003670.1G	-	-	15.1125	13.578	8.72153	0.521612	0.401805	0.272304
308	Bol027377G	PID	Protein kinase PINOID [Source:SWISS;Acc:O64682]	35.8713	32.121	1.53287	33.423	30.9162	5.2146
309	Bol027381G	ATHB-14	Homeobox-leucine zipper protein ATHB-14 [Source:SWISS;Acc:O04291]	12.0232	9.28273	1.24976	13.5872	9.77202	3.11301
310	Bol027457G	WAK5	Wall-associated receptor kinase 5 [Source:SWISS;Acc:Q9LMN7]	0	0	0	5.74849	4.57651	4.80104
311	Bol027148G	CPK28	Calcium-dependent protein kinase 28 [Source:SWISS;Acc:Q9FKW4]	72.6658	52.8499	8.50884	79.6764	69.1199	36.2304
312	Bol027199G	WAKL21	Wall-associated receptor kinase-like 21 [Source:SWISS;Acc:Q8GYF5]	24.2839	35.0185	30.0388	13.6028	14.4306	14.8097
313	Bol027249G	MYB44	Transcription factor MYB44 [Source:SWISS;Acc:Q9FDW1]	221.859	118.424	126.299	163.859	70.9367	56.9509
314	Bol026821G	ARR7	Two-component response regulator ARR7 [Source:SWISS;Acc:Q9ZWS7]	33.2354	21.98	1.65699	10.616	8.33128	8.12939
315	Bol026542G	TSO1	CRC domain-containing protein TSO1 [Source:SWISS;Acc:Q9LUI3]	0.925441	0.080154	0.0268234	7.47291	4.01877	2.65334
316	Bol026556G	WNK2	Serine/threonine-protein kinase WNK2 [Source:SWISS;Acc:Q8S8Y9]	2.83747	6.57433	19.1617	3.22332	5.62665	6.71347
317	Bol026577G	REM12	B3 domain-containing protein REM12 [Source:SWISS;Acc:P0CAP4]	0	0.257074	0.858053	0	0.0907553	0
318	Bol026629G	Q9LJB7_ARATH	None [Source:SWISS;Acc:Q9LJB7]	81.3547	94.9437	145.938	64.3639	45.3886	63.1296
319	Bol026699G	AZF2	Zinc finger protein AZF2 [Source:SWISS;Acc:Q9SSW2]	6.98044	7.87183	36.6595	20.6796	12.9675	26.2902
320	Bol026370G	RLP12	Receptor-like protein 12 [Source:SWISS;Acc:Q9C9H7]	2.97113	6.58911	16.6223	3.2472	4.85708	10.7708
321	Bol026371G	GATA11	GATA transcription factor 11 [Source:SWISS;Acc:Q6DBP8]	0	0	1.64861	0	1.87563	5.31069
322	Bol026509G	ERF042	Ethylene-responsive transcription factor ERF042 [Source:SWISS;Acc:Q52QU1]	4.73657	1.41247	0	5.0818	1.95198	1.41887
323	Bol026142G	ARR15	Two-component response regulator ARR15 [Source:SWISS;Acc:Q7G8V2]	4.92964	3.45598	0	3.70221	1.29778	1.08187
324	Bol026171G	MYB34	Transcription factor MYB34 [Source:SWISS;Acc:O64399]	14.4803	3.4367	3.65608	16.7451	10.1775	24.575
325	Bol026177G	Y1743_ARATH	Probable LRR receptor-like serine/threonine-protein kinase At1g74360 [Source:SWISS;Acc:C0LGJ1]	0.644514	2.16198	7.1411	0.853285	2.30402	8.98769
326	Bol026245G	CDKD-1	Cyclin-dependent kinase D-1 [Source:SWISS;Acc:Q9C9U2]	1.66571	0	0	0.245288	0.375953	0.1342
327	Bol025841G	HDT2	Histone deacetylase HDT2 [Source:SWISS;Acc:Q56WH4]	29.4082	18.3236	6.95071	42.8738	48.6525	20.5332
328	BONG003990.1G	LECRK111	Putative L-type lectin-domain containing receptor kinase I.11 [Source:SWISS;Acc:Q9FJI4]	2.3844	1.4875	0.120796	0	0.126126	0.0738292
329	Bol025914G	ZAT12	Zinc finger protein ZAT12 [Source:SWISS;Acc:Q42410]	35.2733	14.8217	154.599	4.81737	1.21713	6.53181
330	Bol025916G	MYB59	Transcription factor MYB59 [Source:SWISS;Acc:Q4JL84]	4.25984	23.3468	22.5828	0	17.7738	11.5975
331	Bol026065G	GATA21	GATA transcription factor 21 [Source:SWISS;Acc:Q5HZ36]	11.5897	17.5863	40.7894	10.6558	12.8845	33.0934
332	Bol026067G	DIVARICATA	Transcription factor DIVARICATA [Source:SWISS;Acc:Q8S9H7]	0	0	1.19756	0.426127	0	0.69676
333	Bol025698G	C4B7M7_ARATH	None [Source:SWISS;Acc:C4B7M7]	0.389259	0.21994	0.318565	1.32387	4.95684	5.3043
334	Bol025704G	CRF1	Ethylene-responsive transcription factor CRF1 [Source:SWISS;Acc:O82503]	1.30976	0.430398	0	1.32492	0.304295	0
335	Bol025749G	ERF4	Ethylene-responsive transcription factor 4 [Source:SWISS;Acc:O80340]	50.441	36.3372	117.804	128.292	68.566	84.9854
336	Bol025759G	NAC055	NAC domain-containing protein 55 [Source:SWISS;Acc:Q9LDY8]	0	0.142427	8.31985	0.141107	0.555626	0.823001
337	Bol025763G	IAA19	Auxin-responsive protein IAA19 [Source:SWISS;Acc:O24409]	128.231	89.9959	70.0779	250.664	262.307	203.769
338	Bol025456G	PBS1	Serine/threonine-protein kinase PBS1 [Source:SWISS;Acc:Q9FE20]	0.542679	1.24023	0.704417	12.2403	8.08989	5.7324
339	Bol025473G	CDKB2-2	Cyclin-dependent kinase B2-2 [Source:SWISS;Acc:Q8LG64]	15.0678	2.25808	0	11.1675	3.17866	0.751432
340	Bol025509G	Y3440_ARATH	B3 domain-containing protein At4g34400 [Source:SWISS;Acc:Q9SZ05]	0	0.127669	0.17094	1.34172	0.69493	1.03405
341	Bol025570G	AS1	Transcription factor AS1 [Source:SWISS;Acc:O80931]	63.0509	25.7501	6.36027	69.5347	36.1509	13.5526
342	Bol025390G	ppk15	Serine/threonine-protein kinase ppk15 [Source:SWISS;Acc:Q9P6P3]	5.05038	4.97946	0.621458	6.33278	6.09014	1.09069
343	Bol025408G	DREB2C	Dehydration-responsive element-binding protein 2C [Source:SWISS;Acc:Q8LFR2]	0.580261	0.891001	0.149282	1.76696	0	0.361531
344	Bol025416G	SCRM2	Transcription factor SCREAM2 [Source:SWISS;Acc:Q9LPW3]	0	0	1.84241	2.29758	0	0.413158
345	Bol024998G	CPK13	Calcium-dependent protein kinase 13 [Source:SWISS;Acc:Q8W4I7]	7.2485	4.30627	3.01237	19.4649	19.1652	13.4666
346	Bol025007G	mhkB	Myosin heavy chain kinase B [Source:SWISS;Acc:P90648]	1.29985	0.134722	0	1.50851	0.539095	0.26332
347	Bol025077G	GRF4	Growth-regulating factor 4 [Source:SWISS;Acc:Q8L8A7]	2.87402	0.329406	0	0.393675	0	0
348	Bol025107G	REM20	B3 domain-containing protein REM20 [Source:SWISS;Acc:Q8LAV5]	0	2.27986	0.375174	0	0.260007	0.739644
349	Bol024891G	WAKL8	Wall-associated receptor kinase-like 8 [Source:SWISS;Acc:Q9SA25]	0	0.361954	0.786772	0	0.411556	0.145007
350	Bol024736G	F4K5X6_ARATH	None [Source:SWISS;Acc:F4K5X6]	6.64504	11.784	29.9707	6.183	12.9954	13.7764
351	Bol024792G	CDF1	Cyclic dof factor 1 [Source:SWISS;Acc:Q8W1E3]	0	9.36005	15.2796	0	0.516992	5.99797
352	Bol024490G	WOX5	WUSCHEL-related homeobox 5 [Source:SWISS;Acc:Q8H1D2]	1.91609	0.894136	0.195742	0	0.401222	0.486785
353	Bol024515G	Q9FG05_ARATH	None [Source:SWISS;Acc:Q9FG05]	3.4203	0.360403	0	0.833424	0.747272	0
354	Bol024555G	NAC100	NAC domain-containing protein 100 [Source:SWISS;Acc:Q9FLJ2]	0	0.453825	1.9305	0	0.156021	0.530475
355	Bol024596G	NAC081	Protein ATAF2 [Source:SWISS;Acc:Q9C598]	54.4036	24.6157	41.7092	50.9342	26.3174	65.7288
356	Bol024704G	HY5	Transcription factor HY5 [Source:SWISS;Acc:O24646]	164.059	112.141	106.474	54.7441	37.5148	58.0845
357	Bol024718G	DREB3	Dehydration-responsive element-binding protein 3 [Source:SWISS;Acc:Q9LYD3]	0.566741	1.10409	0	0	0	0
358	Bol024369G	C4B7M5_ARATH	None [Source:SWISS;Acc:C4B7M5]	3.241	3.08525	0.206579	6.66648	8.56135	5.76086
359	Bol024417G	ASK7	Shaggy-related protein kinase eta [Source:SWISS;Acc:Q39011]	12.1103	14.9654	12.0993	3.10178	2.15138	0.867971
360	Bol023890G	WRKY36	Probable WRKY transcription factor 36 [Source:SWISS;Acc:Q9CAR4]	0.290573	0	0.0699344	0.594752	1.4574	0.962512
361	Bol023893G	APK2B	Protein kinase 2B, chloroplastic [Source:SWISS;Acc:O49840]	0.890049	0.573147	5.52183	0.207992	0.0658956	0.339584
362	Bol023902G	TCP15	Transcription factor TCP15 [Source:SWISS;Acc:Q9C9L2]	33.4972	26.5714	3.74823	25.4798	16.6453	4.75225
363	Bol023922G	AGL14	Agamous-like MADS-box protein AGL14 [Source:SWISS;Acc:Q38838]	0	0	4.24996	0	0.336275	0.769686
364	Bol023933G	NAC029	NAC transcription factor 29 [Source:SWISS;Acc:O49255]	0.200801	3.22344	89.3021	0.16081	1.17514	25.4768
365	Bol023954G	dst1	Serine/threonine-protein kinase dst1 [Source:SWISS;Acc:Q86IX1]	5.01139	2.68236	4.21157	29.1309	27.3985	20.0832
366	Bol023805G	NLP9	Protein NLP9 [Source:SWISS;Acc:Q9M1B0]	3.36159	3.48398	20.9676	2.32429	1.7345	2.55525
367	Bol023847G	ERF035	Ethylene-responsive transcription factor ERF035 [Source:SWISS;Acc:Q9M210]	1.70796	0.875675	0	0.213116	0.142198	0.224911
368	Bol023648G	Y5393_ARATH	Probable receptor-like protein kinase At5g39030 [Source:SWISS;Acc:Q9FID5]	0	0.509278	0.759039	0	0.28171	1.52393
369	Bol023652G	COL16	Zinc finger protein CONSTANS-LIKE 16 [Source:SWISS;Acc:Q8RWD0]	6.22947	23.8626	94.1716	26.0047	91.6089	201.735
370	Bol023586G	ARF5	Auxin response factor 5 [Source:SWISS;Acc:P93024]	5.40935	1.32212	0.475148	6.32491	4.24687	1.71462
371	Bol023316G	BHLH113	Transcription factor bHLH113 [Source:SWISS;Acc:Q9LT67]	7.17144	5.41367	0	5.5307	17.7552	4.3511
372	Bol023400G	DOF1.1	Dof zinc finger protein DOF1.1 [Source:SWISS;Acc:Q8L9V6]	10.8304	10.1079	32.3968	13.7234	16.6254	18.346
373	Bol023232G	Q9LJB7_ARATH	None [Source:SWISS;Acc:Q9LJB7]	0	4.25081	0.678084	0	0	0
374	Bol023279G	TCX3	Protein tesmin/TSO1-like CXC 3 [Source:SWISS;Acc:Q8L548]	3.8357	1.34257	0	4.239	2.7896	1.27952
375	Bol023286G	F2P3.8	Putative disease resistance protein At4g11170 [Source:SWISS;Acc:O82500]	5.04914	11.7784	14.4027	2.67217	7.00874	11.774
376	Bol023309G	CIPK7	CBL-interacting serine/threonine-protein kinase 7 [Source:SWISS;Acc:Q9XIW0]	24.0381	52.0352	87.723	24.2152	34.1625	25.8915
377	Bol023311G	IAA2	Auxin-responsive protein IAA2 [Source:SWISS;Acc:P49678]	11.7366	38.1438	55.3979	16.0101	25.1318	36.9316
378	Bol023051G	LECRK61	Probable L-type lectin-domain containing receptor kinase VI.1 [Source:SWISS;Acc:Q9SR87]	12.3285	24.2151	46.1416	15.1839	22.3619	33.4357
379	Bol023093G	F4KHH8_ARATH	None [Source:SWISS;Acc:F4KHH8]	9.01564	12.6834	45.3148	6.69538	11.0586	11.2834
380	Bol022874G	WNK6	Probable serine/threonine-protein kinase WNK6 [Source:SWISS;Acc:Q8S8Y8]	0.496875	0	1.00414	0.403824	0.793396	3.7384
381	Bol022905G	WOX1	WUSCHEL-related homeobox 1 [Source:SWISS;Acc:Q6X7K0]	0.779964	1.07245	0	0.75526	0	0
382	Bol022925G	HYH	Transcription factor HY5-like [Source:SWISS;Acc:Q8W191]	126.813	78.712	48.7031	45.766	22.3696	44.263
383	Bol022931G	CIPK1	CBL-interacting serine/threonine-protein kinase 1 [Source:SWISS;Acc:Q8RWC9]	19.1626	43.5715	58.9257	8.74955	13.5535	21.5681
384	Bol022964G	Y3701_ARATH	B3 domain-containing protein At3g17010 [Source:SWISS;Acc:Q9LSP6]	1.65559	0.560953	0	0.579899	0	0.158695
385	Bol022970G	ARR1	Two-component response regulator ARR1 [Source:SWISS;Acc:Q940D0]	44.7356	12.1647	0.56668	49.1609	9.5615	1.94395
386	Bol023002G	Beta'-COP 3	Coatomer subunit beta'-3 [Source:SWISS;Acc:Q8L828]	28.0113	20.2242	9.31888	29.0131	23.9372	7.9289
387	Bol023006G	NFYB3	Nuclear transcription factor Y subunit B-3 [Source:SWISS;Acc:O23310]	30.1098	35.5236	68.9144	21.9124	34.5256	70.8998
388	Bol022779G	F4KHH8_ARATH	None [Source:SWISS;Acc:F4KHH8]	13.3361	11.0109	1.6207	13.8794	16.7354	7.49543
389	Bol022784G	F4KHI3_ARATH	None [Source:SWISS;Acc:F4KHI3]	0.491709	0.370411	1.05363	3.48197	4.68167	9.39126
390	Bol022789G	FLS2	LRR receptor-like serine/threonine-protein kinase FLS2 [Source:SWISS;Acc:Q9FL28]	0	0	0	1.55184	1.27239	0.270178
391	Bol022592G	SCL28	Scarecrow-like protein 28 [Source:SWISS;Acc:Q9CAN3]	9.6417	0.772204	0.556388	5.38592	1.14768	0.762376
392	Bol022619G	F2P3.8	Putative disease resistance protein At4g11170 [Source:SWISS;Acc:O82500]	7.75685	10.7486	6.23312	21.6726	24.9704	24.8202
393	Bol022542G	ARF6	Auxin response factor 6 [Source:SWISS;Acc:Q9ZTX8]	86.7872	74.0562	18.0554	73.5971	60.1794	31.4144
394	Bol022317G	HSL1	Receptor-like protein kinase HSL1 [Source:SWISS;Acc:Q9SGP2]	1.13507	2.88795	11.4751	1.47392	2.99376	10.6627
395	Bol022318G	HSL1	Receptor-like protein kinase HSL1 [Source:SWISS;Acc:Q9SGP2]	0.414003	0.846324	13.8098	0.607297	1.05967	3.0377
396	Bol022323G	GATA12	GATA transcription factor 12 [Source:SWISS;Acc:P69781]	20.4983	10.9475	2.37491	27.813	23.2544	6.16109
397	Bol022325G	TINY	Ethylene-responsive transcription factor TINY [Source:SWISS;Acc:Q39127]	0	1.56416	0	0.822447	1.05936	0.459726
398	Bol022347G	Y5547_ARATH	B3 domain-containing protein At5g25470 [Source:SWISS;Acc:Q1PDT6]	3.11538	0.361189	0	2.09036	1.54135	0.300639
399	Bol022371G	ERF003	Ethylene-responsive transcription factor ERF003 [Source:SWISS;Acc:Q94AW5]	0.746822	0	0	0.850239	1.01263	1.12409
400	Bol022018G	Q940G0_ARATH	None [Source:SWISS;Acc:Q940G0]	25.7886	13.2274	1.6214	34.4054	22.9251	14.6519
401	Bol022049G	ARR4	Two-component response regulator ARR4 [Source:SWISS;Acc:O82798]	23.2479	28.3066	0.903005	8.77192	7.38079	8.91063
402	Bol022058G	AtC3H5	Zinc finger CCCH domain-containing protein 5 [Source:SWISS;Acc:Q9SY74]	18.5558	15.5771	14.3432	38.1778	36.5991	30.9764
403	Bol022074G	NFXL1	NF-X1-type zinc finger protein NFXL1 [Source:SWISS;Acc:Q9SY59]	16.0535	11.621	4.85187	31.926	25.6824	11.0846
404	Bol021992G	MYB44	Transcription factor MYB44 [Source:SWISS;Acc:Q9FDW1]	33.6757	10.0291	1.36466	55.443	28.6929	10.97
405	Bol021581G	Q9SKX1_ARATH	None [Source:SWISS;Acc:Q9SKX1]	0.566888	0	9.91406	0	0	0.491139
406	Bol021668G	-	-	26.1063	14.0572	2.96299	32.1295	22.0778	11.0187
407	Bol021699G	ERF13	Ethylene-responsive transcription factor 13 [Source:SWISS;Acc:Q8L9K1]	10.5003	0.949841	0.105662	23.4934	5.94548	2.00706
408	Bol021714G	YAB1	Axial regulator YABBY 1 [Source:SWISS;Acc:O22152]	2.85792	0	0	4.01273	0	0.3138
409	Bol021732G	AUR3	Serine/threonine-protein kinase Aurora-3 [Source:SWISS;Acc:O64629]	1.584	0.611539	0	1.07559	0.416235	0.0838549
410	BONG004800.1G	-	-	37.9574	31.6369	25.7601	81.9776	86.4991	89.4178
411	Bol021805G	BHLH70	Transcription factor bHLH70 [Source:SWISS;Acc:O81037]	1.39771	0.255904	0	0.907823	0.933632	0
412	Bol021812G	IAA20	Auxin-responsive protein IAA20 [Source:SWISS;Acc:O24410]	0.857218	1.33949	1.12785	0	0	0.691356
413	Bol021469G	dl4780c	DeSI-like protein At4g17486 [Source:SWISS;Acc:Q93VG8]	2.29871	0.446353	0	3.59704	3.37389	0.601274
414	Bol021492G	WAKL10	Wall-associated receptor kinase-like 10 [Source:SWISS;Acc:Q8VYA3]	0.117214	1.23127	8.16173	0.0474871	1.40306	2.53333
415	Bol021552G	STHY_ARATH	Probable salt tolerance-like protein At1g78600 [Source:SWISS;Acc:Q9SYM2]	8.53066	8.97747	8.03957	1.88094	3.89982	12.7667
416	Bol021219G	Q9LXG5_ARATH	None [Source:SWISS;Acc:Q9LXG5]	21.6332	0	0	15.5963	24.8465	1.56865
417	Bol021376G	DAR4	Protein DA1-related 4 [Source:SWISS;Acc:Q9FKN7]	0.215325	0.809128	1.41541	2.46977	4.65945	3.7428
418	Bol021078G	PXL1	Leucine-rich repeat receptor-like protein kinase PXL1 [Source:SWISS;Acc:Q9FRS6]	2.40308	2.1043	3.14648	6.45161	4.01774	3.31386
419	Bol021105G	LECRK59	L-type lectin-domain containing receptor kinase V.9 [Source:SWISS;Acc:Q9SZD5]	0	0	0	11.6759	14.1918	4.97933
420	Bol020926G	AtC3H49	Zinc finger CCCH domain-containing protein 49 [Source:SWISS;Acc:Q9M0G2]	0	0	0	0.545207	1.27313	0.402703
421	BONG004930.3G	NAC69	NAC domain-containing protein 69 [Source:SWISS;Acc:Q9M126]	5.95651	0.0142159	0.877259	0	0	0
422	BONG004930.2G	NAC69	NAC domain-containing protein 69 [Source:SWISS;Acc:Q9M126]	0.000184759	5.17648	0.916182	0	0	0
423	Bol020830G	-	-	0	0	0	2.02393	1.51723	1.3056
424	Bol020651G	WAK1	Wall-associated receptor kinase 1 [Source:SWISS;Acc:Q39191]	0.330238	0.74988	2.08968	0	0.442817	0.760667
425	Bol020652G	WAK2	Wall-associated receptor kinase 2 [Source:SWISS;Acc:Q9LMP1]	1.80935	3.87192	11.6282	1.51624	3.23037	4.70581
426	Bol020654G	WAK2	Wall-associated receptor kinase 2 [Source:SWISS;Acc:Q9LMP1]	1.8854	4.94053	13.7837	1.32967	3.71292	5.5946
427	Bol020749G	NAC102	NAC domain-containing protein 102 [Source:SWISS;Acc:Q8H115]	29.1445	52.0051	185.29	44.7723	69.3219	105.904
428	Bol020788G	NAC025	NAC transcription factor 25 [Source:SWISS;Acc:Q8GY42]	1.8376	1.71259	1.14935	0.30303	0	0.979553
429	Bol020531G	P93751_ARATH	None [Source:SWISS;Acc:P93751]	11.2655	20.5834	1.36594	14.0803	18.3918	4.15457
430	Bol020572G	BHLH106	Transcription factor bHLH106 [Source:SWISS;Acc:O80674]	0.597566	0	0.430478	2.92104	0.898595	0.525427
431	Bol020621G	CPK12	Calcium-dependent protein kinase 12 [Source:SWISS;Acc:Q42396]	0	0.305139	0.0995443	5.48088	5.75675	4.41776
432	Bol020641G	GSTT3	Glutathione S-transferase T3 [Source:SWISS;Acc:Q9FHE1]	0	0	0	0	4.83965	8.06201
433	Bol020332G	D7SFH9_ARATH	None [Source:SWISS;Acc:D7SFH9]	2.49753	13.0411	17.874	2.49772	7.63884	21.0715
434	Bol020355G	WRKY33	Probable WRKY transcription factor 33 [Source:SWISS;Acc:Q8S8P5]	29.2342	19.1097	88.7319	31.0449	33.7532	57.6614
435	Bol020397G	Q8L7T6_ARATH	None [Source:SWISS;Acc:Q8L7T6]	11.9249	8.3928	3.22481	4.57869	3.51968	2.29118
436	Bol020409G	CCR2	Serine/threonine-protein kinase-like protein CCR2 [Source:SWISS;Acc:O80963]	6.02997	5.17856	1.15466	5.96781	3.9017	1.06564
437	Bol020469G	T07M07.3	Zinc finger CCCH domain-containing protein 29 [Source:SWISS;Acc:Q9XEE6]	3.11904	1.92427	3.0745	10.6805	7.00696	4.11552
438	Bol020270G	GATA17	GATA transcription factor 17 [Source:SWISS;Acc:Q9LIB5]	183.117	95.8034	66.6199	44.5571	49.8686	22.1198
439	Bol020162G	ERF2	Ethylene-responsive transcription factor 2 [Source:SWISS;Acc:O80338]	45.6786	16.846	13.1143	22.6498	16.9107	78.7304
440	Bol019947G	HAT4	Homeobox-leucine zipper protein HAT4 [Source:SWISS;Acc:Q05466]	15.4415	39.6291	152.76	25.7872	32.357	23.6253
441	Bol019970G	BAM3	Beta-amylase 3, chloroplastic [Source:SWISS;Acc:O23553]	45.2602	105.349	203.185	16.5809	22.8224	60.8863
442	Bol019733G	APL	Myb family transcription factor APL [Source:SWISS;Acc:Q9SAK5]	9.80567	32.3807	37.7761	4.70045	20.9297	24.6478
443	Bol019811G	F4KGY6_ARATH	None [Source:SWISS;Acc:F4KGY6]	16.5015	37.2426	82.4767	8.67378	10.9993	12.4451
444	Bol019596G	AtC3H49	Zinc finger CCCH domain-containing protein 49 [Source:SWISS;Acc:Q9M0G2]	37.01	69.7631	197.927	38.5047	45.8451	74.0958
445	Bol019603G	IAA27	Auxin-responsive protein IAA27 [Source:SWISS;Acc:Q9ZSY8]	11.2	6.87879	2.67241	19.5937	24.7338	22.064
446	Bol019606G	ERF060	Ethylene-responsive transcription factor ERF060 [Source:SWISS;Acc:O65665]	0	0	0.697525	2.36299	10.2365	6.16998
447	Bol019618G	CDKF-1	Cyclin-dependent kinase F-1 [Source:SWISS;Acc:O80345]	17.1774	20.6882	13.8391	37.1454	42.0961	23.3784
448	Bol019620G	TOP2	DNA topoisomerase 2 [Source:SWISS;Acc:P30182]	15.693	2.55747	0.330887	15.7918	5.59609	1.9955
449	Bol019659G	NAC008	NAC domain-containing protein 8 [Source:SWISS;Acc:Q6NQK2]	3.7476	1.58619	0	3.03032	2.74341	0.772716
450	Bol019675G	ERF1A	Ethylene-responsive transcription factor 1A [Source:SWISS;Acc:O80337]	13.5109	2.4782	1.25607	8.87499	8.06814	12.3131
451	Bol019715G	MYC4	Transcription factor MYC4 [Source:SWISS;Acc:O49687]	44.2865	21.5536	2.07629	39.1555	36.7146	8.26254
452	Bol019495G	IAA18	Auxin-responsive protein IAA18 [Source:SWISS;Acc:O24408]	10.4206	22.2668	66.9909	15.9165	19.8117	27.3415
453	Bol019545G	-	-	37.0592	34.2955	52.9536	16.9878	22.1233	56.2333
454	Bol019438G	FEI1	LRR receptor-like serine/threonine-protein kinase FEI 1 [Source:SWISS;Acc:C0LGF4]	18.7423	10.9557	1.4873	15.5113	13.5963	4.81787
455	Bol019235G	ERF010	Ethylene-responsive transcription factor ERF010 [Source:SWISS;Acc:Q9FH94]	2.68411	0.900654	2.28131	1.60539	1.47639	12.9312
456	Bol019260G	Q9LVQ7_ARATH	None [Source:SWISS;Acc:Q9LVQ7]	9.33253	6.51507	7.39035	19.3072	18.9445	14.4901
457	Bol019060G	LBD39	LOB domain-containing protein 39 [Source:SWISS;Acc:Q9SZE8]	0	0	0	0.859175	0.294105	0
458	Bol019029G	Y5576_ARATH	Probable receptor-like serine/threonine-protein kinase At5g57670 [Source:SWISS;Acc:Q5XF57]	18.1327	34.6544	111.244	10.4538	14.6152	25.0377
459	Bol018868G	RGA2	DELLA protein RGA2 [Source:SWISS;Acc:Q5BN22]	51.1745	87.1476	95.4072	92.383	119.419	39.878
460	Bol018903G	NFYB2	Nuclear transcription factor Y subunit B-2 [Source:SWISS;Acc:Q9FGJ3]	10.1354	31.8709	130.601	11.5484	26.2789	60.9921
461	Bol018923G	ERF2	Ethylene-responsive transcription factor 2 [Source:SWISS;Acc:O80338]	7.76466	4.8141	0.717886	11.9566	6.64116	19.4582
462	Bol018725G	-	-	2.0889	4.19511	1.42826	0	0	0.288343
463	Bol018726G	-	-	6.92464	10.0649	6.55736	0	0	0
464	Bol018552G	WRKY13	Probable WRKY transcription factor 13 [Source:SWISS;Acc:Q9SVB7]	0.478643	0	0	1.36562	0.247784	0
465	Bol018596G	O2	Regulatory protein opaque-2 [Source:SWISS;Acc:P12959]	1.0492	0.999044	0	0.501996	1.05657	0.367469
466	Bol018659G	BEE2	Transcription factor BEE 2 [Source:SWISS;Acc:Q93VJ4]	1.14317	0.146482	0	0.925591	0.73777	0.263589
467	Bol018679G	BHLH11	Transcription factor bHLH11 [Source:SWISS;Acc:Q8W2F2]	1.85236	0.394807	2.00159	0	0.28391	0.494107
468	Bol018680G	ATJ11	Chaperone protein dnaJ 11, chloroplastic [Source:SWISS;Acc:Q9FYB5]	4.73927	19.3346	181.648	6.96847	30.6862	195.948
469	Bol018700G	CX32_ARATH	Probable serine/threonine-protein kinase Cx32, chloroplastic [Source:SWISS;Acc:P27450]	1.22763	2.31109	3.15318	1.7396	5.94391	7.18651
470	Bol018704G	WOX13	WUSCHEL-related homeobox 13 [Source:SWISS;Acc:O81788]	13.5815	4.54125	1.55062	22.4419	19.1911	10.1019
471	Bol018712G	AKR2	Ankyrin repeat domain-containing protein 2 [Source:SWISS;Acc:Q9SAR5]	56.0399	48.8003	42.9098	128.819	100.461	81.5793
472	Bol018356G	IAA3	Auxin-responsive protein IAA3 [Source:SWISS;Acc:Q38822]	39.2183	42.3627	4.6894	46.2798	43.3341	11.9868
473	Bol018409G	WEE1	Wee1-like protein kinase [Source:SWISS;Acc:Q8L4H0]	3.58137	1.13683	0	1.71362	1.17841	0.302181
474	Bol018435G	HFR1	Transcription factor HFR1 [Source:SWISS;Acc:Q9FE22]	0	0	0.974447	0	0	0.404082
475	BONG005480.1G	COL3	Zinc finger protein CONSTANS-LIKE 3 [Source:SWISS;Acc:Q9SK53]	23.1963	48.251	114.781	18.6667	13.579	24.1705
476	Bol018113G	AZF2	Zinc finger protein AZF2 [Source:SWISS;Acc:Q9SSW2]	26.4715	22.8715	82.386	34.5866	18.822	25.2894
477	Bol017855G	GATA9	GATA transcription factor 9 [Source:SWISS;Acc:O82632]	1.32178	1.01715	0	0.447474	0.495416	0.401723
478	Bol017861G	AUR1	Serine/threonine-protein kinase Aurora-1 [Source:SWISS;Acc:Q9M077]	13.4579	2.33079	0.0965952	5.95446	2.29956	0.579052
479	Bol017868G	ERF043	Ethylene-responsive transcription factor ERF043 [Source:SWISS;Acc:Q9M080]	59.6808	14.7147	3.61192	36.2677	19.4277	9.63703
480	Bol017875G	PERK14	Proline-rich receptor-like protein kinase PERK14 [Source:SWISS;Acc:O65530]	12.6671	4.40643	1.2863	7.52054	4.02899	3.34991
481	Bol017925G	IAA29	Auxin-responsive protein IAA29 [Source:SWISS;Acc:Q93WC4]	0	1.24511	3.9906	0.323561	1.90835	2.97363
482	Bol017960G	WRKY18	WRKY transcription factor 18 [Source:SWISS;Acc:Q9C5T4]	3.40991	4.5084	13.2864	2.72062	4.01698	13.1836
483	Bol018022G	HT1	Serine/threonine-protein kinase HT1 [Source:SWISS;Acc:Q2MHE4]	43.4057	59.2877	62.409	10.1728	12.9924	10.7342
484	BONG005510.1G	CIPK6	CBL-interacting serine/threonine-protein kinase 6 [Source:SWISS;Acc:O65554]	125.999	133.393	356.56	160.77	160.631	126.713
485	Bol017773G	GT-3B	Trihelix transcription factor GT-3b [Source:SWISS;Acc:O80450]	21.4344	13.1176	2.38225	25.0603	13.2385	2.62418
486	BONG005540.1G	WRKY33	Probable WRKY transcription factor 33 [Source:SWISS;Acc:Q8S8P5]	6.71689	2.77741	10.3958	10.7908	5.71425	7.19513
487	Bol017448G	WRKY11	Probable WRKY transcription factor 11 [Source:SWISS;Acc:Q9SV15]	8.22553	11.1025	36.3008	16.5395	15.2244	22.6523
488	Bol017457G	HDG7	Homeobox-leucine zipper protein HDG7 [Source:SWISS;Acc:Q9LTK3]	3.16445	20.4006	8.93278	0	0	0
489	Bol017463G	WRKY18	WRKY transcription factor 18 [Source:SWISS;Acc:Q9C5T4]	2.99103	0	0.20418	9.23097	2.20302	0.587721
490	Bol017510G	ERF043	Ethylene-responsive transcription factor ERF043 [Source:SWISS;Acc:Q9M080]	17.6265	15.5073	0	25.9049	17.6355	7.38862
491	Bol017347G	NAC029	NAC transcription factor 29 [Source:SWISS;Acc:O49255]	0	1.41423	34.7179	0	1.60203	60.6492
492	Bol017274G	MYB59	Transcription factor MYB59 [Source:SWISS;Acc:Q4JL84]	1.97294	4.06229	3.16513	0.609389	3.96267	5.59882
493	Bol017198G	GRF7	Growth-regulating factor 7 [Source:SWISS;Acc:Q9FJB8]	0.198109	0.890355	0	0.803684	0	0.173616
494	Bol017225G	SCRM	Transcription factor ICE1 [Source:SWISS;Acc:Q9LSE2]	0	1.59933	0.523299	0.402901	1.09228	0.219
495	Bol016972G	MYB44	Transcription factor MYB44 [Source:SWISS;Acc:Q9FDW1]	138.207	72.0846	38.9707	163.89	81.7521	54.151
496	Bol016976G	AZF1	Zinc finger protein AZF1 [Source:SWISS;Acc:Q9SSW1]	0	0	0	0.513457	0	0.832226
497	Bol016985G	BAM2	Leucine-rich repeat receptor-like serine/threonine-protein kinase BAM2 [Source:SWISS;Acc:Q9M2Z1]	66.9986	52.1551	7.16025	86.9942	85.3156	29.9423
498	Bol017000G	ERF104	Ethylene-responsive transcription factor ERF104 [Source:SWISS;Acc:Q9FKG1]	7.87013	3.23449	5.35201	17.6832	6.73224	5.03638
499	Bol017009G	TDR	Leucine-rich repeat receptor-like protein kinase TDR [Source:SWISS;Acc:Q9FII5]	24.0452	15.3313	1.55779	19.7698	16.8187	6.26994
500	Bol017059G	AGL8	Agamous-like MADS-box protein AGL8 homolog [Source:SWISS;Acc:Q41274]	0.23909	0	0	2.76008	4.62968	6.96484
501	Bol017062G	MYB34	Transcription factor MYB34 [Source:SWISS;Acc:O64399]	0.386846	0	0	5.98423	6.64244	9.03021
502	Bol016840G	CRCK1	Calmodulin-binding receptor-like cytoplasmic kinase 1 [Source:SWISS;Acc:Q9FIL7]	0	0.242418	8.77905	0.512078	0.249668	2.87005
503	Bol016845G	DIVARICATA	Transcription factor DIVARICATA [Source:SWISS;Acc:Q8S9H7]	16.5776	4.64429	2.94035	19.417	8.01151	4.10447
504	Bol016777G	BOA	Transcription factor BOA [Source:SWISS;Acc:Q9LTH4]	14.6551	11.5803	1.68772	11.5951	13.3079	3.03369
505	Bol016598G	GATA16	GATA transcription factor 16 [Source:SWISS;Acc:Q9FJ10]	0	2.95903	0.457023	0.730968	1.48064	0
506	Bol016599G	MYB12	Transcription factor MYB12 [Source:SWISS;Acc:O22264]	55.4431	45.2358	66.7733	10.6473	6.81081	43.1746
507	Bol016609G	WRKY48	Probable WRKY transcription factor 48 [Source:SWISS;Acc:Q9FGZ4]	27.8754	12.0394	1.83711	51.8886	30.0162	5.53419
508	Bol016628G	BZIP63	Basic leucine zipper 63 [Source:SWISS;Acc:B9DGI8]	4.02136	20.3379	20.0063	2.64833	19.7255	30.8413
509	Bol016642G	Q6NNI3_ARATH	None [Source:SWISS;Acc:Q6NNI3]	0	0.661188	0.851231	0	0.90189	0.404786
510	Bol016645G	AtGTL2	Trihelix transcription factor GTL2 [Source:SWISS;Acc:Q8H181]	26.3247	19.5947	6.81423	23.6396	18.7071	5.90348
511	Bol016646G	NEK3	Serine/threonine-protein kinase Nek3 [Source:SWISS;Acc:Q8RX66]	44.8202	31.4598	5.64346	36.0017	24.1677	8.85003
512	Bol016660G	Y1461_ARATH	Probable serine/threonine-protein kinase At1g54610 [Source:SWISS;Acc:Q9ZVM9]	5.59376	1.85211	0.336943	5.98042	9.00784	2.26709
513	Bol016571G	NAC69	NAC domain-containing protein 69 [Source:SWISS;Acc:Q9M126]	116.104	29.4318	4.92589	90.4267	27.1186	15.5502
514	Bol016394G	Dnajb13	DnaJ homolog subfamily B member 13 [Source:SWISS;Acc:Q80Y75]	1.8205	0.108949	0	4.19658	0.307452	0.0625274
515	Bol016398G	Y5547_ARATH	B3 domain-containing protein At5g25470 [Source:SWISS;Acc:Q1PDT6]	0.429982	0	0	3.70166	1.68479	0.379004
516	Bol016414G	ERF003	Ethylene-responsive transcription factor ERF003 [Source:SWISS;Acc:Q94AW5]	7.56421	1.25917	0	1.31788	0.651728	0.178998
517	BONG005850.2G	AP2L4_ARATH	AP2-like ethylene-responsive transcription factor At2g41710 [Source:SWISS;Acc:Q8GWK2]	0	0	0	0.432729	1.60623	0.762815
518	BONG005850.3G	AP2L4_ARATH	AP2-like ethylene-responsive transcription factor At2g41710 [Source:SWISS;Acc:Q8GWK2]	0	0	0	2.06203	1.6576	0.158343
519	Bol016338G	RL3	Protein RADIALIS-like 3 [Source:SWISS;Acc:Q6NNN0]	0	23.9009	15.4415	0	0	159.557
520	Bol016153G	BHLH160	Transcription factor bHLH160 (Arabidopsis thaliana) [Source:SWISS;Acc:F4I8F9]	0	0	7.01349	0.233545	0	6.93353
521	Bol016168G	dnaJ1	Chaperone protein DnaJ 1 [Source:SWISS;Acc:Q5SLW9]	6.5719	4.37967	33.5401	5.88231	2.25507	9.00996
522	Bol016017G	WRKY13	Probable WRKY transcription factor 13 [Source:SWISS;Acc:Q9SVB7]	0	0.304776	0	0	0.913747	0.437094
523	Bol016076G	HT1	Serine/threonine-protein kinase HT1 [Source:SWISS;Acc:Q2MHE4]	15.6361	28.6765	6.46647	16.4436	32.3947	13.8834
524	Bol016122G	CIPK23	CBL-interacting serine/threonine-protein kinase 23 [Source:SWISS;Acc:Q93VD3]	0	2.60285	2.21697	2.9088	5.5014	4.7986
525	Bol015829G	NAC078	NAC domain-containing protein 78 [Source:SWISS;Acc:Q84K00]	14.9536	4.39502	1.42398	11.0718	5.57084	1.59225
526	BONG005980.1G	AGL31	Agamous-like MADS-box protein AGL31 [Source:SWISS;Acc:Q9FPN7]	2.45914	2.80675	2.25963	0	0	0
527	BONG006020.1G	RLK7_ARATH	Receptor-like protein kinase At5g59670 [Source:SWISS;Acc:Q9FN94]	0	0	0	23.5626	19.3661	6.775
528	BONG006020.2G	RLK7_ARATH	Receptor-like protein kinase At5g59670 [Source:SWISS;Acc:Q9FN94]	0	0	0	15.7964	13.9668	7.13023
529	Bol015559G	PHOT2	Phototropin-2 [Source:SWISS;Acc:P93025]	14.1072	27.7266	26.8349	11.7205	19.8457	26.3065
530	Bol015349G	BHLH101	Transcription factor bHLH101 [Source:SWISS;Acc:Q9FYE6]	0	0	0	0	0	0.855157
531	Bol015013G	HSFA2	Heat stress transcription factor A-2 [Source:SWISS;Acc:O80982]	50.1672	46.0662	146.813	18.854	26.8239	64.2005
532	BONG006110.1G	Y5977_ARATH	Probable leucine-rich repeat receptor-like protein kinase At5g49770 [Source:SWISS;Acc:Q9LT96]	44.3114	53.3395	39.188	19.9071	27.9373	17.7591
533	BONG006120.1G	Y5977_ARATH	Probable leucine-rich repeat receptor-like protein kinase At5g49770 [Source:SWISS;Acc:Q9LT96]	1.15943	2.59625	4.4051	6.84041	7.2466	8.23323
534	Bol014947G	CRK24	Cysteine-rich receptor-like protein kinase 24 [Source:SWISS;Acc:O65483]	0.35043	2.14784	4.94022	0.48807	2.24967	2.22002
535	Bol014789G	CPSF73-II	Cleavage and polyadenylation specificity factor subunit 3-II [Source:SWISS;Acc:Q8GUU3]	3.98003	3.68414	1.65446	16.4567	14.4667	7.45916
536	Bol014820G	MPK17	Mitogen-activated protein kinase 17 [Source:SWISS;Acc:Q84M93]	40.2463	14.8972	6.78385	32.7283	31.0911	24.193
537	Bol014881G	NFYB2	Nuclear transcription factor Y subunit B-2 [Source:SWISS;Acc:Q9FGJ3]	21.1515	44.6939	181.676	14.3379	20.9374	43.2963
538	Bol014648G	BAM9	Inactive beta-amylase 9 [Source:SWISS;Acc:Q8VYW2]	3.29841	14.7036	43.7865	1.88064	15.5407	23.8865
539	Bol014654G	Ulk4	Serine/threonine-protein kinase ULK4 [Source:SWISS;Acc:Q3V129]	3.63769	0.52855	0.198983	1.9577	0.705345	0.258283
540	Bol014511G	COL3	Zinc finger protein CONSTANS-LIKE 3 [Source:SWISS;Acc:Q9SK53]	127.907	192.732	107.865	265.213	297.009	227.136
541	Bol014564G	BEL1	Homeobox protein BEL1 homolog [Source:SWISS;Acc:Q38897]	3.7833	13.5935	37.3102	6.84307	15.4812	32.4269
542	Bol014211G	COL5	Zinc finger protein CONSTANS-LIKE 5 [Source:SWISS;Acc:Q9FHH8]	76.134	152.635	104.657	100.492	108.078	60.7423
543	Bol014241G	CAP7_ARATH	Putative clathrin assembly protein At5g57200 [Source:SWISS;Acc:Q9LVD8]	4.74018	8.48316	14.0336	3.35479	5.69614	14.4951
544	Bol014242G	BHLH35	Transcription factor bHLH35 [Source:SWISS;Acc:Q2HIV9]	1.33456	0	0	1.30382	0.550155	0.233781
545	Bol014189G	MYC2	Transcription factor MYC2 [Source:SWISS;Acc:Q39204]	55.4885	21.7943	18.9644	50.8454	42.9575	22.1687
546	Bol014078G	BAM6	Beta-amylase 6 [Source:SWISS;Acc:Q8L762]	0.144046	2.47947	17.5015	0	1.76835	11.6064
547	Bol014130G	BHLH113	Transcription factor bHLH113 [Source:SWISS;Acc:Q9LT67]	51.9175	30.4282	7.11258	61.0483	51.0409	13.4719
548	Bol014145G	SNC1	Protein SUPPRESSOR OF npr1-1, CONSTITUTIVE 1 [Source:SWISS;Acc:O23530]	0	0	13.3288	0	0	1.40672
549	Bol014146G	F4KHI3_ARATH	None [Source:SWISS;Acc:F4KHI3]	0	0	1.73819	0	0	0.286065
550	Bol014051G	HBP1A_WHEAT	Transcription factor HBP-1a [Source:SWISS;Acc:P23922]	1.4675	0	1.46621	0.806037	0.768373	0.667178
551	Bol014007G	SCL3	Scarecrow-like protein 3 [Source:SWISS;Acc:Q9LPR8]	0.463572	0	0	1.69105	3.41803	7.3149
552	Bol013955G	HSFC1	Heat stress transcription factor C-1 [Source:SWISS;Acc:Q9LV52]	5.70887	10.4986	26.157	6.26457	4.84681	5.06397
553	Bol013957G	PERK1	Proline-rich receptor-like protein kinase PERK1 [Source:SWISS;Acc:Q9LV48]	146.356	83.1216	90.2711	232.026	200.919	166.152
554	Bol013747G	SD129	G-type lectin S-receptor-like serine/threonine-protein kinase SD1-29 [Source:SWISS;Acc:O64782]	30.5265	36.4694	34.1833	6.87157	16.4895	16.5472
555	Bol013673G	Y4345_ARATH	Probable receptor-like serine/threonine-protein kinase At4g34500 [Source:SWISS;Acc:Q6NKZ9]	10.739	4.0652	0.754759	13.5647	13.083	4.51141
556	Bol013680G	OBF1	Ocs element-binding factor 1 [Source:SWISS;Acc:P24068]	70.5681	74.3975	18.5311	93.331	147.153	28.873
557	Bol013711G	Y5576_ARATH	Probable receptor-like serine/threonine-protein kinase At5g57670 [Source:SWISS;Acc:Q5XF57]	2.7363	2.05088	1.94219	0	0	0
558	Bol013524G	-	-	397.914	0	264.384	787.053	3687.4	1316.64
559	Bol013175G	StMYB1R-1	Transcription factor MYB1R1 [Source:SWISS;Acc:Q2V9B0]	84.1776	135.49	239.833	63.628	108.143	237.316
560	Bol013198G	Y1461_ARATH	Probable serine/threonine-protein kinase At1g54610 [Source:SWISS;Acc:Q9ZVM9]	9.98693	5.7632	0.470163	14.5564	10.8291	2.7507
561	Bol013207G	MYB51	Transcription factor MYB51 [Source:SWISS;Acc:O49782]	2.66231	8.1719	14.6528	3.184	12.3571	12.5587
562	Bol013056G	SD11	G-type lectin S-receptor-like serine/threonine-protein kinase SD1-1 [Source:SWISS;Acc:O81833]	2.7646	10.6905	10.8036	9.92593	18.6254	13.5277
563	Bol013064G	NAC072	NAC domain-containing protein 72 [Source:SWISS;Acc:Q93VY3]	6.29521	6.55119	22.4002	23.5379	11.4014	18.9581
564	Bol013124G	TRY	Transcription factor TRY [Source:SWISS;Acc:Q8GV05]	1619.95	0	0	2169.66	0	0
565	Bol012872G	HSF8	Heat shock factor protein HSF8 [Source:SWISS;Acc:Q40152]	0	0	2.72707	0	1.49521	0.641501
566	Bol012874G	HSF8	Heat shock factor protein HSF8 [Source:SWISS;Acc:Q40152]	0	0	1.37804	0	0	0
567	Bol012795G	LECRK63	Lectin-domain containing receptor kinase VI.3 [Source:SWISS;Acc:Q9M020]	1.49198	1.72416	14.1604	3.73022	4.60671	9.77252
568	Bol012843G	AtC3H61	Zinc finger CCCH domain-containing protein 61 [Source:SWISS;Acc:Q9FKW2]	3.12746	2.75111	0	3.24093	2.80291	0.896576
569	Bol012846G	GLK2	Transcription activator GLK2 [Source:SWISS;Acc:Q9FFH0]	4.27102	5.87727	7.26576	9.60002	18.6202	42.5898
570	Bol012612G	MYB3	Transcription factor MYB3 [Source:SWISS;Acc:Q9S9K9]	1.4104	1.30223	1.00872	0.683992	0	0.128532
571	Bol012650G	ERF012	Ethylene-responsive transcription factor ERF012 [Source:SWISS;Acc:Q9SFE4]	34.5752	43.7575	5.24496	32.0394	51.6144	15.1118
572	Bol012327G	ERF019	Ethylene-responsive transcription factor ERF019 [Source:SWISS;Acc:O80542]	2.98341	0	0.306509	0.457113	0.31919	0
573	Bol012337G	MYB3	Transcription factor MYB3 [Source:SWISS;Acc:Q9S9K9]	0.824353	2.56792	18.7125	0.826327	0.883972	2.35877
574	Bol012341G	AGL36	Agamous-like MADS-box protein AGL36 [Source:SWISS;Acc:Q7XJK6]	3.47999	7.45112	13.5855	0	1.51996	5.10056
575	Bol012243G	CIA2	Protein CHLOROPLAST IMPORT APPARATUS 2 [Source:SWISS;Acc:Q9LU68]	18.8007	32.3855	75.4933	15.6443	17.3065	18.4721
576	Bol012152G	NAC100	NAC domain-containing protein 100 [Source:SWISS;Acc:Q9FLJ2]	0	0.480643	9.41338	0	0	3.94768
577	Bol012045G	CRK40	Cysteine-rich receptor-like protein kinase 40 [Source:SWISS;Acc:Q9SYS3]	0.393977	0	2.018	0	0	0.172977
578	Bol012087G	AGL80	Agamous-like MADS-box protein AGL80 [Source:SWISS;Acc:Q9FJK3]	0.649904	0	0.4733	0.498124	0.997052	0.546456
579	BONG006630.1G	-	-	9.8597	9.49263	6.08916	0	0	0
580	Bol011876G	ERF4	Ethylene-responsive transcription factor 4 [Source:SWISS;Acc:O80340]	20.2883	20.3549	61.6097	99.4688	48.8673	37.778
581	Bol011898G	NAC055	NAC domain-containing protein 55 [Source:SWISS;Acc:Q9LDY8]	0	0	6.53781	0	0.0911886	2.89195
582	Bol011899G	NAC018	NAC domain-containing protein 18 [Source:SWISS;Acc:Q9ZNU2]	1.30568	3.34912	10.6909	0.343605	0.608518	3.07013
583	Bol011783G	TIO	Serine/threonine-protein kinase TIO [Source:SWISS;Acc:Q2QAV0]	6.73291	2.17277	0.92641	4.94034	3.52053	0.959133
584	Bol011691G	ERF038	Ethylene-responsive transcription factor ERF038 [Source:SWISS;Acc:Q9ZQP3]	0	1.43321	0	0.859184	0.788834	0.161317
585	Bol011727G	KIPK	Serine/threonine-protein kinase KIPK [Source:SWISS;Acc:Q9LFA2]	3.44242	2.34542	0.49147	4.79926	4.20772	0.861813
586	Bol011586G	COL4	Zinc finger protein CONSTANS-LIKE 4 [Source:SWISS;Acc:Q940T9]	0	0	1.26304	0	0	0
587	Bol011604G	IAA17	Auxin-responsive protein IAA17 [Source:SWISS;Acc:P93830]	4.59983	18.1222	34.3037	23.4909	87.5239	93.2228
588	BONG006700.1G	LECRK44	L-type lectin-domain containing receptor kinase IV.4 [Source:SWISS;Acc:O81291]	1.64651	1.47573	5.71641	4.66054	9.86458	22.1605
589	Bol011433G	NAC69	NAC domain-containing protein 69 [Source:SWISS;Acc:Q9M126]	0.670232	3.2992	0.570996	0	0	0
590	Bol011435G	NAC68	NAC domain-containing protein 68 [Source:SWISS;Acc:A8MQY1]	4.14245	22.7036	22.1036	0.504707	5.29686	2.89894
591	Bol011487G	Y1154_ARATH	Probable serine/threonine-protein kinase At1g01540 [Source:SWISS;Acc:Q3EDL4]	2.53914	5.8575	45.9951	5.12296	7.76361	43.7946
592	Bol011507G	BHLH12	Transcription factor MYC1 [Source:SWISS;Acc:Q8W2F1]	3.86266	1.22838	0.239684	5.44654	1.56948	0.641168
593	Bol011530G	LBD31	LOB domain-containing protein 31 [Source:SWISS;Acc:O81322]	0.320351	0	0	0.51815	0	0.594926
594	Bol011164G	NAC055	NAC domain-containing protein 55 [Source:SWISS;Acc:Q9LDY8]	0	0.784839	3.73921	0	0.173078	0.573309
595	Bol011165G	-	-	14.1278	0	7.06272	37.5138	37.6037	0
596	Bol011167G	NAC018	NAC domain-containing protein 18 [Source:SWISS;Acc:Q9ZNU2]	0	0.241469	6.43185	0	0.818646	2.93738
597	Bol011172G	IAA19	Auxin-responsive protein IAA19 [Source:SWISS;Acc:O24409]	10.3368	13.7072	3.74052	26.8741	51.0998	26.9641
598	Bol011179G	PP234_ARATH	Pentatricopeptide repeat-containing protein At3g15590, mitochondrial [Source:SWISS;Acc:Q9LRP6]	5.9915	3.578	1.35326	5.64139	6.51407	1.73513
599	Bol011205G	NFYB3	Nuclear transcription factor Y subunit B-3 [Source:SWISS;Acc:O23310]	45.635	43.069	71.3609	33.735	45.3215	125.912
600	Bol011022G	SPL15	Squamosa promoter-binding-like protein 15 [Source:SWISS;Acc:Q9M2Q6]	22.9107	19.5531	3.34806	15.1849	7.82709	4.08612
601	Bol011045G	DREB2F	Dehydration-responsive element-binding protein 2F [Source:SWISS;Acc:Q9SVX5]	2.0616	0.341119	0	0.56489	0.606449	0.105813
602	Bol011093G	ORG2	Transcription factor ORG2 [Source:SWISS;Acc:Q9M1K1]	0	0	0	0	0	0.650843
603	Bol010994G	-	-	1.73564	0.460237	0	1.31712	0.614182	0.47117
604	Bol011004G	F2P3.8	Putative disease resistance protein At4g11170 [Source:SWISS;Acc:O82500]	0.474776	7.92569	19.7197	0.578931	5.43915	20.7293
605	Bol010920G	ARF32	B3 domain-containing protein At3g11580 [Source:SWISS;Acc:Q8RYD3]	13.7446	7.48283	7.36855	9.0415	6.22048	24.916
606	Bol010673G	COL2	Zinc finger protein CONSTANS-LIKE 2 [Source:SWISS;Acc:Q96502]	7.58383	15.0826	52.6716	5.37517	7.8333	59.109
607	Bol010683G	TCP13	Transcription factor TCP13 [Source:SWISS;Acc:Q9S7W5]	8.70951	12.782	18.1318	1.31925	1.21113	1.16596
608	Bol010720G	NAC008	NAC domain-containing protein 8 [Source:SWISS;Acc:Q6NQK2]	21.5857	6.38319	0.0600216	30.1029	10.2613	2.05001
609	Bol010626G	SRF8	Protein STRUBBELIG-RECEPTOR FAMILY 8 [Source:SWISS;Acc:Q6R2J8]	17.891	7.21198	1.04267	12.9775	7.50127	1.48671
610	Bol010533G	HDG12	Homeobox-leucine zipper protein HDG12 [Source:SWISS;Acc:Q9LMT8]	5.25846	7.93776	3.94308	0	0	3.3333
611	Bol010549G	GATA18	GATA transcription factor 18 [Source:SWISS;Acc:Q8LC79]	2.48159	0.331086	0	0.378578	0	0.209174
612	Bol010551G	Q9SVL0_ARATH	None [Source:SWISS;Acc:Q9SVL0]	2.30255	1.35127	0	2.91507	1.2514	0
613	Bol010605G	GLR3.6	Glutamate receptor 3.6 [Source:SWISS;Acc:Q84W41]	5.20012	4.44275	1.41609	41.3829	46.9344	36.7267
614	Bol010610G	C4B7M5_ARATH	None [Source:SWISS;Acc:C4B7M5]	0	0	0	0.984631	2.30414	2.26857
615	Bol010611G	C4B7M7_ARATH	None [Source:SWISS;Acc:C4B7M7]	0	0	0	8.07767	8.76085	6.17107
616	Bol010454G	DREB1F	Dehydration-responsive element-binding protein 1F [Source:SWISS;Acc:Q9LN86]	5.05419	3.12001	2.29805	12.2324	21.3854	20.1223
617	Bol010273G	APL	Myb family transcription factor APL [Source:SWISS;Acc:Q9SAK5]	0	0	0.131961	2.72673	1.53413	2.87184
618	Bol010192G	F2P3.8	Putative disease resistance protein At4g11170 [Source:SWISS;Acc:O82500]	1.29545	0.740682	0	0	0.668257	0.287314
619	Bol010134G	-	-	0	0	3.6475	0	0.809313	0.60829
620	Bol010154G	SCL3	Scarecrow-like protein 3 [Source:SWISS;Acc:Q9LPR8]	19.7231	16.52	5.5397	9.91759	24.9258	18.2106
621	Bol010042G	KIPK	Serine/threonine-protein kinase KIPK [Source:SWISS;Acc:Q9LFA2]	0.492436	2.94097	4.00595	0.670086	3.08851	2.16357
622	Bol010072G	JKD	Zinc finger protein JACKDAW [Source:SWISS;Acc:Q700D2]	28.4174	20.1711	1.75357	36.9808	27.9159	7.69527
623	Bol010084G	Q6R0G4_ARATH	None [Source:SWISS;Acc:Q6R0G4]	25.4295	32.9004	45.524	83.6577	95.408	132.961
624	Bol009923G	-	-	10.3224	3.39052	0.437775	9.81416	7.52475	1.70835
625	Bol009929G	MKK6	Mitogen-activated protein kinase kinase 6 [Source:SWISS;Acc:Q9FJV0]	0.733815	0	0	2.17667	1.61396	1.08979
626	Bol009742G	CAM5	Calmodulin-5 [Source:SWISS;Acc:Q682T9]	5.86387	5.64269	3.51914	0	0	0
627	Bol009820G	LBD3	LOB domain-containing protein 3 [Source:SWISS;Acc:Q9SA51]	0	0	0	0.39646	0	0.619678
628	Bol009832G	WAKL8	Wall-associated receptor kinase-like 8 [Source:SWISS;Acc:Q9SA25]	0.353243	0.267178	1.10839	0.567435	1.2322	4.19352
629	Bol009609G	WRKY53	Probable WRKY transcription factor 53 [Source:SWISS;Acc:Q9SUP6]	13.2458	4.70663	6.78352	17.8448	24.2758	41.4992
630	Bol009488G	Y1461_ARATH	Probable serine/threonine-protein kinase At1g54610 [Source:SWISS;Acc:Q9ZVM9]	3.99665	9.61691	16.4913	8.45615	22.9008	19.4582
631	Bol009211G	TGA1	Transcription factor TGA1 [Source:SWISS;Acc:Q39237]	6.88316	11.8386	20.1201	0.565613	2.81716	9.5161
632	Bol009244G	RBK1	Receptor-like cytosolic serine/threonine-protein kinase RBK1 [Source:SWISS;Acc:Q8H1D6]	6.30483	7.54705	13.4146	6.72073	11.4845	27.4396
633	Bol009247G	AtC3H24	Zinc finger CCCH domain-containing protein 24 [Source:SWISS;Acc:Q8L7S3]	3.80162	1.113	0.10242	20.2376	25.6325	17.7644
634	Bol009252G	PP445_ARATH	Pentatricopeptide repeat-containing protein At5g65560 [Source:SWISS;Acc:Q9LSL9]	7.09253	5.87298	10.2545	0	0	0
635	Bol009088G	HDT1	Histone deacetylase HDT1 [Source:SWISS;Acc:Q9FVE6]	36.4504	21.9402	10.1494	7.33854	14.9511	9.13359
636	Bol008982G	GATA8	GATA transcription factor 8 [Source:SWISS;Acc:Q9SV30]	80.3076	47.3518	5.00336	60.7737	40.36	12.2732
637	Bol008920G	COL3	Zinc finger protein CONSTANS-LIKE 3 [Source:SWISS;Acc:Q9SK53]	0	0.35817	2.21476	0	0.622417	0.967026
638	Bol008758G	FLC	MADS-box protein FLOWERING LOCUS C [Source:SWISS;Acc:Q9S7Q7]	3.2538	3.15169	27.3255	3.70491	3.64592	14.9729
639	Bol008793G	NAC081	Protein ATAF2 [Source:SWISS;Acc:Q9C598]	11.9371	25.4184	94.1456	9.32818	14.3129	51.728
640	Bol008849G	MYB29	Transcription factor MYB29 [Source:SWISS;Acc:Q9FLR1]	2.98108	0.733085	0	2.59046	0.787843	0.235111
641	Bol008712G	ATHB-23	Homeobox-leucine zipper protein ATHB-23 [Source:SWISS;Acc:Q8LFD3]	7.92378	2.86705	0	9.45974	6.97526	1.00442
642	Bol008611G	WRI1	Ethylene-responsive transcription factor WRI1 [Source:SWISS;Acc:Q6X5Y6]	6.36841	1.17809	0.0564286	7.27652	6.06622	1.98645
643	Bol008633G	GATA8	GATA transcription factor 8 [Source:SWISS;Acc:Q9SV30]	49.314	28.5703	2.28721	47.7565	37.3474	10.6751
644	Bol008560G	RFK1	Probable LRR receptor-like serine/threonine-protein kinase At1g29720 [Source:SWISS;Acc:Q9ASQ6]	4.72437	5.56952	2.14781	1.66517	1.23786	0.851644
645	BONG007250.1G	RFK1	Probable LRR receptor-like serine/threonine-protein kinase At1g29720 [Source:SWISS;Acc:Q9ASQ6]	23.6312	22.7394	16.9131	9.6641	11.4804	9.34397
646	Bol008587G	WRKY65	Probable WRKY transcription factor 65 [Source:SWISS;Acc:Q9LP56]	0	0	0.758266	0.348271	0.580689	2.12984
647	Bol008461G	F4KHI3_ARATH	None [Source:SWISS;Acc:F4KHI3]	1.24152	1.87212	0.705497	0.403848	2.2069	2.11996
648	Bol008492G	BHLH28	Transcription factor bHLH28 [Source:SWISS;Acc:Q9LUK7]	6.63371	11.4883	25.024	2.60476	4.76316	16.5149
649	Bol008392G	HSL1	Receptor-like protein kinase HSL1 [Source:SWISS;Acc:Q9SGP2]	28.5307	25.307	6.53632	49.633	61.4887	28.925
650	Bol008407G	ERF11	Ethylene-responsive transcription factor 11 [Source:SWISS;Acc:Q9C5I3]	89.5993	27.6833	79.1534	99.634	35.6116	79.4443
651	Bol008409G	ERF12	Ethylene-responsive transcription factor 12 [Source:SWISS;Acc:Q94ID6]	1.42649	0	0	0.770753	0.232395	0.423776
652	Bol008452G	ZAT10	Zinc finger protein ZAT10 [Source:SWISS;Acc:Q96289]	46.3146	15.5455	25.2427	53.6785	19.6751	27.704
653	Bol008376G	LBD11	LOB domain-containing protein 11 [Source:SWISS;Acc:Q9SK08]	26.8758	5.50467	0	33.3013	14.7333	0.628844
654	Bol008339G	CRK35	Putative cysteine-rich receptor-like protein kinase 35 [Source:SWISS;Acc:Q9LDQ3]	2.9864	4.78639	7.46805	1.07513	6.67783	11.626
655	Bol008251G	LBD14	LOB domain-containing protein 14 [Source:SWISS;Acc:Q9SJW5]	0	0	0	0	0	0.893112
656	BONG007350.1G	LECRKS2	Receptor like protein kinase S.2 [Source:SWISS;Acc:O48837]	4.16791	10.6256	8.62066	17.3012	20.1102	20.7672
657	Bol008046G	ATHB-5	Homeobox-leucine zipper protein ATHB-5 [Source:SWISS;Acc:P46667]	71.9007	103.337	24.9504	33.2321	56.9601	16.9212
658	Bol008054G	Y5541_ARATH	ZF-HD homeobox protein At5g65410 [Source:SWISS;Acc:Q9FKP8]	2.44816	0.870506	0	3.58644	0.853009	0.281112
659	Bol008063G	BHLH93	Transcription factor bHLH93 [Source:SWISS;Acc:Q9LSL1]	11.1345	2.78764	0	8.40231	2.76486	0.0726586
660	Bol008082G	LBD37	LOB domain-containing protein 37 [Source:SWISS;Acc:Q9FN11]	0	2.29506	0	0	1.75949	8.04629
661	Bol008098G	YDA	Mitogen-activated protein kinase kinase kinase YODA [Source:SWISS;Acc:Q9CAD5]	11.2557	11.3319	7.4623	1.41696	0.880629	0.620151
662	Bol008102G	Q9LVQ7_ARATH	None [Source:SWISS;Acc:Q9LVQ7]	28.2774	35.3223	24.1806	61.0212	52.3551	59.7116
663	Bol007980G	LBD38	LOB domain-containing protein 38 [Source:SWISS;Acc:Q9SN23]	1.83795	4.09688	0	0	0	0
664	Bol007989G	MYB44	Transcription factor MYB44 [Source:SWISS;Acc:Q9FDW1]	81.0589	25.0008	10.3429	137.416	57.3465	21.3135
665	Bol007885G	ERF2	Ethylene-responsive transcription factor 2 [Source:SWISS;Acc:O80338]	26.1197	2.98771	3.70532	21.4819	15.7229	64.2356
666	Bol007833G	TRB1	Telomere repeat-binding factor 1 [Source:SWISS;Acc:Q8VWK4]	7.87898	4.19875	0	2.02904	1.23754	2.09445
667	Bol007763G	AGL8	Agamous-like MADS-box protein AGL8 [Source:SWISS;Acc:Q38876]	46.2628	46.2238	12.4882	15.5068	21.0994	32.2887
668	Bol007787G	ERF104	Ethylene-responsive transcription factor ERF104 [Source:SWISS;Acc:Q9FKG1]	1.83572	2.37172	2.8543	13.777	4.86784	3.91261
669	Bol007795G	MYB28	Transcription factor MYB28 [Source:SWISS;Acc:Q9SPG2]	85.8859	115.988	19.6744	16.9062	16.4021	6.56991
670	Bol007611G	BHLH148	Transcription factor bHLH148 [Source:SWISS;Acc:Q9C8Z9]	0	343.192	0	2092.71	1593.88	1094.09
671	Bol007564G	ARID1	AT-rich interactive domain-containing protein 1 [Source:SWISS;Acc:Q84JT7]	1.43829	0.371268	0	1.45746	0.951385	0.23015
672	Bol007462G	GATA20	GATA transcription factor 20 [Source:SWISS;Acc:Q9ZPX0]	2.69564	0.563227	0	0.337143	0.594396	0
673	Bol007475G	OBF1	Ocs element-binding factor 1 [Source:SWISS;Acc:P24068]	59.8356	89.7962	161.595	102.508	162.488	288.178
674	Bol007482G	H1_SOLPN	Histone H1 [Source:SWISS;Acc:P40267]	39.6286	60.9011	55.7556	7.69449	13.9379	16.3568
675	Bol007490G	ATJ11	Chaperone protein dnaJ 11, chloroplastic [Source:SWISS;Acc:Q9FYB5]	3.9691	4.87765	4.66167	5.39369	13.7546	53.0568
676	Bol007521G	CPK6	Calcium-dependent protein kinase 6 [Source:SWISS;Acc:Q38872]	8.79474	11.3869	8.70145	2.58818	2.37208	1.53431
677	Bol007524G	NAK	Probable serine/threonine-protein kinase NAK [Source:SWISS;Acc:P43293]	14.1135	9.08812	5.8899	3.8618	6.57313	5.18042
678	Bol007416G	PPR12_ARATH	Pentatricopeptide repeat-containing protein At1g05670, mitochondrial [Source:SWISS;Acc:Q0WVK7]	0	0	0	1.84291	2.19896	2.95353
679	Bol007338G	yuiD	Uncharacterized membrane protein YuiD [Source:SWISS;Acc:O32107]	62.925	76.9495	70.0897	53.1671	54.5774	126.745
680	Bol007132G	F2P3.8	Putative disease resistance protein At4g11170 [Source:SWISS;Acc:O82500]	2.59852	3.79958	3.0827	0	0	0
681	Bol007158G	AtC3H58	Zinc finger CCCH domain-containing protein 58 [Source:SWISS;Acc:Q6NPN3]	2.0701	1.89128	0	3.71232	3.27617	1.3369
682	Bol006975G	-	-	4.99796	0.493926	0	0	0	0
683	Bol006919G	ARR8	Two-component response regulator ARR8 [Source:SWISS;Acc:O80365]	1.36597	2.27949	0	0.558373	1.38245	0.454928
684	Bol006843G	IAA14	Auxin-responsive protein IAA14 [Source:SWISS;Acc:Q38832]	0	1.33687	0.636888	0	0	0.328474
685	Bol006511G	DOF1.1	Dof zinc finger protein DOF1.1 [Source:SWISS;Acc:Q8L9V6]	2.37428	5.09863	24.4238	1.40962	2.98054	4.60284
686	Bol006523G	LBD1	LOB domain-containing protein 1 [Source:SWISS;Acc:Q9LQR0]	0.344166	0	0.336441	0.546171	0.874004	1.16587
687	Bol006529G	GATA11	GATA transcription factor 11 [Source:SWISS;Acc:Q6DBP8]	13.822	7.99292	1.79984	8.27269	10.1478	1.38651
688	Bol006543G	Q9SGD1_ARATH	None [Source:SWISS;Acc:Q9SGD1]	14.5668	2.44999	0.658781	15.4976	8.38812	2.9117
689	Bol006472G	dl4780c	DeSI-like protein At4g17486 [Source:SWISS;Acc:Q93VG8]	40.8092	32.7638	39.5921	99.4537	80.0354	74.0655
690	Bol006395G	mkkA	Mitogen-activated protein kinase kinase kinase A [Source:SWISS;Acc:Q54R82]	1.3786	1.38291	13.835	0.26321	0.0653096	0.422618
691	Bol006412G	GLR3.7	Glutamate receptor 3.7 [Source:SWISS;Acc:Q9SDQ4]	1.93433	2.25623	6.11682	7.58121	9.05755	23.6355
692	Bol006350G	WRKY8	Probable WRKY transcription factor 8 [Source:SWISS;Acc:Q9FL26]	0	0.123553	3.6213	0.267187	0.918716	0.641488
693	Bol006293G	GTL1	Trihelix transcription factor GTL1 [Source:SWISS;Acc:Q9C882]	7.4365	7.79466	7.36046	16.2758	21.0552	17.2701
694	BONG007740.1G	LECRK41	L-type lectin-domain containing receptor kinase IV.1 [Source:SWISS;Acc:O80939]	1.51442	1.09952	8.4656	4.06022	13.3453	31.3752
695	BONG007750.1G	LECRK44	L-type lectin-domain containing receptor kinase IV.4 [Source:SWISS;Acc:O81291]	0	0.171542	4.79514	0.0588866	0.310673	5.73686
696	Bol005916G	DNAJB6	DnaJ homolog subfamily B member 6 [Source:SWISS;Acc:Q0III6]	32.6005	19.0043	45.1703	23.9917	29.6028	84.8604
697	Bol005943G	Q9LRW7_ARATH	None [Source:SWISS;Acc:Q9LRW7]	9.87948	24.2931	30.2499	7.98102	9.76385	9.81304
698	Bol005790G	mhkB	Myosin heavy chain kinase B [Source:SWISS;Acc:P90648]	0	1.09616	1.60974	0.390873	1.46065	1.95221
699	Bol005707G	LBD37	LOB domain-containing protein 37 [Source:SWISS;Acc:Q9FN11]	2.25286	8.31705	0	0	2.57701	7.31648
700	Bol005635G	WRKY49	Probable WRKY transcription factor 49 [Source:SWISS;Acc:Q9FHR7]	2.93019	0	0	12.6982	2.75949	0.236014
701	Bol005683G	RNF141	RING finger protein 141 [Source:SWISS;Acc:Q5ZM74]	45.1993	66.1181	99.945	31.748	30.2127	34.2804
702	Bol005689G	GT-3A	Trihelix transcription factor GT-3a [Source:SWISS;Acc:Q9SDW0]	9.73699	0.94334	0.0787402	13.1531	5.29291	0.347502
703	Bol005599G	APL	Myb family transcription factor APL [Source:SWISS;Acc:Q9SAK5]	2.37849	3.10404	0.093821	0.590574	5.40582	0.979828
704	Bol005625G	Q9XGM3_ARATH	None [Source:SWISS;Acc:Q9XGM3]	1.78642	1.49879	0.729253	4.96141	4.96944	3.30907
705	Bol005555G	WRKY44	WRKY transcription factor 44 [Source:SWISS;Acc:Q9ZUU0]	3.52746	1.80575	2.16366	1.46974	0.336887	0
706	Bol005586G	RAX2	Transcription factor RAX2 [Source:SWISS;Acc:Q9SJL7]	0	0	1.12922	0.248002	0	0.135431
707	Bol005420G	JKD	Zinc finger protein JACKDAW [Source:SWISS;Acc:Q700D2]	2.79733	1.86031	0	2.92732	1.34095	0.163669
708	Bol005421G	JKD	Zinc finger protein JACKDAW [Source:SWISS;Acc:Q700D2]	3.19463	0	0	1.23917	1.01945	0
709	Bol005489G	GYRBM	DNA gyrase subunit B, mitochondrial [Source:SWISS;Acc:Q94BZ7]	13.8277	7.8228	1.47938	19.6851	13.4088	10.4846
710	Bol005229G	CIPK23	CBL-interacting serine/threonine-protein kinase 23 [Source:SWISS;Acc:Q93VD3]	34.4485	76.3085	90.6897	37.6756	51.8287	46.8989
711	Bol005189G	dnaJ	Chaperone protein DnaJ [Source:SWISS;Acc:Q75VW3]	29.4697	76.1752	207.833	20.0826	50.7685	183.27
712	Bol005103G	LBD15	LOB domain-containing protein 15 [Source:SWISS;Acc:Q8L5T5]	1.29235	0	0	0.428036	0.141935	0.11939
713	Bol005146G	DPBF4	ABSCISIC ACID-INSENSITIVE 5-like protein 3 [Source:SWISS;Acc:Q9C5Q2]	20.1357	24.4237	24.2563	5.03131	7.56655	8.346
714	Bol005186G	-	-	0	0.866159	5.00188	0	0	1.3388
715	Bol005072G	RAP2-12	Ethylene-responsive transcription factor RAP2-12 [Source:SWISS;Acc:Q9SSA8]	199.757	219.283	217.935	88.0113	69.1578	65.7106
716	Bol004958G	HT1	Serine/threonine-protein kinase HT1 [Source:SWISS;Acc:Q2MHE4]	11.6058	7.68271	6.58968	32.4289	15.8628	17.0497
717	Bol004968G	PIF5	Transcription factor PIF5 [Source:SWISS;Acc:Q84LH8]	0	0	0	0.698619	0.666828	0
718	Bol004903G	APRR9	Two-component response regulator-like APRR9 [Source:SWISS;Acc:Q8L500]	51.9762	133.62	252.423	18.0685	27.5976	49.1188
719	Bol004911G	ATHB-7	Homeobox-leucine zipper protein ATHB-7 [Source:SWISS;Acc:P46897]	5.10399	10.2575	65.0395	6.13931	9.43185	15.3447
720	Bol004925G	AIB	Transcription factor ABA-INDUCIBLE bHLH-TYPE [Source:SWISS;Acc:Q9ZPY8]	20.9254	5.60826	9.11786	24.4639	18.5541	46.2811
721	Bol004824G	ANP2	Mitogen-activated protein kinase kinase kinase 2 [Source:SWISS;Acc:Q9FZ36]	0.215657	0	0	1.55182	0.429465	0
722	Bol004832G	F4IN23_ARATH	None [Source:SWISS;Acc:F4IN23]	10.5167	7.1546	0.906627	31.3975	24.2132	4.72557
723	Bol004865G	P93751_ARATH	None [Source:SWISS;Acc:P93751]	60.0437	65.1639	4.69642	68.6632	67.6231	35.4532
724	Bol004814G	Q944L3_ARATH	None [Source:SWISS;Acc:Q944L3]	53.2967	56.8955	12.7079	51.7014	41.1413	21.821
725	Bol004670G	HMGYA_SOYBN	HMG-Y-related protein A [Source:SWISS;Acc:Q00423]	64.4317	22.7775	15.5819	59.8065	28.3714	19.8059
726	Bol004681G	TMK1	Probable receptor protein kinase TMK1 [Source:SWISS;Acc:P43298]	7.21833	3.02595	0.995012	17.2695	17.3274	7.997
727	Bol004697G	AHK4	Histidine kinase 4 [Source:SWISS;Acc:Q9C5U0]	8.75528	11.7133	0.662358	8.24069	8.883	3.31105
728	Bol004643G	ERF15	Ethylene-responsive transcription factor 15 [Source:SWISS;Acc:Q8VYM0]	0.258792	0.395007	11.0965	0	0.532864	1.61639
729	Bol004589G	CRK40	Cysteine-rich receptor-like protein kinase 40 [Source:SWISS;Acc:Q9SYS3]	0.946418	4.65606	8.63065	0.447507	4.08669	13.6257
730	Bol004591G	CRK39	Putative cysteine-rich receptor-like protein kinase 39 [Source:SWISS;Acc:Q9SYS7]	0.650869	2.80819	8.5552	0.72086	2.17521	7.99405
731	Bol004548G	CMTA2	Calmodulin-binding transcription activator 2 [Source:SWISS;Acc:Q6NPP4]	0	0	0	1.18314	4.60331	1.88415
732	Bol004475G	PP2A8	Protein PHLOEM PROTEIN 2-LIKE A8 [Source:SWISS;Acc:Q9FHE9]	0	0	0	1.94871	0.556399	0.126706
733	Bol004407G	C4B7M7_ARATH	None [Source:SWISS;Acc:C4B7M7]	0.883904	0.40421	0.0891725	0	0.932374	1.77335
734	Bol004311G	AZF1	Zinc finger protein AZF1 [Source:SWISS;Acc:Q9SSW1]	0	0	1.9281	0.240193	0.307584	0.653786
735	Bol004344G	RAX3	Transcription factor RAX3 [Source:SWISS;Acc:Q9M2Y9]	1.13727	0	0.112158	0	0.119123	0
736	BONG008100.1G	ERF105	Ethylene-responsive transcription factor ERF105 [Source:SWISS;Acc:Q8VY90]	50.2088	9.0395	3.32676	56.1956	19.819	5.20106
737	Bol004227G	COL7	Zinc finger protein CONSTANS-LIKE 7 [Source:SWISS;Acc:Q9C9A9]	5.23539	3.06221	1.34914	13.9595	16.5643	8.39923
738	Bol004248G	TRP4	Telomere repeat-binding protein 4 [Source:SWISS;Acc:Q9FFY9]	20.2539	35.6313	73.3557	11.4432	19.837	27.4604
739	Bol004105G	SCL31	Scarecrow-like protein 31 [Source:SWISS;Acc:Q3EDH0]	0	0.406071	0.813826	1.27904	2.44963	1.61377
740	Bol004063G	AGL11	Agamous-like MADS-box protein AGL11 [Source:SWISS;Acc:Q38836]	60.797	44.0042	24.2543	20.6701	19.4395	18.689
741	Bol004077G	TT8	Transcription factor TT8 [Source:SWISS;Acc:Q9FT81]	50.2686	39.8376	78.7115	13.5636	8.37162	8.5499
742	Bol003997G	SPL8	Squamosa promoter-binding-like protein 8 [Source:SWISS;Acc:Q8GXL3]	1.59446	0.398314	0	0.86729	0.591995	0.372909
743	Bol003978G	Y1670_ARATH	Probable receptor-like protein kinase At1g67000 [Source:SWISS;Acc:Q3ECH2]	0.522441	1.3051	4.37222	1.34466	4.8798	9.19927
744	Bol003911G	Y1670_ARATH	Probable receptor-like protein kinase At1g67000 [Source:SWISS;Acc:Q3ECH2]	2.69403	1.97347	1.40423	0	0	0
745	Bol003707G	C4B7M6_ARATH	None [Source:SWISS;Acc:C4B7M6]	28.1836	46.1215	42.6074	18.4634	20.7166	17.2126
746	Bol003681G	TGA7	Transcription factor TGA7 [Source:SWISS;Acc:Q93ZE2]	4.8533	10.7623	24.4772	5.48651	8.78311	12.5834
747	Bol003682G	dnaJ	Chaperone protein DnaJ [Source:SWISS;Acc:B0S1F7]	38.4298	58.9696	147.86	44.4144	76.3851	177.805
748	Bol003637G	tag-125	WD repeat-containing protein tag-125 [Source:SWISS;Acc:A8X8C6]	0.593604	1.094	13.6193	1.45864	0.600769	5.53823
749	Bol003535G	NAC029	NAC transcription factor 29 [Source:SWISS;Acc:O49255]	50.7027	82.1265	71.4356	31.5766	27.3021	39.3975
750	Bol003464G	CDKA-1	Cyclin-dependent kinase A-1 [Source:SWISS;Acc:P24100]	1.52829	2.65152	0	0.867612	0.261364	0.694233
751	Bol003416G	ASK2	Shaggy-related protein kinase beta [Source:SWISS;Acc:O23145]	0.369066	3.15911	11.4349	0	0.374075	3.21217
752	Bol003363G	DNAJB1	DnaJ homolog subfamily B member 1 [Source:SWISS;Acc:Q3MI00]	19.9808	13.8534	4.10494	45.0128	45.3639	58.4185
753	Bol003372G	BPE	Transcription factor BPE [Source:SWISS;Acc:Q0JXE7]	28.1311	30.2576	27.8471	0	2.34618	3.41607
754	Bol003306G	COL6	Zinc finger protein CONSTANS-LIKE 6 [Source:SWISS;Acc:Q8LG76]	0	6.08409	2.01891	0.163376	32.9405	163.996
755	Bol003181G	COL15	Zinc finger protein CONSTANS-LIKE 15 [Source:SWISS;Acc:Q9C7E8]	5.34192	2.44725	2.78423	7.99965	3.72005	10.8088
756	Bol003162G	RBK2	Receptor-like cytosolic serine/threonine-protein kinase RBK2 [Source:SWISS;Acc:Q8RXC8]	0.62077	0.921348	0	0.806294	0.308747	0.489944
757	Bol002850G	MUTE	Transcription factor MUTE [Source:SWISS;Acc:Q9M8K6]	1.04527	0	0.167929	1.46892	0	0
758	Bol002859G	ANP3	Mitogen-activated protein kinase kinase kinase 3 [Source:SWISS;Acc:O22042]	5.44348	0.832101	0.226204	2.42556	0.879363	0.219615
759	Bol002713G	MDA1_ARATH	Mediator-associated protein 1 [Source:SWISS;Acc:Q9SB42]	1.50346	0.213419	0	0.410845	0.0709526	0.111477
760	Bol002664G	LBD17	LOB domain-containing protein 17 [Source:SWISS;Acc:Q9SLB6]	0	0	0	0	1.22012	0.756557
761	Bol002687G	P93751_ARATH	None [Source:SWISS;Acc:P93751]	13.779	24.758	7.2041	29.7333	49.8494	13.6803
762	BONG008440.1G	-	-	0.858941	1.11126	3.40241	0.286933	0.316129	1.71061
763	Bol002577G	ERF071	Ethylene-responsive transcription factor ERF071 [Source:SWISS;Acc:O22259]	3.89907	0.508576	0	1.70278	1.0096	0.134976
764	Bol002588G	Q9LJB7_ARATH	None [Source:SWISS;Acc:Q9LJB7]	0	0.696536	2.2017	0.356726	0.845761	4.37448
765	Bol002592G	MYB108	Transcription factor MYB108 [Source:SWISS;Acc:Q9LDE1]	0	0	1.03945	0	0	0.352299
766	Bol002541G	bHLH61-like	Transcription factor bHLH61-like protein [Source:SWISS;Acc:A0A151RQU9]	2.38225	0	0	3.52315	0	0
767	Bol002466G	MUTE	Transcription factor MUTE [Source:SWISS;Acc:Q9M8K6]	4.75812	0.554967	0	1.51018	0	0
768	Bol002492G	NFYA2	Nuclear transcription factor Y subunit A-2 [Source:SWISS;Acc:Q9M9X4]	117.169	48.6961	32.3503	100.526	61.0092	27.9462
769	Bol002425G	ZAT6	Zinc finger protein ZAT6 [Source:SWISS;Acc:O22533]	4.6608	13.9153	73.1217	9.48215	7.84295	34.7535
770	Bol002457G	PPR4	Pentatricopeptide repeat-containing protein At5g04810, chloroplastic [Source:SWISS;Acc:Q0WMY5]	72.1326	87.5996	65.9755	27.9253	41.6929	50.7957
771	Bol002220G	LBD41	LOB domain-containing protein 41 [Source:SWISS;Acc:Q9M886]	406.379	1225.79	511.38	0	2799.09	1141.31
772	Bol002211G	-	-	0	0	2.56808	2.16666	0.829298	2.17164
773	Bol002148G	HAT5	Homeobox-leucine zipper protein HAT5 [Source:SWISS;Acc:Q02283]	10.1565	27.6753	120.575	35.781	73.88	99.2738
774	Bol002178G	WRKY58	Probable WRKY transcription factor 58 [Source:SWISS;Acc:Q93WU7]	0.17206	0.525827	3.61654	0	0.0922988	1.84226
775	BONG008560.1G	RFK1	Probable LRR receptor-like serine/threonine-protein kinase At1g29720 [Source:SWISS;Acc:Q9ASQ6]	38.7483	141.268	215.724	42.5162	111.83	123.271
776	Bol001953G	ONAC010	NAC transcription factor ONAC010 [Source:SWISS;Acc:A2YMR0]	0	2.84252	69.9504	0.426569	0.619136	11.5166
777	Bol001932G	Y1680_ARATH	Probable leucine-rich repeat receptor-like protein kinase At1g68400 [Source:SWISS;Acc:Q9M9C5]	4.84583	1.41621	0.101978	8.81542	2.398	1.4047
778	Bol001886G	F4IN23_ARATH	None [Source:SWISS;Acc:F4IN23]	3.54787	2.3014	0.087702	13.6286	17.5258	8.049
779	Bol001824G	LBD12	LOB domain-containing protein 12 [Source:SWISS;Acc:Q8LBW3]	0	0	0	1.40456	0.222139	0
780	Bol001832G	CHX13	Cation/H(+) symporter 13 [Source:SWISS;Acc:O22920]	1.69566	5.99033	7.41861	2.60664	4.719	5.96055
781	Bol001842G	CIPK11	CBL-interacting serine/threonine-protein kinase 11 [Source:SWISS;Acc:O22932]	60.1155	46.0931	62.6548	13.6391	13.623	6.60851
782	Bol001818G	TCP13	Transcription factor TCP13 [Source:SWISS;Acc:Q9S7W5]	6.47958	11.2338	27.9582	4.54236	11.4966	25.2538
783	Bol001755G	NEK3	Serine/threonine-protein kinase Nek3 [Source:SWISS;Acc:Q8RX66]	24.9626	8.16976	0	21.9572	4.87716	0.91821
784	Bol001756G	AtGTL2	Trihelix transcription factor GTL2 [Source:SWISS;Acc:Q8H181]	20.0671	17.5109	2.64046	19.9787	14.7622	5.01496
785	BONG008680.1G	F2P3.8	Putative disease resistance protein At4g11170 [Source:SWISS;Acc:O82500]	12.1898	19.261	19.2608	51.7957	84.0913	128.093
786	Bol001610G	BHLH137	Transcription factor bHLH137 [Source:SWISS;Acc:Q93W88]	85.0183	40.0823	10.3124	36.3698	42.7396	62.3804
787	Bol001563G	NAC021	NAC domain-containing protein 21/22 [Source:SWISS;Acc:Q84TE6]	8.83947	30.8788	51.7237	19.9837	57.8855	64.2132
788	Bol001521G	HAT5	Homeobox-leucine zipper protein HAT5 [Source:SWISS;Acc:Q02283]	46.9603	81.6011	154.171	104.135	137.622	83.2288
789	Bol001436G	IAA15	Auxin-responsive protein IAA15 [Source:SWISS;Acc:Q9C966]	7.86228	7.37478	14.3411	2.31008	1.70863	8.28908
790	Bol001371G	WRKY48	Probable WRKY transcription factor 48 [Source:SWISS;Acc:Q9FGZ4]	0.42767	0.522092	0.141945	0.985613	0.451855	0
791	Bol001382G	BZIP63	Basic leucine zipper 63 [Source:SWISS;Acc:B9DGI8]	3.41531	7.91927	15.7363	6.13066	6.45983	19.9937
792	Bol001355G	PEPR2	Leucine-rich repeat receptor-like protein kinase PEPR2 [Source:SWISS;Acc:Q9FZ59]	2.45685	0.746621	0.128735	3.707	1.38696	0.31197
793	Bol001334G	AGL62	Agamous-like MADS-box protein AGL62 [Source:SWISS;Acc:Q9FKK2]	0	0	0	0.878343	0.192729	0
794	Bol001212G	APL	Myb family transcription factor APL [Source:SWISS;Acc:Q9SAK5]	4.32693	11.3926	34.9125	5.24907	12.4387	22.6065
795	Bol001196G	WOX11	WUSCHEL-related homeobox 11 [Source:SWISS;Acc:Q6X7J3]	0	0	0	1.06295	2.35923	0.388178
796	Bol001179G	EMB3004	Bifunctional 3-dehydroquinate dehydratase/shikimate dehydrogenase, chloroplastic [Source:SWISS;Acc:Q9SQT8]	6.41834	1.40844	0	4.89973	0.789576	0.0373954
797	Bol001117G	NFYB5	Nuclear transcription factor Y subunit B-5 [Source:SWISS;Acc:O82248]	0	0	0	1.0856	2.9569	0.588831
798	Bol001088G	GATA4	GATA transcription factor 4 [Source:SWISS;Acc:O49743]	34.1266	29.6666	1.79253	53.9495	32.7656	6.41426
799	Bol001023G	F2P3.8	Putative disease resistance protein At4g11170 [Source:SWISS;Acc:O82500]	1.00198	0.862123	0.588246	1.97215	3.79419	3.55492
800	Bol000916G	CRF5	Ethylene-responsive transcription factor CRF5 [Source:SWISS;Acc:O82339]	0.403049	0	0.818342	0.942791	1.00879	0.260044
801	Bol000927G	WRKY46	Probable WRKY transcription factor 46 [Source:SWISS;Acc:Q9SKD9]	90.5817	7.23539	3.35483	56.5217	14.7466	5.70815
802	Bol000867G	-	-	2.01884	2.08447	0.0491035	0	0	0
803	Bol000856G	Y3804_ARATH	Probably inactive leucine-rich repeat receptor-like protein kinase At3g28040 [Source:SWISS;Acc:Q9LRT1]	6.74669	1.60496	0.242892	7.62228	3.31063	1.05656
804	Bol000848G	-	-	1.37205	0.395146	0	0.371135	0	0
805	Bol000791G	HT1	Serine/threonine-protein kinase HT1 [Source:SWISS;Acc:Q2MHE4]	10.1243	13.2153	6.26059	24.7159	21.8714	8.97406
806	Bol000733G	COL2	Zinc finger protein CONSTANS-LIKE 2 [Source:SWISS;Acc:Q96502]	5.45034	13.9615	19.8184	2.40332	9.97565	25.6787
807	Bol000739G	2017-09-02	Developmental protein SEPALLATA 2 [Source:SWISS;Acc:P29384]	0	0	0.796326	0.699204	0.217581	0.969391
808	Bol000673G	Y1864_ARATH	Probable receptor-like protein kinase At1g80640 [Source:SWISS;Acc:Q0V7T5]	18.8813	7.63913	0.584368	12.6778	7.73118	2.52887
809	Bol000546G	GLR2.8	Glutamate receptor 2.8 [Source:SWISS;Acc:Q9C5V5]	0	0	0.995415	0.871978	0.225133	0.747318
810	Bol000547G	GLR2.9	Glutamate receptor 2.9 [Source:SWISS;Acc:O81078]	1.37176	2.72974	3.70685	0	0.0935176	0.728771
811	Bol000495G	APL	Myb family transcription factor APL [Source:SWISS;Acc:Q9SAK5]	0.393795	1.17067	12.9472	0.440889	1.93377	4.30752
Purple line (A-C): A, younger purple leaf; B, mid-aged leaf (bicolor of purple at proximal end and green at distal end of the leaf) ; C, older green leaf; Green line (D-F): D, younger white leaf ; E, bicolor leaf (white center with green margin); F, light green leaf.
