# Supplementary material for: Transcriptome profiling of two contrasting ornamental cabbage (Brassica oleracea var. acephala) lines provides insights into purple and white inner leaf pigmentation
Source: BMC Genomics. 2018 Nov 6;19:797. doi: 10.1186/s12864-018-5199-3 (PMC6219265; doi:10.1186/s12864-018-5199-3)
Supplement: Supplementary file 4 — Table S4. Unigenes related to secondary metabolites biosynthesis. (XLSX 26 kb) [file 12864_2018_5199_MOESM4_ESM.xlsx]

## Sheet: Sheet1
Table S4 Unigenes related to secondary metabolites biosynthesis
GeneAcc	SWISSPROT_ID	Gene Symbol	Gene Name	Entrez Gene
Bol022198G	A1L4Y2	AT1G32780	GroES-like zinc-binding dehydrogenase family protein	840172
Bol022966G	A8MS68	LPD1	lipoamide dehydrogenase 1	820951
Bol020992G	F4JQ95	DGK7	diacylglycerol kinase 7	829157
Bol003102G	F4K0E8	HDS	4-hydroxy-3-methylbut-2-enyl diphosphate synthase	836181
Bol032384G	F4K5T2	DES1	L-cysteine desulfhydrase 1	832873
Bol010005G	F4KI56	AT5G04120	Phosphoglycerate mutase family protein	830290
Bol005134G	O22203	CYP98A3	cytochrome P450, family 98, subfamily A, polypeptide 3	818686
Bol016211G	O22287	CYT1	Glucose-1-phosphate adenylyltransferase family protein	818562
Bol026880G	O22527	CLH1	chlorophyllase 1	838554
Bol040965G	O23044	RCI3	Peroxidase superfamily protein	837028
Bol028973G	O23207	AT4G36750	Quinone reductase family protein	829828
Bol037721G	O23647	SBE2.1	starch branching enzyme 2.1	818212
Bol005786G	O48676	UGT74B1	UDP-glucosyl transferase 74B1	839022
Bol011626G	O48741	POR C	protochlorophyllide oxidoreductase C	839009
Bol009433G	O49505	NCED2	nine-cis-epoxycarotenoid dioxygenase 2	827562
Bol037055G	O49506	GOX3	Aldolase-type TIM barrel family protein	827563
Bol009345G	O49675	NCED4	nine-cis-epoxycarotenoid dioxygenase 4	827655
Bol028607G	O50008	ATMS1	Cobalamin-independent synthase family protein	831660
Bol021679G	O64879	BGLU15	beta glucosidase 15	819052
Bol019144G	O64903	NDPK2	nucleoside diphosphate kinase 2	836451
Bol031342G	O65378	AT1G12010	2-oxoglutarate (2OG) and Fe(II)-dependent oxygenase superfamily protein	837753
Bol025970G	O65458	BGLU3	beta glucosidase 2	828299
Bol009906G	O65595	AT4G26390	Pyruvate kinase family protein	828745
Bol033477G	O65782	CYP83B1	cytochrome P450, family 83, subfamily B, polypeptide 1	829277
Bol042798G	O65785	CYP71B3	cytochrome P450, family 71, subfamily B, polypeptide 3	822223
Bol028919G	O65790	CYP91A2	cytochrome P450, family 91, subfamily A, polypeptide 2	829897
Bol017760G	O80437	GPAT6	glycerol-3-phosphate acyltransferase 6	818389
Bol045801G	O80476	ACL	acetone-cyanohydrin lyase	816892
Bol022124G	O80526	ACLA-3	ATP-citrate lyase A-3	837466
Bol021657G	O80574	AT2G44040	Dihydrodipicolinate reductase, bacterial/plant	819009
Bol026472G	O81020	NPC2	non-specific phospholipase C2	817228
Bol037822G	O82179	AT2G35120	Single hybrid motif superfamily protein	818078
Bol002925G	O82399	PMDH1	peroxisomal NAD-malate dehydrogenase 1	816808
Bol010395G	O82567	AAPT1	aminoalcoholphosphotransferase 1	837917
Bol002369G	O82647	AT4G33070	Thiamine pyrophosphate dependent pyruvate decarboxylase family protein	829444
Bol003824G	O82772	BGLU25	beta glucosidase 25	821201
Bol040256G	P0DKC4	PGLP1	2-phosphoglycolate phosphatase 1	833635
Bol024433G	P16127	CHLI1	P-loop containing nucleoside triphosphate hydrolases superfamily protein	827580
Bol042336G	P21218	PORB	protochlorophyllide oxidoreductase B	828853
Bol039645G	P22197	FBA7	Aldolase superfamily protein	828758
Bol020349G	P24102	AT2G38380	Peroxidase superfamily protein	818419
Bol034639G	P25819	NA	catalase 2	829661
Bol028855G	P29976	DHS1	3-deoxy-D-arabino-heptulosonate 7-phosphate synthase 1	830159
BONG002480.1G	P34802	GGPS1	geranylgeranyl pyrophosphate synthase 1	829834
Bol021326G	P37271	PSY	PHYTOENE SYNTHASE	831587
Bol027826G	P38418	LOX2	lipoxygenase 2	823650
Bol042555G	P38605	CAS1	cycloartenol synthase 1	815275
Bol018548G	P42734	CAD9	cinnamyl alcohol dehydrogenase 9	830088
Bol005411G	P45724	PAL2	phenylalanine ammonia-lyase 2	824493
Bol036051G	P46011	NIT4	nitrilase 4	832290
Bol008287G	P46643	ASP1	aspartate aminotransferase 1	817648
Bol007100G	P46645	ASP2	aspartate aminotransferase 2	832075
Bol041953G	P46646	ASP4	aspartate aminotransferase 4	842579
Bol021644G	P47999	OASB	O-acetylserine (thiol) lyase B	818978
Bol005188G	P48421	CYP83A1	cytochrome P450, family 83, subfamily A, polypeptide 1	827011
Bol004044G	P49294	HEMA2	Glutamyl-tRNA reductase family protein	837528
Bol035269G	P51102	DFR	dihydroflavonol 4-reductase	834291
Bol011660G	P52422	AT1G31220	Formyl transferase	840010
Bol025367G	P54887	P5CS1	delta1-pyrroline-5-carboxylate synthase 1	818566
Bol016416G	P58049	CYP71B11	cytochrome p450, family 71, subfamily B, polypeptide 11	832583
Bol015155G	P69834	ISPD	Nucleotide-diphospho-sugar transferases superfamily protein	814779
Bol043056G	P92983	ERD5	Methylenetetrahydrofolate reductase family protein	822833
Bol033349G	P92994	C4H	cinnamate-4-hydroxylase	817599
Bol004004G	P93733	PLDBETA1	phospholipase D beta 1	818802
Bol039398G	P94111	NA	strictosidine synthase 2	843740
Bol040946G	Q06588	EFE	ethylene-forming enzyme	839345
Bol014868G	Q09152	FPS1	farnesyl diphosphate synthase 1	834828
Bol028486G	Q0V7W6	AT4G22110	GroES-like zinc-binding dehydrogenase family protein	828300
Bol001497G	Q0WPW4	AT1G77330	2-oxoglutarate (2OG) and Fe(II)-dependent oxygenase superfamily protein	844069
Bol030646G	Q38802	GA1	Terpenoid cyclases/Protein prenyltransferases superfamily protein	828182
Bol011368G	Q38933	LYC	lycopene cyclase	820185
Bol045157G	Q38970	ACC1	acetyl-CoA carboxylase 1	840521
Bol018140G	Q39085	DWF1	cell elongation protein / DWARF1 / DIMINUTO (DIM)	821519
Bol045266G	Q39111	GA20OX2	gibberellin 20 oxidase 2	835256
Bol041221G	Q39249	NPQ1	non-photochemical quenching 1	837377
Bol013480G	Q42472	GAD2	glutamate decarboxylase 2	842908
Bol006999G	Q42547	NA	catalase 3	838651
Bol043921G	Q42578	PA2	peroxidase 2	830561
Bol025208G	Q42580	AT2G37130	Peroxidase superfamily protein	818289
Bol022230G	Q42583	PRS2	phosphoribosyl pyrophosphate (PRPP) synthase 2	840131
Bol001564G	Q42588	SERAT2;1	serine acetyltransferase 2;1	842043
Bol029008G	Q42600	NA	ferulic acid 5-hydroxylase 1	829779
Bol020766G	Q43387	AT5G64120	Peroxidase superfamily protein	836533
Bol004773G	Q43872	PER64	Peroxidase superfamily protein	834223
Bol031933G	Q4V3C9	KCS8	3-ketoacyl-CoA synthase 8	815998
Bol031784G	Q501D8	CYP79B3	cytochrome P450, family 79, subfamily B, polypeptide 3	816765
Bol015524G	Q56Y11	cPT4	Undecaprenyl pyrophosphate synthetase family protein	835991
Bol042574G	Q56YA5	AGT	alanine:glyoxylate aminotransferase	815822
Bol033074G	Q570C8	KAT5	peroxisomal 3-keto-acyl-CoA thiolase 2	834946
Bol038208G	Q5E924	GAPCP-2	glyceraldehyde-3-phosphate dehydrogenase of plastid 2	838199
Bol011606G	Q5XEP9	KCS2	3-ketoacyl-CoA synthase 2	839578
Bol022823G	Q5XF33	CHLI2	magnesium chelatase i2	834633
Bol040964G	Q67Z07	AT1G05250	Peroxidase superfamily protein	838206
Bol043230G	Q70DU8	ALDH3H1	aldehyde dehydrogenase 3H1	841020
Bol038277G	Q76FS5	SPS2	solanesyl diphosphate synthase 2	838275
Bol035625G	Q7G9P4	AAO3	abscisic aldehyde oxidase 3	817257
Bol006994G	Q84P21	OPCL1	OPC-8:0 CoA ligase1	838639
Bol009438G	Q84WV0	SHM7	serine hydroxymethyltransferase 7	840543
Bol040910G	Q8GS60	HCAR	7-hydroxymethyl chlorophyll a reductase (HCAR)	839472
Bol013702G	Q8GUQ8	XDH1	xanthine dehydrogenase 1	829641
Bol014375G	Q8GYN9	ECHID	enoyl-CoA hydratase/isomerase D	842350
Bol037649G	Q8H103	PGI1	phosphoglucose isomerase 1	828564
Bol044942G	Q8H1H9	CuAO1	Copper amine oxidase family protein	842580
Bol039918G	Q8L4Y2	LPAT4	lysophosphatidyl acyltransferase 4	843840
Bol041113G	Q8L7Y9	NPC1	non-specific phospholipase C1	837234
Bol011986G	Q8LAX0	HMT3	homocysteine S-methyltransferase 3	821845
Bol028941G	Q8LDU4	ACD2	accelerated cell death 2 (ACD2)	829854
Bol018958G	Q8LEA2	ATGA2OX1	gibberellin 2-beta-dioxygenase	844180
Bol022426G	Q8LEV7	PGL5	6-phosphogluconolactonase 5	832513
Bol021540G	Q8RWT0	LUP2	lupeol synthase 2	844236
BONG007670.1G	Q8RXU4	THA1	threonine aldolase 1	837385
Bol012363G	Q8RY79	AAS	Pyridoxal phosphate (PLP)-dependent transferases superfamily protein	816553
Bol017663G	Q8S2T1	cPT1	Undecaprenyl pyrophosphate synthetase family protein	816264
Bol032313G	Q8S4Y1	ACAT2	acetoacetyl-CoA thiolase 2	834876
Bol012441G	Q8S895	ATSERAT3;1	Trimeric LpxA-like enzymes superfamily protein	816271
Bol031679G	Q8S8S9	MES1	methyl esterase 1	816894
Bol001584G	Q8VYP2	AT4G23590	Tyrosine transaminase family protein	828459
Bol010410G	Q8W4M5	AT1G12000	Phosphofructokinase family protein	837752
Bol036769G	Q93Y32	BCAT-1	branched-chain amino acid transaminase 1	837542
Bol010233G	Q93ZI4	BGLU10	beta glucosidase 10	828896
Bol022125G	Q93ZW0	G6PD4	glucose-6-phosphate dehydrogenase 4	837465
Bol028829G	Q940M2	AGT2	alanine:glyoxylate aminotransferase 2	830120
Bol032288G	Q940V4	BR6OX2	brassinosteroid-6-oxidase 2	822709
Bol028791G	Q944G9	FBA2	fructose-bisphosphate aldolase 2	830052
Bol001437G	Q944I4	AT1G80380	P-loop containing nucleoside triphosphate hydrolases superfamily protein	844378
Bol038222G	Q949U1	CYP79F1	cytochrome p450 79f1	838211
Bol043539G	Q94A94	AT5G11880	Pyridoxal-dependent decarboxylase family protein	831061
Bol013657G	Q94B35	HDR	4-hydroxy-3-methylbut-2-enyl diphosphate reductase	829585
Bol002354G	Q94C74	SHM2	serine hydroxymethyltransferase 2	832736
Bol033785G	Q94FY7	VTE1	tocopherol cyclase, chloroplast / vitamin E deficient 1 (VTE1) / sucrose export defective 1 (SXD1)	829413
Bol027803G	Q94ID3	IPT1	isopentenyltransferase 1	843175
Bol042059G	Q96323	LDOX	leucoanthocyanidin dioxygenase	828387
Bol003517G	Q96520	AT1G71695	Peroxidase superfamily protein	843498
Bol025454G	Q96528	CAT1	catalase 1	838652
Bol009209G	Q9AR07	JMT	jasmonic acid carboxyl methyltransferase	838551
Bol026076G	Q9C5J7	PFK7	phosphofructokinase 7	835764
Bol035060G	Q9C826	ABA2	NAD(P)-binding Rossmann-fold superfamily protein	841665
Bol015688G	Q9C8P0	EMB3003	2-oxoacid dehydrogenases acyltransferase family protein	840346
Bol026261G	Q9C942	LysoPL2	lysophospholipase 2	841709
Bol026207G	Q9C9C4	ENO1	enolase 1	843741
Bol016277G	Q9C9C9	SOT18	desulfo-glucosinolate sulfotransferase 18	843749
Bol039395G	Q9C9D0	SOT16	sulfotransferase 16	843750
Bol010493G	Q9C9W3	CCOAMT	caffeoyl-CoA 3-O-methyltransferase	843126
Bol027824G	Q9C9W5	HPR	hydroxypyruvate reductase	843129
Bol010464G	Q9CAG3	LOX6	PLAT/LH2 domain-containing lipoxygenase family protein	843077
Bol021278G	Q9FFF4	VAT1	VALINE-TOLERANT 1	831490
Bol019361G	Q9FFQ5	FLS3	flavonol synthase 3	836478
Bol043920G	Q9FG34	AT5G06730	Peroxidase superfamily protein	830562
Bol041917G	Q9FG65	CYP81D1	cytochrome p450 81d1	833619
Bol020647G	Q9FG67	MAM1	methylthioalkylmalate synthase 1	832365
Bol019241G	Q9FGC7	ABA1	zeaxanthin epoxidase (ZEP) (ABA1)	836838
Bol005612G	Q9FH04	AT5G42250	Zinc-binding alcohol dehydrogenase family protein	834230
Bol020277G	Q9FI78	HCT	hydroxycinnamoyl-CoA shikimate/quinate hydroxycinnamoyl transferase	834951
Bol044003G	Q9FI99	UGT76C1	UDP-glucosyl transferase 76C1	830472
Bol038837G	Q9FK25	OMT1	O-methyltransferase 1	835504
Bol036470G	Q9FKA4	AT5G39580	Peroxidase superfamily protein	833954
Bol017723G	Q9FKT8	COX15	cytochrome c oxidase 15	835708
Bol012876G	Q9FL16	AT5G40150	Peroxidase superfamily protein	834012
Bol044048G	Q9FLC8	CYP79A2	phenylalanine N-monooxygenase-like protein	830408
Bol045108G	Q9FLH0	LINC4	branched-chain amino acid aminotransferase 5 / branched-chain amino acid transaminase 5 (BCAT5)	836706
Bol030263G	Q9FLW9	PKP-BETA1	plastidic pyruvate kinase beta subunit 1	835369
Bol017227G	Q9FN30	TAT7	Tyrosine transaminase family protein	835480
Bol008901G	Q9FN89	RIBA3	monofunctional riboflavin biosynthesis protein RIBA 3	836096
Bol036026G	Q9FNJ8	ADT5	arogenate dehydratase 5	832326
Bol036028G	Q9FNJ9	AT5G22620	phosphoglycerate/bisphosphoglycerate mutase family protein	832325
Bol032105G	Q9FNK4	DELTA-OAT	ornithine-delta-aminotransferase	834660
Bol034868G	Q9FNX8	LOX4	PLAT/LH2 domain-containing lipoxygenase family protein	843584
Bol016303G	Q9FVS9	CYP96A15	cytochrome P450, family 96, subfamily A, polypeptide 15	842150
Bol043460G	Q9FY99	G6PD2	glucose-6-phosphate dehydrogenase 2	831150
Bol040752G	Q9FZ21	GA2OX6	gibberellin 2-oxidase 6	839508
Bol045367G	Q9FZH5	DIN9	Mannose-6-phosphate isomerase, type I	843027
Bol007345G	Q9LD57	PGK1	phosphoglycerate kinase 1	820461
Bol018130G	Q9LE06	BCAT4	branched-chain aminotransferase4	821508
Bol031378G	Q9LE33	HPR3	D-isomer specific 2-hydroxyacid dehydrogenase family protein	837811
Bol024087G	Q9LFG2	AT3G53580	diaminopimelate epimerase family protein	824526
Bol021317G	Q9LFJ8	UGT78D2	UDP-glucosyl transferase 78D2	831568
Bol031213G	Q9LHA7	AT3G28200	Peroxidase superfamily protein	822446
Bol033172G	Q9LIB2	NA	Glycosyl transferase, family 35	822590
Bol018790G	Q9LIF9	BGLU19	beta glucosidase 19	821691
Bol042800G	Q9LIP6	CYP71B34	cytochrome P450, family 71, subfamily B, polypeptide 34	822234
Bol028674G	Q9LIR4	AT3G23940	dehydratase family	821977
Bol030460G	Q9LLC1	BCCP2	biotin carboxyl carrier protein 2	831406
Bol010373G	Q9LMX7	CYP78A5	cytochrome P450, family 78, subfamily A, polypeptide 5	837932
Bol031442G	Q9LMX8	PGL1	6-phosphogluconolactonase 1	837931
Bol029325G	Q9LNR3	LOX3	lipoxygenase 3	838314
Bol027463G	Q9LPL5	AT1G21400	Thiamin diphosphate-binding fold (THDP-binding) superfamily protein	838739
Bol015595G	Q9LPM9	AT1G50110	D-aminoacid aminotransferase-like PLP-dependent enzymes superfamily protein	841433
Bol013995G	Q9LPS1	HKL1	hexokinase-like 1	841468
Bol027439G	Q9LQL0	AT1G32470	Single hybrid motif superfamily protein	840141
Bol023492G	Q9LR30	NA	glutamate:glyoxylate aminotransferase	838940
Bol011830G	Q9LRR7	NCED3	nine-cis-epoxycarotenoid dioxygenase 3	820667
Bol011828G	Q9LRR9	GOX1	Aldolase-type TIM barrel family protein	820665
Bol035580G	Q9LRS0	GOX2	Aldolase-type TIM barrel family protein	820664
Bol032588G	Q9LS01	AOC3	allene oxide cyclase 3	822169
Bol045243G	Q9LTG0	BETA-OHASE 2	beta-carotene hydroxylase 2	835334
Bol042794G	Q9LTM1	CYP71B22	cytochrome P450, family 71, subfamily B, polypeptide 22	822221
Bol031076G	Q9LTM2	CYP71B21	cytochrome P450, family 71, subfamily B, polypeptide 21	822220
Bol031069G	Q9LTM4	CYP71B19	cytochrome P450, family 71, subfamily B, polypeptide 19	822218
Bol030910G	Q9LV33	BGLU44	B-S glucosidase 44	821333
Bol045893G	Q9LVY1	AT5G36160	Tyrosine transaminase family protein	833613
Bol004957G	Q9LXS6	CSY2	citrate synthase 2	825044
Bol005847G	Q9LZ31	CYP77A4	cytochrome P450, family 77, subfamily A, polypeptide 4	830343
Bol024445G	Q9LZ72	KCS19	3-ketoacyl-CoA synthase 19	830332
Bol010012G	Q9LZA6	SDP1	Patatin-like phospholipase family protein	830283
Bol018666G	Q9M066	ROT3	Cytochrome P450 superfamily protein	829790
Bol019645G	Q9M0G4	TYRDC	L-tyrosine decarboxylase	828986
Bol021928G	Q9M3B6	AT3G49160	pyruvate kinase family protein	824077
Bol036768G	Q9M439	BCAT-2	branched-chain amino acid transaminase 2	837543
Bol002241G	Q9M8S8	VTC4	Inositol monophosphatase family protein	821206
Bol035356G	Q9MA74	EMB1075	Pyridoxal phosphate (PLP)-dependent transferases superfamily protein	840958
Bol033422G	Q9MA79	FBP	Inositol monophosphatase family protein	840953
Bol040715G	Q9MAM3	KCS1	3-ketoacyl-CoA synthase 1	839395
Bol033406G	Q9MBA1	CH1	Pheophorbide a oxygenase family protein with Rieske 2Fe-2S domain-containing protein	841029
Bol034125G	Q9S6Z7	CYSD1	cysteine synthase D1	819654
Bol003126G	Q9S726	EMB3119	Ribose 5-phosphate isomerase, type A protein	819639
Bol044079G	Q9S762	ATP-PRT1	ATP phosphoribosyl transferase 1	842175
Bol012584G	Q9S777	4CL3	4-coumarate:CoA ligase 3	842814
Bol029800G	Q9S7B5	MTO2	Pyridoxal-5'-phosphate-dependent enzyme family protein	829106
Bol033016G	Q9S7E9	AOAT2	alanine-2-oxoglutarate aminotransferase 2	843395
Bol016918G	Q9S9N9	NA	cinnamoyl coa reductase 1	838165
Bol015102G	Q9S9U6	ACS11	1-aminocyclopropane-1-carboxylate synthase 11	826317
Bol002313G	Q9SAA9	CYP51G1	CYTOCHROME P450 51G1	837712
Bol029150G	Q9SAE3	CYP71B28	cytochrome P450, family 71, subfamily B, polypeptide 28	837866
Bol031413G	Q9SAE4	CYP71B29	cytochrome P450, family 71, subfamily B, polypeptide 29	837867
Bol030400G	Q9SAH9	NA	cinnamoyl coa reductase	844421
Bol028473G	Q9SB81	PRXR1	Peroxidase superfamily protein	828285
Bol043829G	Q9SD85	TT7	Cytochrome P450 superfamily protein	830693
Bol028152G	Q9SF47	PAH1	Lipin family protein	820113
Bol006542G	Q9SGD6	ADT6	arogenate dehydratase 6	837345
Bol031840G	Q9SI61	ASE1	GLN phosphoribosyl pyrophosphate amidotransferase 1	816156
Bol008368G	Q9SIB2	KCS12	3-ketoacyl-CoA synthase 12	817412
Bol033528G	Q9SIV0	SUR1	Tyrosine transaminase family protein	816585
Bol012686G	Q9SIX1	KCS9	3-ketoacyl-CoA synthase 9	816124
Bol044768G	Q9SJ25	CAD2	cinnamyl alcohol dehydrogenase homolog 2	816710
Bol045872G	Q9SJU4	FBA1	fructose-bisphosphate aldolase 1	816672
Bol023574G	Q9SK86	AT1G22430	GroES-like zinc-binding dehydrogenase family protein	838849
Bol037384G	Q9SMU8	PRXCB	peroxidase CB	824073
Bol024888G	Q9SN86	MDH	malate dehydrogenase	823906
Bol001179G	Q9SQT8	MEE32	dehydroquinate dehydratase, putative / shikimate dehydrogenase	819809
Bol033891G	Q9SR86	PYD4	PYRIMIDINE 4	820034
Bol028779G	Q9SRQ2	CHAT	acetyl CoA:(Z)-3-hexen-1-ol acetyltransferase	821249
Bol001189G	Q9SRQ6	NPC3	non-specific phospholipase C3	821244
Bol034174G	Q9SRV5	NA	methionine synthase 2	821147
Bol011375G	Q9SS45	PAL4	phenylalanine ammonia-lyase 4	820196
Bol024085G	Q9SU63	ALDH2B4	aldehyde dehydrogenase 2B4	823955
Bol005019G	Q9SUY9	KCS15	3-ketoacyl-CoA synthase 15	824381
Bol006826G	Q9SY33	AT1G30870	Peroxidase superfamily protein	839971
Bol007021G	Q9SYP2	AT1G20950	Phosphofructokinase family protein	838689
Bol024222G	Q9SYZ0	KCS16	3-ketoacyl-CoA synthase 16	829574
Bol017541G	Q9SZB9	AT4G33420	Peroxidase superfamily protein	829479
Bol039581G	Q9SZH2	AT4G25980	peroxidase superfamily protein	828704
Bol032744G	Q9SZJ5	SHM1	serine transhydroxymethyltransferase 1	829949
Bol042254G	Q9SZZ8	BETA-OHASE 1	beta-hydroxylase 1	828675
Bol001411G	Q9T053	PLDGAMMA1	phospholipase D gamma 1	826791
Bol028890G	Q9T065	ACS8	1-amino-cyclopropane-1-carboxylate synthase 8	829933
Bol045029G	Q9ZSK1	G-TMT	gamma-tocopherol methyltransferase	842805
Bol033947G	Q9ZSS6	OMR1	L-O-methylthreonine resistant 1	820166
Bol040581G	Q9ZT84	GA3OX2	gibberellin 3-oxidase 2	844374
Bol015025G	Q9ZUH4	NA	terpene synthase 10	816955
Bol045912G	Q9ZUN4	NA	ACC oxidase 1	816478
Bol026408G	Q9ZUY3	PD1	prephenate dehydratase 1	817329
Bol004909G	Q9ZUZ0	KCS13	3-ketoacyl-CoA synthase 13	819284
Bol033286G	Q9ZW22	SMO2-2	sterol 4-alpha-methyl-oxidase 2-2	817488
Bol029979G	Q9ZW84	IPMI2	isopropylmalate isomerase 2	818912
