# Supplementary material for: Transcriptome profiling of two contrasting ornamental cabbage (Brassica oleracea var. acephala) lines provides insights into purple and white inner leaf pigmentation
Source: BMC Genomics. 2018 Nov 6;19:797. doi: 10.1186/s12864-018-5199-3 (PMC6219265; doi:10.1186/s12864-018-5199-3)
Supplement: Supplementary file 5 — Table S5. List of gene-specific primers used for qRT-PCR validation. (XLSX 10 kb) [file 12864_2018_5199_MOESM5_ESM.xlsx]

## Sheet: Sheet1
Table S5 List of gene-specific primers used for qRT-PCR validation
Sl. No.	TranAcc	Gene name	Forward primer (5’ ---> 3’)	Reverse primer (5’ ---> 3’)	Length (bp)
1	Bol011375G	PAL4	AGCGCCGAGCAGCATAACC	GGCAGAGCGCAACCAAGTAGG	118
2	Bol033349G	C4H2	TATTCCCCTCCTAGTCCCTCACAT	ACCAAACGGCACATACCTAAAGTC	214
3	Bol012584G	4CL3	CCGCCGGGCTACACAAAATGG	AAAGGGTTCGCGGTGGTGGAG	133
4	Bol008652G	CHI2	TTACCCTCCGTCACCAAACTTCAA	ACGGCGACAGCATCTAGGTAAACA	173
5	Bol035269G	DFR	TGCGACGGCGTTTTTCACA	TTATCCCCAACACTCCATTCACTG	100
6	Bol040697G	UGT9	CATCTTCCCCGGTCAATCATCA	CGCCGGGTTAGAACGAGTCAC	169
7	Bol021317G	UFGT24	ACTCACGCCGCTCCCCTCCTC	GCTCGATCGCTTCCTGTGGTCTCC	202
8	Bol019854G	GST21	TCTGCGTCAAAGCTTCCATCACCA	CACCACCGGGACTTTACCTTCTGC	176
9	BONG005190.1G	HEMA1	TCGGATACGCGACCCTCAT	CACATCCACGGCCAATAACTTC	180
10	Bol024433G	CHLI1	TGTAGGCCAAGATGAGATGAAGC	GTCGCCTGCAACAACCGTAAT	157
11	Bol004197G	CRD1	TGGCTGCTGAAATGGCGTTAGTGA	CGGCGAGGAGGTGGCTGACAT	128
12	Bol013070G	PORB2	GCTGCCCCTTTGGTCTCCTCTGC	CGGTTTGGGCCCTAATCGCTACAT	178
13	Bol011626G	PORC2	GCTTTTGTTCCCGCCTTTTCAGA	CCCCAGACTCGGATCACTCACAAC	103
14	Bol033406G	CAO	CCGCCGTGTTTGCATCTTCTG	ATCTCGGGTCCTCCACATCAAACA	156
15	Bol026880G	CLH1	ATGGCGGGGAAGGAGGACAGTGA	GGCGACGGTTGGGGAGGTGATTA	159
16	Bol028941G	RCCR	GACCTCCCTCATCGCAAAGACCTA	GAGAAAGCAGAGCGGACAAAGAGA	155
17	Bol029626G	MYB12	TGGCAACAAGGGAATGACAATAA	AGAGAAGCCAGGCGACCAAC	172
18	Bol007795G	MYB28	TGCCTCCCATGTCTCTTCC	GTGGCCTTAGCAGCAACTTT	151
19	Bol027249G	MYB44	CAGCGAGGAGTCAAACCGTAGTCA	CTGCACAACCGCCATAAACTCACC	169
20	Bol001610G	bHLH137	GCTAATGCAATGCCAACAACTACT	TTCTCCCTTTCCCCTCCATC	104
21	Bol043590G	WDR43	TTTATTGCGTCTGGATTGCTGGTG	GGCTTGCCCCTTCTTGGACTTG	144
22	Bol004344G	RAX3	CTACCTCAGCTTCCCTCTCCTCAC	CTCTCCGGTTCTTCTTCAGTCTTG	155
23	Bol007833G	TRB1	TTGCCTTCACCTAAAACAGACGG	GCTTCGGCCTCTGCTAACTCTG	197
24	Bol002466G	MUTE1	CCGCAGCCACCACCAGAG	CGACGTTAGCATGAGGGGAGTT	105
25	Bol036715G	BHLH168-like	GCGGGGCTCGATCATAAAAAT	ATGGCCTGAGCTGTGACTGTGTAA	165
26	Bol007795G	MYB28.1	TGCTAAGGCCACTACCATCAAAGA	CGAAGTCAGCGAGAGCATTAGAAC	125
27	BONG003270.1G	RL1	TGGTGGAAAAACAACAGAAGAGGT	TTGGTTTTGTTGTTTGGGAATGG	105
28	Bol003004	Actin*	CTGAGGAGCACCCGGTTCTTCTTA	CGGAGGATGGCGTGTGGTAGA	238
*Primers from Rahim et al. [6]
